# Supplementary material for: Transcriptomes of Different Tissues of Flax (Linum usitatissimum L.) Cultivars With Diverse Characteristics
Source: Front Genet. 2020 Nov 30;11:565146. doi: 10.3389/fgene.2020.565146 (PMC7755106; doi:10.3389/fgene.2020.565146)
Supplement: Supplementary file 4 [file Data_Sheet_4.xlsx]

## Sheet: leaves
Supplementary Data 4. Differential expression analysis between groups of linseed (#3896 and LM98) and fiber flax (Alizee, Atlant, Diplomat, and Universal) genotypes for leaves.
The NCBI representative L. usitatissimum genome (GenBank assembly: GCA_000224295.2) was divided into 1000-bp intervals, expression level was quantified as CPM for each interval, and differential expression analysis was performed using edgeR. Genomic regions were sorted according to score values calculated as -log(p-value)*abs(logFC). Top 5000 regions are represented.
Genomic region		Score	LogCPM rank (%)	LogFC	LogCPM	p (QLF test)	FDR (QLF test)		p (Mann-Wh.)	FDR (Mann-Wh.)		LM98_leaves	3896_leaves	Alizee_leaves	Atlant_leaves	Diplomat_leaves	Universal_leaves
CP027627.1_23577001_23578001		697.97	60.7439	9.74662	2.74839	2.82325e-06	0.0804521		0.10021	0.603522		0	0	144.145	76.3615	119.206	89.6373
CP027633.1_10529001_10530001		665.278	30.885	8.62104	1.66238	3.7839e-06	0.0804521		0.10021	0.603522		0	0	45.4613	45.214	47.4802	58.3183
CP027624.1_18220001_18221001		586.654	88.5562	-3.99093	4.38117	4.37998e-06	0.0804521		0.133333	0.603522		368.224	831.753	26.6115	47.2235	34.3474	42.1187
CP027628.1_8366001_8367001		623.095	84.8718	11.071	4.05269	5.62655e-06	0.0804521		0.10021	0.603522		0	0	374.778	124.59	333.372	242.993
CP027633.1_10528001_10529001		606.309	34.654	8.75807	1.79315	6.63116e-06	0.0804521		0.10021	0.603522		0	0	39.9172	71.3377	48.4904	56.1583
CP027628.1_8367001_8368001		574.647	70.003	10.1619	3.15527	9.13813e-06	0.0804521		0.10021	0.603522		0	0	215.109	74.3519	166.686	116.637
CP027620.1_1017001_1018001		490.2	83.389	-5.10732	3.93621	1.39043e-05	0.0804521		0.133333	0.603522		181.242	754.067	22.1762	11.0523	14.143	6.47981
CP027633.1_5024001_5025001		475.211	96.4015	-4.70288	5.66186	1.6909e-05	0.0804521		0.133333	0.603522		537.164	2528.4	52.1141	80.3805	51.5211	50.7585
CP027627.1_3233001_3234001		474.546	26.0448	5.36884	1.49433	1.70584e-05	0.0804521		0.10021	0.603522		0.820098	1.03581	36.5908	40.1902	30.3065	64.7981
CP027621.1_516001_517001		471.02	33.4306	-2.94316	1.75061	1.78755e-05	0.0804521		0.133333	0.603522		81.1897	82.8645	14.4145	9.0428	7.07152	11.8796
CP027630.1_10408001_10409001		509.598	19.7852	8.21143	1.27672	1.8557e-05	0.0804521		0.10021	0.603522		0	0	44.3524	35.1665	44.4496	23.7593
CP027624.1_15042001_15043001		466.339	24.9468	4.42009	1.45792	1.90292e-05	0.0804521		0.10021	0.603522		2.46029	1.03581	43.2436	52.2473	36.3678	33.479
CP027625.1_1612001_1613001		463.027	53.4343	-3.46542	2.4573	1.98962e-05	0.0804521		0.133333	0.603522		164.84	127.404	6.65287	10.0476	13.1328	22.6793
CP027620.1_1016001_1017001		461.067	94.6087	-5.63613	5.21541	2.04301e-05	0.0804521		0.133333	0.603522		441.213	1884.13	43.2436	25.1189	16.1635	8.63974
CP027625.1_4834001_4835001		500.054	65.8041	9.96373	2.96146	2.07187e-05	0.0804521		0.10021	0.603522		0	0	85.3785	205.975	143.451	63.7181
CP027628.1_12569001_12570001		457.728	64.8752	-2.30786	2.92109	2.13773e-05	0.0804521		0.133333	0.603522		174.681	168.836	36.5908	39.1855	32.327	30.2391
CP027627.1_23578001_23579001		495.379	3.49839	7.52364	0.646999	2.18817e-05	0.0804521		0.10021	0.603522		0	0	25.5027	22.1046	19.1941	24.8393
CP027624.1_18705001_18706001		454.95	43.5522	3.65244	2.09852	2.22034e-05	0.0804521		0.10021	0.603522		4.92059	5.17903	79.8344	55.2616	76.7765	47.5186
CP027625.1_4836001_4837001		492.631	28.2887	8.52304	1.5699	2.25999e-05	0.0804521		0.10021	0.603522		0	0	47.6789	59.2806	51.5211	24.8393
CP027628.1_9354001_9355001		451.154	44.436	4.7811	2.12932	2.33907e-05	0.0804521		0.10021	0.603522		0.820098	4.14323	52.1141	61.2901	68.6948	88.5574
CP027620.1_1015001_1016001		449.039	94.2887	-5.47179	5.14819	2.40829e-05	0.0804521		0.133333	0.603522		300.156	1908.99	38.8084	21.0999	26.2657	12.9596
CP027628.1_14395001_14396001		445.858	75.7481	3.59213	3.4498	2.51684e-05	0.0804521		0.133333	0.603522		17.2221	10.3581	150.798	234.108	124.257	167.395
CP027632.1_4210001_4211001		443.299	61.5586	-3.21	2.77933	2.60814e-05	0.0804521		0.133333	0.603522		114.814	244.45	12.1969	27.1284	19.1941	18.3595
CP027628.1_12567001_12568001		433.982	75.9257	-3.37611	3.45955	2.9736e-05	0.0856352		0.133333	0.603522		252.59	339.745	39.9172	40.1902	14.143	19.4394
CP027624.1_15040001_15041001		462.058	11.3831	7.8878	0.977348	3.27088e-05	0.0856352		0.10021	0.603522		0	0	19.9586	40.1902	25.2554	32.399
CP027630.1_7853001_7854001		427.05	4.34691	4.47994	0.686906	3.28305e-05	0.0856352		0.10021	0.603522		0.820098	1.03581	23.285	25.1189	17.1737	26.9992
CP027632.1_3972001_3973001		425.728	89.323	-2.63709	4.46176	3.34606e-05	0.0856352		0.133333	0.603522		485.498	595.589	66.5287	115.547	66.6744	98.2771
CP027632.1_6193001_6194001		425.035	53.6654	-2.91887	2.46603	3.37968e-05	0.0856352		0.133333	0.603522		100.872	175.051	16.6322	11.0523	24.2452	20.5194
CP027625.1_4835001_4836001		447.742	41.3929	8.99924	2.0245	3.91596e-05	0.0901498		0.10021	0.603522		0	0	43.2436	92.4375	85.8685	33.479
CP027633.1_10527001_10528001		447.68	1.10505	7.33969	0.483778	3.91908e-05	0.0901498		0.10021	0.603522		0	0	19.9586	23.1094	22.2248	15.1195
CP027622.1_16866001_16867001		414.518	85.1904	7.53946	4.07909	3.93906e-05	0.0901498		0.10021	0.603522		2.46029	0	197.368	524.483	120.216	250.553
CP027622.1_16869001_16870001		408.955	23.8544	6.14448	1.4188	4.27661e-05	0.0948165		0.10021	0.603522		0.820098	0	28.8291	56.2663	25.2554	52.9184
CP027628.1_13817001_13818001		406.399	98.4791	-5.07767	6.60171	4.44256e-05	0.0955109		0.133333	0.603522		1320.36	4667.34	175.192	82.39	36.3678	60.4782
CP027632.1_4211001_4212001		398.076	82.0627	-2.72951	3.84275	5.03529e-05	0.10507		0.133333	0.603522		239.469	472.328	46.5701	75.3567	43.4394	48.5985
CP027622.1_16867001_16868001		393.995	81.7554	6.6004	3.82117	5.3581e-05	0.10612		0.10021	0.603522		4.10049	0	157.451	370.755	116.175	265.672
CP027622.1_3823001_3824001		391.116	53.3793	-3.56876	2.45517	5.5999e-05	0.10612		0.133333	0.603522		119.734	176.087	6.65287	16.0761	5.05109	21.5994
CP027624.1_18861001_18862001		389.632	6.12429	5.43563	0.769699	5.72934e-05	0.10612		0.10021	0.603522		0.820098	0	18.8498	21.0999	24.2452	35.6389
CP027624.1_18707001_18708001		386.501	69.6407	2.67974	3.13772	6.01351e-05	0.10612		0.133333	0.603522		18.0422	22.7877	145.254	113.537	159.614	105.837
CP027627.1_19811001_19812001		386.185	21.1214	4.66048	1.32486	6.04312e-05	0.10612		0.10021	0.603522		1.6402	1.03581	55.4406	39.1855	35.3576	20.5194
CP027623.1_3598001_3599001		385.69	56.2476	-2.23789	2.5663	6.08975e-05	0.10612		0.133333	0.603522		151.718	110.831	21.0674	27.1284	29.2963	33.479
CP027627.1_3234001_3235001		383.377	13.0351	4.89748	1.0412	6.31308e-05	0.10612		0.10021	0.603522		1.6402	0	34.3731	32.1522	22.2248	33.479
CP027630.1_10407001_10408001		407.907	12.219	7.92315	1.0095	6.63004e-05	0.10612		0.10021	0.603522		0	0	24.3938	17.0809	37.3781	42.1187
CP027630.1_2999001_3000001		379.146	87.8966	4.23175	4.3165	6.74587e-05	0.10612		0.133333	0.603522		14.7618	18.6445	369.234	123.585	335.392	431.987
CP027629.1_15379001_15380001		378.802	80.7744	-4.12939	3.75594	6.78252e-05	0.10612		0.133333	0.603522		135.316	647.379	23.285	12.0571	19.1941	34.559
CP027620.1_6245001_6246001		377.405	96.5101	-3.06517	5.69672	6.93356e-05	0.10612		0.133333	0.603522		704.464	2025	146.363	202.961	158.604	143.636
CP027623.1_5395001_5396001		376.259	60.369	-3.68585	2.73347	7.06031e-05	0.10612		0.133333	0.603522		160.739	204.054	13.3057	4.01902	11.1124	28.0792
CP027632.1_16003001_16004001		375.687	72.2469	-2.66239	3.26527	7.1246e-05	0.10612		0.133333	0.603522		180.422	287.954	28.8291	26.1237	35.3576	57.2383
CP027627.1_5595001_5596001		373.648	58.1194	7.42389	2.64305	7.35904e-05	0.10612		0.10021	0.603522		0.820098	0	46.5701	198.942	95.9707	55.0784
CP027630.1_3000001_3001001		373.064	66.8048	4.4787	3.00502	7.42783e-05	0.10612		0.133333	0.603522		4.92059	6.21484	127.513	48.2283	143.451	184.674
CP027633.1_3325001_3326001		371.932	71.3843	-4.34255	3.22301	7.56315e-05	0.10612		0.133333	0.603522		163.2	381.177	13.3057	3.01427	9.09196	28.0792
CP027622.1_16868001_16869001		370.549	64.0492	6.32228	2.88597	7.73219e-05	0.10612		0.10021	0.603522		2.46029	0	64.311	186.885	62.6335	156.595
CP027620.1_6243001_6244001		370.18	94.8821	-2.53082	5.27379	7.77801e-05	0.10612		0.133333	0.603522		603.592	1267.83	167.43	169.804	141.43	168.475
CP027624.1_15041001_15042001		367.837	6.96153	4.6354	0.806191	8.07626e-05	0.108111		0.10021	0.603522		1.6402	0	23.285	27.1284	22.2248	29.1591
CP027623.1_188001_189001		363.832	64.0506	-3.96156	2.88607	8.61654e-05	0.11283		0.133333	0.603522		70.5285	348.031	7.76168	20.0951	12.1226	12.9596
CP027632.1_22356001_22357001		362.745	92.2379	-3.926	4.80979	8.77e-05	0.11283		0.133333	0.603522		316.558	1294.76	38.8084	28.1332	64.6539	79.9176
CP027624.1_18219001_18220001		361.466	90.3703	-3.07159	4.58085	8.95461e-05	0.11283		0.133333	0.603522		592.111	661.88	44.3524	96.4566	40.4087	116.637
CP027623.1_15257001_15258001		360.716	70.9346	-2.98284	3.20077	9.06497e-05	0.11283		0.133333	0.603522		154.178	315.921	25.5027	21.0999	21.2146	50.7585
CP027622.1_2445001_2446001		359.569	67.6378	-3.53498	3.04501	9.23666e-05	0.112985		0.133333	0.603522		161.559	287.954	11.0881	9.0428	18.1839	38.8788
CP027630.1_3001001_3002001		355.349	73.7931	4.68087	3.34288	9.90047e-05	0.11552		0.133333	0.603522		3.28039	9.32226	140.819	66.3139	191.941	241.913
CP027624.1_18217001_18218001		354.901	39.5676	-2.98091	1.96116	9.97403e-05	0.11552		0.133333	0.603522		112.353	79.7571	6.65287	14.0666	7.07152	20.5194
CP027630.1_14599001_14600001		354.37	42.3415	-2.24874	2.05795	0.000100619	0.11552		0.133333	0.603522		72.1686	110.831	17.741	24.1141	15.1533	19.4394
CP027625.1_131001_132001		353.314	23.9418	3.23732	1.42204	0.000102396	0.11552		0.133333	0.603522		5.74069	2.07161	43.2436	42.1998	33.3372	37.7989
CP027623.1_17624001_17625001		351.379	71.2349	-2.26607	3.21638	0.000105743	0.11552		0.133333	0.603522		152.538	268.274	38.8084	46.2188	34.3474	55.0784
CP027619.1_2450001_2451001		350.671	5.28423	4.52955	0.730594	0.000106999	0.11552		0.10021	0.603522		0.820098	1.03581	31.0467	14.0666	31.3167	19.4394
CP027627.1_24823001_24824001		373.413	16.9563	8.10636	1.1793	0.000108231	0.11552		0.10021	0.603522		0	0	22.1762	60.2854	22.2248	32.399
CP027623.1_17429001_17430001		349.558	12.8843	4.84828	1.03473	0.000109007	0.11552		0.10021	0.603522		0	2.07161	38.8084	24.1141	30.3065	28.0792
CP027628.1_15282001_15283001		349.51	79.5552	-3.13679	3.67617	0.000109093	0.11552		0.133333	0.603522		351.002	319.028	21.0674	28.1332	27.2759	75.5977
CP027629.1_16182001_16183001		347.905	46.1711	2.98068	2.19257	0.000112067	0.11571		0.133333	0.603522		11.4814	5.17903	63.2022	64.3044	55.562	88.5574
CP027631.1_14330001_14331001		347.656	48.0711	-2.45732	2.26054	0.000112535	0.11571		0.133333	0.603522		91.0309	129.476	21.0674	27.1284	11.1124	20.5194
CP027630.1_14079001_14080001		346.325	59.7263	-2.20818	2.70802	0.000115082	0.116172		0.133333	0.603522		115.634	174.015	23.285	30.1427	29.2963	42.1187
CP027632.1_16002001_16003001		344.884	89.3738	-2.93911	4.46679	0.000117912	0.116172		0.133333	0.603522		268.172	870.077	55.4406	82.39	68.6948	89.6373
CP027626.1_21147001_21148001		343.569	44.8729	-2.85018	2.14597	0.000120564	0.116172		0.133333	0.603522		81.1897	135.691	9.9793	23.1094	8.08174	18.3595
CP027628.1_3063001_3064001		342.612	89.7318	-3.49365	4.50587	0.000122535	0.116172		0.133333	0.603522		199.284	1053.42	57.6582	46.2188	58.5926	59.3982
CP027627.1_2090001_2091001		340.264	93.7658	-2.28082	5.0558	0.000127529	0.116172		0.133333	0.603522		523.223	1009.91	153.016	182.866	145.471	149.036
CP027623.1_3563001_3564001		340.195	71.8085	2.25297	3.24264	0.00012768	0.116172		0.133333	0.603522		24.6029	33.1458	141.928	113.537	149.512	145.796
CP027632.1_2550001_2551001		339.161	42.5205	-3.53772	2.06358	0.000129953	0.116172		0.133333	0.603522		49.2059	174.015	8.87049	4.01902	13.1328	11.8796
CP027627.1_2849001_2850001		337.885	30.4847	-2.19653	1.64799	0.000132824	0.116172		0.133333	0.603522		62.3275	71.4706	15.5234	10.0476	14.143	18.3595
CP027631.1_14329001_14330001		337.385	75.2125	-2.72002	3.41924	0.000133968	0.116172		0.133333	0.603522		164.02	363.568	42.1348	55.2616	22.2248	39.9588
CP027632.1_5768001_5769001		337.2	74.6825	-3.43962	3.39188	0.000134393	0.116172		0.133333	0.603522		125.475	444.361	31.0467	11.0523	33.3372	29.1591
CP027631.1_16781001_16782001		337.166	26.2604	-2.12975	1.50201	0.000134472	0.116172		0.133333	0.603522		58.227	60.0768	13.3057	11.0523	12.1226	17.2795
CP027620.1_11727001_11728001		337.103	69.4688	-2.99929	3.12986	0.000134617	0.116172		0.133333	0.603522		118.094	330.422	21.0674	27.1284	19.1941	44.2787
CP027629.1_8463001_8464001		336.448	77.5114	-4.53723	3.54776	0.000136141	0.116172		0.133333	0.603522		220.606	472.328	2.21762	31.1474	6.06131	19.4394
CP027627.1_5594001_5595001		335.883	39.9298	6.72859	1.97217	0.000137471	0.116172		0.10021	0.603522		0.820098	0	22.1762	110.523	69.705	42.1187
CP027622.1_2417001_2418001		335.851	86.7027	-4.21257	4.20606	0.000137546	0.116172		0.133333	0.603522		278.013	800.678	19.9586	13.0618	16.1635	66.958
CP027631.1_3965001_3966001		334.394	81.8992	4.20836	3.82973	0.000141047	0.117016		0.133333	0.603522		16.402	7.25065	265.006	81.3852	276.8	273.232
CP027624.1_18706001_18707001		334.068	63.4375	2.87914	2.86001	0.000141843	0.117016		0.133333	0.603522		9.02108	20.7161	136.384	90.428	117.185	90.7173
CP027622.1_2916001_2917001		333.304	47.8738	-2.42225	2.25276	0.000143729	0.117209		0.133333	0.603522		93.4912	124.297	15.5234	12.0571	27.2759	25.9192
CP027625.1_11676001_11677001		332.567	67.1684	-2.36295	3.02176	0.000145578	0.117368		0.133333	0.603522		122.195	251.701	34.3731	26.1237	46.47	37.7989
CP027628.1_14394001_14395001		330.558	94.5748	2.54203	5.20534	0.00015075	0.118414		0.133333	0.603522		109.893	79.7571	461.265	718.401	513.191	520.544
CP027628.1_3064001_3065001		330.21	79.1929	-3.1924	3.65158	0.000151668	0.118414		0.133333	0.603522		145.157	519.975	19.9586	34.1617	48.4904	42.1187
CP027632.1_16007001_16008001		330.036	31.329	-2.28122	1.67731	0.000152128	0.118414		0.133333	0.603522		52.4863	87.0077	14.4145	11.0523	13.1328	18.3595
CP027632.1_18043001_18044001		328.762	86.8352	3.05243	4.21653	0.000155549	0.118414		0.133333	0.603522		49.2059	18.6445	289.4	237.122	247.503	363.949
CP027626.1_22961001_22962001		327.664	52.5956	-2.3818	2.42624	0.00015857	0.118414		0.133333	0.603522		91.851	153.299	16.6322	21.0999	20.2044	35.6389
CP027633.1_2045001_2046001		326.871	52.5209	2.48585	2.42317	0.00016079	0.118414		0.133333	0.603522		18.0422	9.32226	86.4873	80.3805	79.8072	65.878
CP027627.1_15334001_15335001		326.863	89.3935	-2.74557	4.46881	0.000160815	0.118414		0.133333	0.603522		260.791	846.254	80.9432	80.3805	99.0013	69.1179
CP027621.1_7126001_7127001		326.59	48.1345	-3.16517	2.26259	0.000161586	0.118414		0.133333	0.603522		52.4863	194.732	13.3057	19.0904	9.09196	12.9596
CP027620.1_6244001_6245001		326.385	99.1233	-2.73791	7.27661	0.00016217	0.118414		0.133333	0.603522		2262.65	5533.28	558.841	694.286	479.853	603.702
CP027627.1_2089001_2090001		325.462	82.6504	-1.89118	3.88106	0.000164826	0.118414		0.133333	0.603522		244.389	373.926	78.7256	86.409	89.9094	77.7577
CP027622.1_6457001_6458001		325.321	4.83037	5.34741	0.710475	0.000165236	0.118414		0.10021	0.603522		0	1.03581	17.741	36.1712	15.1533	25.9192
CP027626.1_4452001_4453001		324.038	97.9393	-2.07447	6.26793	0.00016902	0.118728		0.133333	0.603522		1780.43	1629.32	339.296	427.021	418.23	434.147
CP027632.1_6192001_6193001		324.037	64.7131	-3.25958	2.9137	0.000169022	0.118728		0.133333	0.603522		122.195	275.525	16.6322	9.0428	39.3985	17.2795
CP027624.1_15034001_15035001		322.395	7.03765	3.38814	0.809382	0.000174007	0.120637		0.10021	0.603522		3.28039	1.03581	18.8498	25.1189	30.3065	24.8393
CP027622.1_2605001_2606001		320.529	50.697	-2.9265	2.35374	0.000179873	0.120637		0.133333	0.603522		77.9093	177.123	16.6322	7.03329	18.1839	24.8393
CP027627.1_13952001_13953001		319.873	4.12843	2.93912	0.676368	0.000181991	0.120637		0.10021	0.603522		2.46029	3.10742	22.1762	23.1094	25.2554	17.2795
CP027624.1_13687001_13688001		319.661	97.5517	-3.78125	6.07036	0.000182678	0.120637		0.133333	0.603522		478.937	3349.8	124.187	124.59	159.614	147.956
CP027624.1_18927001_18928001		319.48	59.295	2.65158	2.68957	0.000183272	0.120637		0.133333	0.603522		15.5819	14.5013	109.772	56.2663	120.216	95.0372
CP027633.1_2671001_2672001		319.446	84.4715	4.99184	4.01852	0.000183383	0.120637		0.133333	0.603522		4.92059	11.3939	95.3578	201.956	221.238	515.145
CP027632.1_5998001_5999001		319.367	89.1116	-5.43746	4.43812	0.000183642	0.120637		0.133333	0.603522		167.3	1177.71	5.54406	30.1427	3.03065	22.6793
CP027632.1_16289001_16290001		318.72	82.7519	-3.41056	3.88824	0.000185776	0.12092		0.133333	0.603522		186.982	618.376	33.2643	15.0713	45.4598	57.2383
CP027628.1_9030001_9031001		318.169	23.7755	2.89814	1.41608	0.000187616	0.121007		0.10021	0.603522		4.92059	5.17903	39.9172	24.1141	47.4802	42.1187
CP027619.1_3594001_3595001		317.249	97.8547	11.016	6.22546	0.000190737	0.121912		0.10021	0.603522		0	1.03581	2238.69	531.516	2002.25	112.317
CP027629.1_3409001_3410001		314.93	63.608	-3.49201	2.86712	0.000198863	0.123774		0.133333	0.603522		100.052	295.205	5.54406	29.1379	13.1328	21.5994
CP027632.1_5767001_5768001		314.916	74.3893	-3.47919	3.37643	0.000198912	0.123774		0.133333	0.603522		145.157	420.537	28.8291	8.03805	22.2248	42.1187
CP027627.1_15335001_15336001		314.636	78.8913	-3.10071	3.63372	0.000199921	0.123774		0.133333	0.603522		123.015	526.19	52.1141	37.176	31.3167	30.2391
CP027633.1_15604001_15605001		314.44	60.0096	-2.62529	2.71898	0.000200628	0.123774		0.133333	0.603522		101.692	214.412	16.6322	27.1284	18.1839	39.9588
CP027627.1_25793001_25794001		313.318	67.3644	-3.584	3.03138	0.000204739	0.124313		0.133333	0.603522		116.454	331.458	24.3938	4.01902	22.2248	23.7593
CP027632.1_18042001_18043001		313.246	95.8716	3.2028	5.51943	0.000205007	0.124313		0.133333	0.603522		109.893	43.5039	711.857	544.578	612.192	968.731
CP027629.1_11948001_11949001		312.131	24.7495	-2.14088	1.45128	0.000209194	0.125552		0.133333	0.603522		49.2059	65.2558	9.9793	11.0523	13.1328	17.2795
CP027629.1_15380001_15381001		311.765	61.2147	-3.63127	2.76566	0.000210589	0.125552		0.133333	0.603522		83.65	288.99	21.0674	5.02378	10.1022	23.7593
CP027619.1_3883001_3884001		310.709	42.0737	-2.41581	2.04852	0.000214671	0.126442		0.133333	0.603522		82.8299	104.616	29.9379	14.0666	14.143	11.8796
CP027625.1_128001_129001		309.481	18.4588	2.57342	1.23095	0.000219532	0.126442		0.133333	0.603522		6.56079	4.14323	31.0467	38.1807	34.3474	28.0792
CP027630.1_5053001_5054001		309.461	74.2723	-3.36139	3.37026	0.000219616	0.126442		0.133333	0.603522		92.6711	464.041	41.026	23.1094	23.235	20.5194
CP027619.1_3595001_3596001		327.47	92.1378	11.8192	4.79575	0.000220291	0.126442		0.10021	0.603522		0	0	698.551	226.07	813.225	69.1179
CP027632.1_22137001_22138001		309.118	93.3387	-3.17921	4.97684	0.000220993	0.126442		0.133333	0.603522		289.495	1389.02	70.9639	111.528	102.032	85.3174
CP027632.1_22695001_22696001		308.608	55.2878	4.25808	2.52918	0.000223067	0.126458		0.10021	0.603522		4.92059	4.14323	64.311	33.1569	137.39	123.116
CP027624.1_18870001_18871001		308.106	1.36581	4.29626	0.50901	0.000225124	0.126458		0.10021	0.603522		1.6402	0	17.741	23.1094	24.2452	15.1195
CP027628.1_9031001_9032001		307.417	43.6114	2.60239	2.09983	0.000227989	0.126458		0.133333	0.603522		9.02108	11.3939	66.5287	39.1855	79.8072	63.7181
CP027619.1_6971001_6972001		307.027	76.333	2.66062	3.48177	0.000229626	0.126458		0.133333	0.603522		33.624	18.6445	174.083	108.514	223.258	161.995
CP027627.1_22265001_22266001		306.954	62.1746	3.67412	2.80378	0.000229933	0.126458		0.133333	0.603522		13.9417	2.07161	98.6842	80.3805	117.185	133.916
CP027623.1_383001_384001		306.082	28.035	6.29668	1.5623	0.00023365	0.127514		0.10021	0.603522		0.820098	0	27.7203	88.4185	45.4598	19.4394
CP027632.1_16005001_16006001		303.829	53.2538	-2.44916	2.44989	0.00024357	0.131011		0.133333	0.603522		104.152	148.12	21.0674	21.0999	12.1226	37.7989
CP027627.1_15333001_15334001		303.611	72.299	-2.55214	3.26844	0.000244555	0.131011		0.133333	0.603522		124.655	336.637	53.2229	36.1712	41.4189	25.9192
CP027624.1_10806001_10807001		303.381	48.9013	-3.21389	2.28811	0.000245599	0.131011		0.133333	0.603522		49.2059	204.054	18.8498	8.03805	11.1124	16.1995
CP027628.1_9648001_9649001		302.362	57.1751	-3.10727	2.60313	0.000250285	0.132515		0.133333	0.603522		112.353	199.911	14.4145	6.02854	17.1737	34.559
CP027628.1_8666001_8667001		300.589	87.7993	-3.81237	4.30697	0.000258676	0.135078		0.133333	0.603522		169.76	953.978	22.1762	50.2378	23.235	63.7181
CP027633.1_20532001_20533001		300.536	91.5726	-3.95467	4.72046	0.000258933	0.135078		0.133333	0.603522		146.798	1371.41	36.5908	46.2188	62.6335	49.6785
CP027629.1_14908001_14909001		298.876	85.7316	-3.28082	4.12404	0.000267091	0.136567		0.133333	0.603522		305.897	629.77	24.3938	44.2093	25.2554	98.2771
CP027633.1_21018001_21019001		298.511	41.8622	-2.33179	2.04142	0.000268922	0.136567		0.133333	0.603522		55.7667	128.44	16.6322	18.0856	14.143	23.7593
CP027629.1_11947001_11948001		297.026	25.5684	-2.1498	1.48082	0.000276519	0.136567		0.133333	0.603522		54.9466	62.1484	11.0881	9.0428	19.1941	12.9596
CP027628.1_3067001_3068001		296.929	70.4131	-3.03164	3.17561	0.000277027	0.136567		0.133333	0.603522		83.65	382.213	21.0674	28.1332	26.2657	37.7989
CP027628.1_16721001_16722001		296.682	47.8174	-2.01218	2.25049	0.000278318	0.136567		0.133333	0.603522		95.9515	103.581	16.6322	20.0951	28.2861	33.479
CP027630.1_2998001_2999001		296.643	87.9713	3.71404	4.32469	0.00027852	0.136567		0.133333	0.603522		14.7618	33.1458	320.446	120.571	393.985	417.947
CP027631.1_4393001_4394001		296.463	70.3807	-2.44527	3.17408	0.000279467	0.136567		0.133333	0.603522		107.433	315.921	49.8965	35.1665	36.3678	33.479
CP027632.1_16004001_16005001		295.728	77.4296	-2.42321	3.54337	0.000283361	0.136567		0.133333	0.603522		153.358	393.606	45.4613	47.2235	38.3883	72.3578
CP027629.1_1256001_1257001		295.459	2.13822	3.39686	0.566594	0.000284804	0.136567		0.10021	0.603522		1.6402	2.07161	29.9379	21.0999	17.1737	14.0396
CP027619.1_29048001_29049001		295.189	94.5875	-4.23374	5.21174	0.000286261	0.136567		0.133333	0.603522		258.331	1923.49	25.5027	100.476	41.4189	63.7181
CP027619.1_1272001_1273001		294.93	48.8717	-2.93619	2.2871	0.000287666	0.136567		0.133333	0.603522		95.9515	147.085	7.76168	20.0951	7.07152	28.0792
CP027631.1_262001_263001		294.889	42.6685	2.47051	2.06803	0.000287889	0.136567		0.133333	0.603522		13.1216	8.28645	51.0053	56.2663	50.5109	84.2375
CP027623.1_17430001_17431001		294.798	12.1372	4.26951	1.00658	0.000288381	0.136567		0.10021	0.603522		0	3.10742	31.0467	24.1141	35.3576	26.9992
CP027630.1_16797001_16798001		294.533	46.9068	4.25298	2.21916	0.000289833	0.136567		0.10021	0.603522		4.10049	3.10742	73.1815	28.1332	131.328	53.9984
CP027625.1_2055001_2056001		294.31	43.6608	-2.13839	2.10195	0.000291056	0.136567		0.133333	0.603522		65.6079	119.118	24.3938	14.0666	20.2044	24.8393
CP027633.1_6245001_6246001		293.425	86.8042	-2.60546	4.21348	0.00029598	0.136567		0.133333	0.603522		242.749	661.88	54.3317	67.3186	60.6131	114.477
CP027623.1_4061001_4062001		309.692	8.84322	7.78506	0.883322	0.000296017	0.136567		0.10021	0.603522		0	0	12.1969	17.0809	39.3985	41.0388
CP027633.1_17408001_17409001		309.609	3.51953	7.52424	0.647862	0.000296436	0.136567		0.10021	0.603522		0	0	12.1969	40.1902	15.1533	23.7593
CP027626.1_4450001_4451001		292.638	93.6474	-1.84854	5.03447	0.000300434	0.13662		0.133333	0.603522		765.152	604.911	177.41	172.818	171.737	238.673
CP027630.1_14838001_14839001		292.53	43.875	-2.60452	2.11007	0.000301049	0.13662		0.133333	0.603522		65.6079	137.762	21.0674	8.03805	23.235	14.0396
CP027633.1_2736001_2737001		292.307	80.5658	-2.10962	3.74315	0.000302329	0.13662		0.133333	0.603522		286.214	303.491	92.0313	84.3995	40.4087	56.1583
CP027632.1_16291001_16292001		291.258	46.9336	-2.80378	2.22002	0.000308429	0.136881		0.133333	0.603522		72.9887	154.335	15.5234	7.03329	14.143	28.0792
CP027627.1_2851001_2852001		291.234	55.2398	-2.76557	2.52756	0.000308569	0.136881		0.133333	0.603522		81.1897	200.946	16.6322	16.0761	13.1328	36.7189
CP027619.1_29049001_29050001		291.212	92.0927	-3.92964	4.79001	0.000308696	0.136881		0.133333	0.603522		215.686	1374.52	41.026	85.4043	22.2248	59.3982
CP027631.1_6367001_6368001		290.353	79.1224	-3.1463	3.64737	0.000313798	0.13828		0.133333	0.603522		107.433	552.085	31.0467	28.1332	37.3781	51.8384
CP027627.1_19810001_19811001		289.285	2.68087	5.22453	0.60143	0.000320275	0.139478		0.10021	0.603522		0	1.03581	32.1555	15.0713	28.2861	11.8796
CP027628.1_12601001_12602001		289.257	61.6333	-3.12899	2.78248	0.000320449	0.139478		0.133333	0.603522		140.237	215.448	18.8498	10.0476	9.09196	43.1987
CP027631.1_16782001_16783001		288.69	89.3456	-2.18301	4.46429	0.000323945	0.14014		0.133333	0.603522		483.858	509.617	109.772	64.3044	96.9809	166.315
CP027626.1_4451001_4452001		288.148	96.6426	-1.81992	5.73762	0.000327332	0.140194		0.133333	0.603522		1230.97	989.195	302.705	295.398	321.249	338.03
CP027625.1_8586001_8587001		288.015	52.8084	-1.99563	2.4335	0.000328171	0.140194		0.133333	0.603522		101.692	125.333	17.741	39.1855	30.3065	25.9192
CP027629.1_16183001_16184001		287.635	2.82746	4.41375	0.610867	0.000330579	0.140194		0.10021	0.603522		1.6402	0	15.5234	17.0809	21.2146	33.479
CP027632.1_16006001_16007001		287.416	40.9418	-2.07656	2.00934	0.000331974	0.140194		0.133333	0.603522		69.7084	100.473	19.9586	14.0666	17.1737	29.1591
CP027628.1_13625001_13626001		286.999	79.3818	-3.78457	3.66598	0.00033465	0.140488		0.133333	0.603522		108.253	606.983	18.8498	31.1474	10.1022	43.1987
CP027630.1_12678001_12679001		286.008	50.4673	-2.39874	2.34542	0.000341106	0.142356		0.133333	0.603522		95.1314	136.726	18.8498	25.1189	10.1022	33.479
CP027627.1_14783001_14784001		285.621	58.0729	-1.72735	2.64085	0.000343664	0.142584		0.133333	0.603522		109.893	136.726	27.7203	39.1855	39.3985	42.1187
CP027620.1_17014001_17015001		284.772	71.4984	3.72286	3.22825	0.000349354	0.142817		0.133333	0.603522		18.0422	3.10742	178.519	84.3995	188.911	129.596
CP027619.1_8635001_8636001		284.544	47.6567	-2.29996	2.24454	0.000350904	0.142817		0.133333	0.603522		85.2902	126.368	9.9793	29.1379	20.2044	25.9192
CP027628.1_13626001_13627001		284.077	63.983	-3.08876	2.88291	0.000354089	0.142817		0.133333	0.603522		82.0098	299.348	12.1969	29.1379	14.143	33.479
CP027620.1_3821001_3822001		284.009	46.7039	3.1647	2.21261	0.000354556	0.142817		0.133333	0.603522		3.28039	12.4297	82.052	45.214	83.8481	65.878
CP027632.1_14201001_14202001		283.825	85.2932	-3.35356	4.08982	0.000355828	0.142817		0.133333	0.603522		135.316	787.213	29.9379	69.3282	40.4087	39.9588
CP027632.1_14203001_14204001		283.637	38.6331	-2.61519	1.93003	0.000357127	0.142817		0.133333	0.603522		43.4652	135.691	17.741	17.0809	10.1022	12.9596
CP027628.1_8675001_8676001		283.081	72.6415	-3.51816	3.28317	0.000361004	0.142817		0.133333	0.603522		127.935	403.965	16.6322	15.0713	10.1022	50.7585
CP027628.1_18251001_18252001		283.062	58.8016	-2.31019	2.67075	0.000361137	0.142817		0.133333	0.603522		173.041	113.939	27.7203	14.0666	43.4394	30.2391
CP027632.1_5997001_5998001		282.807	81.9668	-4.7402	3.83367	0.000362933	0.142817		0.10021	0.603522		135.316	721.957	3.32643	30.1427	4.04087	25.9192
CP027628.1_15898001_15899001		282.607	91.5895	-2.13287	4.72269	0.000364354	0.142817		0.133333	0.603522		407.589	770.64	96.4666	182.866	122.236	134.996
CP027629.1_3803001_3804001		281.616	52.0135	-2.78158	2.40298	0.000371455	0.143989		0.133333	0.603522		67.2481	191.624	12.1969	19.0904	12.1226	31.3191
CP027628.1_3062001_3063001		281.549	93.4261	-3.34154	4.99369	0.00037194	0.143989		0.133333	0.603522		224.707	1507.1	103.119	85.4043	89.9094	62.6381
CP027619.1_18919001_18920001		280.943	17.9162	2.55173	1.21209	0.000376368	0.143989		0.133333	0.603522		6.56079	4.14323	42.1348	24.1141	31.3167	32.399
CP027626.1_5553001_5554001		280.834	43.9568	2.33849	2.1132	0.00037717	0.143989		0.133333	0.603522		14.7618	9.32226	52.1141	81.3852	66.6744	47.5186
CP027628.1_15379001_15380001		280.791	94.3986	-3.83889	5.17106	0.000377492	0.143989		0.133333	0.603522		498.62	1558.89	39.9172	62.2949	26.2657	158.755
CP027624.1_6999001_7000001		280.29	71.1855	-4.10522	3.21396	0.000381207	0.144144		0.133333	0.603522		56.5868	477.507	7.76168	27.1284	9.09196	17.2795
CP027632.1_22136001_22137001		280.054	95.4727	-2.2825	5.41391	0.000382978	0.144144		0.133333	0.603522		553.566	1414.91	169.648	181.861	215.176	241.913
CP027627.1_6942001_6943001		279.918	76.6685	-2.00408	3.49995	0.000383993	0.144144		0.133333	0.603522		164.84	321.1	48.7877	76.3615	49.5007	66.958
CP027625.1_3038001_3039001		279.386	64.6849	-1.86666	2.91266	0.000388021	0.144889		0.133333	0.603522		157.459	152.264	59.8758	43.2045	37.3781	29.1591
CP027621.1_5651001_5652001		277.926	78.2471	-2.07283	3.59447	0.000399321	0.147443		0.133333	0.603522		204.204	323.172	39.9172	87.4138	70.7152	51.8384
CP027621.1_17599001_17600001		277.753	66.8964	-3.67592	3.00916	0.000400678	0.147443		0.133333	0.603522		158.279	285.883	37.6996	21.0999	4.04087	6.47981
CP027628.1_16722001_16723001		277.701	57.3668	-2.62057	2.61002	0.000401095	0.147443		0.133333	0.603522		72.9887	219.591	17.741	15.0713	29.2963	32.399
CP027629.1_3804001_3805001		277.107	83.809	-3.70843	3.96862	0.000405814	0.148375		0.133333	0.603522		136.956	741.637	11.0881	37.176	29.2963	56.1583
CP027630.1_13951001_13952001		276.859	91.7488	-2.30812	4.74267	0.000407812	0.148375		0.133333	0.603522		715.946	522.046	68.7463	196.932	103.042	130.676
CP027622.1_495001_496001		276.501	90.1997	-2.14943	4.56348	0.000410704	0.148664		0.133333	0.603522		665.1	391.535	106.446	145.69	71.7255	152.275
CP027628.1_18584001_18585001		275.992	76.2724	-2.83091	3.47895	0.000414858	0.149385		0.133333	0.603522		97.5917	463.005	38.8084	35.1665	33.3372	49.6785
CP027629.1_17590001_17591001		275.576	38.5739	-2.63354	1.92819	0.000418286	0.149385		0.133333	0.603522		45.9255	133.619	9.9793	20.0951	17.1737	9.71971
CP027633.1_21017001_21018001		275.34	61.0132	-2.39695	2.75894	0.000420251	0.149385		0.133333	0.603522		79.5495	233.056	19.9586	36.1712	28.2861	33.479
CP027621.1_19345001_19346001		275.236	92.5325	-2.66422	4.85496	0.000421116	0.149385		0.133333	0.603522		462.535	967.443	86.4873	133.633	54.5518	176.035
CP027621.1_17600001_17601001		273.554	79.1098	-3.8294	3.64667	0.00043542	0.152723		0.133333	0.603522		184.522	523.082	42.1348	41.195	6.06131	9.71971
CP027621.1_7922001_7923001		273.238	89.7966	-2.38336	4.51403	0.000438174	0.152723		0.133333	0.603522		278.833	793.428	118.643	124.59	97.9911	69.1179
CP027619.1_2451001_2452001		273.141	9.50287	4.7513	0.909355	0.000439018	0.152723		0.10021	0.603522		1.6402	0	48.7877	15.0713	25.2554	21.5994
CP027624.1_13688001_13689001		273.128	81.8569	-2.93053	3.82713	0.000439137	0.152723		0.133333	0.603522		111.533	615.269	43.2436	47.2235	44.4496	55.0784
CP027629.1_651001_652001		272.423	63.7673	-2.10562	2.87341	0.000445352	0.154129		0.133333	0.603522		101.692	217.519	27.7203	44.2093	29.2963	46.4386
CP027619.1_5219001_5220001		272.092	35.3588	-2.54188	1.81773	0.000448304	0.154371		0.133333	0.603522		113.174	47.6471	21.0674	7.03329	13.1328	14.0396
CP027625.1_130001_131001		271.83	39.3547	2.90057	1.95382	0.000450662	0.154371		0.133333	0.603522		11.4814	3.10742	69.8551	67.3186	46.47	44.2787
CP027628.1_16067001_16068001		271.11	93.2626	-2.44192	4.96372	0.000457198	0.154371		0.133333	0.603522		383.806	1100.03	105.337	129.614	115.165	195.474
CP027629.1_1410001_1411001		270.966	44.3486	-2.91876	2.12593	0.000458519	0.154371		0.133333	0.603522		68.0682	148.12	8.87049	5.02378	23.235	19.4394
CP027632.1_15890001_15891001		270.758	86.9297	-2.18252	4.22475	0.000460431	0.154371		0.133333	0.603522		288.675	552.085	60.9846	107.509	71.7255	129.596
CP027627.1_26472001_26473001		270.67	28.651	-2.10597	1.58265	0.000461245	0.154371		0.133333	0.603522		46.7456	78.7213	13.3057	18.0856	9.09196	17.2795
CP027630.1_15073001_15074001		270.666	95.1668	-2.42523	5.33899	0.000461282	0.154371		0.133333	0.603522		755.311	1165.28	80.9432	168.799	229.319	235.433
CP027621.1_17598001_17599001		270.266	32.7413	-3.01584	1.72524	0.000464998	0.154884		0.10021	0.603522		55.7667	107.724	15.5234	16.0761	5.05109	3.2399
CP027625.1_4837001_4838001		283.172	20.7704	8.24786	1.31168	0.000471332	0.15626		0.10021	0.603522		0	0	23.285	73.3472	41.4189	12.9596
CP027626.1_4449001_4450001		269.328	80.7716	-1.7406	3.75576	0.000473846	0.156363		0.133333	0.603522		300.156	244.45	57.6582	82.39	80.8174	104.757
CP027633.1_2089001_2090001		268.277	23.0862	-2.56521	1.39192	0.000483988	0.15897		0.133333	0.603522		38.5446	80.7929	4.43524	8.03805	13.1328	14.0396
CP027624.1_15910001_15911001		267.541	57.4767	-2.76366	2.61381	0.000491233	0.160606		0.133333	0.603522		62.3275	238.235	23.285	18.0856	32.327	14.0396
CP027621.1_15582001_15583001		266.502	69.628	-4.04811	3.13724	0.000501671	0.162724		0.133333	0.603522		41.0049	463.005	11.0881	25.1189	14.143	9.71971
CP027629.1_8943001_8944001		266.078	69.7309	-2.01632	3.14234	0.000506008	0.162724		0.133333	0.603522		132.036	246.522	42.1348	67.3186	43.4394	33.479
CP027627.1_25447001_25448001		266.056	84.8098	-3.24147	4.04713	0.000506231	0.162724		0.133333	0.603522		287.034	595.589	45.4613	98.4661	18.1839	23.7593
CP027633.1_20864001_20865001		265.94	43.999	4.80166	2.11458	0.000507427	0.162724		0.10021	0.603522		2.46029	2.07161	21.0674	103.49	35.3576	107.997
CP027630.1_10932001_10933001		265.74	45.9033	-1.89332	2.18297	0.000509484	0.162724		0.133333	0.603522		76.2691	108.76	28.8291	26.1237	15.1533	29.1591
CP027620.1_3363001_3364001		265.548	96.7948	-2.4109	5.78376	0.000511474	0.162724		0.133333	0.603522		781.554	1829.23	178.519	234.108	193.962	374.749
CP027632.1_23405001_23406001		264.817	21.127	3.48452	1.32523	0.000519132	0.163428		0.10021	0.603522		4.10049	2.07161	23.285	20.0951	50.5109	52.9184
CP027624.1_18215001_18216001		264.735	62.5735	-2.45621	2.82058	0.000520009	0.163428		0.133333	0.603522		162.379	166.765	9.9793	44.2093	27.2759	37.7989
CP027630.1_1252001_1253001		264.679	79.3606	1.9386	3.6646	0.000520596	0.163428		0.133333	0.603522		55.7667	38.3248	161.886	151.718	227.299	183.595
CP027633.1_6244001_6245001		264.109	77.3662	-2.0667	3.54019	0.000526679	0.164609		0.133333	0.603522		183.702	323.172	49.8965	53.2521	44.4496	93.9572
CP027621.1_4210001_4211001		263.789	31.1571	-2.36715	1.67179	0.000530126	0.16496		0.133333	0.603522		44.2853	97.3658	7.76168	19.0904	11.1124	16.1995
CP027631.1_1098001_1099001		263.13	33.9577	3.62041	1.76855	0.000537309	0.16559		0.133333	0.603522		5.74069	2.07161	64.311	21.0999	75.7663	43.1987
CP027633.1_3095001_3096001		262.669	90.0376	2.59109	4.54411	0.000542397	0.16559		0.133333	0.603522		72.1686	43.5039	249.482	230.089	514.201	406.068
CP027628.1_19531001_19532001		262.642	66.7104	4.5415	3.00123	0.000542693	0.16559		0.133333	0.603522		9.02108	1.03581	104.228	85.4043	251.544	61.5582
CP027632.1_21186001_21187001		262.555	94.1971	-1.97502	5.13174	0.000543667	0.16559		0.133333	0.603522		877.505	633.914	200.695	273.294	160.625	133.916
CP027630.1_3002001_3003001		262.541	60.7453	4.30157	2.74844	0.00054382	0.16559		0.133333	0.603522		2.46029	8.28645	103.119	29.1379	121.226	165.235
CP027621.1_17048001_17049001		261.709	39.5478	-1.89986	1.9606	0.000553172	0.167027		0.133333	0.603522		74.6289	82.8645	14.4145	18.0856	20.2044	31.3191
CP027629.1_1821001_1822001		261.702	41.9835	-2.62089	2.04532	0.00055325	0.167027		0.133333	0.603522		45.9255	149.156	14.4145	24.1141	10.1022	14.0396
CP027631.1_3221001_3222001		261.065	38.7952	1.83203	1.93466	0.000560535	0.167645		0.133333	0.603522		14.7618	14.5013	56.5494	53.2521	54.5518	45.3586
CP027628.1_13813001_13814001		261.054	76.3528	-2.46493	3.48263	0.000560658	0.167645		0.133333	0.603522		260.791	266.202	55.4406	15.0713	57.5824	62.6381
CP027631.1_14519001_14520001		260.905	28.9695	-2.70453	1.5944	0.000562385	0.167645		0.133333	0.603522		38.5446	103.581	12.1969	17.0809	5.05109	8.63974
CP027630.1_5641001_5642001		260.672	72.2723	-1.62974	3.26732	0.000565081	0.167744		0.133333	0.603522		156.639	218.555	53.2229	72.3424	50.5109	65.878
CP027619.1_27296001_27297001		260.234	36.8007	2.51749	1.86486	0.0005702	0.168558		0.133333	0.603522		10.6613	7.25065	57.6582	29.1379	68.6948	53.9984
CP027625.1_1654001_1655001		258.885	89.0115	2.69324	4.42903	0.000586292	0.172596		0.133333	0.603522		52.4863	47.6471	331.535	164.78	277.81	524.864
CP027631.1_16785001_16786001		258.057	55.268	-1.83188	2.52816	0.000596421	0.174852		0.133333	0.603522		121.375	111.867	28.8291	22.1046	31.3167	48.5985
CP027624.1_18522001_18523001		257.621	50.5307	5.76592	2.34779	0.000601829	0.175304		0.10021	0.603522		2.46029	0	100.902	17.0809	138.4	63.7181
CP027633.1_2735001_2736001		257.417	92.5268	-1.77228	4.85425	0.000604378	0.175304		0.133333	0.603522		616.714	568.658	225.089	189.899	122.236	156.595
CP027619.1_3458001_3459001		257.338	82.6843	-2.58155	3.88271	0.000605376	0.175304		0.133333	0.603522		136.956	577.98	46.5701	55.2616	58.5926	77.7577
CP027625.1_127001_128001		256.592	11.2633	3.08361	0.972505	0.000614829	0.177318		0.10021	0.603522		4.10049	2.07161	29.9379	41.195	15.1533	24.8393
CP027629.1_6674001_6675001		256.216	62.004	-2.46271	2.79706	0.000619655	0.177987		0.133333	0.603522		66.428	258.952	23.285	30.1427	29.2963	34.559
CP027630.1_7751001_7752001		255.681	28.2972	4.16357	1.57019	0.000626595	0.179254		0.10021	0.603522		0	5.17903	32.1555	44.2093	39.3985	62.6381
CP027629.1_14909001_14910001		253.836	69.6816	-3.17605	3.13967	0.000651207	0.18231		0.133333	0.603522		232.908	227.877	9.9793	19.0904	11.1124	61.5582
CP027624.1_19016001_19017001		253.487	88.1757	-1.77472	4.34363	0.000655997	0.18231		0.133333	0.603522		287.034	543.798	139.71	130.618	112.134	102.597
CP027620.1_11728001_11729001		253.39	63.9661	-2.30588	2.88172	0.00065732	0.18231		0.133333	0.603522		118.094	216.484	25.5027	38.1807	17.1737	53.9984
CP027632.1_18050001_18051001		253.202	20.5844	2.20901	1.30529	0.000659928	0.18231		0.133333	0.603522		8.20098	6.21484	43.2436	25.1189	32.327	35.6389
CP027619.1_3460001_3461001		252.921	98.7723	-3.26827	6.85204	0.000663827	0.18231		0.133333	0.603522		738.909	5511.53	242.83	360.707	361.658	331.55
CP027630.1_5642001_5643001		252.702	40.1737	-1.63752	1.98129	0.000666888	0.18231		0.133333	0.603522		77.9093	71.4706	22.1762	22.1046	20.2044	31.3191
CP027619.1_9976001_9977001		252.402	81.7765	-2.30435	3.82198	0.000671097	0.18231		0.133333	0.603522		198.464	451.612	48.7877	47.2235	56.5722	110.157
CP027620.1_1385001_1386001		252.358	97.1768	-2.71071	5.91345	0.000671726	0.18231		0.133333	0.603522		1423.69	1586.86	167.43	83.3947	295.994	372.589
CP027624.1_3770001_3771001		252.211	10.2457	4.7826	0.938028	0.000673805	0.18231		0.10021	0.603522		1.6402	0	16.6322	14.0666	49.5007	32.399
CP027619.1_6903001_6904001		252.156	70.182	-3.96974	3.1634	0.000674576	0.18231		0.133333	0.603522		45.9255	464.041	12.1969	8.03805	13.1328	31.3191
CP027632.1_15090001_15091001		251.834	22.6775	2.21462	1.37601	0.000679168	0.18231		0.133333	0.603522		9.84118	5.17903	31.0467	31.1474	41.4189	39.9588
CP027619.1_7436001_7437001		251.568	81.8371	-2.81164	3.82596	0.000682985	0.18231		0.133333	0.603522		131.216	582.123	38.8084	64.3044	30.3065	69.1179
CP027632.1_23717001_23718001		251.546	42.1145	3.24744	2.04976	0.000683301	0.18231		0.133333	0.603522		6.56079	6.21484	25.5027	49.233	66.6744	105.837
CP027633.1_3355001_3356001		251.461	50.3672	-2.3618	2.34109	0.00068452	0.18231		0.133333	0.603522		53.3064	177.123	19.9586	18.0856	30.3065	20.5194
CP027628.1_13323001_13324001		251.412	87.9036	-3.94129	4.31686	0.000685233	0.18231		0.133333	0.603522		218.146	924.975	84.2696	38.1807	11.1124	15.1195
CP027633.1_2734001_2735001		251.058	80.3769	-1.69521	3.72906	0.000690359	0.18231		0.133333	0.603522		296.055	232.021	109.772	85.4043	59.6028	71.2779
CP027625.1_2146001_2147001		251.02	85.2016	-1.94512	4.08014	0.000690914	0.18231		0.133333	0.603522		306.717	413.287	114.208	94.4471	49.5007	115.557
CP027631.1_4887001_4888001		250.998	49.5497	-2.98374	2.31119	0.00069123	0.18231		0.133333	0.603522		45.1054	205.09	9.9793	26.1237	10.1022	16.1995
CP027628.1_6767001_6768001		250.651	87.9177	-3.3129	4.31821	0.000696318	0.18231		0.133333	0.603522		214.046	862.827	18.8498	54.2568	40.4087	102.597
CP027632.1_22468001_22469001		250.641	91.8939	-2.61559	4.7637	0.00069646	0.18231		0.133333	0.603522		382.166	948.799	137.493	127.604	41.4189	127.436
CP027619.1_3742001_3743001		250.443	91.7093	-2.2778	4.73814	0.000699389	0.18231		0.133333	0.603522		312.457	915.653	87.5961	132.628	118.195	167.395
CP027628.1_13492001_13493001		249.729	43.5071	2.70312	2.09693	0.000710017	0.18231		0.133333	0.603522		4.92059	14.5013	76.508	40.1902	55.562	77.7577
CP027628.1_18619001_18620001		249.605	41.679	-2.32774	2.03499	0.000711883	0.18231		0.133333	0.603522		59.8672	123.261	12.1969	10.0476	25.2554	24.8393
CP027630.1_11460001_11461001		249.398	66.3636	-1.89401	2.98625	0.000715012	0.18231		0.133333	0.603522		123.015	206.125	36.5908	50.2378	29.2963	60.4782
CP027626.1_2823001_2824001		249.334	71.707	-1.5841	3.23774	0.000715991	0.18231		0.133333	0.603522		156.639	206.125	66.5287	46.2188	56.5722	72.3578
CP027622.1_3506001_3507001		249.322	72.0947	-2.51716	3.25764	0.000716172	0.18231		0.133333	0.603522		166.48	287.954	31.0467	45.214	15.1533	66.958
CP027627.1_22493001_22494001		249.22	95.4558	2.71528	5.40786	0.000717725	0.18231		0.133333	0.603522		107.433	88.0436	392.519	392.86	813.225	973.051
CP027626.1_24729001_24730001		249.169	60.1801	-3.21062	2.72559	0.000718498	0.18231		0.133333	0.603522		91.0309	254.808	11.0881	7.03329	14.143	42.1187
CP027632.1_16089001_16090001		248.932	43.2746	-1.69014	2.08994	0.000722116	0.18231		0.133333	0.603522		85.2902	78.7213	16.6322	25.1189	30.3065	29.1591
CP027619.1_19906001_19907001		248.725	26.9018	-1.84691	1.5249	0.0007253	0.18231		0.133333	0.603522		64.7878	47.6471	17.741	11.0523	13.1328	20.5194
CP027622.1_3504001_3505001		248.11	57.0045	-2.32982	2.59597	0.000734832	0.18231		0.133333	0.603522		108.253	165.729	15.5234	24.1141	18.1839	50.7585
CP027631.1_4451001_4452001		247.63	25.9926	-2.40531	1.49274	0.000742375	0.18231		0.133333	0.603522		45.9255	78.7213	16.6322	4.01902	13.1328	12.9596
CP027628.1_7776001_7777001		247.564	94.1745	-3.23655	5.12801	0.000743417	0.18231		0.133333	0.603522		218.966	1659.36	120.86	62.2949	92.94	122.036
CP027627.1_4089001_4090001		247.561	94.4888	2.66715	5.18879	0.00074346	0.18231		0.133333	0.603522		123.015	49.7187	332.643	602.854	540.466	726.818
CP027628.1_14670001_14671001		247.292	70.2073	-3.23159	3.16451	0.00074774	0.18231		0.133333	0.603522		54.1265	420.537	22.1762	36.1712	18.1839	23.7593
CP027619.1_9861001_9862001		247.065	8.80516	2.42829	0.882038	0.000751357	0.18231		0.10021	0.603522		4.92059	4.14323	28.8291	19.0904	19.1941	33.479
CP027629.1_10999001_11000001		246.889	93.2936	-3.28735	4.96883	0.000754182	0.18231		0.133333	0.603522		415.79	1275.08	43.2436	182.866	38.3883	80.9976
CP027622.1_3822001_3823001		246.847	52.8239	-2.73953	2.43383	0.000754861	0.18231		0.133333	0.603522		148.438	112.903	7.76168	19.0904	10.1022	41.0388
CP027633.1_4632001_4633001		246.803	25.7023	3.89329	1.48453	0.000755578	0.18231		0.10021	0.603522		4.10049	1.03581	21.0674	23.1094	68.6948	53.9984
CP027631.1_17268001_17269001		246.675	12.3007	3.09525	1.01214	0.000757642	0.18231		0.10021	0.603522		2.46029	4.14323	18.8498	49.233	22.2248	23.7593
CP027631.1_14996001_14997001		246.611	26.4395	-1.89227	1.50807	0.000758674	0.18231		0.133333	0.603522		56.5868	55.9336	19.9586	9.0428	13.1328	18.3595
CP027630.1_14598001_14599001		246.363	44.9265	-2.30801	2.14828	0.000762707	0.18231		0.133333	0.603522		70.5285	127.404	8.87049	27.1284	15.1533	28.0792
CP027624.1_3771001_3772001		246.308	65.6138	3.17997	2.95343	0.000763594	0.18231		0.133333	0.603522		12.3015	13.4655	64.311	58.2758	207.095	140.396
CP027623.1_19984001_19985001		246.264	11.8652	2.57915	0.995929	0.000764316	0.18231		0.133333	0.603522		5.74069	3.10742	19.9586	26.1237	40.4087	23.7593
CP027633.1_3669001_3670001		246.239	17.0479	-1.75431	1.18181	0.000764717	0.18231		0.133333	0.603522		46.7456	38.3248	8.87049	14.0666	14.143	12.9596
CP027627.1_5070001_5071001		245.834	15.7315	-1.76953	1.13617	0.000771365	0.18231		0.133333	0.603522		35.2642	47.6471	12.1969	15.0713	11.1124	9.71971
CP027632.1_21187001_21188001		245.822	94.1562	-2.09556	5.1255	0.000771578	0.18231		0.133333	0.603522		980.838	565.55	165.213	266.26	185.88	105.837
CP027628.1_13320001_13321001		245.714	49.2734	-3.48197	2.30148	0.00077336	0.18231		0.10021	0.603522		66.428	196.803	23.285	16.0761	2.02044	5.39984
CP027621.1_7920001_7921001		245.662	65.1796	-2.02289	2.93438	0.000774214	0.18231		0.133333	0.603522		114.814	212.34	33.2643	64.3044	31.3167	31.3191
CP027631.1_2924001_2925001		245.634	48.3361	4.53849	2.26932	0.00077468	0.18231		0.133333	0.603522		5.74069	0	63.2022	41.195	142.441	51.8384
CP027625.1_1652001_1653001		245.625	91.3372	3.04611	4.68931	0.000774829	0.18231		0.133333	0.603522		59.0471	36.2532	494.53	187.889	255.585	644.741
CP027624.1_1532001_1533001		245.5	75.2971	-2.65872	3.42395	0.000776908	0.18231		0.133333	0.603522		100.052	424.681	35.482	58.2758	25.2554	46.4386
CP027630.1_7843001_7844001		245.468	30.6186	-1.76343	1.6533	0.000777445	0.18231		0.133333	0.603522		75.449	45.5755	17.741	21.0999	18.1839	14.0396
CP027631.1_14997001_14998001		245.432	70.2059	-2.01798	3.16447	0.000778034	0.18231		0.133333	0.603522		128.755	255.844	68.7463	47.2235	29.2963	44.2787
CP027627.1_1470001_1471001		245.398	18.005	2.42388	1.21537	0.000778608	0.18231		0.133333	0.603522		6.56079	5.17903	38.8084	22.1046	25.2554	43.1987
CP027623.1_3562001_3563001		244.894	44.3444	2.23817	2.12583	0.000787054	0.183681		0.133333	0.603522		15.5819	10.3581	64.311	40.1902	87.8889	56.1583
CP027630.1_1613001_1614001		244.674	16.2036	2.70061	1.15183	0.000790788	0.183948		0.133333	0.603522		2.46029	7.25065	24.3938	24.1141	38.3883	37.7989
CP027624.1_413001_414001		244.517	46.1894	-2.31006	2.19319	0.000793444	0.183962		0.133333	0.603522		86.1103	118.082	8.87049	17.0809	19.1941	36.7189
CP027633.1_20863001_20864001		244.133	91.9517	4.11628	4.77047	0.000800018	0.184882		0.133333	0.603522		19.6824	30.0384	156.342	722.42	173.757	672.82
CP027621.1_12431001_12432001		243.511	86.4434	-2.17558	4.18308	0.000810796	0.185452		0.133333	0.603522		198.464	617.341	90.9225	82.39	71.7255	115.557
CP027632.1_2890001_2891001		243.316	90.1744	-2.2587	4.56056	0.000814203	0.185452		0.133333	0.603522		302.616	777.891	116.425	91.4328	73.7459	169.555
CP027621.1_6807001_6808001		242.92	71.4181	2.12261	3.22463	0.000821172	0.185452		0.133333	0.603522		33.624	27.9668	166.322	80.3805	174.768	117.716
CP027631.1_8467001_8468001		242.835	31.7843	-1.82944	1.69199	0.000822689	0.185452		0.133333	0.603522		59.8672	67.3274	11.0881	21.0999	15.1533	23.7593
CP027622.1_16776001_16777001		242.717	23.3893	2.12447	1.40293	0.000824785	0.185452		0.133333	0.603522		8.20098	8.28645	43.2436	24.1141	40.4087	37.7989
CP027621.1_4060001_4061001		242.496	58.5846	-2.38811	2.66192	0.00082872	0.185452		0.133333	0.603522		78.7294	212.34	18.8498	19.0904	26.2657	46.4386
CP027624.1_5278001_5279001		242.438	5.36034	3.63026	0.734268	0.000829765	0.185452		0.10021	0.603522		3.28039	0	27.7203	18.0856	30.3065	18.3595
CP027624.1_758001_759001		242.38	35.7196	-2.19482	1.82851	0.000830805	0.185452		0.133333	0.603522		46.7456	106.688	25.5027	14.0666	16.1635	10.7997
CP027624.1_4260001_4261001		242.168	93.2823	-2.24237	4.96687	0.00083462	0.185452		0.133333	0.603522		375.605	1054.45	144.145	158.751	97.9911	203.034
CP027620.1_3192001_3193001		242.077	63.7744	-1.83118	2.8737	0.00083626	0.185452		0.133333	0.603522		102.512	196.803	39.9172	33.1569	36.3678	58.3183
CP027620.1_13918001_13919001		242.048	66.3171	-2.65504	2.98457	0.000836771	0.185452		0.133333	0.603522		90.2108	294.169	12.1969	45.214	32.327	31.3191
CP027631.1_4776001_4777001		241.951	41.0236	3.91454	2.01251	0.000838542	0.185452		0.133333	0.603522		7.38088	0	57.6582	78.371	72.7357	36.7189
CP027630.1_13341001_13342001		241.938	8.68113	2.93898	0.877205	0.000838776	0.185452		0.10021	0.603522		2.46029	4.14323	31.0467	23.1094	35.3576	12.9596
CP027622.1_18646001_18647001		241.648	55.1595	-2.32612	2.52433	0.000844044	0.185452		0.133333	0.603522		80.3696	180.23	25.5027	44.2093	16.1635	17.2795
CP027632.1_5303001_5304001		241.535	94.7144	-4.27415	5.23635	0.000846112	0.185452		0.133333	0.603522		233.728	1991.86	24.3938	129.614	22.2248	52.9184
CP027627.1_19812001_19813001		241.525	9.22802	3.81842	0.898802	0.000846289	0.185452		0.10021	0.603522		3.28039	0	28.8291	23.1094	39.3985	16.1995
CP027628.1_19021001_19022001		241.491	72.8008	-2.29513	3.29126	0.00084692	0.185452		0.133333	0.603522		162.379	283.811	55.4406	17.0809	47.4802	61.5582
CP027629.1_14172001_14173001		240.959	28.4057	-2.37383	1.57436	0.000856733	0.186105		0.133333	0.603522		32.8039	99.4374	13.3057	17.0809	8.08174	11.8796
CP027619.1_19900001_19901001		240.877	23.9855	-2.41415	1.42335	0.000858247	0.186105		0.133333	0.603522		36.0843	82.8645	9.9793	17.0809	5.05109	11.8796
CP027625.1_129001_130001		240.714	13.8512	2.54238	1.07051	0.000861293	0.186105		0.133333	0.603522		7.38088	2.07161	34.3731	30.1427	24.2452	28.0792
CP027633.1_7765001_7766001		240.641	58.5324	4.16634	2.65982	0.000862662	0.186105		0.133333	0.603522		0	11.3939	106.446	79.3757	100.012	105.837
CP027628.1_101001_102001		240.484	26.9032	-2.38731	1.52498	0.000865607	0.186105		0.133333	0.603522		29.5235	98.4016	8.87049	11.0523	13.1328	15.1195
CP027628.1_13322001_13323001		240.398	62.6933	-3.9011	2.82712	0.00086721	0.186105		0.10021	0.603522		77.9093	321.1	26.6115	20.0951	2.02044	4.31987
CP027628.1_4802001_4803001		240.342	89.705	-2.47115	4.50224	0.000868264	0.186105		0.133333	0.603522		216.506	864.898	82.052	69.3282	119.206	118.796
CP027628.1_12566001_12567001		240.162	48.3319	-1.85399	2.2692	0.000871681	0.186275		0.133333	0.603522		72.9887	122.225	35.482	31.1474	17.1737	23.7593
CP027631.1_2923001_2924001		239.919	32.2071	4.40278	1.70565	0.000876279	0.186611		0.10021	0.603522		4.10049	0	46.5701	24.1141	90.9196	36.7189
CP027627.1_6477001_6478001		239.802	69.5364	-3.09285	3.13357	0.000878515	0.186611		0.133333	0.603522		53.3064	402.929	22.1762	22.1046	24.2452	37.7989
CP027627.1_15431001_15432001		239.172	73.0461	-3.72652	3.30521	0.000890648	0.188552		0.133333	0.603522		33.624	518.939	21.0674	21.0999	21.2146	19.4394
CP027621.1_3431001_3432001		239.052	60.2097	-1.97604	2.72673	0.000892967	0.188552		0.133333	0.603522		75.449	204.054	37.6996	40.1902	35.3576	28.0792
CP027621.1_8082001_8083001		238.574	48.205	-2.79908	2.26456	0.000902325	0.188852		0.133333	0.603522		37.7245	197.839	16.6322	13.0618	24.2452	12.9596
CP027630.1_5957001_5958001		238.459	10.2006	3.47936	0.936216	0.000904594	0.188852		0.10021	0.603522		0.820098	4.14323	22.1762	14.0666	35.3576	37.7989
CP027628.1_16068001_16069001		238.442	92.2632	-2.30715	4.81407	0.000904937	0.188852		0.133333	0.603522		480.578	821.395	70.9639	124.59	99.0013	231.113
CP027619.1_3459001_3460001		238.436	96.0478	-2.63855	5.56071	0.000905039	0.188852		0.133333	0.603522		399.388	1929.71	133.057	190.904	219.217	204.114
CP027630.1_12162001_12163001		238.095	28.7637	3.10531	1.58701	0.000911802	0.188899		0.133333	0.603522		5.74069	4.14323	38.8084	20.0951	76.7765	39.9588
CP027623.1_2654001_2655001		238.03	79.2408	-1.65726	3.65583	0.000913108	0.188899		0.133333	0.603522		188.623	308.67	56.5494	77.3662	87.8889	92.8772
CP027631.1_4392001_4393001		237.706	70.2694	-1.84642	3.16789	0.000919604	0.188899		0.133333	0.603522		124.655	245.486	64.311	36.1712	43.4394	61.5582
CP027632.1_20086001_20087001		237.514	1.77175	2.36996	0.537757	0.000923464	0.188899		0.10021	0.603522		4.92059	2.07161	18.8498	18.0856	18.1839	21.5994
CP027626.1_22354001_22355001		237.265	77.0293	-2.89567	3.51958	0.000928513	0.188899		0.133333	0.603522		72.1686	510.653	31.0467	42.1998	39.3985	43.1987
CP027630.1_1250001_1251001		236.971	88.3124	2.44115	4.35737	0.000934515	0.188899		0.133333	0.603522		84.4701	26.931	265.006	259.227	342.464	352.069
CP027631.1_16472001_16473001		236.89	49.9556	-2.89478	2.32598	0.000936161	0.188899		0.133333	0.603522		102.512	146.049	13.3057	38.1807	9.09196	5.39984
CP027627.1_5206001_5207001		236.471	82.3079	-1.50466	3.8568	0.000944797	0.188899		0.133333	0.603522		237.008	311.778	105.337	113.537	76.7765	90.7173
CP027624.1_15033001_15034001		236.15	3.94379	3.55462	0.668924	0.000951492	0.188899		0.10021	0.603522		3.28039	0	23.285	20.0951	16.1635	30.2391
CP027623.1_3564001_3565001		236.146	42.5106	2.0747	2.0632	0.000951576	0.188899		0.133333	0.603522		18.0422	9.32226	59.8758	42.1998	60.6131	72.3578
CP027628.1_434001_435001		236.009	97.3614	5.43373	5.97954	0.000954429	0.188899		0.133333	0.603522		41.0049	5.17903	1281.79	229.084	1836.58	724.658
CP027624.1_2049001_2050001		235.943	73.6818	-1.51465	3.33648	0.000955823	0.188899		0.133333	0.603522		237.828	142.941	70.9639	67.3186	67.6846	60.4782
CP027627.1_4812001_4813001		235.89	75.6748	-2.13839	3.44557	0.000956936	0.188899		0.133333	0.603522		127.935	354.246	49.8965	69.3282	34.3474	64.7981
CP027633.1_4313001_4314001		235.859	59.45	-2.8524	2.69555	0.000957586	0.188899		0.133333	0.603522		46.7456	276.56	15.5234	30.1427	18.1839	24.8393
CP027624.1_13774001_13775001		235.818	37.5365	-2.14294	1.89098	0.000958451	0.188899		0.133333	0.603522		41.0049	118.082	14.4145	19.0904	15.1533	22.6793
CP027619.1_3596001_3597001		245.887	78.8983	10.6477	3.63406	0.000959238	0.188899		0.10021	0.603522		0	0	362.581	72.3424	344.484	22.6793
CP027624.1_6059001_6060001		235.511	27.56	-2.00731	1.54686	0.000964951	0.188899		0.133333	0.603522		36.9044	82.8645	17.741	16.0761	10.1022	15.1195
CP027623.1_5206001_5207001		235.214	16.9718	2.03212	1.1796	0.000971276	0.188899		0.133333	0.603522		6.56079	8.28645	26.6115	30.1427	39.3985	25.9192
CP027630.1_16798001_16799001		235.029	78.35	3.2977	3.60134	0.000975244	0.188899		0.133333	0.603522		22.9628	14.5013	197.368	64.3044	338.423	145.796
CP027624.1_15206001_15207001		234.924	93.1625	-2.10508	4.94836	0.0009775	0.188899		0.133333	0.603522		395.287	975.73	113.099	126.599	177.798	219.233
CP027632.1_14200001_14201001		234.871	72.3258	-3.75234	3.26958	0.000978627	0.188899		0.133333	0.603522		41.825	498.223	11.0881	28.1332	12.1226	28.0792
CP027621.1_4830001_4831001		234.832	13.8286	2.15307	1.06972	0.000979484	0.188899		0.133333	0.603522		8.20098	4.14323	32.1555	23.1094	27.2759	31.3191
CP027631.1_16783001_16784001		234.82	70.6922	-2.08654	3.18929	0.000979726	0.188899		0.133333	0.603522		200.924	195.767	39.9172	30.1427	31.3167	85.3174
CP027629.1_3979001_3980001		234.719	27.9039	3.25471	1.55823	0.000981911	0.188899		0.133333	0.603522		7.38088	1.03581	54.3317	22.1046	48.4904	48.5985
CP027630.1_14389001_14390001		234.67	60.6143	1.60558	2.74291	0.000982975	0.188899		0.133333	0.603522		27.0632	33.1458	106.446	93.4423	85.8685	80.9976
CP027629.1_13561001_13562001		234.54	78.5925	-1.39561	3.61525	0.000985796	0.188899		0.133333	0.603522		200.924	247.558	93.1401	88.4185	74.7561	84.2375
CP027627.1_19586001_19587001		234.534	60.9131	2.38866	2.7556	0.000985925	0.188899		0.133333	0.603522		24.6029	12.4297	103.119	62.2949	149.512	78.8376
CP027621.1_2344001_2345001		234.496	91.3146	-2.28822	4.68629	0.000986763	0.188899		0.133333	0.603522		279.654	907.366	88.7049	106.504	114.155	176.035
CP027629.1_5359001_5360001		234.48	45.9146	-2.28427	2.18345	0.000987099	0.188899		0.133333	0.603522		62.3275	139.834	16.6322	14.0666	15.1533	36.7189
CP027627.1_2091001_2092001		234.465	49.5652	-2.13405	2.31196	0.000987428	0.188899		0.133333	0.603522		77.0892	137.762	22.1762	39.1855	12.1226	23.7593
CP027628.1_18192001_18193001		234.382	38.0735	-2.95124	1.90939	0.000989239	0.188899		0.133333	0.603522		76.2691	108.76	6.65287	16.0761	2.02044	22.6793
CP027624.1_13689001_13690001		234.257	81.286	-2.34489	3.78946	0.000991975	0.188899		0.133333	0.603522		126.295	514.796	51.0053	54.2568	69.705	76.6777
CP027619.1_21025001_21026001		234.205	41.9412	-2.37828	2.04399	0.000993125	0.188899		0.133333	0.603522		42.6451	143.977	18.8498	17.0809	24.2452	10.7997
CP027631.1_10935001_10936001		233.733	55.4653	-2.78859	2.53562	0.00100352	0.189408		0.133333	0.603522		61.5074	223.734	29.9379	30.1427	12.1226	9.71971
CP027624.1_6292001_6293001		233.671	28.9371	3.12717	1.5932	0.0010049	0.189408		0.133333	0.603522		6.56079	3.10742	48.7877	17.0809	65.6641	45.3586
CP027632.1_19497001_19498001		233.54	53.757	-2.04098	2.46996	0.00100782	0.189408		0.133333	0.603522		71.3485	164.693	18.8498	22.1046	37.3781	35.6389
CP027622.1_3507001_3508001		233.526	50.4306	-2.35426	2.34374	0.00100813	0.189408		0.133333	0.603522		78.7294	151.228	16.6322	29.1379	9.09196	34.559
CP027628.1_13118001_13119001		233.344	72.1031	2.13333	3.25783	0.00101221	0.189408		0.133333	0.603522		42.6451	19.6803	162.995	95.4518	166.686	127.436
CP027625.1_1653001_1654001		233.265	98.7484	2.8496	6.83618	0.00101396	0.189408		0.133333	0.603522		274.733	209.233	2269.74	853.038	1241.56	2617.84
CP027625.1_2039001_2040001		233.242	19.4864	-2.10309	1.26684	0.00101449	0.189408		0.133333	0.603522		50.8461	47.6471	12.1969	7.03329	7.07152	19.4394
CP027627.1_4688001_4689001		233.091	99.3911	-2.64356	7.79708	0.00101789	0.189543		0.133333	0.603522		2545.59	8469.79	654.199	590.797	949.605	1330.52
CP027627.1_2850001_2851001		232.885	49.358	-2.47711	2.30466	0.00102254	0.189912		0.133333	0.603522		75.449	153.299	17.741	14.0666	10.1022	39.9588
CP027625.1_13108001_13109001		232.501	70.1016	1.61249	3.15977	0.00103128	0.190575		0.133333	0.603522		45.1054	35.2174	111.99	147.699	123.247	110.157
CP027632.1_15598001_15599001		232.331	65.8337	-3.16621	2.96227	0.00103518	0.190575		0.133333	0.603522		240.289	164.693	28.8291	4.01902	11.1124	46.4386
CP027620.1_3481001_3482001		232.299	40.6839	1.91007	2.00023	0.00103591	0.190575		0.133333	0.603522		14.7618	14.5013	76.508	45.214	55.562	44.2787
CP027633.1_3097001_3098001		232.201	97.811	2.55272	6.19806	0.00103816	0.190575		0.133333	0.603522		252.59	123.261	921.422	729.453	1668.88	1097.25
CP027625.1_2149001_2150001		232.004	73.5986	-1.82844	3.33285	0.00104272	0.190575		0.133333	0.603522		163.2	250.665	55.4406	70.3329	32.327	74.5178
CP027626.1_3799001_3800001		231.917	77.9667	-2.4081	3.57756	0.00104474	0.190575		0.133333	0.603522		118.914	440.218	32.1555	44.2093	68.6948	64.7981
CP027619.1_27298001_27299001		231.909	23.02	2.86772	1.38937	0.00104492	0.190575		0.10021	0.603522		4.92059	5.17903	33.2643	16.0761	53.5415	47.5186
CP027630.1_10931001_10932001		231.384	74.4105	-1.57776	3.37742	0.0010572	0.19232		0.133333	0.603522		161.559	238.235	83.1608	56.2663	52.5313	75.5977
CP027627.1_350001_351001		231.148	29.1048	-1.90875	1.59982	0.00106275	0.192702		0.133333	0.603522		41.825	79.7571	18.8498	19.0904	10.1022	16.1995
CP027622.1_651001_652001		231.065	90.0235	-2.95995	4.54243	0.00106473	0.192702		0.133333	0.603522		503.54	699.169	39.9172	179.851	32.327	56.1583
CP027623.1_2022001_2023001		230.498	54.6027	-3.0117	2.50123	0.00107826	0.194349		0.133333	0.603522		52.4863	235.128	9.9793	14.0666	11.1124	35.6389
CP027625.1_11675001_11676001		230.455	32.2508	-2.27838	1.7072	0.00107931	0.194349		0.133333	0.603522		56.5868	85.9719	4.43524	16.0761	20.2044	17.2795
CP027624.1_6735001_6736001		230.241	45.2267	-2.1514	2.15806	0.00108446	0.194783		0.133333	0.603522		48.3858	145.013	19.9586	19.0904	17.1737	30.2391
CP027630.1_3550001_3551001		230.103	18.7027	2.8783	1.23904	0.00108781	0.19489		0.133333	0.603522		6.56079	2.07161	33.2643	17.0809	43.4394	41.0388
CP027631.1_4032001_4033001		229.988	93.8743	5.18911	5.07822	0.0010906	0.194899		0.133333	0.603522		23.7828	5.17903	640.893	134.637	1157.71	237.593
CP027630.1_16874001_16875001		229.582	97.1035	-4.67784	5.88902	0.00110054	0.195226		0.533333	0.802086		79.5495	3507.24	80.9432	84.3995	64.6539	49.6785
CP027620.1_10265001_10266001		229.44	57.0454	-2.68968	2.59736	0.00110403	0.195226		0.133333	0.603522		86.9304	206.125	18.8498	36.1712	6.06131	29.1591
CP027629.1_17117001_17118001		229.32	49.4496	-1.81789	2.30778	0.00110702	0.195226		0.133333	0.603522		57.4069	141.905	28.8291	29.1379	25.2554	29.1591
CP027627.1_24664001_24665001		229.151	50.9239	-1.86844	2.36175	0.00111122	0.195226		0.133333	0.603522		69.7084	139.834	32.1555	20.0951	23.235	38.8788
CP027629.1_17553001_17554001		229.104	60.9892	-2.38414	2.75842	0.00111238	0.195226		0.133333	0.603522		75.449	236.164	33.2643	21.0999	18.1839	46.4386
CP027630.1_4603001_4604001		228.97	66.2819	-1.65785	2.98329	0.00111573	0.195226		0.133333	0.603522		103.332	206.125	45.4613	42.1998	48.4904	59.3982
CP027625.1_12217001_12218001		228.818	0.201559	2.28906	0.343053	0.00111953	0.195226		0.10021	0.603522		2.46029	4.14323	16.6322	14.0666	16.1635	18.3595
CP027633.1_20379001_20380001		228.75	42.1906	-2.46725	2.05272	0.00112124	0.195226		0.133333	0.603522		68.0682	122.225	11.0881	6.02854	25.2554	25.9192
CP027625.1_13522001_13523001		228.726	64.5031	-2.59858	2.90458	0.00112183	0.195226		0.133333	0.603522		69.7084	290.026	22.1762	21.0999	25.2554	49.6785
CP027619.1_26530001_26531001		228.695	24.5437	3.11081	1.44335	0.00112262	0.195226		0.133333	0.603522		6.56079	2.07161	60.9846	22.1046	49.5007	25.9192
CP027630.1_15419001_15420001		228.663	92.7988	-3.43249	4.89584	0.00112343	0.195226		0.133333	0.603522		162.379	1471.88	37.6996	65.3091	72.7357	126.356
CP027619.1_5204001_5205001		228.583	92.7791	-3.34646	4.8934	0.00112545	0.195226		0.133333	0.603522		141.057	1474.99	83.1608	105.499	47.4802	80.9976
CP027630.1_16875001_16876001		228.464	67.6815	-3.12536	3.04669	0.00112844	0.195267		0.133333	0.603522		50.8461	380.141	23.285	40.1902	17.1737	17.2795
CP027619.1_27382001_27383001		228.298	82.6293	1.83366	3.87988	0.00113265	0.195518		0.133333	0.603522		72.1686	44.5397	176.301	186.885	279.83	192.234
CP027619.1_8418001_8419001		228.162	33.6378	1.76858	1.75734	0.00113612	0.195641		0.133333	0.603522		12.3015	14.5013	57.6582	42.1998	41.4189	42.1187
CP027633.1_1341001_1342001		227.863	40.0186	-2.78433	1.97569	0.00114377	0.196164		0.133333	0.603522		48.3858	141.905	6.65287	17.0809	6.06131	24.8393
CP027620.1_5860001_5861001		227.828	56.0799	-3.44402	2.55915	0.00114469	0.196164		0.133333	0.603522		50.026	266.202	3.32643	21.0999	8.08174	24.8393
CP027627.1_449001_450001		227.718	36.7119	2.78701	1.86247	0.00114751	0.196175		0.133333	0.603522		10.6613	4.14323	86.4873	29.1379	51.5211	45.3586
CP027624.1_13373001_13374001		227.61	94.844	-3.00049	5.26528	0.0011503	0.196178		0.133333	0.603522		788.114	1215	60.9846	291.379	55.562	91.7973
CP027630.1_17880001_17881001		227.364	74.9503	2.39698	3.40451	0.00115669	0.196373		0.133333	0.603522		36.9044	21.7519	148.581	78.371	235.381	160.915
CP027623.1_300001_301001		227.353	67.0782	-1.86335	3.01774	0.00115697	0.196373		0.133333	0.603522		115.634	218.555	34.3731	36.1712	42.4291	70.1979
CP027632.1_3973001_3974001		227.15	95.336	-1.85329	5.37909	0.00116227	0.1968		0.133333	0.603522		1068.59	675.346	144.145	287.36	235.381	298.071
CP027624.1_12385001_12386001		226.702	92.6001	-2.13675	4.86521	0.00117406	0.1978		0.133333	0.603522		303.436	999.553	128.622	133.633	136.379	193.314
CP027624.1_5266001_5267001		226.658	94.992	4.09011	5.29996	0.00117521	0.1978		0.133333	0.603522		50.8461	21.7519	630.914	137.652	1170.84	555.103
CP027629.1_3412001_3413001		226.608	35.8239	-2.64963	1.83252	0.00117654	0.1978		0.133333	0.603522		77.9093	89.0794	2.21762	24.1141	14.143	11.8796
CP027624.1_1533001_1534001		226.44	46.8998	-3.60157	2.21886	0.00118102	0.197807		0.10021	0.603522		60.6873	190.588	1.10881	16.0761	3.03065	20.5194
CP027632.1_19498001_19499001		226.194	85.9966	-1.67271	4.1447	0.00118758	0.197807		0.133333	0.603522		241.929	461.97	100.902	101.48	143.451	95.0372
CP027624.1_17928001_17929001		226.172	57.3583	-2.37606	2.60967	0.00118819	0.197807		0.133333	0.603522		57.4069	222.698	22.1762	30.1427	18.1839	36.7189
CP027630.1_4746001_4747001		226.103	57.5585	2.09515	2.61673	0.00119002	0.197807		0.133333	0.603522		27.8833	12.4297	111.99	63.2996	96.9809	77.7577
CP027626.1_1906001_1907001		225.965	83.1142	-2.19068	3.91388	0.00119375	0.197807		0.133333	0.603522		155.819	522.046	56.5494	93.4423	56.5722	89.6373
CP027632.1_16168001_16169001		225.739	70.0875	-1.90853	3.15934	0.00119985	0.197807		0.133333	0.603522		102.512	271.381	35.482	56.2663	51.5211	55.0784
CP027631.1_14331001_14332001		225.717	16.5856	-2.20057	1.167	0.00120047	0.197807		0.133333	0.603522		37.7245	55.9336	14.4145	8.03805	4.04087	14.0396
CP027624.1_9826001_9827001		225.688	55.0693	3.27584	2.52106	0.00120124	0.197807		0.133333	0.603522		13.1216	4.14323	41.026	51.2426	139.41	115.557
CP027630.1_14432001_14433001		225.599	38.8938	-2.27447	1.9381	0.00120366	0.197807		0.133333	0.603522		41.825	127.404	13.3057	11.0523	22.2248	22.6793
CP027631.1_17267001_17268001		225.534	26.338	1.78988	1.50478	0.00120543	0.197807		0.133333	0.603522		11.4814	10.3581	33.2643	47.2235	36.3678	35.6389
CP027633.1_5433001_5434001		225.38	81.2719	-3.16508	3.78828	0.00120964	0.197807		0.133333	0.603522		66.428	663.952	33.2643	33.1569	53.5415	42.1187
CP027619.1_26516001_26517001		225.366	90.7508	3.1796	4.62665	0.00121003	0.197807		0.133333	0.603522		48.3858	35.2174	425.783	104.495	585.926	406.068
CP027624.1_19109001_19110001		225.202	62.1295	-1.9314	2.80219	0.00121453	0.198086		0.133333	0.603522		109.073	182.302	23.285	28.1332	41.4189	59.3982
CP027633.1_2087001_2088001		225.066	52.0544	-3.0131	2.40476	0.00121828	0.198242		0.133333	0.603522		50.026	218.555	4.43524	17.0809	16.1635	28.0792
CP027628.1_12568001_12569001		224.843	52.5759	-1.53567	2.42476	0.00122445	0.198789		0.133333	0.603522		100.872	99.4374	42.1348	40.1902	23.235	32.399
CP027625.1_2150001_2151001		224.59	74.543	-1.85599	3.38399	0.00123148	0.199475		0.133333	0.603522		132.036	300.384	45.4613	63.2996	48.4904	80.9976
CP027623.1_17219001_17220001		224.457	42.4528	1.63466	2.06154	0.00123519	0.19962		0.133333	0.603522		20.5025	15.5371	56.5494	48.2283	60.6131	60.4782
CP027625.1_2147001_2148001		224.207	88.1743	-2.30433	4.34354	0.00124222	0.2003		0.133333	0.603522		245.209	691.919	96.4666	109.518	44.4496	128.516
CP027627.1_18023001_18024001		223.941	84.5082	-2.85327	4.0207	0.00124975	0.200431		0.133333	0.603522		232.088	590.41	18.8498	106.504	33.3372	68.038
CP027630.1_17878001_17879001		223.93	48.8506	2.64703	2.28652	0.00125008	0.200431		0.133333	0.603522		13.1216	9.32226	79.8344	30.1427	111.124	64.7981
CP027622.1_4236001_4237001		223.818	78.4106	-2.06127	3.60544	0.00125325	0.200431		0.133333	0.603522		116.454	414.323	57.6582	65.3091	63.6437	66.958
CP027624.1_16913001_16914001		223.78	50.8605	1.80972	2.35997	0.00125433	0.200431		0.133333	0.603522		24.6029	15.5371	62.0934	59.2806	93.9502	69.1179
CP027621.1_7127001_7128001		223.329	95.25	-2.46069	5.362	0.00126728	0.2011		0.133333	0.603522		506.821	1458.42	156.342	305.446	95.9707	155.515
CP027624.1_6736001_6737001		223.321	77.8158	-2.71489	3.56728	0.00126749	0.2011		0.133333	0.603522		91.851	494.08	34.3731	48.2283	28.2861	66.958
CP027624.1_458001_459001		223.251	71.7056	-1.71426	3.23766	0.00126952	0.2011		0.133333	0.603522		129.576	246.522	37.6996	67.3186	57.5824	65.878
CP027619.1_25959001_25960001		223.223	96.0717	-2.96633	5.56618	0.00127034	0.2011		0.133333	0.603522		920.97	1537.14	64.311	108.514	91.9298	363.949
CP027629.1_2393001_2394001		223.049	53.3187	1.93283	2.45288	0.00127536	0.2011		0.133333	0.603522		21.3226	18.6445	94.2489	49.233	99.0013	64.7981
CP027620.1_3362001_3363001		223.044	94.6368	-1.71576	5.22054	0.00127553	0.2011		0.133333	0.603522		632.296	876.292	177.41	202.961	204.064	333.71
CP027623.1_19964001_19965001		222.521	72.2821	1.92773	3.26799	0.00129082	0.202989		0.133333	0.603522		47.5657	23.8235	126.404	176.837	104.052	140.396
CP027627.1_1454001_1455001		222.439	40.7769	3.28733	2.00289	0.00129323	0.202989		0.133333	0.603522		4.92059	7.25065	73.1815	22.1046	104.052	39.9588
CP027623.1_212001_213001		222.331	63.2261	-1.85944	2.85051	0.00129642	0.203002		0.133333	0.603522		84.4701	212.34	32.1555	53.2521	37.3781	39.9588
CP027633.1_4312001_4313001		222.243	83.6103	-2.48483	3.95219	0.00129904	0.203002		0.133333	0.603522		136.136	601.804	49.8965	98.4661	47.4802	66.958
CP027619.1_21221001_21222001		222.088	78.5474	-1.47893	3.61318	0.00130364	0.203274		0.133333	0.603522		253.41	205.09	85.3785	83.3947	58.5926	101.517
CP027632.1_22135001_22136001		221.77	67.1403	-2.07208	3.02024	0.00131314	0.203313		0.133333	0.603522		100.052	251.701	36.5908	25.1189	42.4291	62.6381
CP027630.1_15072001_15073001		221.76	88.6972	-1.99891	4.39606	0.00131344	0.203313		0.133333	0.603522		456.795	452.647	48.7877	106.504	139.41	159.835
CP027622.1_6178001_6179001		221.629	65.704	-3.4188	2.9572	0.0013174	0.203313		0.133333	0.603522		92.6711	325.243	12.1969	12.0571	5.05109	48.5985
CP027632.1_4048001_4049001		221.585	79.2521	-2.01123	3.65705	0.00131872	0.203313		0.133333	0.603522		214.046	329.386	58.767	115.547	37.3781	57.2383
CP027633.1_16909001_16910001		221.531	75.6438	-1.79737	3.44405	0.00132033	0.203313		0.133333	0.603522		128.755	315.921	66.5287	72.3424	68.6948	47.5186
CP027633.1_13121001_13122001		221.506	20.4026	3.70707	1.29957	0.00132109	0.203313		0.10021	0.603522		4.92059	0	49.8965	24.1141	47.4802	23.7593
CP027632.1_22503001_22504001		221.384	51.4708	-2.16091	2.38315	0.0013248	0.203382		0.133333	0.603522		50.8461	177.123	31.0467	25.1189	18.1839	26.9992
CP027621.1_7921001_7922001		221.23	89.7332	-2.51538	4.50619	0.00132946	0.203382		0.133333	0.603522		323.119	769.604	92.0313	181.861	53.5415	53.9984
CP027627.1_3231001_3232001		220.901	33.0796	3.46766	1.73766	0.00133954	0.203382		0.133333	0.603522		8.20098	0	56.5494	49.233	39.3985	53.9984
CP027624.1_13738001_13739001		220.896	26.4	-1.92216	1.507	0.00133969	0.203382		0.133333	0.603522		48.3858	65.2558	6.65287	17.0809	16.1635	19.4394
CP027631.1_6292001_6293001		220.674	34.9669	-2.08534	1.80412	0.00134653	0.203382		0.133333	0.603522		42.6451	104.616	23.285	15.0713	10.1022	20.5194
CP027621.1_2345001_2346001		220.52	87.3751	-2.00129	4.26584	0.00135127	0.203382		0.133333	0.603522		237.008	594.553	79.8344	86.409	90.9196	157.675
CP027631.1_6293001_6294001		220.398	50.3925	-3.36718	2.34232	0.00135507	0.203382		0.133333	0.603522		21.3226	247.558	9.9793	14.0666	10.1022	17.2795
CP027622.1_4469001_4470001		220.327	40.6571	-3.33305	1.99903	0.00135729	0.203382		0.10021	0.603522		41.825	166.765	13.3057	21.0999	3.03065	3.2399
CP027622.1_14563001_14564001		220.182	77.7862	-1.56067	3.56595	0.00136181	0.203382		0.133333	0.603522		157.459	297.276	79.8344	86.409	62.6335	78.8376
CP027630.1_8641001_8642001		220.013	41.4464	-1.81751	2.0261	0.00136709	0.203382		0.133333	0.603522		51.6662	110.831	31.0467	22.1046	21.2146	17.2795
CP027627.1_24670001_24671001		219.935	66.5553	-1.87204	2.99285	0.00136957	0.203382		0.133333	0.603522		132.036	196.803	35.482	64.3044	24.2452	55.0784
CP027619.1_4419001_4420001		219.645	46.1922	-1.93429	2.1934	0.00137872	0.203382		0.133333	0.603522		62.3275	126.368	18.8498	38.1807	17.1737	23.7593
CP027624.1_13374001_13375001		219.435	97.5432	-3.22126	6.06569	0.00138539	0.203382		0.133333	0.603522		1406.47	2191.77	76.508	475.25	81.8276	137.156
CP027625.1_11001_12001		219.357	34.7287	-1.6765	1.79592	0.00138789	0.203382		0.133333	0.603522		52.4863	79.7571	24.3938	13.0618	22.2248	22.6793
CP027633.1_13120001_13121001		219.176	35.7309	3.56701	1.82892	0.00139369	0.203382		0.133333	0.603522		8.20098	0	55.4406	48.2283	71.7255	37.7989
CP027630.1_11797001_11798001		219.124	20.2109	2.32929	1.29272	0.00139536	0.203382		0.133333	0.603522		9.84118	3.10742	26.6115	30.1427	40.4087	38.8788
CP027626.1_6445001_6446001		219.053	72.7599	-2.59171	3.2889	0.00139763	0.203382		0.133333	0.603522		92.6711	379.105	19.9586	64.3044	31.3167	39.9588
CP027624.1_5267001_5268001		219.042	96.9935	3.93733	5.84807	0.00139798	0.203382		0.133333	0.603522		69.7084	48.6829	900.355	205.975	1860.82	672.82
CP027619.1_76001_77001		218.977	31.2853	-1.52934	1.67575	0.00140007	0.203382		0.133333	0.603522		54.9466	61.1126	26.6115	19.0904	17.1737	17.2795
CP027620.1_2989001_2990001		218.927	37.4632	-1.46334	1.88865	0.0014017	0.203382		0.133333	0.603522		64.7878	68.3632	23.285	23.1094	30.3065	19.4394
CP027628.1_18618001_18619001		218.867	30.9005	-1.81079	1.66329	0.00140363	0.203382		0.133333	0.603522		60.6873	63.1842	9.9793	18.0856	15.1533	26.9992
CP027631.1_4339001_4340001		218.663	47.8005	-2.73031	2.24991	0.00141026	0.203382		0.133333	0.603522		79.5495	150.192	11.0881	37.176	5.05109	15.1195
CP027629.1_11972001_11973001		218.632	92.1942	-3.63938	4.80254	0.00141126	0.203382		0.133333	0.603522		402.668	1160.1	17.741	28.1332	39.3985	165.235
CP027632.1_2161001_2162001		218.616	40.884	-2.86159	2.00696	0.00141178	0.203382		0.133333	0.603522		24.6029	172.98	16.6322	10.0476	15.1533	11.8796
CP027633.1_3289001_3290001		218.362	12.7095	2.29019	1.02776	0.00142008	0.203382		0.133333	0.603522		4.10049	7.25065	38.8084	18.0856	26.2657	28.0792
CP027631.1_6358001_6359001		218.36	70.2017	-1.65518	3.16437	0.00142016	0.203382		0.133333	0.603522		141.057	210.269	37.6996	73.3472	44.4496	66.958
CP027632.1_2762001_2763001		218.332	56.6888	-1.65616	2.58385	0.00142108	0.203382		0.133333	0.603522		126.295	105.652	34.3731	49.233	21.2146	42.1187
CP027633.1_3096001_3097001		218.252	97.7589	2.59141	6.16851	0.00142369	0.203382		0.133333	0.603522		241.109	118.082	724.054	704.334	1697.17	1210.64
CP027628.1_9208001_9209001		217.913	68.6033	2.70026	3.09066	0.00143489	0.203382		0.133333	0.603522		17.2221	21.7519	100.902	48.2283	170.727	187.914
CP027628.1_563001_564001		217.904	51.998	4.25379	2.40194	0.00143518	0.203382		0.10021	0.603522		3.28039	5.17903	15.5234	79.3757	69.705	161.995
CP027623.1_3221001_3222001		217.893	28.0082	3.49338	1.56152	0.00143554	0.203382		0.133333	0.603522		1.6402	6.21484	31.0467	17.0809	61.6233	64.7981
CP027627.1_22494001_22495001		217.767	94.0843	2.7995	5.11386	0.00143973	0.203382		0.133333	0.603522		88.5706	62.1484	253.918	307.455	662.703	880.174
CP027628.1_2051001_2052001		217.764	19.9741	-1.92515	1.28396	0.00143983	0.203382		0.133333	0.603522		39.3647	56.9694	14.4145	19.0904	9.09196	7.55977
CP027629.1_16604001_16605001		217.741	59.2259	2.07983	2.68678	0.00144062	0.203382		0.133333	0.603522		30.3436	12.4297	79.8344	78.371	81.8276	127.436
CP027619.1_8651001_8652001		217.701	44.8236	-2.79698	2.14346	0.00144194	0.203382		0.133333	0.603522		33.624	182.302	9.9793	26.1237	12.1226	12.9596
CP027627.1_15430001_15431001		217.639	59.2287	-3.35582	2.68701	0.00144402	0.203382		0.133333	0.603522		25.423	317.993	22.1762	12.0571	17.1737	15.1195
CP027622.1_12166001_12167001		217.623	87.0157	-2.27142	4.23157	0.00144453	0.203382		0.133333	0.603522		324.759	535.512	44.3524	78.371	63.6437	169.555
CP027624.1_340001_341001		217.58	85.6611	-3.09201	4.11858	0.00144598	0.203382		0.133333	0.603522		85.2902	826.574	39.9172	54.2568	43.4394	75.5977
CP027630.1_2743001_2744001		217.515	31.9957	-2.77927	1.69894	0.00144817	0.203382		0.133333	0.603522		25.423	130.512	7.76168	16.0761	14.143	6.47981
CP027627.1_1233001_1234001		217.273	43.393	-1.80675	2.09352	0.00145629	0.203382		0.133333	0.603522		58.227	111.867	19.9586	16.0761	29.2963	31.3191
CP027622.1_20027001_20028001		217.195	81.4481	5.15389	3.80001	0.00145891	0.203382		0.133333	0.603522		10.6613	1.03581	200.695	31.1474	396.005	261.352
CP027627.1_6309001_6310001		217.189	89.4048	-2.49855	4.47095	0.00145912	0.203382		0.133333	0.603522		166.48	897.008	109.772	66.3139	94.9605	104.757
CP027623.1_16700001_16701001		217.186	56.4309	2.07966	2.5734	0.00145923	0.203382		0.133333	0.603522		17.2221	22.7877	108.663	54.2568	115.165	60.4782
CP027622.1_4316001_4317001		217.047	62.4057	-2.61731	2.81423	0.00146393	0.203382		0.133333	0.603522		50.8461	287.954	16.6322	31.1474	28.2861	33.479
CP027627.1_349001_350001		217.046	44.2443	-2.13412	2.1226	0.00146397	0.203382		0.133333	0.603522		67.2481	120.154	14.4145	32.1522	10.1022	28.0792
CP027624.1_13690001_13691001		217.016	46.2218	-2.80305	2.1943	0.001465	0.203382		0.133333	0.603522		33.624	190.588	7.76168	23.1094	15.1533	17.2795
CP027631.1_4473001_4474001		216.911	78.5135	-3.12694	3.61068	0.00146856	0.203382		0.133333	0.603522		82.0098	559.336	37.6996	13.0618	56.5722	38.8788
CP027626.1_21973001_21974001		216.785	95.8265	-1.76948	5.50838	0.00147287	0.203382		0.133333	0.603522		638.036	1231.57	200.695	333.579	246.493	315.351
CP027622.1_2777001_2778001		216.747	16.2924	-2.03742	1.15536	0.00147415	0.203382		0.133333	0.603522		27.8833	62.1484	13.3057	11.0523	6.06131	12.9596
CP027626.1_16854001_16855001		216.746	45.7102	2.80615	2.17515	0.0014742	0.203382		0.133333	0.603522		12.3015	6.21484	94.2489	24.1141	76.7765	71.2779
CP027624.1_6741001_6742001		216.686	58.4183	-2.07124	2.65547	0.00147625	0.203382		0.133333	0.603522		125.475	145.013	28.8291	18.0856	21.2146	60.4782
CP027627.1_2193001_2194001		216.652	64.4918	2.18568	2.90418	0.00147741	0.203382		0.133333	0.603522		30.3436	16.5729	85.3785	76.3615	173.757	96.1171
CP027628.1_7867001_7868001		216.637	16.8041	3.78493	1.17434	0.00147791	0.203382		0.10021	0.603522		2.46029	2.07161	18.8498	21.0999	20.2044	72.3578
CP027630.1_16003001_16004001		216.621	54.201	-2.62027	2.48735	0.00147847	0.203382		0.133333	0.603522		59.8672	208.197	13.3057	13.0618	18.1839	42.1187
CP027619.1_28349001_28350001		216.6	76.481	-3.84531	3.48902	0.0014792	0.203382		0.133333	0.603522		168.94	465.077	5.54406	23.1094	3.03065	56.1583
CP027619.1_18238001_18239001		216.462	21.571	-1.8961	1.33925	0.00148392	0.203636		0.133333	0.603522		37.7245	62.1484	11.0881	18.0856	16.1635	7.55977
CP027630.1_12846001_12847001		216.3	93.5022	-2.53715	5.0101	0.00148952	0.20401		0.133333	0.603522		340.341	1219.14	214.001	65.3091	147.492	110.157
CP027628.1_14669001_14670001		216.039	44.4656	-3.12248	2.13028	0.00149857	0.204534		0.133333	0.603522		27.0632	196.803	18.8498	14.0666	5.05109	12.9596
CP027632.1_6077001_6078001		216.024	31.3036	-1.54485	1.67628	0.00149912	0.204534		0.133333	0.603522		43.4652	73.5423	18.8498	21.0999	20.2044	19.4394
CP027624.1_5497001_5498001		215.7	59.4204	-3.15141	2.69444	0.00151045	0.205685		0.133333	0.603522		99.2319	236.164	26.6115	4.01902	7.07152	37.7989
CP027630.1_16873001_16874001		215.397	80.7081	-4.00379	3.7523	0.00152115	0.206029		0.133333	0.603522		28.7034	745.781	27.7203	27.1284	13.1328	28.0792
CP027626.1_9500001_9501001		215.35	0.00986652	3.34787	0.164432	0.00152281	0.206029		0.10021	0.603522		2.46029	0	12.1969	20.0951	13.1328	14.0396
CP027633.1_15909001_15910001		215.315	48.0697	-2.33179	2.26049	0.00152404	0.206029		0.133333	0.603522		60.6873	155.371	7.76168	22.1046	32.327	22.6793
CP027631.1_16784001_16785001		215.299	51.3595	-1.95979	2.37818	0.00152459	0.206029		0.133333	0.603522		112.353	103.581	18.8498	26.1237	16.1635	49.6785
CP027627.1_5209001_5210001		215.177	84.5984	-1.49089	4.0298	0.00152896	0.206146		0.133333	0.603522		227.987	389.463	100.902	130.618	112.134	95.0372
CP027632.1_14763001_14764001		214.966	52.4532	-2.05827	2.4203	0.00153649	0.206146		0.133333	0.603522		84.4701	143.977	21.0674	50.2378	19.1941	18.3595
CP027630.1_3885001_3886001		214.914	3.6337	1.85705	0.653894	0.00153835	0.206146		0.133333	0.603522		5.74069	5.17903	18.8498	22.1046	19.1941	20.5194
CP027623.1_17625001_17626001		214.824	48.0429	-2.29047	2.25937	0.00154158	0.206146		0.133333	0.603522		91.0309	122.225	14.4145	10.0476	18.1839	44.2787
CP027619.1_26479001_26480001		214.658	76.77	-2.41883	3.50588	0.00154755	0.206146		0.133333	0.603522		84.4701	448.504	37.6996	57.2711	49.5007	53.9984
CP027633.1_15603001_15604001		214.601	28.1294	-1.92558	1.56508	0.00154961	0.206146		0.133333	0.603522		35.2642	83.9003	14.4145	11.0523	16.1635	20.5194
CP027626.1_24099001_24100001		214.573	45.5255	-2.70997	2.16914	0.00155062	0.206146		0.133333	0.603522		85.2902	130.512	14.4145	10.0476	36.3678	4.31987
CP027619.1_9274001_9275001		214.418	22.996	-1.75966	1.38845	0.00155627	0.206146		0.133333	0.603522		31.9838	68.3632	12.1969	15.0713	16.1635	15.1195
CP027619.1_26517001_26518001		214.415	94.7214	2.91841	5.2376	0.00155636	0.206146		0.133333	0.603522		70.5285	81.8287	768.406	174.828	832.419	530.264
CP027631.1_17430001_17431001		214.385	98.3607	-2.46522	6.52711	0.00155745	0.206146		0.133333	0.603522		819.278	3602.53	334.861	568.692	382.872	314.271
CP027629.1_3802001_3803001		214.12	37.9452	-2.2283	1.90459	0.00156712	0.206146		0.133333	0.603522		52.4863	110.831	9.9793	25.1189	9.09196	24.8393
CP027633.1_17014001_17015001		214.049	58.7692	-2.58532	2.66945	0.00156972	0.206146		0.133333	0.603522		88.5706	214.412	41.026	8.03805	16.1635	35.6389
CP027633.1_6243001_6244001		214.008	27.4571	-2.07944	1.54382	0.00157125	0.206146		0.133333	0.603522		38.5446	82.8645	9.9793	10.0476	13.1328	23.7593
CP027630.1_1981001_1982001		213.8	66.7808	-1.56669	3.00423	0.00157891	0.206146		0.133333	0.603522		103.332	203.018	63.2022	51.2426	46.47	45.3586
CP027626.1_6446001_6447001		213.602	67.8309	-3.01744	3.05304	0.00158624	0.206146		0.133333	0.603522		59.0471	367.711	14.4145	50.2378	19.1941	20.5194
CP027621.1_19346001_19347001		213.565	52.5632	-2.32435	2.42424	0.0015876	0.206146		0.133333	0.603522		78.7294	163.657	13.3057	38.1807	11.1124	33.479
CP027623.1_19746001_19747001		213.481	70.8994	-3.31818	3.19912	0.00159072	0.206146		0.133333	0.603522		77.0892	414.323	11.0881	26.1237	51.5211	8.63974
CP027624.1_19301001_19302001		213.441	61.0174	2.55659	2.75915	0.00159223	0.206146		0.133333	0.603522		18.0422	15.5371	48.7877	80.3805	86.8787	182.515
CP027632.1_2892001_2893001		213.44	87.4456	-2.32	4.27217	0.00159225	0.206146		0.133333	0.603522		178.781	715.742	125.296	63.2996	66.6744	102.597
CP027623.1_13472001_13473001		213.421	46.5869	3.08609	2.20787	0.00159296	0.206146		0.133333	0.603522		11.4814	4.14323	63.2022	106.504	81.8276	23.7593
CP027629.1_807001_808001		213.409	95.4699	-1.57064	5.41339	0.0015934	0.206146		0.133333	0.603522		678.221	980.909	245.047	353.674	226.289	291.591
CP027620.1_475001_476001		213.34	97.033	-2.09774	5.86316	0.00159598	0.206146		0.133333	0.603522		794.675	1792.98	190.716	385.826	217.197	414.708
CP027621.1_3848001_3849001		213.286	86.301	-2.43302	4.17073	0.00159803	0.206146		0.133333	0.603522		216.506	634.949	39.9172	124.59	48.4904	101.517
CP027619.1_8776001_8777001		213.177	42.5797	-2.18413	2.06503	0.0016021	0.206146		0.133333	0.603522		39.3647	142.941	13.3057	21.0999	21.2146	23.7593
CP027625.1_13690001_13691001		213.119	57.6402	-1.76192	2.6208	0.00160429	0.206146		0.133333	0.603522		161.559	82.8645	21.0674	42.1998	36.3678	44.2787
CP027625.1_14247001_14248001		213.11	27.023	-2.54212	1.52852	0.00160462	0.206146		0.133333	0.603522		29.5235	102.545	4.43524	17.0809	13.1328	9.71971
CP027627.1_21758001_21759001		213.029	72.9939	-1.35521	3.30134	0.00160766	0.206146		0.133333	0.603522		162.379	192.66	70.9639	54.2568	82.8378	69.1179
CP027630.1_4745001_4746001		213.019	31.243	1.85343	1.67461	0.00160805	0.206146		0.133333	0.603522		11.4814	12.4297	55.4406	30.1427	49.5007	38.8788
CP027624.1_15677001_15678001		212.975	66.3354	-1.7729	2.98532	0.00160972	0.206146		0.133333	0.603522		117.274	201.982	28.8291	57.2711	36.3678	63.7181
CP027630.1_1145001_1146001		212.669	25.3485	-2.10231	1.47255	0.00162129	0.207254		0.133333	0.603522		27.0632	89.0794	12.1969	16.0761	13.1328	11.8796
CP027622.1_4471001_4472001		212.509	34.9317	-2.2818	1.80281	0.00162739	0.207652		0.133333	0.603522		33.624	120.154	13.3057	20.0951	19.1941	9.71971
CP027632.1_16906001_16907001		212.427	56.834	-3.20888	2.58908	0.00163053	0.207652		0.133333	0.603522		82.0098	232.021	3.32643	38.1807	7.07152	18.3595
CP027631.1_15179001_15180001		212.358	34.0649	-1.88321	1.77239	0.00163319	0.207652		0.133333	0.603522		41.0049	96.33	18.8498	13.0618	17.1737	24.8393
CP027628.1_15381001_15382001		212.252	78.6672	-3.1388	3.61943	0.00163726	0.207737		0.133333	0.603522		242.749	401.893	25.5027	25.1189	7.07152	88.5574
CP027623.1_18307001_18308001		212.171	80.6546	-3.14972	3.74863	0.00164038	0.207737		0.133333	0.603522		106.613	601.804	25.5027	23.1094	24.2452	86.3974
CP027620.1_4474001_4475001		212.112	57.2949	-3.8771	2.60759	0.00164264	0.207737		0.133333	0.603522		28.7034	312.814	5.54406	24.1141	3.03065	12.9596
CP027622.1_650001_651001		211.962	97.7631	-3.34878	6.17063	0.00164844	0.2081		0.133333	0.603522		1577.87	2351.28	68.7463	505.392	82.8378	113.397
CP027627.1_1602001_1603001		211.758	77.3126	-1.36331	3.53653	0.00165637	0.208676		0.133333	0.603522		218.966	200.946	104.228	79.3757	76.7765	65.878
CP027626.1_8294001_8295001		211.673	52.3616	-1.98632	2.41678	0.00165969	0.208676		0.133333	0.603522		90.2108	133.619	32.1555	13.0618	22.2248	45.3586
CP027619.1_12084001_12085001		211.582	49.9218	-2.35062	2.32498	0.00166327	0.208676		0.133333	0.603522		83.65	142.941	11.0881	26.1237	10.1022	41.0388
CP027632.1_15503001_15504001		211.446	21.5682	2.65655	1.33923	0.0016686	0.208676		0.133333	0.603522		4.10049	7.25065	60.9846	32.1522	19.1941	31.3191
CP027628.1_15283001_15284001		211.441	98.193	-2.76886	6.419	0.0016688	0.208676		0.133333	0.603522		2170.8	2147.23	116.425	242.146	204.064	704.139
CP027621.1_3741001_3742001		211.394	94.6101	-2.20531	5.2155	0.00167066	0.208676		0.133333	0.603522		455.975	1231.57	141.928	105.499	282.861	200.874
CP027630.1_1678001_1679001		211.16	26.7918	1.8747	1.5213	0.00167987	0.208839		0.133333	0.603522		10.6613	10.3581	33.2643	33.1569	55.562	33.479
CP027619.1_16569001_16570001		210.998	61.2387	2.06164	2.76629	0.00168632	0.208839		0.133333	0.603522		20.5025	25.8952	103.119	50.2378	138.4	96.1171
CP027623.1_14149001_14150001		210.931	43.0406	-2.40137	2.08194	0.00168898	0.208839		0.133333	0.603522		155.819	34.1816	13.3057	25.1189	19.1941	14.0396
CP027622.1_3458001_3459001		210.907	89.2215	-2.63493	4.45149	0.00168994	0.208839		0.133333	0.603522		187.803	886.65	44.3524	121.575	63.6437	115.557
CP027633.1_20533001_20534001		210.884	73.2237	-2.62358	3.314	0.00169085	0.208839		0.133333	0.603522		65.6079	417.43	37.6996	29.1379	54.5518	34.559
CP027619.1_5203001_5204001		210.87	77.1942	-2.75595	3.52806	0.00169143	0.208839		0.133333	0.603522		74.6289	499.259	42.1348	55.2616	23.235	48.5985
CP027631.1_4472001_4473001		210.786	37.4604	-3.0618	1.88842	0.00169478	0.208839		0.133333	0.603522		18.8623	167.801	8.87049	8.03805	15.1533	11.8796
CP027622.1_20851001_20852001		210.767	59.1836	-1.79199	2.6849	0.00169551	0.208839		0.133333	0.603522		77.0892	182.302	29.9379	52.2473	34.3474	32.399
CP027626.1_24789001_24790001		210.594	82.8774	-2.24502	3.89576	0.00170247	0.208865		0.133333	0.603522		155.819	521.011	95.3578	38.1807	89.9094	61.5582
CP027622.1_4235001_4236001		210.54	68.1114	-2.14117	3.06659	0.00170465	0.208865		0.133333	0.603522		100.872	268.274	25.5027	51.2426	27.2759	62.6381
CP027619.1_1916001_1917001		210.465	54.2997	1.47747	2.49047	0.00170767	0.208865		0.133333	0.603522		31.1637	22.7877	70.9639	81.3852	79.8072	70.1979
CP027626.1_22005001_22006001		210.334	68.3919	-2.68133	3.08058	0.00171296	0.208865		0.133333	0.603522		70.5285	342.852	22.1762	40.1902	16.1635	49.6785
CP027631.1_4474001_4475001		210.322	35.5223	-2.57175	1.82277	0.00171345	0.208865		0.133333	0.603522		27.0632	137.762	11.0881	10.0476	13.1328	20.5194
CP027619.1_10362001_10363001		210.227	33.9972	-3.27287	1.77002	0.00171727	0.208865		0.10021	0.603522		34.4441	140.87	12.1969	2.00951	18.1839	3.2399
CP027627.1_21820001_21821001		210.203	52.425	-2.1487	2.41931	0.00171825	0.208865		0.133333	0.603522		75.449	157.443	17.741	15.0713	24.2452	47.5186
CP027623.1_16701001_16702001		210.12	57.4231	2.05004	2.61139	0.00172163	0.208865		0.133333	0.603522		22.9628	18.6445	107.555	60.2854	124.257	55.0784
CP027629.1_13993001_13994001		210.106	69.4561	2.87088	3.12906	0.00172221	0.208865		0.133333	0.603522		27.8833	7.25065	141.928	75.3567	217.197	91.7973
CP027622.1_2550001_2551001		209.885	81.4524	-1.71604	3.80046	0.00173123	0.20949		0.133333	0.603522		173.041	386.356	83.1608	92.4375	59.6028	104.757
CP027627.1_5208001_5209001		209.744	94.3902	-1.66281	5.16907	0.00173703	0.20949		0.133333	0.603522		516.662	918.76	219.545	308.46	186.89	191.154
CP027619.1_15708001_15709001		209.635	29.157	1.87551	1.60147	0.00174151	0.20949		0.133333	0.603522		14.7618	7.25065	42.1348	38.1807	35.3576	49.6785
CP027630.1_15418001_15419001		209.584	98.038	-3.6396	6.33125	0.00174363	0.20949		0.133333	0.603522		414.15	4116.29	73.1815	145.69	140.42	367.189
CP027631.1_16474001_16475001		209.457	95.3613	-3.06774	5.3859	0.00174887	0.20949		0.133333	0.603522		835.68	1363.12	55.4406	328.555	59.6028	79.9176
CP027631.1_15445001_15446001		209.33	67.37	-3.88682	3.03176	0.00175413	0.20949		0.10021	0.603522		102.512	358.389	1.10881	25.1189	3.03065	32.399
CP027625.1_8093001_8094001		209.318	58.5634	-3.09069	2.66121	0.00175462	0.20949		0.133333	0.603522		27.0632	299.348	23.285	16.0761	16.1635	20.5194
CP027632.1_22981001_22982001		209.312	64.3509	3.44004	2.89825	0.0017549	0.20949		0.133333	0.603522		18.0422	2.07161	97.5754	49.233	136.379	173.875
CP027633.1_19246001_19247001		209.31	65.3107	1.48667	2.93994	0.00175498	0.20949		0.133333	0.603522		36.9044	37.289	87.5961	130.618	99.0013	99.357
CP027628.1_19776001_19777001		209.264	74.0313	-4.5514	3.35757	0.0017569	0.20949		0.533333	0.802086		14.7618	593.517	5.54406	18.0856	7.07152	20.5194
CP027619.1_3743001_3744001		208.957	83.5018	-1.48754	3.94316	0.00176971	0.210055		0.133333	0.603522		231.268	349.067	102.011	85.4043	87.8889	138.236
CP027619.1_2939001_2940001		208.935	55.5147	1.90107	2.53801	0.00177064	0.210055		0.133333	0.603522		24.6029	18.6445	82.052	54.2568	121.226	68.038
CP027628.1_15387001_15388001		208.838	94.9737	-3.75829	5.29655	0.00177473	0.210055		0.133333	0.603522		484.678	1745.33	17.741	84.3995	28.2861	198.714
CP027623.1_16143001_16144001		208.806	26.6777	4.19958	1.51733	0.00177607	0.210055		0.10021	0.603522		4.10049	0	54.3317	15.0713	72.7357	30.2391
CP027628.1_13164001_13165001		208.797	90.9115	-2.56415	4.64283	0.00177644	0.210055		0.133333	0.603522		179.602	1033.73	62.0934	126.599	103.042	117.716
CP027630.1_12163001_12164001		208.645	48.5546	2.54281	2.27729	0.00178288	0.210465		0.133333	0.603522		16.402	7.25065	56.5494	36.1712	115.165	74.5178
CP027628.1_15243001_15244001		208.56	68.9162	2.16374	3.10552	0.0017865	0.210543		0.133333	0.603522		35.2642	19.6803	134.166	70.3329	187.9	104.757
CP027621.1_4829001_4830001		208.218	43.4507	1.78495	2.09547	0.00180106	0.210647		0.133333	0.603522		22.1427	11.3939	46.5701	68.3234	64.6539	55.0784
CP027626.1_16856001_16857001		208.187	78.4811	2.96987	3.60922	0.00180238	0.210647		0.133333	0.603522		31.1637	15.5371	209.565	54.2568	281.851	195.474
CP027633.1_5434001_5435001		208.177	91.8446	-2.60877	4.7549	0.00180282	0.210647		0.133333	0.603522		163.2	1159.07	95.3578	109.518	125.267	102.597
CP027632.1_15523001_15524001		208.171	81.5736	-3.83655	3.80857	0.00180307	0.210647		0.133333	0.603522		246.029	546.906	6.65287	5.02378	19.1941	79.9176
CP027632.1_4212001_4213001		208.129	81.5454	-1.65321	3.80646	0.00180486	0.210647		0.133333	0.603522		187.803	364.604	79.8344	79.3757	123.247	68.038
CP027624.1_5382001_5383001		208.122	72.2215	-2.95632	3.26391	0.0018052	0.210647		0.133333	0.603522		124.655	365.64	12.1969	47.2235	10.1022	56.1583
CP027626.1_6327001_6328001		207.918	49.7174	-2.95531	2.31835	0.00181398	0.211324		0.133333	0.603522		27.0632	223.734	9.9793	13.0618	18.1839	22.6793
CP027627.1_24669001_24670001		207.848	63.3445	-1.89014	2.85588	0.00181697	0.211326		0.133333	0.603522		95.9515	204.054	31.0467	57.2711	24.2452	48.5985
CP027630.1_15420001_15421001		207.008	29.9294	-1.78121	1.62663	0.00185372	0.214775		0.133333	0.603522		34.4441	85.9719	17.741	16.0761	16.1635	19.4394
CP027629.1_13498001_13499001		207.006	71.7155	2.26646	3.2384	0.00185381	0.214775		0.133333	0.603522		36.9044	19.6803	105.337	73.3472	191.941	179.275
CP027633.1_6167001_6168001		206.841	54.9255	-1.52253	2.51444	0.00186116	0.214775		0.133333	0.603522		78.7294	134.655	29.9379	39.1855	31.3167	47.5186
CP027624.1_1613001_1614001		206.816	10.3669	2.31519	0.942168	0.00186224	0.214775		0.133333	0.603522		3.28039	7.25065	31.0467	16.0761	33.3372	23.7593
CP027632.1_618001_619001		206.781	68.1368	-1.7537	3.06799	0.00186379	0.214775		0.133333	0.603522		109.073	227.877	68.7463	34.1617	40.4087	56.1583
CP027632.1_3975001_3976001		206.759	65.4785	-1.57801	2.94648	0.00186479	0.214775		0.133333	0.603522		161.559	132.583	37.6996	46.2188	37.3781	75.5977
CP027623.1_20269001_20270001		206.641	86.8113	-2.10178	4.21392	0.00187006	0.215032		0.133333	0.603522		184.522	635.985	83.1608	70.3329	88.8992	139.316
CP027620.1_16148001_16149001		206.218	32.544	1.90624	1.71896	0.00188907	0.216238		0.133333	0.603522		11.4814	12.4297	27.7203	43.2045	60.6131	48.5985
CP027632.1_4261001_4262001		206.163	45.6397	-2.89274	2.17289	0.00189153	0.216238		0.133333	0.603522		27.0632	196.803	14.4145	24.1141	10.1022	10.7997
CP027629.1_11000001_11001001		206.043	88.2645	-4.45927	4.35298	0.00189697	0.216238		0.10021	0.603522		328.859	885.615	2.21762	64.3044	2.02044	41.0388
CP027624.1_3213001_3214001		206.022	68.6174	1.97431	3.09168	0.00189792	0.216238		0.133333	0.603522		43.4652	17.6087	96.4666	126.599	159.614	102.597
CP027627.1_5133001_5134001		206.012	8.46125	2.09608	0.867983	0.00189841	0.216238		0.133333	0.603522		4.10049	7.25065	25.5027	16.0761	25.2554	30.2391
CP027627.1_450001_451001		205.917	51.9684	1.79173	2.40112	0.00190273	0.216238		0.133333	0.603522		26.2431	15.5371	96.4666	59.2806	80.8174	56.1583
CP027629.1_15542001_15543001		205.842	79.9667	-1.52706	3.70183	0.00190611	0.216238		0.133333	0.603522		159.099	336.637	95.3578	84.3995	85.8685	77.7577
CP027626.1_4176001_4177001		205.823	5.97206	2.29929	0.763048	0.00190699	0.216238		0.133333	0.603522		5.74069	3.10742	26.6115	15.0713	18.1839	31.3191
CP027628.1_2688001_2689001		205.802	31.6701	-2.85714	1.68833	0.00190797	0.216238		0.133333	0.603522		32.8039	123.261	16.6322	10.0476	2.02044	14.0396
CP027624.1_5113001_5114001		205.684	8.12719	-1.77118	0.853827	0.00191336	0.216503		0.133333	0.603522		29.5235	37.289	5.54406	8.03805	13.1328	11.8796
CP027622.1_19059001_19060001		205.536	90.9017	-2.12544	4.64178	0.00192016	0.216584		0.133333	0.603522		341.161	770.64	88.7049	94.4471	95.9707	230.033
CP027632.1_16907001_16908001		205.369	93.9631	-2.97606	5.09629	0.00192785	0.216584		0.133333	0.603522		469.096	1306.15	44.3524	245.16	48.4904	112.317
CP027620.1_17172001_17173001		205.359	50.3827	-2.78372	2.34176	0.00192831	0.216584		0.133333	0.603522		36.0843	212.34	14.4145	24.1141	8.08174	24.8393
CP027619.1_5653001_5654001		205.338	74.5754	-2.63237	3.38532	0.0019293	0.216584		0.133333	0.603522		70.5285	438.146	43.2436	60.2854	26.2657	33.479
CP027628.1_19833001_19834001		205.249	68.1001	-2.05226	3.06585	0.00193343	0.216584		0.133333	0.603522		216.506	143.977	18.8498	75.3567	45.4598	33.479
CP027621.1_15571001_15572001		205.143	60.4902	-1.60602	2.73805	0.00193836	0.216584		0.133333	0.603522		76.2691	180.23	44.3524	42.1998	43.4394	37.7989
CP027622.1_4315001_4316001		205.126	91.2287	-2.22686	4.678	0.00193914	0.216584		0.133333	0.603522		242.749	922.904	73.1815	138.656	121.226	164.155
CP027626.1_7314001_7315001		205.026	88.483	-2.32029	4.37487	0.00194378	0.216584		0.133333	0.603522		209.125	751.996	88.7049	80.3805	56.5722	158.755
CP027624.1_416001_417001		204.929	88.4956	-1.75516	4.37603	0.00194834	0.216584		0.133333	0.603522		273.913	571.765	130.84	77.3662	129.308	163.075
CP027633.1_2733001_2734001		204.866	68.4539	-1.36711	3.08365	0.00195126	0.216584		0.133333	0.603522		171.401	133.619	76.508	55.2616	47.4802	57.2383
CP027619.1_27396001_27397001		204.756	0.0845702	2.49266	0.282476	0.00195642	0.216584		0.10021	0.603522		4.10049	1.03581	19.9586	15.0713	15.1533	12.9596
CP027622.1_2606001_2607001		204.72	54.0474	-2.34441	2.48183	0.00195812	0.216584		0.133333	0.603522		75.449	178.159	31.0467	7.03329	34.3474	26.9992
CP027633.1_19255001_19256001		204.712	61.6813	-2.9251	2.78445	0.00195852	0.216584		0.133333	0.603522		159.099	187.481	7.76168	11.0523	59.6028	11.8796
CP027624.1_2336001_2337001		204.675	75.3027	2.4591	3.42427	0.00196027	0.216584		0.133333	0.603522		34.4441	22.7877	194.042	61.2901	234.37	144.716
CP027624.1_16488001_16489001		204.654	88.5238	-1.95658	4.37809	0.00196125	0.216584		0.133333	0.603522		262.431	627.699	76.508	118.561	85.8685	177.115
CP027624.1_17016001_17017001		204.434	34.9754	2.10613	1.80426	0.00197164	0.216584		0.133333	0.603522		13.9417	8.28645	47.6789	27.1284	53.5415	66.958
CP027632.1_18214001_18215001		204.406	14.1852	-1.61912	1.08212	0.00197295	0.216584		0.133333	0.603522		31.9838	44.5397	15.5234	11.0523	14.143	8.63974
CP027623.1_19147001_19148001		204.383	63.0513	-1.56327	2.84279	0.00197407	0.216584		0.133333	0.603522		104.973	167.801	31.0467	56.2663	39.3985	57.2383
CP027632.1_22079001_22080001		204.373	95.6658	-5.20261	5.46683	0.00197456	0.216584		0.8	0.922618		22.1427	2712.78	38.8084	31.1474	60.6131	17.2795
CP027629.1_650001_651001		204.36	60.7552	-1.77472	2.74905	0.00197513	0.216584		0.133333	0.603522		112.353	157.443	22.1762	45.214	29.2963	60.4782
CP027626.1_23346001_23347001		204.204	36.1537	1.89937	1.84353	0.00198258	0.216775		0.133333	0.603522		14.7618	11.3939	52.1141	30.1427	66.6744	48.5985
CP027627.1_5205001_5206001		204.196	48.5982	-1.51992	2.27875	0.00198299	0.216775		0.133333	0.603522		93.4912	85.9719	29.9379	41.195	19.1941	34.559
CP027633.1_6910001_6911001		204.13	89.4203	-3.53387	4.47211	0.00198612	0.216783		0.266667	0.648429		75.449	1153.89	33.2643	86.409	31.3167	60.4782
CP027628.1_15899001_15900001		204.043	84.721	-1.50645	4.03875	0.00199029	0.216905		0.133333	0.603522		262.431	361.496	84.2696	156.742	94.9605	102.597
CP027632.1_21438001_21439001		203.742	56.1757	-3.77751	2.5631	0.00200479	0.217957		0.533333	0.802086		12.3015	315.921	9.9793	10.0476	13.1328	14.0396
CP027628.1_16364001_16365001		203.715	63.4037	-1.941	2.85843	0.00200609	0.217957		0.133333	0.603522		70.5285	234.092	29.9379	37.176	47.4802	43.1987
CP027629.1_1405001_1406001		203.61	52.9663	-2.57214	2.43999	0.00201118	0.217963		0.133333	0.603522		100.052	156.407	13.3057	49.233	15.1533	7.55977
CP027629.1_14632001_14633001		203.587	38.8854	-1.58134	1.93773	0.00201228	0.217963		0.133333	0.603522		54.9466	88.0436	29.9379	22.1046	16.1635	26.9992
CP027633.1_20516001_20517001		203.265	82.6688	2.08555	3.88199	0.00202795	0.21907		0.133333	0.603522		47.5657	52.8261	188.498	184.875	357.617	122.036
CP027626.1_22963001_22964001		203.214	60.3507	-1.6709	2.7329	0.00203048	0.21907		0.133333	0.603522		120.554	138.798	32.1555	30.1427	32.327	68.038
CP027630.1_3829001_3830001		203.155	50.8224	-1.50145	2.35836	0.00203337	0.21907		0.133333	0.603522		74.6289	114.975	24.3938	44.2093	34.3474	30.2391
CP027630.1_3744001_3745001		203.088	29.4332	1.66331	1.61142	0.00203662	0.21907		0.133333	0.603522		13.1216	12.4297	36.5908	36.1712	53.5415	36.7189
CP027633.1_2843001_2844001		202.895	69.9283	-3.67583	3.15153	0.00204614	0.21907		0.133333	0.603522		202.564	288.99	16.6322	47.2235	12.1226	0
CP027630.1_15257001_15258001		202.886	61.085	-3.41766	2.76164	0.00204658	0.21907		0.133333	0.603522		160.739	201.982	12.1969	45.214	1.01022	8.63974
CP027630.1_1251001_1252001		202.849	95.4276	2.0225	5.40157	0.00204843	0.21907		0.133333	0.603522		209.125	92.1868	524.468	494.34	809.184	625.301
CP027626.1_15495001_15496001		202.81	61.3853	-1.49551	2.77295	0.00205035	0.21907		0.133333	0.603522		99.2319	155.371	39.9172	60.2854	33.3372	46.4386
CP027631.1_4450001_4451001		202.625	64.2931	-2.45387	2.896	0.00205955	0.21907		0.133333	0.603522		127.935	219.591	22.1762	14.0666	20.2044	70.1979
CP027619.1_25958001_25959001		202.62	69.831	-2.95626	3.14675	0.00205981	0.21907		0.133333	0.603522		165.66	284.847	13.3057	22.1046	8.08174	72.3578
CP027630.1_17474001_17475001		202.544	18.9536	2.67598	1.24841	0.00206358	0.21907		0.133333	0.603522		3.28039	7.25065	18.8498	45.214	21.2146	48.5985
CP027630.1_1038001_1039001		202.433	32.2847	-1.83197	1.70816	0.00206917	0.21907		0.133333	0.603522		70.5285	58.0052	18.8498	25.1189	20.2044	7.55977
CP027619.1_2940001_2941001		202.382	87.3229	1.61053	4.26097	0.00207169	0.21907		0.133333	0.603522		100.052	74.5781	257.244	244.156	357.617	209.514
CP027626.1_21146001_21147001		202.163	76.4402	-2.76664	3.48663	0.0020827	0.21907		0.133333	0.603522		205.025	352.174	22.1762	86.409	10.1022	44.2787
CP027630.1_12164001_12165001		202.119	84.9141	2.68118	4.05616	0.00208494	0.21907		0.133333	0.603522		52.4863	24.8594	174.083	107.509	401.056	317.511
CP027620.1_1176001_1177001		202.072	84.8605	2.12558	4.05182	0.00208729	0.21907		0.133333	0.603522		74.6289	35.2174	126.404	297.408	263.667	276.472
CP027631.1_5898001_5899001		202.028	26.4578	-1.83579	1.50902	0.00208954	0.21907		0.133333	0.603522		31.1637	80.7929	15.5234	16.0761	12.1226	18.3595
CP027632.1_21188001_21189001		201.976	89.8544	-1.89088	4.5226	0.00209216	0.21907		0.133333	0.603522		664.28	303.491	105.337	186.885	151.533	77.7577
CP027628.1_17522001_17523001		201.95	90.1842	2.31607	4.56188	0.00209349	0.21907		0.133333	0.603522		91.851	47.6471	355.928	161.766	510.16	367.189
CP027633.1_1321001_1322001		201.949	72.3315	-1.39651	3.26972	0.00209351	0.21907		0.133333	0.603522		151.718	199.911	54.3317	70.3329	54.5518	87.4774
CP027633.1_6470001_6471001		201.943	17.2974	3.16094	1.19098	0.00209383	0.21907		0.133333	0.603522		5.74069	1.03581	34.3731	17.0809	23.235	57.2383
CP027627.1_22492001_22493001		201.878	98.303	2.0974	6.4921	0.00209712	0.21907		0.133333	0.603522		264.892	350.103	967.992	860.071	1633.52	1802.47
CP027630.1_13300001_13301001		201.866	72.1341	-1.68565	3.25925	0.00209775	0.21907		0.133333	0.603522		101.692	277.596	56.5494	54.2568	61.6233	62.6381
CP027625.1_9294001_9295001		201.82	84.9	-2.1228	4.05484	0.00210008	0.21907		0.133333	0.603522		254.23	482.686	92.0313	144.685	38.3883	62.6381
CP027620.1_3194001_3195001		201.798	11.3648	2.0959	0.976835	0.00210121	0.21907		0.133333	0.603522		4.10049	8.28645	27.7203	17.0809	29.2963	31.3191
CP027633.1_20862001_20863001		201.716	95.3825	3.31667	5.38932	0.00210537	0.21907		0.133333	0.603522		38.5446	92.1868	241.721	1123.32	340.443	895.293
CP027632.1_21512001_21513001		201.706	49.2551	-2.34161	2.30082	0.00210588	0.21907		0.133333	0.603522		45.9255	177.123	15.5234	24.1141	13.1328	34.559
CP027624.1_18218001_18219001		201.471	39.9538	-2.56406	1.97343	0.00211795	0.219684		0.133333	0.603522		109.073	72.5065	7.76168	18.0856	4.04087	31.3191
CP027631.1_2925001_2926001		201.452	66.4764	3.78794	2.9902	0.00211889	0.219684		0.133333	0.603522		13.9417	3.10742	106.446	56.2663	271.749	57.2383
CP027619.1_16570001_16571001		201.41	84.8704	2.32575	4.05269	0.00212107	0.219684		0.133333	0.603522		51.6662	45.5755	277.203	93.4423	355.597	251.632
CP027620.1_3679001_3680001		201.286	58.6579	3.18209	2.66519	0.00212747	0.219725		0.133333	0.603522		11.4814	9.32226	68.7463	26.1237	169.717	118.796
CP027633.1_462001_463001		201.282	88.4773	1.80986	4.37405	0.00212766	0.219725		0.133333	0.603522		103.332	64.22	262.788	220.042	266.697	428.747
CP027628.1_4803001_4804001		201.177	72.7092	-2.0752	3.28683	0.00213308	0.219965		0.133333	0.603522		95.9515	329.386	45.4613	31.1474	56.5722	68.038
CP027628.1_13807001_13808001		200.695	78.818	-1.58869	3.63023	0.00215826	0.222067		0.133333	0.603522		161.559	317.993	66.5287	102.485	60.6131	88.5574
CP027622.1_2980001_2981001		200.596	72.7388	-2.88148	3.28805	0.00216347	0.222067		0.133333	0.603522		195.183	297.276	21.0674	39.1855	5.05109	68.038
CP027632.1_14301001_14302001		200.589	29.5136	2.07376	1.61368	0.0021638	0.222067		0.133333	0.603522		11.4814	8.28645	35.482	28.1332	66.6744	38.8788
CP027632.1_15892001_15893001		200.548	81.5397	-3.20071	3.80624	0.00216599	0.222067		0.133333	0.603522		249.31	492.008	15.5234	41.195	8.08174	96.1171
CP027621.1_43001_44001		200.402	79.1647	1.59738	3.64979	0.00217369	0.222535		0.133333	0.603522		72.9887	41.4323	168.539	147.699	166.686	212.754
CP027623.1_18893001_18894001		200.224	85.8881	-2.72421	4.13631	0.0021831	0.222734		0.133333	0.603522		221.427	652.558	94.2489	16.0761	52.5313	101.517
CP027630.1_12160001_12161001		200.19	71.2461	2.88433	3.21696	0.00218496	0.222734		0.133333	0.603522		22.9628	14.5013	108.663	48.2283	262.657	140.396
CP027632.1_20051001_20052001		200.145	45.3761	2.59828	2.16396	0.00218732	0.222734		0.133333	0.603522		14.7618	6.21484	26.6115	64.3044	69.705	100.437
CP027623.1_10788001_10789001		199.961	59.4683	1.67902	2.69623	0.00219715	0.222734		0.133333	0.603522		33.624	21.7519	75.3992	72.3424	124.257	85.3174
CP027626.1_20827001_20828001		199.932	87.7571	-1.56855	4.3033	0.00219874	0.222734		0.133333	0.603522		355.923	408.108	103.119	191.908	87.8889	131.756
CP027630.1_1170001_1171001		199.928	64.3269	4.41978	2.89727	0.00219895	0.222734		0.133333	0.603522		8.20098	2.07161	127.513	18.0856	232.35	88.5574
CP027632.1_3679001_3680001		199.865	34.4807	1.57731	1.78714	0.00220229	0.222734		0.133333	0.603522		18.0422	12.4297	45.4613	40.1902	44.4496	53.9984
CP027631.1_17429001_17430001		199.841	94.4635	-2.09253	5.18549	0.00220361	0.222734		0.133333	0.603522		372.325	1240.9	138.601	281.332	158.604	177.115
CP027619.1_8997001_8998001		199.819	18.5885	-1.73998	1.23473	0.00220478	0.222734		0.133333	0.603522		27.8833	61.1126	15.5234	13.0618	10.1022	14.0396
CP027621.1_4323001_4324001		199.641	72.9037	-2.42022	3.29673	0.00221436	0.222734		0.133333	0.603522		74.6289	385.32	48.7877	23.1094	46.47	52.9184
CP027621.1_4828001_4829001		199.576	87.664	1.60189	4.29201	0.00221789	0.222734		0.133333	0.603522		113.994	65.2558	237.286	252.194	326.3	275.392
CP027619.1_9331001_9332001		199.536	32.5666	-1.84699	1.71948	0.00222005	0.222734		0.133333	0.603522		54.9466	75.6139	18.8498	30.1427	11.1124	11.8796
CP027624.1_10969001_10970001		199.495	95.5417	-2.44364	5.43022	0.00222227	0.222734		0.133333	0.603522		379.706	1674.9	133.057	160.761	143.451	317.511
CP027632.1_270001_271001		199.342	50.9141	4.27112	2.36157	0.00223059	0.222734		0.133333	0.603522		6.56079	1.03581	74.2903	21.0999	174.768	47.5186
CP027628.1_2255001_2256001		199.333	76.7939	-1.98244	3.50734	0.00223107	0.222734		0.133333	0.603522		132.036	354.246	45.4613	57.2711	43.4394	99.357
CP027628.1_9783001_9784001		199.275	21.1975	-1.90893	1.32789	0.00223425	0.222734		0.133333	0.603522		31.1637	68.3632	7.76168	15.0713	11.1124	18.3595
CP027630.1_3887001_3888001		199.198	26.6988	2.13329	1.51801	0.00223846	0.222734		0.133333	0.603522		5.74069	12.4297	27.7203	30.1427	48.4904	51.8384
CP027630.1_13741001_13742001		199.187	68.5484	2.47328	3.08835	0.00223907	0.222734		0.133333	0.603522		31.9838	12.4297	123.078	54.2568	173.757	150.116
CP027619.1_11646001_11647001		199.166	71.8762	-1.9861	3.2454	0.0022402	0.222734		0.133333	0.603522		111.533	293.133	57.6582	73.3472	45.4598	26.9992
CP027632.1_23730001_23731001		199.132	46.3543	-2.72632	2.19848	0.00224207	0.222734		0.133333	0.603522		59.8672	161.586	7.76168	20.0951	5.05109	33.479
CP027630.1_1611001_1612001		199.052	26.2365	1.82934	1.50126	0.00224648	0.222734		0.133333	0.603522		9.02108	12.4297	37.6996	25.1189	42.4291	47.5186
CP027627.1_2541001_2542001		199.051	57.4147	-1.37998	2.61122	0.00224651	0.222734		0.133333	0.603522		87.7505	131.547	32.1555	48.2283	47.4802	39.9588
CP027632.1_7910001_7911001		198.948	54.3659	-1.5255	2.49238	0.00225217	0.222734		0.133333	0.603522		70.5285	139.834	27.7203	36.1712	39.3985	42.1187
CP027628.1_13203001_13204001		198.906	74.6106	-1.92168	3.38708	0.00225447	0.222734		0.133333	0.603522		104.973	335.601	56.5494	40.1902	59.6028	75.5977
CP027623.1_19957001_19958001		198.659	51.2453	1.9239	2.37439	0.00226817	0.222734		0.133333	0.603522		26.2431	11.3939	86.4873	70.3329	48.4904	85.3174
CP027622.1_7689001_7690001		198.571	94.0857	-3.49468	5.1142	0.00227304	0.222734		0.133333	0.603522		315.738	1599.29	22.1762	106.504	32.327	178.195
CP027625.1_13285001_13286001		198.526	84.363	1.81603	4.00914	0.00227552	0.222734		0.133333	0.603522		71.3485	58.0052	141.928	180.856	288.922	301.311
CP027631.1_1929001_1930001		198.482	44.2654	-1.87844	2.12336	0.002278	0.222734		0.133333	0.603522		50.8461	126.368	14.4145	33.1569	26.2657	21.5994
CP027620.1_474001_475001		198.452	96.3423	-1.83796	5.64603	0.00227968	0.222734		0.133333	0.603522		716.766	1376.59	209.565	333.579	204.064	423.347
CP027629.1_13496001_13497001		198.303	44.2387	1.67842	2.12239	0.00228799	0.222734		0.133333	0.603522		17.2221	19.6803	46.5701	44.2093	74.7561	71.2779
CP027623.1_14191001_14192001		198.185	30.8738	-2.32509	1.66204	0.00229464	0.222734		0.133333	0.603522		31.9838	107.724	23.285	7.03329	13.1328	11.8796
CP027619.1_3440001_3441001		198.15	40.2385	-2.69786	1.98384	0.00229662	0.222734		0.133333	0.603522		132.856	53.8619	3.32643	25.1189	7.07152	21.5994
CP027621.1_19846001_19847001		198.076	21.0298	-1.64522	1.32164	0.00230079	0.222734		0.133333	0.603522		43.4652	48.6829	14.4145	12.0571	22.2248	9.71971
CP027633.1_1422001_1423001		198.028	62.7778	-1.69438	2.83111	0.00230348	0.222734		0.133333	0.603522		78.7294	201.982	42.1348	37.176	55.562	37.7989
CP027621.1_8219001_8220001		197.991	88.5591	-2.35659	4.38147	0.00230556	0.222734		0.133333	0.603522		281.294	690.883	47.6789	115.547	49.5007	166.315
CP027619.1_22240001_22241001		197.952	64.1902	2.20556	2.89203	0.00230779	0.222734		0.133333	0.603522		25.423	20.7161	89.8137	54.2568	182.849	101.517
CP027624.1_15004001_15005001		197.814	1.76329	1.98657	0.537445	0.0023156	0.222734		0.10021	0.603522		4.10049	5.17903	16.6322	14.0666	24.2452	19.4394
CP027624.1_3916001_3917001		197.745	21.0552	2.36476	1.3225	0.00231953	0.222734		0.133333	0.603522		9.84118	3.10742	35.482	24.1141	28.2861	51.8384
CP027625.1_13811001_13812001		197.552	41.0349	1.82991	2.01289	0.00233056	0.222734		0.133333	0.603522		21.3226	9.32226	70.9639	52.2473	51.5211	47.5186
CP027627.1_26121001_26122001		197.477	44.5516	-2.24947	2.13339	0.00233486	0.222734		0.133333	0.603522		41.825	152.264	21.0674	10.0476	29.2963	20.5194
CP027628.1_19532001_19533001		197.473	85.2115	3.83601	4.08109	0.00233507	0.222734		0.133333	0.603522		31.9838	4.14323	243.938	171.813	536.426	107.997
CP027619.1_1924001_1925001		197.439	26.9779	-2.20625	1.5272	0.002337	0.222734		0.133333	0.603522		26.2431	97.3658	18.8498	9.0428	11.1124	14.0396
CP027630.1_11967001_11968001		197.409	30.8639	-1.54767	1.66151	0.00233874	0.222734		0.133333	0.603522		66.428	48.6829	14.4145	24.1141	15.1533	24.8393
CP027628.1_15485001_15486001		197.394	82.6377	-1.42878	3.88036	0.00233959	0.222734		0.133333	0.603522		208.305	337.673	121.969	99.4708	109.104	74.5178
CP027621.1_4330001_4331001		197.284	95.7278	-2.18642	5.48105	0.00234596	0.222734		0.133333	0.603522		395.287	1627.25	167.43	267.265	176.788	276.472
CP027623.1_3513001_3514001		197.281	65.3572	6.36033	2.94193	0.00234609	0.222734		0.10021	0.603522		1.6402	1.03581	247.265	19.0904	202.044	21.5994
CP027630.1_1395001_1396001		197.181	37.1221	-2.23789	1.87615	0.00235187	0.222734		0.133333	0.603522		39.3647	121.189	13.3057	8.03805	20.2044	25.9192
CP027633.1_1640001_1641001		197.149	82.3939	3.1005	3.86293	0.00235375	0.222734		0.133333	0.603522		42.6451	8.28645	247.265	97.4613	357.617	187.914
CP027626.1_6952001_6953001		196.923	33.7463	-1.64554	1.76172	0.00236686	0.222734		0.133333	0.603522		44.2853	83.9003	15.5234	28.1332	20.2044	17.2795
CP027619.1_18805001_18806001		196.882	82.1867	-2.16069	3.84894	0.00236923	0.222734		0.133333	0.603522		136.136	507.545	42.1348	92.4375	59.6028	92.8772
CP027621.1_18813001_18814001		196.828	71.053	2.03801	3.207	0.00237239	0.222734		0.133333	0.603522		45.1054	18.6445	136.384	81.3852	179.819	131.756
CP027628.1_435001_436001		196.821	99.2967	5.7087	7.61589	0.00237279	0.222734		0.133333	0.603522		113.174	7.25065	4140.3	747.538	6293.66	1522.75
CP027626.1_16855001_16856001		196.788	95.9378	2.99969	5.53347	0.00237475	0.222734		0.133333	0.603522		126.295	50.7545	838.261	215.018	1060.73	728.978
CP027631.1_13885001_13886001		196.786	56.8904	-1.70902	2.5916	0.00237486	0.222734		0.133333	0.603522		107.433	129.476	19.9586	44.2093	26.2657	53.9984
CP027621.1_8081001_8082001		196.697	53.3088	-1.99531	2.45245	0.00238003	0.222734		0.133333	0.603522		46.7456	184.374	25.5027	29.1379	32.327	28.0792
CP027632.1_3206001_3207001		196.601	36.7683	3.79203	1.86408	0.00238569	0.222734		0.133333	0.603522		0	8.28645	48.7877	27.1284	64.6539	78.8376
CP027619.1_1915001_1916001		196.587	55.2793	1.97994	2.52858	0.0023865	0.222734		0.133333	0.603522		31.1637	9.32226	79.8344	90.428	78.797	76.6777
CP027629.1_17039001_17040001		196.574	54.2433	-3.12327	2.48861	0.00238729	0.222734		0.133333	0.603522		23.7828	266.202	7.76168	17.0809	18.1839	22.6793
CP027631.1_4886001_4887001		196.518	45.4085	-2.68536	2.16506	0.00239059	0.222734		0.133333	0.603522		36.0843	179.195	11.0881	21.0999	7.07152	26.9992
CP027633.1_20450001_20451001		196.496	64.7342	3.92681	2.91491	0.00239185	0.222734		0.133333	0.603522		10.6613	4.14323	143.037	23.1094	227.299	74.5178
CP027630.1_11171001_11172001		196.45	97.5785	2.20185	6.08365	0.00239459	0.222734		0.133333	0.603522		189.443	244.45	1272.92	465.202	1313.28	941.732
CP027633.1_21062001_21063001		196.348	45.5608	-2.17203	2.17007	0.00240063	0.222734		0.133333	0.603522		37.7245	158.478	18.8498	17.0809	20.2044	30.2391
CP027633.1_17511001_17512001		196.341	91.7939	2.32341	4.74919	0.00240102	0.222734		0.133333	0.603522		69.7084	89.0794	386.975	160.761	622.294	420.107
CP027624.1_16558001_16559001		196.271	35.3672	-2.01189	1.81804	0.00240515	0.222734		0.133333	0.603522		32.8039	113.939	14.4145	22.1046	20.2044	15.1195
CP027633.1_16908001_16909001		196.268	88.2828	-1.60974	4.35422	0.00240532	0.222734		0.133333	0.603522		245.209	556.228	143.037	154.732	126.277	100.437
CP027620.1_8997001_8998001		196.246	73.4069	1.65038	3.32335	0.00240666	0.222734		0.133333	0.603522		50.8461	37.289	156.342	94.4471	182.849	122.036
CP027629.1_13499001_13500001		196.177	42.7206	2.12369	2.07039	0.00241071	0.222734		0.133333	0.603522		16.402	10.3581	44.3524	35.1665	64.6539	92.8772
CP027633.1_16736001_16737001		196.128	25.8446	2.43653	1.48858	0.00241364	0.222734		0.133333	0.603522		9.02108	5.17903	22.1762	28.1332	66.6744	41.0388
CP027619.1_19908001_19909001		196.124	74.1737	-2.33889	3.36482	0.00241391	0.222734		0.133333	0.603522		125.475	349.067	56.5494	15.0713	45.4598	70.1979
CP027624.1_2333001_2334001		196.096	82.5081	3.02534	3.87175	0.00241556	0.222734		0.133333	0.603522		33.624	20.7161	267.223	59.2806	384.893	181.435
CP027622.1_3505001_3506001		196.069	49.7695	-1.97448	2.31974	0.00241719	0.222734		0.133333	0.603522		91.0309	117.046	16.6322	25.1189	14.143	49.6785
CP027624.1_7186001_7187001		196.052	51.2763	-2.22763	2.37533	0.00241818	0.222734		0.133333	0.603522		54.9466	175.051	9.9793	32.1522	32.327	22.6793
CP027623.1_32001_33001		195.961	58.4309	-2.07604	2.65571	0.0024236	0.222734		0.133333	0.603522		72.9887	198.875	26.6115	55.2616	19.1941	26.9992
CP027625.1_13283001_13284001		195.958	94.8144	1.80551	5.25766	0.00242379	0.222734		0.133333	0.603522		182.062	129.476	350.384	488.311	698.06	643.661
CP027627.1_5593001_5594001		202.516	94.4127	12.2005	5.17548	0.00242559	0.222734		0.10021	0.603522		0	0	25.5027	1766.36	131.328	429.827
CP027632.1_14202001_14203001		195.916	50.0881	-2.63437	2.33029	0.00242633	0.222734		0.133333	0.603522		30.3436	210.269	19.9586	24.1141	11.1124	21.5994
CP027621.1_4059001_4060001		195.915	83.7245	-1.5828	3.96167	0.00242635	0.222734		0.133333	0.603522		215.686	388.427	88.7049	84.3995	81.8276	147.956
CP027626.1_2531001_2532001		195.887	27.9335	-1.68144	1.55934	0.00242807	0.222734		0.133333	0.603522		41.0049	70.4348	9.9793	21.0999	17.1737	20.5194
CP027632.1_18609001_18610001		195.807	38.3131	-2.55488	1.91776	0.00243286	0.222734		0.133333	0.603522		45.1054	130.512	19.9586	3.01427	21.2146	15.1195
CP027622.1_19058001_19059001		195.798	83.7315	-2.06756	3.96227	0.00243339	0.222734		0.133333	0.603522		254.23	427.788	56.5494	61.2901	48.4904	158.755
CP027621.1_4267001_4268001		195.705	73.2096	2.49746	3.31343	0.002439	0.222734		0.133333	0.603522		22.9628	29.0026	123.078	55.2616	250.534	158.755
CP027633.1_2672001_2673001		195.619	40.0905	5.3396	1.97838	0.00244418	0.222734		0.10021	0.603522		0.820098	2.07161	12.1969	37.176	35.3576	159.835
CP027624.1_415001_416001		195.591	84.1755	-2.18614	3.99546	0.00244586	0.222734		0.133333	0.603522		245.209	471.292	34.3731	70.3329	60.6131	149.036
CP027621.1_19347001_19348001		195.468	47.8935	-2.26762	2.25354	0.00245328	0.222734		0.133333	0.603522		55.7667	156.407	16.6322	25.1189	9.09196	36.7189
CP027628.1_13204001_13205001		195.403	85.7485	-2.17381	4.12561	0.00245724	0.222734		0.133333	0.603522		147.618	635.985	79.8344	57.2711	92.94	116.637
CP027624.1_10803001_10804001		195.402	43.2887	-1.69132	2.09043	0.00245732	0.222734		0.133333	0.603522		45.9255	119.118	21.0674	29.1379	25.2554	25.9192
CP027626.1_20641001_20642001		195.37	66.2875	-1.72706	2.98365	0.00245924	0.222734		0.133333	0.603522		113.174	201.982	32.1555	58.2758	31.3167	68.038
CP027629.1_8942001_8943001		195.348	54.6676	-1.93684	2.50456	0.00246061	0.222734		0.133333	0.603522		74.6289	161.586	18.8498	52.2473	22.2248	29.1591
CP027630.1_16872001_16873001		195.264	83.4947	-3.28729	3.94235	0.00246569	0.222734		0.533333	0.802086		45.1054	780.998	48.7877	44.2093	48.4904	26.9992
CP027633.1_3098001_3099001		195.212	99.3643	2.31858	7.75021	0.00246886	0.222734		0.133333	0.603522		808.617	473.364	2418.32	2151.18	5053.11	3171.87
CP027629.1_2152001_2153001		195.211	69.8789	-1.44111	3.14945	0.00246893	0.222734		0.133333	0.603522		109.073	218.555	58.767	63.2996	66.6744	51.8384
CP027626.1_23168001_23169001		195.17	61.5276	-3.12184	2.77836	0.00247147	0.222734		0.133333	0.603522		69.7084	285.883	17.741	31.1474	2.02044	30.2391
CP027623.1_16002001_16003001		195.162	97.7392	-1.82132	6.15621	0.00247194	0.222734		0.133333	0.603522		784.014	2188.66	368.125	494.34	399.036	420.107
CP027624.1_2332001_2333001		195.159	97.3107	2.62728	5.96192	0.00247212	0.222734		0.133333	0.603522		162.379	141.905	1191.97	347.646	1512.3	711.699
CP027625.1_13812001_13813001		195.13	58.6621	-1.26511	2.66536	0.00247388	0.222734		0.133333	0.603522		105.793	113.939	47.6789	55.2616	36.3678	43.1987
CP027627.1_6219001_6220001		195.034	18.1981	-1.99691	1.22218	0.00247979	0.222765		0.133333	0.603522		52.4863	40.3965	7.76168	14.0666	5.05109	19.4394
CP027627.1_1235001_1236001		195.022	39.8269	-1.86488	1.96899	0.0024805	0.222765		0.133333	0.603522		36.9044	121.189	22.1762	20.0951	23.235	20.5194
CP027622.1_1785001_1786001		194.753	28.775	1.96504	1.58752	0.00249709	0.223948		0.133333	0.603522		11.4814	9.32226	38.8084	24.1141	59.6028	42.1187
CP027625.1_8961001_8962001		194.676	35.7041	2.74798	1.82797	0.00250188	0.223948		0.133333	0.603522		10.6613	4.14323	53.2229	18.0856	73.7459	61.5582
CP027630.1_215001_216001		194.643	85.351	-2.28514	4.09474	0.00250391	0.223948		0.133333	0.603522		276.373	507.545	36.5908	79.3757	46.47	158.755
CP027626.1_551001_552001		194.604	10.0089	-1.98707	0.92775	0.00250631	0.223948		0.133333	0.603522		41.825	32.11	13.3057	3.01427	9.09196	11.8796
CP027624.1_9309001_9310001		194.463	83.9232	-3.94053	3.97716	0.00251508	0.22432		0.133333	0.603522		214.046	686.74	3.32643	12.0571	13.1328	88.5574
CP027623.1_12536001_12537001		194.397	56.8185	-1.87002	2.58862	0.00251921	0.22432		0.133333	0.603522		60.6873	186.445	28.8291	44.2093	36.3678	24.8393
CP027628.1_506001_507001		194.27	68.5131	-1.89038	3.08673	0.00252715	0.22432		0.133333	0.603522		84.4701	269.31	31.0467	54.2568	48.4904	56.1583
CP027625.1_11360001_11361001		194.252	56.8114	-1.44291	2.58828	0.0025283	0.22432		0.133333	0.603522		90.2108	129.476	35.482	37.176	31.3167	57.2383
CP027632.1_7159001_7160001		194.236	65.4489	1.89079	2.94546	0.00252931	0.22432		0.133333	0.603522		39.3647	18.6445	106.446	68.3234	143.451	116.637
CP027633.1_5573001_5574001		194.234	93.5924	-2.4919	5.02366	0.00252944	0.22432		0.133333	0.603522		428.091	1133.17	105.337	62.2949	102.032	285.111
CP027620.1_2429001_2430001		194.14	24.4676	-2.00266	1.44128	0.00253534	0.224351		0.133333	0.603522		59.0471	50.7545	18.8498	21.0999	9.09196	5.39984
CP027624.1_6998001_6999001		194.128	75.8862	-4.08474	3.45747	0.00253611	0.224351		0.10021	0.603522		126.295	506.509	1.10881	54.2568	4.04087	14.0396
CP027622.1_2703001_2704001		193.787	3.51812	2.14144	0.647847	0.00255763	0.22485		0.10021	0.603522		4.92059	4.14323	17.741	14.0666	19.1941	31.3191
CP027621.1_315001_316001		193.742	66.3834	3.87784	2.98687	0.00256053	0.22485		0.133333	0.603522		8.20098	8.28645	77.6168	24.1141	270.738	118.796
CP027619.1_10885001_10886001		193.709	96.83	-3.82682	5.79592	0.00256262	0.22485		0.133333	0.603522		837.32	2337.82	43.2436	31.1474	41.4189	331.55
CP027632.1_23509001_23510001		193.525	20.3138	-1.94005	1.29649	0.00257438	0.22485		0.133333	0.603522		24.6029	73.5423	13.3057	9.0428	15.1533	12.9596
CP027633.1_4697001_4698001		193.495	96.6693	4.95837	5.74436	0.0025763	0.22485		0.133333	0.603522		49.2059	5.17903	1032.3	175.832	1766.87	467.626
CP027621.1_18559001_18560001		193.466	48.7984	2.44472	2.28533	0.0025781	0.22485		0.133333	0.603522		12.3015	13.4655	37.6996	63.2996	47.4802	133.916
CP027623.1_17745001_17746001		193.393	84.4884	-1.54642	4.01975	0.00258282	0.22485		0.133333	0.603522		315.738	306.599	70.9639	152.723	77.7868	124.196
CP027621.1_5652001_5653001		193.356	91.4147	-1.60647	4.70015	0.00258516	0.22485		0.133333	0.603522		517.482	501.33	98.6842	251.189	154.563	164.155
CP027632.1_1084001_1085001		193.31	18.2305	-1.64055	1.22302	0.00258816	0.22485		0.133333	0.603522		36.9044	48.6829	11.0881	9.0428	20.2044	14.0396
CP027625.1_8347001_8348001		193.177	16.3911	2.48902	1.15922	0.00259675	0.22485		0.133333	0.603522		6.56079	4.14323	14.4145	39.1855	46.47	23.7593
CP027619.1_2820001_2821001		193.162	76.7658	1.88796	3.50551	0.00259772	0.22485		0.133333	0.603522		56.5868	30.0384	204.021	95.4518	147.492	198.714
CP027625.1_1764001_1765001		193.143	90.4563	-1.53183	4.59058	0.00259895	0.22485		0.133333	0.603522		327.219	597.66	116.425	199.946	144.461	178.195
CP027620.1_996001_997001		193.109	42.3682	2.68721	2.05876	0.00260115	0.22485		0.133333	0.603522		13.1216	5.17903	104.228	28.1332	42.4291	69.1179
CP027632.1_21631001_21632001		193.093	25.309	1.61498	1.47104	0.00260215	0.22485		0.133333	0.603522		12.3015	11.3939	37.6996	28.1332	35.3576	45.3586
CP027630.1_13917001_13918001		193.076	21.4343	1.67906	1.33483	0.00260328	0.22485		0.133333	0.603522		13.1216	7.25065	35.482	30.1427	36.3678	31.3191
CP027632.1_4093001_4094001		192.943	35.4687	-2.23065	1.82122	0.00261191	0.22485		0.133333	0.603522		72.1686	80.7929	14.4145	7.03329	9.09196	34.559
CP027621.1_14480001_14481001		192.898	54.0981	-1.40709	2.48325	0.00261484	0.22485		0.133333	0.603522		75.449	126.368	38.8084	43.2045	41.4189	28.0792
CP027625.1_513001_514001		192.861	58.5648	-1.56348	2.66126	0.00261724	0.22485		0.133333	0.603522		84.4701	155.371	25.5027	40.1902	51.5211	44.2787
CP027619.1_11588001_11589001		192.849	93.1357	-1.56992	4.94428	0.00261804	0.22485		0.133333	0.603522		364.944	831.753	180.736	206.98	189.921	227.873
CP027625.1_15634001_15635001		192.842	16.4165	-1.55667	1.16022	0.00261848	0.22485		0.133333	0.603522		45.1054	34.1816	13.3057	13.0618	9.09196	18.3595
CP027624.1_15969001_15970001		192.789	84.962	-1.51067	4.05978	0.00262192	0.22485		0.133333	0.603522		243.569	390.499	82.052	127.604	86.8787	147.956
CP027630.1_1612001_1613001		192.724	11.3986	2.48142	0.977922	0.00262616	0.22485		0.133333	0.603522		1.6402	8.28645	23.285	20.0951	34.3474	30.2391
CP027619.1_4586001_4587001		192.685	97.4361	-2.38552	6.01065	0.00262876	0.22485		0.133333	0.603522		643.777	2398.93	187.389	519.459	234.37	222.473
CP027625.1_13284001_13285001		192.68	85.2002	1.638	4.08004	0.0026291	0.22485		0.133333	0.603522		77.9093	73.5423	145.254	225.065	295.994	277.552
CP027632.1_5718001_5719001		192.646	99.0289	-2.37943	7.14285	0.00263128	0.22485		0.133333	0.603522		4139.86	2529.44	314.902	980.642	302.055	965.491
CP027628.1_6766001_6767001		192.629	96.5848	-2.75074	5.71917	0.00263241	0.22485		0.133333	0.603522		706.925	1941.1	67.6375	186.885	118.195	413.628
CP027620.1_1177001_1178001		192.556	56.9185	1.95258	2.59319	0.00263724	0.22485		0.133333	0.603522		22.9628	20.7161	41.026	117.556	81.8276	99.357
CP027630.1_13739001_13740001		192.543	80.4319	2.39664	3.73312	0.00263809	0.22485		0.133333	0.603522		54.1265	19.6803	199.586	91.4328	285.892	208.434
CP027632.1_8699001_8700001		192.528	92.7636	-3.78975	4.89055	0.00263906	0.22485		0.266667	0.648429		62.3275	1624.14	57.6582	104.495	31.3167	49.6785
CP027619.1_25624001_25625001		192.519	24.0701	3.22668	1.42655	0.00263964	0.22485		0.10021	0.603522		4.92059	3.10742	22.1762	14.0666	49.5007	71.2779
CP027628.1_19599001_19600001		192.514	54.2038	-1.84447	2.48744	0.00264	0.22485		0.133333	0.603522		61.5074	166.765	27.7203	21.0999	32.327	45.3586
CP027631.1_2206001_2207001		192.457	63.5714	-2.0808	2.86553	0.00264376	0.2249		0.133333	0.603522		65.6079	250.665	26.6115	54.2568	37.3781	30.2391
CP027623.1_5422001_5423001		192.397	33.0106	-2.43918	1.7349	0.00264767	0.224914		0.133333	0.603522		33.624	117.046	16.6322	4.01902	18.1839	16.1995
CP027624.1_2614001_2615001		192.355	74.4711	-3.01876	3.38013	0.00265044	0.224914		0.266667	0.648429		41.825	496.151	19.9586	48.2283	33.3372	30.2391
CP027628.1_15380001_15381001		192.271	91.963	-3.25122	4.77165	0.002656	0.224914		0.133333	0.603522		481.398	985.052	36.5908	55.2616	16.1635	199.794
CP027626.1_24529001_24530001		192.262	19.2101	-1.83215	1.25649	0.0026566	0.224914		0.133333	0.603522		25.423	67.3274	9.9793	12.0571	13.1328	16.1995
CP027633.1_921001_922001		192.159	63.4854	-3.34785	2.86163	0.00266347	0.225226		0.10021	0.603522		113.994	273.453	4.43524	48.2283	3.03065	19.4394
CP027624.1_2335001_2336001		192.039	42.6544	2.21427	2.06757	0.00267147	0.225226		0.133333	0.603522		13.9417	11.3939	75.3992	27.1284	86.8787	48.5985
CP027627.1_14815001_14816001		192.017	19.9445	-2.30762	1.28305	0.00267294	0.225226		0.133333	0.603522		20.5025	84.9361	6.65287	14.0666	8.08174	12.9596
CP027633.1_3318001_3319001		191.984	63.7307	3.46274	2.87173	0.00267514	0.225226		0.133333	0.603522		16.402	3.10742	102.011	66.3139	232.35	47.5186
CP027623.1_211001_212001		191.969	47.2367	-2.03381	2.22987	0.00267616	0.225226		0.133333	0.603522		48.3858	150.192	24.3938	37.176	15.1533	19.4394
CP027625.1_62001_63001		191.82	65.1331	-1.65049	2.93296	0.00268614	0.225265		0.133333	0.603522		82.8299	215.448	46.5701	59.2806	44.4496	38.8788
CP027632.1_16171001_16172001		191.818	62.9498	-1.56304	2.8385	0.00268625	0.225265		0.133333	0.603522		104.152	167.801	25.5027	53.2521	49.5007	55.0784
CP027621.1_15116001_15117001		191.793	72.6669	-2.0639	3.28482	0.00268791	0.225265		0.133333	0.603522		77.9093	345.959	52.1141	38.1807	55.562	56.1583
CP027621.1_316001_317001		191.772	73.2829	3.83748	3.31686	0.00268933	0.225265		0.133333	0.603522		8.20098	13.4655	110.881	26.1237	315.188	167.395
CP027627.1_25622001_25623001		191.608	20.738	1.71857	1.3107	0.00270039	0.225314		0.133333	0.603522		12.3015	7.25065	33.2643	25.1189	36.3678	36.7189
CP027624.1_2334001_2335001		191.581	79.0238	2.8009	3.64204	0.00270218	0.225314		0.133333	0.603522		32.8039	20.7161	197.368	55.2616	330.341	169.555
CP027622.1_907001_908001		191.55	63.2373	-2.00089	2.85098	0.00270427	0.225314		0.133333	0.603522		59.8672	247.558	29.9379	40.1902	39.3985	43.1987
CP027621.1_16220001_16221001		191.541	1.48562	3.30019	0.517387	0.00270493	0.225314		0.10021	0.603522		0	4.14323	13.3057	17.0809	23.235	24.8393
CP027627.1_6943001_6944001		191.499	94.9512	-1.53863	5.29149	0.00270779	0.225314		0.133333	0.603522		581.45	929.118	206.239	298.413	201.033	333.71
CP027620.1_473001_474001		191.434	91.0708	-1.80717	4.65764	0.00271213	0.225314		0.133333	0.603522		329.68	713.671	109.772	148.704	105.063	232.193
CP027633.1_20515001_20516001		191.434	92.5071	1.8984	4.8504	0.00271213	0.225314		0.133333	0.603522		101.692	120.154	433.545	375.779	615.223	230.033
CP027627.1_4188001_4189001		191.311	43.3323	-1.40836	2.09143	0.00272053	0.225747		0.133333	0.603522		54.9466	97.3658	28.8291	33.1569	27.2759	24.8393
CP027629.1_12244001_12245001		191.035	70.2736	-1.21483	3.16799	0.00273939	0.226675		0.133333	0.603522		131.216	178.159	70.9639	59.2806	64.6539	71.2779
CP027623.1_3962001_3963001		191.027	71.8875	2.53706	3.2458	0.00273993	0.226675		0.133333	0.603522		40.1848	7.25065	149.689	90.428	166.686	155.515
CP027621.1_17387001_17388001		190.972	29.0386	1.61981	1.59708	0.00274375	0.226675		0.133333	0.603522		16.402	9.32226	45.4613	35.1665	41.4189	38.8788
CP027627.1_5207001_5208001		190.922	81.6553	-1.18667	3.81344	0.00274717	0.226675		0.133333	0.603522		214.866	268.274	103.119	107.509	99.0013	114.477
CP027624.1_13284001_13285001		190.901	39.5605	2.63733	1.96096	0.00274862	0.226675		0.133333	0.603522		11.4814	6.21484	70.9639	22.1046	90.9196	42.1187
CP027621.1_6808001_6809001		190.868	89.3272	1.82521	4.46204	0.00275089	0.226675		0.133333	0.603522		79.5495	97.3658	379.213	194.923	441.465	238.673
CP027632.1_13944001_13945001		190.799	33.642	1.75334	1.7575	0.00275565	0.226779		0.133333	0.603522		16.402	10.3581	41.026	34.1617	63.6437	44.2787
CP027626.1_7949001_7950001		190.744	72.0115	-2.09823	3.25278	0.00275945	0.226779		0.133333	0.603522		110.713	306.599	25.5027	82.39	36.3678	49.6785
CP027620.1_16017001_16018001		190.711	62.1901	1.69083	2.80461	0.00276174	0.226779		0.133333	0.603522		33.624	25.8952	116.425	58.2758	122.236	89.6373
CP027624.1_12384001_12385001		190.658	82.9267	-1.80903	3.90027	0.00276541	0.226818		0.133333	0.603522		147.618	467.149	83.1608	94.4471	65.6641	106.917
CP027632.1_617001_618001		190.542	77.0223	-2.04863	3.51939	0.00277349	0.22703		0.133333	0.603522		123.015	374.962	85.3785	30.1427	70.7152	53.9984
CP027621.1_15580001_15581001		190.529	52.7619	-2.91342	2.43212	0.0027744	0.22703		0.133333	0.603522		35.2642	235.128	8.87049	29.1379	8.08174	24.8393
CP027631.1_16473001_16474001		190.382	89.2652	-2.88347	4.4571	0.0027846	0.227261		0.133333	0.603522		433.012	687.776	35.482	187.889	22.2248	57.2383
CP027622.1_10537001_10538001		190.35	87.0692	-3.92204	4.23797	0.00278686	0.227261		0.133333	0.603522		109.073	971.586	19.9586	13.0618	11.1124	98.2771
CP027622.1_10938001_10939001		190.227	93.233	-2.17444	4.95852	0.00279546	0.227261		0.133333	0.603522		249.31	1152.85	148.581	215.018	128.298	128.516
CP027633.1_20405001_20406001		190.218	39.5887	2.41222	1.96163	0.00279611	0.227261		0.133333	0.603522		12.3015	8.28645	87.5961	24.1141	69.705	42.1187
CP027624.1_13254001_13255001		190.211	56.1461	-1.75882	2.56169	0.00279659	0.227261		0.133333	0.603522		82.0098	153.299	28.8291	48.2283	18.1839	43.1987
CP027632.1_6822001_6823001		190.174	93.4388	-1.78897	4.9974	0.00279924	0.227261		0.133333	0.603522		581.45	734.387	159.669	290.374	93.9502	217.074
CP027633.1_282001_283001		190.145	92.9525	2.80964	4.91626	0.00280126	0.227261		0.133333	0.603522		91.851	38.3248	441.307	153.728	767.765	471.946
CP027626.1_23650001_23651001		190.122	35.1995	-2.22007	1.8123	0.00280285	0.227261		0.133333	0.603522		28.7034	124.297	14.4145	23.1094	11.1124	16.1995
CP027627.1_15427001_15428001		190.042	47.1408	-3.40269	2.22611	0.0028085	0.227285		0.533333	0.802086		12.3015	236.164	13.3057	7.03329	14.143	11.8796
CP027627.1_4088001_4089001		190.027	79.8314	2.66355	3.6933	0.00280955	0.227285		0.133333	0.603522		50.8461	9.32226	114.208	179.851	228.309	252.712
CP027626.1_22353001_22354001		189.971	71.4928	-2.4752	3.22786	0.00281354	0.227313		0.133333	0.603522		56.5868	386.356	26.6115	52.2473	37.3781	42.1187
CP027625.1_8819001_8820001		189.932	57.6952	-1.49261	2.62292	0.0028163	0.227313		0.133333	0.603522		79.5495	149.156	34.3731	39.1855	33.3372	55.0784
CP027623.1_10103001_10104001		189.874	56.2194	-2.58402	2.56526	0.00282042	0.227369		0.133333	0.603522		41.825	240.307	17.741	33.1569	11.1124	31.3191
CP027628.1_9273001_9274001		189.798	45.0491	-1.60973	2.15201	0.00282577	0.227369		0.133333	0.603522		51.6662	117.046	26.6115	36.1712	23.235	23.7593
CP027619.1_1459001_1460001		189.744	62.8356	-2.49794	2.83379	0.00282964	0.227369		0.133333	0.603522		168.94	165.729	8.87049	47.2235	11.1124	50.7585
CP027623.1_541001_542001		189.741	74.5289	-1.71546	3.38335	0.00282981	0.227369		0.133333	0.603522		118.914	298.312	47.6789	90.428	53.5415	61.5582
CP027626.1_21974001_21975001		189.693	92.3365	-1.53784	4.82263	0.00283327	0.227389		0.133333	0.603522		391.187	698.134	128.622	210.999	176.788	233.273
CP027622.1_4234001_4235001		189.59	53.6175	-1.78848	2.46415	0.00284061	0.227567		0.133333	0.603522		77.0892	143.977	21.0674	23.1094	29.2963	53.9984
CP027622.1_16545001_16546001		189.572	38.5725	-1.38457	1.92805	0.0028419	0.227567		0.133333	0.603522		61.5074	72.5065	18.8498	34.1617	24.2452	24.8393
CP027624.1_18780001_18781001		189.5	29.5784	1.90308	1.61592	0.00284705	0.2277		0.133333	0.603522		15.5819	6.21484	54.3317	35.1665	42.4291	35.6389
CP027627.1_6641001_6642001		189.459	35.2263	-2.67928	1.81324	0.00284998	0.2277		0.10021	0.603522		41.0049	125.333	17.741	24.1141	5.05109	4.31987
CP027632.1_17090001_17091001		189.382	94.8229	-3.89322	5.26081	0.00285549	0.227783		0.133333	0.603522		561.767	1638.65	9.9793	141.671	13.1328	130.676
CP027619.1_7844001_7845001		189.316	47.8357	-2.22779	2.25109	0.00286025	0.227783		0.133333	0.603522		47.5657	162.622	23.285	12.0571	16.1635	37.7989
CP027620.1_3483001_3484001		189.311	2.32004	1.77514	0.578746	0.00286065	0.227783		0.133333	0.603522		6.56079	4.14323	18.8498	20.0951	16.1635	20.5194
CP027619.1_17152001_17153001		189.225	63.0344	-2.53436	2.84203	0.00286682	0.227857		0.133333	0.603522		72.1686	268.274	16.6322	27.1284	58.5926	14.0396
CP027624.1_18043001_18044001		189.156	67.5575	-1.22728	3.04068	0.00287182	0.227857		0.133333	0.603522		138.597	145.013	57.6582	75.3567	49.5007	59.3982
CP027632.1_5603001_5604001		189.146	70.3934	-2.79054	3.17456	0.00287257	0.227857		0.133333	0.603522		54.1265	395.678	28.8291	13.0618	47.4802	39.9588
CP027620.1_995001_996001		189.12	17.5427	2.55199	1.19978	0.00287443	0.227857		0.133333	0.603522		7.38088	3.10742	46.5701	21.0999	17.1737	44.2787
CP027624.1_10143001_10144001		189.07	91.216	-3.53957	4.67649	0.00287806	0.22789		0.133333	0.603522		181.242	1236.75	18.8498	23.1094	53.5415	147.956
CP027622.1_11042001_11043001		188.953	64.4227	1.8612	2.9013	0.00288659	0.228188		0.133333	0.603522		33.624	23.8235	90.9225	57.2711	141.43	130.676
CP027621.1_16291001_16292001		188.93	98.7427	-2.83941	6.83183	0.00288825	0.228188		0.133333	0.603522		2174.9	3640.86	126.404	371.76	201.033	925.532
CP027630.1_6595001_6596001		188.778	15.6455	-2.57749	1.13264	0.00289936	0.228686		0.10021	0.603522		31.1637	67.3274	3.32643	15.0713	2.02044	11.8796
CP027632.1_20050001_20051001		188.755	89.3244	2.58447	4.46185	0.002901	0.228686		0.133333	0.603522		84.4701	24.8594	157.451	277.313	422.271	464.386
CP027622.1_2981001_2982001		188.666	63.7194	-2.61175	2.87155	0.00290753	0.228946		0.133333	0.603522		179.602	170.908	22.1762	32.1522	4.04087	56.1583
CP027626.1_24530001_24531001		188.549	59.9913	-1.48413	2.71811	0.00291611	0.229084		0.133333	0.603522		87.7505	156.407	35.482	54.2568	32.327	51.8384
CP027624.1_13891001_13892001		188.425	46.7321	1.74904	2.21356	0.0029253	0.229084		0.133333	0.603522		22.9628	14.5013	74.2903	49.233	85.8685	45.3586
CP027619.1_1687001_1688001		188.416	9.31681	1.61958	0.90229	0.00292591	0.229084		0.133333	0.603522		9.02108	6.21484	26.6115	22.1046	23.235	23.7593
CP027627.1_1455001_1456001		188.402	52.4772	3.13225	2.42104	0.002927	0.229084		0.133333	0.603522		4.10049	14.5013	100.902	30.1427	140.42	49.6785
CP027629.1_15141001_15142001		188.388	76.8292	-1.90282	3.5088	0.002928	0.229084		0.133333	0.603522		157.459	320.064	38.8084	97.4613	37.3781	80.9976
CP027632.1_15891001_15892001		188.365	97.8096	-3.25499	6.19651	0.00292972	0.229084		0.133333	0.603522		1282.63	2674.45	45.4613	285.351	65.6641	431.987
CP027632.1_13322001_13323001		188.259	58.6184	-2.34536	2.66313	0.00293756	0.229084		0.133333	0.603522		129.576	158.478	11.0881	23.1094	15.1533	63.7181
CP027628.1_433001_434001		188.253	98.7061	6.07513	6.80423	0.00293799	0.229084		0.133333	0.603522		51.6662	1.03581	2181.03	407.931	3907.52	752.737
CP027629.1_14238001_14239001		188.234	7.33787	1.94686	0.821993	0.00293942	0.229084		0.133333	0.603522		6.56079	5.17903	17.741	30.1427	28.2861	16.1995
CP027631.1_4030001_4031001		188.203	94.7397	6.33072	5.24144	0.00294173	0.229084		0.133333	0.603522		11.4814	3.10742	595.432	36.1712	1602.21	215.994
CP027631.1_2112001_2113001		188.162	95.3106	3.01845	5.37378	0.00294479	0.229084		0.133333	0.603522		85.2902	71.4706	629.805	179.851	1262.77	473.026
CP027619.1_13774001_13775001		188.029	41.5507	-1.58331	2.02999	0.00295474	0.229278		0.133333	0.603522		64.7878	88.0436	36.5908	25.1189	14.143	25.9192
CP027624.1_414001_415001		188.024	75.5775	-2.25864	3.44044	0.00295504	0.229278		0.133333	0.603522		180.422	311.778	18.8498	38.1807	43.4394	104.757
CP027619.1_5400001_5401001		187.947	38.003	4.15339	1.90652	0.00296082	0.229278		0.133333	0.603522		5.74069	0	45.4613	14.0666	99.0013	70.1979
CP027627.1_6944001_6945001		187.872	70.1242	-1.61703	3.16057	0.00296646	0.229278		0.133333	0.603522		142.697	204.054	31.0467	73.3472	45.4598	75.5977
CP027632.1_12269001_12270001		187.86	98.434	-2.05639	6.57871	0.00296737	0.229278		0.133333	0.603522		1992.84	2221.8	399.172	213.008	572.793	841.295
CP027626.1_8288001_8289001		187.808	69.115	-1.56494	3.11399	0.00297124	0.229278		0.133333	0.603522		141.057	189.553	39.9172	38.1807	58.5926	86.3974
CP027632.1_23404001_23405001		187.778	12.071	2.77474	1.00462	0.00297355	0.229278		0.133333	0.603522		6.56079	1.03581	24.3938	14.0666	37.3781	36.7189
CP027623.1_3220001_3221001		187.674	61.4163	3.24119	2.77377	0.0029814	0.229278		0.133333	0.603522		6.56079	15.5371	74.2903	26.1237	137.39	177.115
CP027632.1_21189001_21190001		187.641	55.2934	-2.10051	2.52936	0.00298388	0.229278		0.133333	0.603522		180.422	67.3274	28.8291	33.1569	42.4291	10.7997
CP027628.1_19642001_19643001		187.602	62.0336	-3.38694	2.79836	0.00298684	0.229278		0.533333	0.802086		22.9628	350.103	23.285	6.02854	25.2554	16.1995
CP027632.1_23592001_23593001		187.588	80.0964	-4.50644	3.71071	0.00298785	0.229278		0.10021	0.603522		227.987	547.942	0	35.1665	0	32.399
CP027623.1_15488001_15489001		187.563	97.9971	-2.82446	6.30317	0.00298977	0.229278		0.133333	0.603522		912.769	3107.42	106.446	507.402	126.277	394.188
CP027619.1_26195001_26196001		187.551	35.0614	-3.38099	1.80677	0.00299064	0.229278		0.10021	0.603522		17.2221	165.729	2.21762	15.0713	4.04087	12.9596
CP027623.1_17717001_17718001		187.526	56.8706	-2.76449	2.59047	0.00299253	0.229278		0.133333	0.603522		82.8299	212.34	14.4145	3.01427	34.3474	34.559
CP027632.1_272001_273001		187.482	81.7906	3.57301	3.82309	0.00299593	0.22929		0.133333	0.603522		22.9628	13.4655	256.135	55.2616	462.68	104.757
CP027621.1_16685001_16686001		187.404	84.845	-2.14777	4.05119	0.00300179	0.229427		0.133333	0.603522		218.146	521.011	76.508	30.1427	97.9911	128.516
CP027622.1_17160001_17161001		187.373	25.1822	2.01447	1.46712	0.00300418	0.229427		0.133333	0.603522		13.9417	4.14323	46.5701	36.1712	35.3576	33.479
CP027627.1_21197001_21198001		187.07	92.0828	3.20096	4.78849	0.00302733	0.230363		0.133333	0.603522		59.0471	33.1458	385.866	114.542	882.93	321.83
CP027633.1_2604001_2605001		186.937	34.0282	2.91339	1.77109	0.00303759	0.230363		0.133333	0.603522		4.92059	8.28645	78.7256	14.0666	63.6437	43.1987
CP027626.1_7846001_7847001		186.855	54.7056	-2.57188	2.50608	0.00304392	0.230363		0.133333	0.603522		126.295	141.905	8.87049	21.0999	7.07152	52.9184
CP027630.1_16094001_16095001		186.81	69.1319	2.48958	3.11462	0.00304742	0.230363		0.133333	0.603522		20.5025	24.8594	148.581	38.1807	187.9	136.076
CP027624.1_17981001_17982001		186.793	44.0709	-1.35995	2.11706	0.00304868	0.230363		0.133333	0.603522		86.9304	65.2558	32.1555	38.1807	23.235	24.8393
CP027632.1_6953001_6954001		186.738	16.2896	1.62644	1.15527	0.00305294	0.230363		0.133333	0.603522		7.38088	11.3939	34.3731	26.1237	27.2759	28.0792
CP027622.1_6141001_6142001		186.735	85.4116	2.52977	4.09826	0.00305322	0.230363		0.133333	0.603522		46.7456	41.4323	169.648	98.4661	459.649	293.751
CP027623.1_13473001_13474001		186.652	83.0268	2.28827	3.90832	0.00305963	0.230363		0.133333	0.603522		56.5868	33.1458	248.374	266.26	286.902	79.9176
CP027626.1_22526001_22527001		186.631	26.8059	-1.72941	1.52168	0.00306129	0.230363		0.133333	0.603522		48.3858	61.1126	7.76168	15.0713	25.2554	17.2795
CP027633.1_20451001_20452001		186.622	76.3274	5.01281	3.48167	0.00306194	0.230363		0.133333	0.603522		7.38088	3.10742	225.089	18.0856	389.944	76.6777
CP027622.1_17264001_17265001		186.594	1.8831	2.04722	0.54824	0.00306415	0.230363		0.133333	0.603522		6.56079	2.07161	19.9586	20.0951	16.1635	19.4394
CP027620.1_16149001_16150001		186.579	65.9464	1.58478	2.96798	0.00306529	0.230363		0.133333	0.603522		31.1637	40.3965	78.7256	86.409	115.165	149.036
CP027632.1_18297001_18298001		186.497	91.3316	-2.05633	4.68814	0.00307175	0.230363		0.133333	0.603522		250.95	880.436	99.793	90.428	156.584	196.554
CP027631.1_14315001_14316001		186.475	89.3075	-1.3957	4.46049	0.00307345	0.230363		0.133333	0.603522		296.876	514.796	130.84	140.666	150.522	194.394
CP027630.1_3011001_3012001		186.467	0.22693	1.75835	0.349771	0.00307404	0.230363		0.10021	0.603522		4.92059	4.14323	15.5234	17.0809	15.1533	15.1195
CP027621.1_16290001_16291001		186.437	99.1543	-3.00555	7.32679	0.00307636	0.230363		0.133333	0.603522		2707.14	5692.79	153.016	419.988	264.677	1253.84
CP027624.1_19042001_19043001		186.318	81.4044	-2.87745	3.79681	0.00308575	0.230363		0.533333	0.802086		50.8461	655.666	51.0053	55.2616	48.4904	36.7189
CP027622.1_18647001_18648001		186.302	74.4725	-2.17515	3.38021	0.00308695	0.230363		0.133333	0.603522		145.977	317.993	54.3317	92.4375	38.3883	19.4394
CP027627.1_1623001_1624001		186.268	89.5006	-2.06554	4.47986	0.00308967	0.230363		0.133333	0.603522		355.103	624.591	62.0934	185.88	59.6028	159.835
CP027627.1_17464001_17465001		186.152	60.8186	2.07046	2.75211	0.00309876	0.230363		0.133333	0.603522		33.624	11.3939	121.969	71.3377	122.236	69.1179
CP027633.1_5243001_5244001		186.094	64.582	-2.30441	2.90799	0.00310335	0.230363		0.133333	0.603522		51.6662	290.026	46.5701	23.1094	30.3065	37.7989
CP027619.1_2821001_2822001		186.065	61.8264	1.752	2.79043	0.00310564	0.230363		0.133333	0.603522		36.9044	19.6803	126.404	60.2854	97.9911	100.437
CP027625.1_10083001_10084001		186.054	59.4542	-1.56692	2.69578	0.00310653	0.230363		0.133333	0.603522		76.2691	169.872	56.5494	37.176	38.3883	33.479
CP027621.1_12728001_12729001		186.023	70.0763	-1.91877	3.15891	0.00310897	0.230363		0.133333	0.603522		82.8299	292.097	35.482	41.195	65.6641	55.0784
CP027633.1_4634001_4635001		185.981	98.9372	2.74889	7.01912	0.00311229	0.230363		0.133333	0.603522		477.297	108.76	1492.46	1348.38	2403.31	2645.92
CP027628.1_9209001_9210001		185.969	65.3347	2.65977	2.94118	0.00311322	0.230363		0.133333	0.603522		22.1427	13.4655	76.508	42.1998	132.339	205.194
CP027621.1_5472001_5473001		185.935	54.0093	-1.53118	2.48045	0.00311591	0.230363		0.133333	0.603522		72.1686	136.726	32.1555	51.2426	33.3372	26.9992
CP027632.1_1637001_1638001		185.916	44.4303	-2.83208	2.12906	0.00311747	0.230363		0.133333	0.603522		72.9887	140.87	6.65287	2.00951	32.327	18.3595
CP027622.1_15883001_15884001		185.887	67.3164	-1.76016	3.02902	0.00311977	0.230363		0.133333	0.603522		81.1897	247.558	38.8084	63.2996	41.4189	49.6785
CP027622.1_16953001_16954001		185.816	18.6745	-1.54285	1.23748	0.00312538	0.230363		0.133333	0.603522		33.624	50.7545	8.87049	17.0809	16.1635	15.1195
CP027632.1_3488001_3489001		185.81	45.4621	-1.20273	2.16637	0.00312588	0.230363		0.133333	0.603522		73.8088	76.6497	33.2643	29.1379	30.3065	37.7989
CP027619.1_11589001_11590001		185.805	89.5584	-1.39572	4.48677	0.00312623	0.230363		0.133333	0.603522		342.801	483.722	166.322	106.504	159.614	195.474
CP027624.1_9805001_9806001		185.805	80.336	2.76042	3.72651	0.00312628	0.230363		0.133333	0.603522		38.5446	19.6803	109.772	78.371	333.372	275.392
CP027621.1_13108001_13109001		185.76	52.0952	-1.76998	2.40656	0.00312987	0.230363		0.133333	0.603522		54.1265	157.443	29.9379	29.1379	41.4189	22.6793
CP027624.1_19300001_19301001		185.738	54.49	2.70837	2.49732	0.00313159	0.230363		0.133333	0.603522		14.7618	10.3581	32.1555	63.2996	71.7255	166.315
CP027624.1_19043001_19044001		185.716	82.6857	-2.94841	3.88281	0.00313333	0.230363		0.266667	0.648429		54.9466	703.313	44.3524	66.3139	53.5415	31.3191
CP027619.1_9276001_9277001		185.622	59.7516	-1.75885	2.70904	0.00314085	0.230677		0.133333	0.603522		84.4701	177.123	28.8291	64.3044	30.3065	30.2391
CP027628.1_4122001_4123001		185.58	92.3182	-4.79071	4.82118	0.00314424	0.230687		0.266667	0.648429		24.6029	1690.44	18.8498	14.0666	15.1533	75.5977
CP027628.1_12691001_12692001		185.459	0.00281901	2.03167	0.117863	0.00315398	0.231162		0.10021	0.603522		4.10049	2.07161	12.1969	15.0713	14.143	11.8796
CP027627.1_24364001_24365001		185.416	33.3968	2.01187	1.74956	0.00315736	0.231172		0.133333	0.603522		11.4814	11.3939	76.508	34.1617	46.47	29.1591
CP027624.1_14484001_14485001		185.373	69.4392	-2.06764	3.12813	0.0031609	0.231192		0.133333	0.603522		63.9677	315.921	39.9172	46.2188	42.4291	51.8384
CP027630.1_3071001_3072001		185.33	48.8745	1.73698	2.28719	0.00316432	0.231204		0.133333	0.603522		26.2431	13.4655	52.1141	51.2426	81.8276	83.1575
CP027630.1_12457001_12458001		185.274	86.3786	-2.59232	4.17699	0.00316888	0.231299		0.133333	0.603522		154.178	726.1	105.337	27.1284	107.083	51.8384
CP027623.1_2243001_2244001		185.07	65.1909	-1.48844	2.93478	0.00318541	0.231497		0.133333	0.603522		84.4701	200.946	56.5494	48.2283	51.5211	46.4386
CP027628.1_15545001_15546001		185.06	31.8167	-1.69066	1.6935	0.0031862	0.231497		0.133333	0.603522		47.5657	75.6139	26.6115	24.1141	11.1124	14.0396
CP027632.1_23250001_23251001		185.051	7.35479	1.81997	0.822504	0.00318695	0.231497		0.133333	0.603522		6.56079	6.21484	21.0674	17.0809	21.2146	32.399
CP027626.1_21975001_21976001		184.961	89.2497	-1.53179	4.45555	0.00319429	0.231497		0.133333	0.603522		277.193	564.515	99.793	168.799	145.471	167.395
CP027626.1_8289001_8290001		184.906	53.3779	-1.32808	2.45515	0.00319873	0.231497		0.133333	0.603522		68.8883	124.297	36.5908	35.1665	39.3985	42.1187
CP027633.1_5599001_5600001		184.879	85.2777	-3.44708	4.08804	0.00320093	0.231497		0.533333	0.802086		34.4441	897.008	34.3731	46.2188	32.327	57.2383
CP027627.1_22990001_22991001		184.873	71.2546	2.29511	3.21733	0.00320149	0.231497		0.133333	0.603522		36.0843	18.6445	172.975	50.2378	168.706	151.195
CP027621.1_3299001_3300001		184.849	56.8523	-3.20953	2.58978	0.00320346	0.231497		0.133333	0.603522		36.9044	277.596	36.5908	4.01902	12.1226	15.1195
CP027632.1_18425001_18426001		184.826	29.0935	-2.21828	1.59932	0.0032053	0.231497		0.133333	0.603522		44.2853	85.9719	7.76168	24.1141	5.05109	18.3595
CP027624.1_17597001_17598001		184.819	82.8012	1.60861	3.89103	0.00320589	0.231497		0.133333	0.603522		73.8088	61.1126	207.348	130.618	286.902	199.794
CP027632.1_3398001_3399001		184.799	50.7224	-1.58284	2.35481	0.00320748	0.231497		0.133333	0.603522		63.1476	130.512	29.9379	25.1189	27.2759	46.4386
CP027619.1_3448001_3449001		184.74	87.8529	-1.86732	4.31254	0.00321234	0.231603		0.133333	0.603522		190.263	642.2	143.037	106.504	78.797	127.436
CP027630.1_12844001_12845001		184.69	83.7611	-2.07949	3.96514	0.00321645	0.231603		0.133333	0.603522		181.242	504.438	119.752	33.1569	85.8685	85.3174
CP027632.1_22924001_22925001		184.645	32.0958	2.1427	1.70184	0.00322015	0.231603		0.133333	0.603522		14.7618	5.17903	53.2229	29.1379	62.6335	36.7189
CP027621.1_19826001_19827001		184.623	64.4622	-1.21262	2.90281	0.00322201	0.231603		0.133333	0.603522		109.073	147.085	56.5494	45.214	61.6233	57.2383
CP027630.1_17793001_17794001		184.562	72.7261	3.79455	3.28752	0.003227	0.231727		0.133333	0.603522		18.8623	2.07161	106.446	42.1998	289.932	168.475
CP027628.1_564001_565001		184.363	46.0499	3.23442	2.18856	0.00324348	0.232318		0.133333	0.603522		9.84118	4.14323	21.0674	48.2283	61.6233	142.556
CP027627.1_6448001_6449001		184.16	51.9909	2.61989	2.40181	0.0032604	0.232318		0.133333	0.603522		16.402	8.28645	84.2696	25.1189	126.277	74.5178
CP027623.1_1888001_1889001		184.149	47.9471	1.59142	2.25556	0.00326129	0.232318		0.133333	0.603522		22.9628	19.6803	65.4199	48.2283	91.9298	52.9184
CP027619.1_10501001_10502001		184.114	47.5961	-3.39971	2.2425	0.00326417	0.232318		0.240327	0.648429		21.3226	229.949	12.1969	25.1189	4.04087	5.39984
CP027624.1_5279001_5280001		184.109	29.3247	2.61156	1.60727	0.00326459	0.232318		0.133333	0.603522		11.4814	2.07161	56.5494	25.1189	59.6028	33.479
CP027619.1_8775001_8776001		184.086	92.3478	-2.02115	4.82476	0.00326656	0.232318		0.133333	0.603522		259.971	974.694	135.275	135.642	111.124	225.713
CP027625.1_2148001_2149001		184.08	90.2984	-1.83012	4.57185	0.00326701	0.232318		0.133333	0.603522		358.383	629.77	116.425	179.851	64.6539	194.394
CP027625.1_14788001_14789001		183.991	62.9583	3.60679	2.83911	0.00327452	0.232318		0.133333	0.603522		12.3015	5.17903	124.187	19.0904	207.095	89.6373
CP027633.1_3356001_3357001		183.982	67.6054	-2.21539	3.04342	0.00327525	0.232318		0.133333	0.603522		77.0892	292.097	48.7877	25.1189	61.6233	22.6793
CP027623.1_3508001_3509001		183.954	32.451	2.31744	1.71507	0.00327761	0.232318		0.133333	0.603522		14.7618	3.10742	54.3317	47.2235	29.2963	55.0784
CP027630.1_16853001_16854001		183.938	77.961	1.3743	3.57708	0.00327895	0.232318		0.133333	0.603522		67.2481	56.9694	143.037	137.652	209.115	155.515
CP027622.1_19318001_19319001		183.926	50.5095	4.4343	2.34678	0.00327999	0.232318		0.133333	0.603522		6.56079	0	27.7203	187.889	50.5109	48.5985
CP027632.1_18542001_18543001		183.915	61.2993	3.10275	2.76881	0.00328086	0.232318		0.133333	0.603522		12.3015	11.3939	164.104	21.0999	142.441	84.2375
CP027625.1_13691001_13692001		183.913	75.118	-1.38432	3.41377	0.00328108	0.232318		0.133333	0.603522		216.506	170.908	47.6789	91.4328	66.6744	90.7173
CP027621.1_16822001_16823001		183.853	78.3754	1.71897	3.60351	0.00328614	0.232415		0.133333	0.603522		52.4863	50.7545	214.001	108.514	234.37	124.196
CP027625.1_14245001_14246001		183.819	50.666	-2.13736	2.35234	0.003289	0.232415		0.133333	0.603522		50.026	171.944	16.6322	41.195	15.1533	26.9992
CP027624.1_19362001_19363001		183.711	53.1368	2.61773	2.44545	0.00329806	0.232434		0.133333	0.603522		17.2221	8.28645	138.601	42.1998	39.3985	100.437
CP027627.1_22989001_22990001		183.708	86.0008	2.03464	4.1449	0.00329831	0.232434		0.133333	0.603522		70.5285	53.8619	334.861	107.509	327.311	252.712
CP027627.1_20386001_20387001		183.593	28.2182	1.71479	1.56759	0.00330807	0.232434		0.133333	0.603522		16.402	7.25065	33.2643	43.2045	43.4394	38.8788
CP027619.1_17670001_17671001		183.487	64.1	-1.79651	2.88805	0.00331711	0.232434		0.133333	0.603522		83.65	216.484	38.8084	35.1665	67.6846	30.2391
CP027629.1_9610001_9611001		183.474	47.9597	-1.8036	2.25614	0.00331817	0.232434		0.133333	0.603522		47.5657	143.977	21.0674	33.1569	21.2146	33.479
CP027620.1_12750001_12751001		183.45	91.1779	-1.88056	4.66934	0.00332019	0.232434		0.133333	0.603522		297.696	773.747	75.3992	197.937	141.43	166.315
CP027629.1_1472001_1473001		183.43	18.6928	1.54728	1.2384	0.0033219	0.232434		0.133333	0.603522		12.3015	8.28645	27.7203	33.1569	33.3372	28.0792
CP027633.1_3354001_3355001		183.386	38.2215	-1.66933	1.91493	0.00332566	0.232434		0.133333	0.603522		45.9255	98.4016	26.6115	20.0951	29.2963	14.0396
CP027621.1_19410001_19411001		183.307	88.1729	3.40813	4.34343	0.00333246	0.232434		0.133333	0.603522		50.026	8.28645	445.742	154.732	516.221	142.556
CP027628.1_15389001_15390001		183.28	81.7244	-2.83385	3.81857	0.00333477	0.232434		0.133333	0.603522		266.532	444.361	23.285	51.2426	10.1022	114.477
CP027627.1_4199001_4200001		183.26	90.0278	-3.79852	4.54265	0.00333644	0.232434		0.266667	0.648429		111.533	1211.89	120.86	35.1665	22.2248	11.8796
CP027631.1_18099001_18100001		183.2	41.5268	-2.10405	2.02927	0.00334162	0.232434		0.133333	0.603522		41.825	132.583	22.1762	9.0428	19.1941	30.2391
CP027619.1_25394001_25395001		183.13	90.8044	-2.68335	4.6318	0.00334762	0.232434		0.133333	0.603522		245.209	982.98	46.5701	52.2473	75.7663	207.354
CP027621.1_14588001_14589001		183.111	72.0242	-2.33638	3.25348	0.00334924	0.232434		0.133333	0.603522		116.454	322.136	22.1762	60.2854	18.1839	72.3578
CP027628.1_6436001_6437001		183.104	92.4578	-1.8897	4.84418	0.00334981	0.232434		0.133333	0.603522		401.848	811.036	114.208	265.256	91.9298	182.515
CP027622.1_2122001_2123001		183.09	94.4085	-1.5376	5.17461	0.00335107	0.232434		0.133333	0.603522		464.176	928.083	216.218	303.436	181.839	257.032
CP027627.1_4811001_4812001		182.995	52.7267	-1.68045	2.43129	0.00335926	0.232434		0.133333	0.603522		63.1476	147.085	28.8291	49.233	25.2554	26.9992
CP027620.1_17013001_17014001		182.956	47.1873	3.14302	2.22817	0.00336265	0.232434		0.133333	0.603522		13.9417	1.03581	85.3785	28.1332	94.9605	72.3578
CP027625.1_12238001_12239001		182.926	45.0646	-1.8312	2.15266	0.00336522	0.232434		0.133333	0.603522		65.6079	112.903	13.3057	17.0809	27.2759	42.1187
CP027628.1_12592001_12593001		182.902	58.1293	-1.26278	2.64329	0.00336731	0.232434		0.133333	0.603522		86.9304	129.476	43.2436	43.2045	38.3883	55.0784
CP027628.1_14640001_14641001		182.89	63.3219	-1.44608	2.85498	0.00336829	0.232434		0.133333	0.603522		82.0098	184.374	47.6789	56.2663	45.4598	45.3586
CP027625.1_14989001_14990001		182.811	85.4187	2.80314	4.09862	0.00337516	0.232434		0.133333	0.603522		59.8672	13.4655	355.928	110.523	355.597	214.914
CP027629.1_13497001_13498001		182.752	84.3277	1.69659	4.00702	0.00338026	0.232434		0.133333	0.603522		78.7294	60.0768	160.778	155.737	311.147	274.312
CP027626.1_6953001_6954001		182.729	24.8073	-1.60788	1.45311	0.00338233	0.232434		0.133333	0.603522		32.8039	68.3632	13.3057	19.0904	20.2044	12.9596
CP027626.1_7236001_7237001		182.714	77.1012	-3.13268	3.5234	0.00338362	0.232434		0.133333	0.603522		181.242	421.573	17.741	82.39	4.04087	32.399
CP027625.1_15133001_15134001		182.667	77.0561	2.06013	3.52103	0.00338768	0.232434		0.133333	0.603522		46.7456	32.11	144.145	107.509	297.004	112.317
CP027633.1_17197001_17198001		182.643	21.4555	-1.46603	1.33535	0.00338981	0.232434		0.133333	0.603522		31.9838	56.9694	14.4145	19.0904	16.1635	14.0396
CP027632.1_5886001_5887001		182.605	97.8829	1.8222	6.23665	0.00339313	0.232434		0.133333	0.603522		376.425	233.056	1127.66	856.052	1514.32	815.376
CP027621.1_2738001_2739001		182.604	89.6134	-1.63075	4.4935	0.00339315	0.232434		0.133333	0.603522		437.112	450.576	117.534	195.927	73.7459	185.754
CP027626.1_16065001_16066001		182.575	72.2046	2.17266	3.26305	0.0033957	0.232434		0.133333	0.603522		39.3647	21.7519	170.757	75.3567	220.227	89.6373
CP027619.1_6595001_6596001		182.562	77.7637	-2.95237	3.56504	0.00339686	0.232434		0.133333	0.603522		256.691	348.031	23.285	8.03805	21.2146	103.677
CP027625.1_14787001_14788001		182.494	87.3159	3.28197	4.26074	0.00340283	0.232434		0.133333	0.603522		38.5446	21.7519	382.54	58.2758	522.283	220.313
CP027632.1_15502001_15503001		182.457	7.57608	2.36742	0.831605	0.00340605	0.232434		0.10021	0.603522		4.92059	4.14323	42.1348	23.1094	17.1737	14.0396
CP027621.1_8137001_8138001		182.443	47.8244	-2.24928	2.25072	0.00340727	0.232434		0.133333	0.603522		43.4652	167.801	12.1969	26.1237	14.143	35.6389
CP027627.1_25446001_25447001		182.442	79.2479	-1.68387	3.65661	0.00340736	0.232434		0.133333	0.603522		153.358	348.031	95.3578	105.499	56.5722	53.9984
CP027630.1_13427001_13428001		182.388	84.8859	-2.59727	4.05383	0.0034121	0.232434		0.266667	0.648429		112.353	696.062	48.7877	40.1902	54.5518	123.116
CP027627.1_21984001_21985001		182.346	37.559	-2.86358	1.89171	0.00341578	0.232434		0.10021	0.603522		47.5657	133.619	4.43524	22.1046	2.02044	20.5194
CP027626.1_18668001_18669001		182.274	63.2388	-1.37665	2.85103	0.00342214	0.232434		0.133333	0.603522		94.3113	165.729	36.5908	48.2283	58.5926	56.1583
CP027630.1_2303001_2304001		182.211	76.357	1.97616	3.4827	0.00342768	0.232434		0.133333	0.603522		33.624	47.6471	102.011	109.518	153.553	274.312
CP027624.1_9827001_9828001		182.198	88.1066	2.69175	4.33786	0.00342883	0.232434		0.133333	0.603522		69.7084	23.8235	212.892	133.633	540.466	331.55
CP027627.1_5055001_5056001		182.181	72.5429	-1.62426	3.27872	0.00343031	0.232434		0.133333	0.603522		97.5917	280.704	56.5494	52.2473	65.6641	70.1979
CP027625.1_13282001_13283001		182.169	96.2028	1.70519	5.60631	0.00343144	0.232434		0.133333	0.603522		230.448	191.624	424.675	664.144	907.175	758.137
CP027623.1_17170001_17171001		182.147	30.7568	-2.17792	1.65787	0.00343333	0.232434		0.133333	0.603522		32.8039	102.545	7.76168	25.1189	16.1635	9.71971
CP027624.1_10040001_10041001		182.074	87.6781	-1.55804	4.29381	0.00343983	0.232434		0.133333	0.603522		291.955	465.077	106.446	157.747	77.7868	171.715
CP027633.1_4699001_4700001		182.073	96.348	4.98301	5.64719	0.0034399	0.232434		0.133333	0.603522		46.7456	3.10742	1084.42	142.675	1528.46	463.306
CP027627.1_451001_452001		182.072	28.0731	1.64084	1.56339	0.00343997	0.232434		0.133333	0.603522		10.6613	14.5013	42.1348	34.1617	51.5211	29.1591
CP027620.1_2275001_2276001		182.022	69.0685	-1.53133	3.11206	0.00344446	0.232516		0.133333	0.603522		138.597	188.517	42.1348	82.39	35.3576	65.878
CP027628.1_18371001_18372001		181.973	47.9555	-1.33882	2.25607	0.00344877	0.232585		0.133333	0.603522		92.6711	74.5781	41.026	29.1379	23.235	38.8788
CP027624.1_16914001_16915001		181.849	63.8251	1.76153	2.87583	0.00345983	0.23269		0.133333	0.603522		36.0843	23.8235	65.4199	78.371	147.492	117.716
CP027624.1_17601001_17602001		181.767	53.3102	1.54044	2.45254	0.00346711	0.23269		0.133333	0.603522		32.8039	17.6087	65.4199	62.2949	91.9298	76.6777
CP027629.1_792001_793001		181.717	41.2421	1.47055	2.01993	0.0034716	0.23269		0.133333	0.603522		22.9628	15.5371	44.3524	49.233	65.6641	56.1583
CP027633.1_2670001_2671001		181.712	97.8237	3.47314	6.20578	0.00347207	0.23269		0.133333	0.603522		23.7828	184.374	575.473	941.456	1126.39	1967.7
CP027631.1_13884001_13885001		181.699	74.364	-1.66657	3.37546	0.00347324	0.23269		0.133333	0.603522		157.459	251.701	42.1348	92.4375	39.3985	83.1575
CP027631.1_3963001_3964001		181.686	99.0486	2.92883	7.16991	0.00347439	0.23269		0.133333	0.603522		468.276	110.831	1789.62	1060.02	3229.67	2752.84
CP027630.1_14569001_14570001		181.593	79.8385	-1.71891	3.69376	0.00348271	0.23269		0.133333	0.603522		208.305	310.742	80.9432	128.609	40.4087	64.7981
CP027623.1_16003001_16004001		181.549	95.1865	-1.55757	5.34574	0.00348666	0.23269		0.133333	0.603522		488.779	1088.63	211.783	308.46	249.524	301.311
CP027623.1_15584001_15585001		181.534	21.7768	1.70689	1.34618	0.00348805	0.23269		0.133333	0.603522		8.20098	12.4297	37.6996	23.1094	41.4189	32.399
CP027627.1_5951001_5952001		181.512	53.0523	1.59585	2.44293	0.00349	0.23269		0.133333	0.603522		27.8833	20.7161	70.9639	95.4518	82.8378	46.4386
CP027629.1_14915001_14916001		181.483	80.8237	-1.43006	3.76018	0.00349264	0.23269		0.133333	0.603522		194.363	307.635	64.311	128.609	82.8378	96.1171
CP027623.1_7102001_7103001		181.448	84.752	-1.44041	4.04173	0.0034958	0.23269		0.133333	0.603522		267.352	345.959	110.881	167.794	78.797	93.9572
CP027622.1_4742001_4743001		181.421	23.9193	-1.71496	1.42089	0.0034982	0.23269		0.133333	0.603522		31.1637	70.4348	22.1762	11.0523	14.143	14.0396
CP027626.1_2579001_2580001		181.33	51.1903	2.96655	2.37235	0.00350648	0.23269		0.133333	0.603522		13.9417	5.17903	82.052	19.0904	119.206	88.5574
CP027625.1_13813001_13814001		181.321	45.121	-1.68079	2.15471	0.00350732	0.23269		0.133333	0.603522		92.6711	78.7213	28.8291	44.2093	15.1533	18.3595
CP027622.1_3678001_3679001		181.31	25.6163	-1.81998	1.48232	0.00350829	0.23269		0.133333	0.603522		37.7245	71.4706	7.76168	23.1094	18.1839	11.8796
CP027630.1_10935001_10936001		181.189	44.7334	-2.5095	2.1406	0.00351931	0.23269		0.133333	0.603522		95.1314	108.76	3.32643	25.1189	8.08174	34.559
CP027630.1_2001001_2002001		181.12	78.2739	-2.70566	3.59524	0.00352553	0.23269		0.133333	0.603522		347.722	246.522	26.6115	32.1522	11.1124	112.317
CP027631.1_17618001_17619001		181.096	65.0669	-1.81168	2.93016	0.0035277	0.23269		0.133333	0.603522		125.475	184.374	19.9586	49.233	33.3372	73.4378
CP027621.1_15923001_15924001		181.089	41.8777	-1.35656	2.04198	0.00352835	0.23269		0.133333	0.603522		52.4863	92.1868	32.1555	25.1189	30.3065	24.8393
CP027633.1_17196001_17197001		181.082	59.5416	-1.64114	2.69938	0.00352897	0.23269		0.133333	0.603522		65.6079	186.445	36.5908	38.1807	35.3576	50.7585
CP027619.1_4872001_4873001		181.077	80.5954	-1.38794	3.74461	0.00352943	0.23269		0.133333	0.603522		154.999	335.601	92.0313	100.476	89.9094	91.7973
CP027621.1_4268001_4269001		181.039	93.5276	2.24663	5.01411	0.00353295	0.23269		0.133333	0.603522		117.274	82.8645	469.027	198.942	800.092	435.227
CP027633.1_3317001_3318001		181.033	83.84	3.24502	3.97065	0.00353352	0.23269		0.133333	0.603522		42.6451	7.25065	187.389	154.732	493.996	128.516
CP027628.1_15244001_15245001		180.961	94.0618	1.79975	5.11057	0.0035401	0.23269		0.133333	0.603522		143.517	138.798	391.41	334.584	795.041	446.027
CP027627.1_3680001_3681001		180.943	56.2913	-1.72595	2.56807	0.00354172	0.23269		0.133333	0.603522		102.512	131.547	32.1555	60.2854	17.1737	31.3191
CP027624.1_8274001_8275001		180.91	36.2524	-1.65234	1.8466	0.00354474	0.23269		0.133333	0.603522		47.5657	89.0794	14.4145	33.1569	21.2146	17.2795
CP027633.1_5578001_5579001		180.875	32.3608	2.00684	1.71167	0.00354799	0.23269		0.133333	0.603522		14.7618	7.25065	46.5701	30.1427	69.705	34.559
CP027633.1_21554001_21555001		180.81	90.6141	1.87022	4.61241	0.00355389	0.23269		0.133333	0.603522		133.676	56.9694	498.965	324.536	316.198	259.192
CP027632.1_16169001_16170001		180.8	81.4749	-1.34366	3.80197	0.00355482	0.23269		0.133333	0.603522		175.501	328.351	84.2696	99.4708	94.9605	117.716
CP027631.1_3964001_3965001		180.796	99.7012	3.0446	8.65395	0.0035552	0.23269		0.133333	0.603522		1198.98	305.563	4981.89	2884.65	9231.37	7743.37
CP027627.1_22073001_22074001		180.738	93.2161	-1.75162	4.95538	0.00356055	0.23269		0.133333	0.603522		364.124	902.187	131.949	200.951	147.492	271.072
CP027626.1_16857001_16858001		180.72	94.3521	2.26356	5.16293	0.00356224	0.23269		0.133333	0.603522		133.676	85.9719	640.893	208.989	794.031	469.786
CP027619.1_5213001_5214001		180.716	29.5249	-2.56895	1.61402	0.00356258	0.23269		0.133333	0.603522		16.402	125.333	7.76168	13.0618	14.143	11.8796
CP027625.1_9066001_9067001		180.689	19.5709	2.30324	1.2703	0.00356511	0.23269		0.133333	0.603522		9.84118	3.10742	51.0053	20.0951	27.2759	35.6389
CP027622.1_5012001_5013001		180.618	31.4672	1.84345	1.68165	0.00357164	0.232902		0.133333	0.603522		15.5819	8.28645	59.8758	33.1569	50.5109	31.3191
CP027630.1_10936001_10937001		180.543	21.5908	-2.44012	1.34009	0.00357862	0.23296		0.10021	0.603522		42.6451	69.399	3.32643	18.0856	3.03065	16.1995
CP027627.1_26257001_26258001		180.47	58.6593	1.41729	2.66524	0.00358533	0.23296		0.133333	0.603522		34.4441	29.0026	85.3785	60.2854	105.063	89.6373
CP027622.1_18319001_18320001		180.422	85.5568	-1.59865	4.1097	0.00358984	0.23296		0.133333	0.603522		172.221	501.33	108.663	116.552	116.175	102.597
CP027619.1_10871001_10872001		180.373	92.4704	5.02587	4.84641	0.00359433	0.23296		0.133333	0.603522		26.2431	1.03581	321.555	62.2949	740.49	720.338
CP027621.1_18611001_18612001		180.321	9.92431	1.84227	0.924533	0.00359919	0.23296		0.133333	0.603522		7.38088	6.21484	37.6996	20.0951	21.2146	20.5194
CP027633.1_111001_112001		180.287	63.7871	-1.60542	2.87444	0.00360239	0.23296		0.133333	0.603522		116.454	165.729	38.8084	46.2188	73.7459	25.9192
CP027626.1_3797001_3798001		180.268	60.1322	-2.39178	2.72413	0.00360413	0.23296		0.133333	0.603522		166.48	136.726	5.54406	32.1522	20.2044	57.2383
CP027620.1_9238001_9239001		180.217	79.317	2.2089	3.66143	0.00360895	0.23296		0.133333	0.603522		62.3275	16.5729	164.104	135.642	272.759	165.235
CP027621.1_3573001_3574001		180.169	84.6153	1.91411	4.0316	0.00361339	0.23296		0.133333	0.603522		90.2108	33.1458	162.995	203.965	291.953	276.472
CP027627.1_21985001_21986001		180.164	74.0891	-3.02551	3.36096	0.00361385	0.23296		0.133333	0.603522		113.994	416.394	15.5234	59.2806	5.05109	49.6785
CP027631.1_4028001_4029001		180.143	99.3234	6.11236	7.66178	0.00361589	0.23296		0.133333	0.603522		66.428	27.9668	3461.71	169.804	8463.6	1049.73
CP027633.1_1834001_1835001		180.12	21.8952	-1.82139	1.34958	0.00361802	0.23296		0.133333	0.603522		51.6662	46.6113	9.9793	25.1189	7.07152	12.9596
CP027631.1_658001_659001		180.1	81.6116	1.70698	3.81124	0.00361985	0.23296		0.133333	0.603522		62.3275	58.0052	188.498	109.518	202.044	287.271
CP027619.1_10363001_10364001		180.071	70.5724	-3.2361	3.18346	0.00362258	0.23296		0.133333	0.603522		72.9887	408.108	23.285	3.01427	54.5518	20.5194
CP027625.1_11677001_11678001		180.053	37.8085	-1.84297	1.90005	0.00362431	0.23296		0.133333	0.603522		33.624	116.01	15.5234	23.1094	21.2146	22.6793
CP027624.1_1494001_1495001		180.029	80.5897	-3.69253	3.74431	0.00362654	0.23296		0.133333	0.603522		151.718	597.66	1.10881	56.2663	9.09196	48.5985
CP027631.1_17885001_17886001		180.01	31.2078	1.41037	1.67333	0.00362836	0.23296		0.133333	0.603522		15.5819	15.5371	49.8965	36.1712	41.4189	38.8788
CP027626.1_22962001_22963001		179.945	75.0899	-1.73314	3.41222	0.00363449	0.233044		0.133333	0.603522		159.099	268.274	34.3731	78.371	45.4598	98.2771
CP027624.1_12736001_12737001		179.845	16.0105	-2.27199	1.14644	0.00364394	0.233044		0.10021	0.603522		33.624	60.0768	12.1969	3.01427	5.05109	18.3595
CP027619.1_6904001_6905001		179.784	69.8113	-2.93552	3.14597	0.00364966	0.233044		0.133333	0.603522		77.0892	372.89	18.8498	14.0666	13.1328	71.2779
CP027627.1_23911001_23912001		179.779	44.4543	-1.7735	2.12979	0.00365015	0.233044		0.133333	0.603522		41.0049	132.583	25.5027	30.1427	19.1941	25.9192
CP027621.1_1736001_1737001		179.773	50.0317	-2.44417	2.32846	0.00365073	0.233044		0.133333	0.603522		73.8088	157.443	28.8291	6.02854	10.1022	39.9588
CP027630.1_920001_921001		179.674	64.5482	-1.38161	2.90653	0.00366013	0.233044		0.133333	0.603522		133.676	136.726	39.9172	70.3329	35.3576	61.5582
CP027627.1_18015001_18016001		179.589	81.7173	-1.37415	3.81754	0.00366826	0.233044		0.133333	0.603522		212.405	301.42	139.71	83.3947	73.7459	99.357
CP027625.1_10543001_10544001		179.574	53.6668	1.59057	2.4661	0.00366965	0.233044		0.133333	0.603522		32.8039	16.5729	77.6168	54.2568	85.8685	83.1575
CP027628.1_11811001_11812001		179.555	90.6677	1.8159	4.61805	0.0036715	0.233044		0.133333	0.603522		133.676	64.22	379.213	269.275	489.956	259.192
CP027632.1_4092001_4093001		179.476	77.7411	-2.59161	3.56381	0.00367898	0.233044		0.133333	0.603522		242.749	328.351	21.0674	20.0951	28.2861	119.876
CP027624.1_17927001_17928001		179.434	82.0486	-2.22885	3.84168	0.003683	0.233044		0.133333	0.603522		128.755	521.011	43.2436	120.571	45.4598	66.958
CP027632.1_18671001_18672001		179.284	82.4559	-1.43098	3.86739	0.00369743	0.233044		0.133333	0.603522		347.722	192.66	95.3578	126.599	68.6948	110.157
CP027629.1_14631001_14632001		179.267	45.3719	-1.99703	2.16374	0.00369908	0.233044		0.133333	0.603522		37.7245	150.192	25.5027	31.1474	16.1635	20.5194
CP027628.1_13321001_13322001		179.252	57.2568	-3.57364	2.60608	0.00370051	0.233044		0.10021	0.603522		86.1103	244.45	28.8291	23.1094	0	3.2399
CP027632.1_22995001_22996001		179.25	69.7929	-1.47309	3.14514	0.00370066	0.233044		0.133333	0.603522		117.274	212.34	43.2436	83.3947	48.4904	61.5582
CP027624.1_4493001_4494001		179.208	66.7512	-3.98894	3.00288	0.00370477	0.233044		0.10021	0.603522		36.9044	419.502	1.10881	36.1712	4.04087	15.1195
CP027619.1_6417001_6418001		179.197	34.2791	-1.3924	1.77993	0.00370579	0.233044		0.133333	0.603522		49.2059	71.4706	18.8498	19.0904	22.2248	31.3191
CP027623.1_9294001_9295001		179.185	88.9453	-1.72891	4.42287	0.00370697	0.233044		0.133333	0.603522		219.786	648.415	172.975	94.4471	126.277	129.596
CP027632.1_22467001_22468001		179.055	98.7582	-2.15632	6.84134	0.00371948	0.233044		0.133333	0.603522		1870.64	3300.08	753.992	702.324	182.849	680.38
CP027621.1_6982001_6983001		179.052	77.2224	-2.01504	3.53067	0.00371978	0.233044		0.133333	0.603522		178.781	319.028	29.9379	116.552	37.3781	61.5582
CP027627.1_21764001_21765001		179.028	93.3739	2.37851	4.98302	0.00372208	0.233044		0.133333	0.603522		131.216	48.6829	362.581	237.122	751.602	527.024
CP027632.1_4894001_4895001		179.012	58.2223	-1.4457	2.64667	0.00372368	0.233044		0.133333	0.603522		101.692	127.404	36.5908	35.1665	30.3065	65.878
CP027632.1_984001_985001		179.006	51.6132	1.93375	2.38807	0.0037242	0.233044		0.133333	0.603522		20.5025	17.6087	63.2022	37.176	116.175	76.6777
CP027628.1_6764001_6765001		179.003	92.9581	-2.4011	4.91683	0.00372453	0.233044		0.133333	0.603522		530.604	893.901	55.4406	108.514	73.7459	301.311
CP027629.1_104001_105001		178.973	37.5083	1.45685	1.89032	0.00372741	0.233044		0.133333	0.603522		18.8623	16.5729	41.026	40.1902	61.6233	52.9184
CP027632.1_6018001_6019001		178.955	57.2653	3.20126	2.60628	0.00372916	0.233044		0.133333	0.603522		12.3015	7.25065	125.296	22.1046	165.676	55.0784
CP027622.1_19363001_19364001		178.941	31.3586	-1.43384	1.67806	0.00373054	0.233044		0.133333	0.603522		54.1265	59.041	18.8498	30.1427	20.2044	14.0396
CP027630.1_3108001_3109001		178.901	52.146	-1.69814	2.40902	0.00373442	0.233044		0.133333	0.603522		51.6662	156.407	25.5027	40.1902	30.3065	31.3191
CP027627.1_1996001_1997001		178.891	53.1354	-1.74127	2.44524	0.00373543	0.233044		0.133333	0.603522		49.2059	166.765	34.3731	27.1284	31.3167	35.6389
CP027627.1_2480001_2481001		178.769	47.5355	-1.77872	2.24045	0.0037473	0.233044		0.133333	0.603522		44.2853	143.977	25.5027	35.1665	21.2146	26.9992
CP027619.1_21086001_21087001		178.758	58.2252	-1.55101	2.64677	0.00374832	0.233044		0.133333	0.603522		110.713	125.333	24.3938	30.1427	41.4189	64.7981
CP027625.1_13281001_13282001		178.73	97.0499	1.70656	5.86879	0.00375115	0.233044		0.133333	0.603522		292.775	213.376	572.147	803.805	1170.84	759.217
CP027629.1_2649001_2650001		178.719	9.53529	-1.75638	0.910072	0.00375215	0.233044		0.133333	0.603522		26.2431	43.5039	4.43524	10.0476	13.1328	12.9596
CP027624.1_15689001_15690001		178.696	47.4425	-1.65488	2.23775	0.00375445	0.233044		0.133333	0.603522		53.3064	128.44	24.3938	42.1998	25.2554	22.6793
CP027632.1_19868001_19869001		178.695	53.3553	1.94095	2.45445	0.00375452	0.233044		0.133333	0.603522		27.0632	12.4297	123.078	57.2711	71.7255	56.1583
CP027632.1_14918001_14919001		178.661	75.6959	-1.38768	3.44697	0.00375783	0.233044		0.133333	0.603522		125.475	272.417	72.0727	77.3662	68.6948	85.3174
CP027624.1_16379001_16380001		178.649	69.9381	-1.41074	3.15226	0.00375902	0.233044		0.133333	0.603522		101.692	223.734	55.4406	70.3329	54.5518	63.7181
CP027626.1_20642001_20643001		178.642	26.2957	-1.65456	1.50333	0.00375972	0.233044		0.133333	0.603522		46.7456	59.041	21.0674	11.0523	10.1022	24.8393
CP027622.1_2965001_2966001		178.638	73.6804	-1.71549	3.33648	0.00376015	0.233044		0.133333	0.603522		91.0309	312.814	65.4199	59.2806	53.5415	66.958
CP027621.1_19409001_19410001		178.628	96.0985	3.36998	5.57484	0.00376105	0.233044		0.133333	0.603522		111.533	31.0742	1102.16	300.422	1263.78	299.151
CP027619.1_4418001_4419001		178.546	80.8928	-1.44018	3.76378	0.00376915	0.233167		0.133333	0.603522		167.3	337.673	75.3992	123.585	83.8481	88.5574
CP027623.1_5452001_5453001		178.497	42.1075	-1.62704	2.04953	0.00377391	0.233167		0.133333	0.603522		47.5657	109.795	24.3938	23.1094	18.1839	35.6389
CP027632.1_17091001_17092001		178.411	83.351	-3.55474	3.93195	0.00378242	0.233167		0.133333	0.603522		187.803	655.666	3.32643	78.371	9.09196	51.8384
CP027625.1_7346001_7347001		178.362	26.0377	2.32895	1.49414	0.00378724	0.233167		0.133333	0.603522		8.20098	7.25065	58.767	24.1141	55.562	19.4394
CP027632.1_16145001_16146001		178.361	59.0004	-2.75051	2.67837	0.00378731	0.233167		0.133333	0.603522		104.973	208.197	12.1969	11.0523	8.08174	61.5582
CP027622.1_10132001_10133001		178.349	37.769	-1.71606	1.89891	0.00378852	0.233167		0.133333	0.603522		36.9044	107.724	19.9586	18.0856	21.2146	28.0792
CP027627.1_24678001_24679001		178.214	51.4398	-2.49101	2.38201	0.00380189	0.233167		0.133333	0.603522		91.0309	151.228	8.87049	17.0809	8.08174	51.8384
CP027632.1_23545001_23546001		178.178	75.2759	-1.753	3.42277	0.00380546	0.233167		0.133333	0.603522		96.7716	336.637	53.2229	76.3615	57.5824	69.1179
CP027623.1_17657001_17658001		178.16	78.0653	-1.32724	3.58332	0.00380727	0.233167		0.133333	0.603522		157.459	272.417	74.2903	100.476	97.9911	69.1179
CP027630.1_1944001_1945001		178.06	65.4799	-3.06367	2.94651	0.00381725	0.233167		0.133333	0.603522		111.533	285.883	8.87049	55.2616	3.03065	26.9992
CP027629.1_2503001_2504001		178.059	59.8531	-1.9989	2.71285	0.0038173	0.233167		0.133333	0.603522		63.9677	214.412	19.9586	28.1332	35.3576	55.0784
CP027631.1_3301001_3302001		178.027	48.3741	-2.92568	2.27053	0.00382051	0.233167		0.266667	0.648429		28.7034	212.34	18.8498	10.0476	5.05109	29.1591
CP027619.1_15185001_15186001		177.992	95.1626	-3.81352	5.33769	0.00382402	0.233167		0.133333	0.603522		505.181	1801.27	22.1762	251.189	22.2248	31.3191
CP027630.1_13286001_13287001		177.973	31.1021	-2.47471	1.66946	0.00382586	0.233167		0.133333	0.603522		19.6824	125.333	15.5234	9.0428	18.1839	8.63974
CP027626.1_6609001_6610001		177.947	57.1483	-2.14982	2.60197	0.00382844	0.233167		0.133333	0.603522		147.618	117.046	9.9793	61.2901	19.1941	28.0792
CP027632.1_3429001_3430001		177.915	45.6129	-1.29351	2.17152	0.00383171	0.233167		0.133333	0.603522		61.5074	94.2584	31.0467	39.1855	30.3065	25.9192
CP027619.1_16405001_16406001		177.868	15.84	-1.55138	1.14027	0.0038364	0.233167		0.133333	0.603522		31.9838	46.6113	8.87049	19.0904	14.143	10.7997
CP027629.1_1195001_1196001		177.739	53.0748	-2.00155	2.44353	0.00384933	0.233167		0.133333	0.603522		98.4118	130.512	14.4145	15.0713	27.2759	57.2383
CP027621.1_4209001_4210001		177.738	76.3542	-2.50403	3.48266	0.00384947	0.233167		0.266667	0.648429		77.9093	454.719	26.6115	52.2473	28.2861	79.9176
CP027619.1_8408001_8409001		177.714	15.1282	3.05654	1.11453	0.0038519	0.233167		0.10021	0.603522		4.92059	2.07161	12.1969	41.195	16.1635	53.9984
CP027630.1_17797001_17798001		177.678	89.0073	3.69602	4.42874	0.00385546	0.233167		0.133333	0.603522		46.7456	4.14323	317.12	118.561	621.284	290.511
CP027630.1_12165001_12166001		177.609	90.3534	2.25512	4.57833	0.00386249	0.233167		0.133333	0.603522		83.65	63.1842	257.244	155.737	629.366	362.869
CP027622.1_2607001_2608001		177.58	31.2374	-2.23213	1.6745	0.00386537	0.233167		0.133333	0.603522		59.8672	77.6855	11.0881	3.01427	17.1737	26.9992
CP027633.1_17376001_17377001		177.571	86.4885	-1.83634	4.18732	0.00386633	0.233167		0.133333	0.603522		355.103	400.857	62.0934	204.97	77.7868	77.7577
CP027621.1_2958001_2959001		177.554	45.9484	-2.13685	2.18496	0.00386805	0.233167		0.133333	0.603522		78.7294	117.046	33.2643	6.02854	15.1533	34.559
CP027629.1_16331001_16332001		177.543	25.3076	2.15684	1.47102	0.00386914	0.233167		0.133333	0.603522		4.92059	12.4297	22.1762	35.1665	37.3781	58.3183
CP027625.1_11357001_11358001		177.523	85.6273	-1.89121	4.11493	0.0038711	0.233167		0.133333	0.603522		189.443	539.655	67.6375	100.476	66.6744	157.675
CP027620.1_13919001_13920001		177.52	89.2131	-2.34065	4.45104	0.00387146	0.233167		0.133333	0.603522		337.88	679.489	24.3938	161.766	81.8276	132.836
CP027625.1_3957001_3958001		177.506	72.674	1.95178	3.28515	0.00387282	0.233167		0.133333	0.603522		48.3858	22.7877	100.902	113.537	110.114	231.113
CP027624.1_1454001_1455001		177.481	19.4582	1.99664	1.26595	0.0038754	0.233167		0.133333	0.603522		10.6613	5.17903	43.2436	28.1332	19.1941	39.9588
CP027630.1_3393001_3394001		177.416	70.2144	-1.432	3.16475	0.00388202	0.233167		0.133333	0.603522		98.4118	232.021	62.0934	68.3234	57.5824	56.1583
CP027622.1_2665001_2666001		177.389	21.0241	2.57616	1.32158	0.00388476	0.233167		0.133333	0.603522		8.20098	3.10742	59.8758	15.0713	37.3781	29.1591
CP027631.1_1256001_1257001		177.377	40.6219	2.37173	1.99788	0.00388593	0.233167		0.133333	0.603522		5.74069	16.5729	59.8758	54.2568	87.8889	25.9192
CP027622.1_19319001_19320001		177.346	50.9394	4.13891	2.36251	0.00388913	0.233167		0.133333	0.603522		8.20098	0	36.5908	184.875	42.4291	52.9184
CP027625.1_1988001_1989001		177.34	58.5789	2.43581	2.66171	0.00388967	0.233167		0.133333	0.603522		27.0632	6.21484	88.7049	51.2426	146.482	83.1575
CP027628.1_7512001_7513001		177.332	57.2864	2.65305	2.60742	0.00389058	0.233167		0.133333	0.603522		19.6824	8.28645	77.6168	32.1522	165.676	84.2375
CP027630.1_17432001_17433001		177.303	17.9246	1.65729	1.2123	0.00389347	0.233167		0.133333	0.603522		10.6613	8.28645	41.026	22.1046	30.3065	28.0792
CP027632.1_14764001_14765001		177.28	72.0312	-1.53969	3.25401	0.00389587	0.233167		0.133333	0.603522		153.358	209.233	46.5701	99.4708	62.6335	39.9588
CP027619.1_7712001_7713001		177.268	74.753	2.85215	3.39607	0.00389702	0.233167		0.133333	0.603522		32.8039	10.3581	162.995	49.233	277.81	144.716
CP027627.1_8389001_8390001		177.263	60.1195	-1.31342	2.72373	0.00389753	0.233167		0.133333	0.603522		78.7294	154.335	45.4613	44.2093	46.47	50.7585
CP027621.1_16805001_16806001		177.231	76.2908	4.01723	3.48008	0.00390085	0.233167		0.133333	0.603522		14.7618	6.21484	312.685	22.1046	262.657	101.517
CP027625.1_13076001_13077001		177.226	95.9068	-2.49641	5.52825	0.00390132	0.233167		0.133333	0.603522		503.54	1717.37	85.3785	268.27	96.9809	335.87
CP027619.1_3744001_3745001		177.155	68.8796	-1.40258	3.10416	0.00390861	0.233167		0.133333	0.603522		144.337	168.836	54.3317	50.2378	41.4189	90.7173
CP027619.1_5218001_5219001		177.135	59.6558	-2.33024	2.70529	0.00391062	0.233167		0.133333	0.603522		244.389	49.7187	46.5701	14.0666	23.235	33.479
CP027622.1_3827001_3828001		177.081	84.8986	-1.87575	4.05472	0.00391621	0.233167		0.133333	0.603522		147.618	548.977	69.8551	90.428	87.8889	130.676
CP027628.1_8665001_8666001		177.065	42.6868	-2.10212	2.06897	0.00391779	0.233167		0.133333	0.603522		37.7245	141.905	21.0674	30.1427	10.1022	21.5994
CP027629.1_808001_809001		177.046	86.1587	-1.33075	4.15788	0.00391974	0.233167		0.133333	0.603522		289.495	354.246	96.4666	165.785	99.0013	150.116
CP027631.1_4775001_4776001		177.017	33.291	2.9636	1.7461	0.00392277	0.233167		0.133333	0.603522		9.84118	2.07161	53.2229	64.3044	64.6539	14.0396
CP027625.1_7898001_7899001		176.973	26.7016	1.99725	1.5181	0.00392726	0.233167		0.133333	0.603522		8.20098	11.3939	60.9846	21.0999	40.4087	34.559
CP027625.1_1133001_1134001		176.972	23.3794	1.47984	1.40237	0.00392735	0.233167		0.133333	0.603522		13.9417	10.3581	33.2643	41.195	29.2963	33.479
CP027633.1_18358001_18359001		176.878	84.8662	2.79698	4.05204	0.00393709	0.233499		0.133333	0.603522		55.7667	15.5371	233.959	109.518	474.802	184.674
CP027629.1_14173001_14174001		176.854	56.4661	-1.6186	2.57508	0.00393954	0.233499		0.133333	0.603522		57.4069	171.944	35.482	40.1902	40.4087	32.399
CP027622.1_6179001_6180001		176.777	74.0299	-2.99191	3.35706	0.00394752	0.233504		0.133333	0.603522		167.3	358.389	9.9793	20.0951	11.1124	90.7173
CP027624.1_18087001_18088001		176.77	94.596	5.36757	5.21256	0.00394823	0.233504		0.133333	0.603522		22.9628	5.17903	740.686	35.1665	1293.08	318.59
CP027623.1_17996001_17997001		176.703	86.7789	-1.47116	4.21164	0.00395518	0.233504		0.133333	0.603522		307.537	389.463	185.171	78.371	135.369	103.677
CP027621.1_17455001_17456001		176.666	53.8825	-1.88022	2.47523	0.00395896	0.233504		0.133333	0.603522		44.2853	184.374	26.6115	34.1617	33.3372	29.1591
CP027627.1_3232001_3233001		176.646	66.2072	3.43001	2.97982	0.00396108	0.233504		0.133333	0.603522		21.3226	0	108.663	120.571	93.9502	160.915
CP027626.1_24788001_24789001		176.619	47.1761	-1.93123	2.22752	0.00396392	0.233504		0.133333	0.603522		52.4863	140.87	39.9172	12.0571	25.2554	23.7593
CP027622.1_19060001_19061001		176.59	53.2496	-2.06113	2.44983	0.00396692	0.233504		0.133333	0.603522		72.9887	160.55	22.1762	17.0809	16.1635	56.1583
CP027621.1_5840001_5841001		176.585	25.8742	2.29915	1.48942	0.00396743	0.233504		0.133333	0.603522		13.1216	2.07161	47.6789	31.1474	34.3474	44.2787
CP027625.1_9673001_9674001		176.567	45.8582	-1.47397	2.18143	0.00396923	0.233504		0.133333	0.603522		54.9466	110.831	37.6996	32.1522	27.2759	21.5994
CP027628.1_9691001_9692001		176.529	45.5058	-2.52573	2.1684	0.00397326	0.233547		0.133333	0.603522		31.9838	178.159	19.9586	31.1474	8.08174	12.9596
CP027628.1_18844001_18845001		176.314	32.0126	-1.70394	1.6994	0.00399571	0.234247		0.133333	0.603522		34.4441	90.1152	16.6322	14.0666	19.1941	25.9192
CP027631.1_1257001_1258001		176.261	73.2956	2.10093	3.31738	0.00400125	0.234247		0.133333	0.603522		24.6029	42.4681	164.104	149.709	203.054	57.2383
CP027619.1_2937001_2938001		176.215	35.7337	1.97274	1.82909	0.00400616	0.234247		0.133333	0.603522		17.2221	7.25065	48.7877	33.1569	74.7561	39.9588
CP027622.1_4314001_4315001		176.214	68.5173	-1.89542	3.08675	0.00400626	0.234247		0.133333	0.603522		82.8299	271.381	27.7203	45.214	46.47	70.1979
CP027629.1_2392001_2393001		176.174	13.0576	2.37896	1.04194	0.00401046	0.234247		0.133333	0.603522		8.20098	2.07161	29.9379	17.0809	43.4394	22.6793
CP027633.1_20167001_20168001		176.167	17	-1.37397	1.18036	0.00401114	0.234247		0.133333	0.603522		30.3436	46.6113	17.741	14.0666	14.143	12.9596
CP027625.1_13143001_13144001		176.154	53.7401	-2.9935	2.46912	0.00401259	0.234247		0.266667	0.648429		22.9628	257.916	25.5027	6.02854	21.2146	17.2795
CP027620.1_16960001_16961001		176.145	83.5215	-1.55181	3.94541	0.00401352	0.234247		0.133333	0.603522		153.358	439.182	105.337	93.4423	101.022	103.677
CP027624.1_2129001_2130001		176.132	64.5891	-1.45641	2.90853	0.00401488	0.234247		0.133333	0.603522		82.8299	194.732	58.767	50.2378	51.5211	41.0388
CP027623.1_4748001_4749001		176.028	98.1916	3.21823	6.41845	0.00402584	0.234336		0.133333	0.603522		86.1103	198.875	1302.85	289.37	2403.31	1305.68
CP027633.1_3747001_3748001		176.014	60.4113	-1.53101	2.73487	0.00402732	0.234336		0.133333	0.603522		104.152	146.049	26.6115	56.2663	30.3065	59.3982
CP027624.1_18015001_18016001		176.01	87.1002	3.89229	4.23996	0.00402777	0.234336		0.133333	0.603522		18.0422	21.7519	239.503	38.1807	675.836	232.193
CP027622.1_1002001_1003001		175.948	84.6308	2.03121	4.03232	0.00403437	0.234336		0.133333	0.603522		70.5285	44.5397	153.016	127.604	349.535	314.271
CP027631.1_7337001_7338001		175.925	5.77614	1.71911	0.754121	0.00403673	0.234336		0.133333	0.603522		5.74069	7.25065	21.0674	15.0713	27.2759	22.6793
CP027631.1_14984001_14985001		175.912	23.3033	1.54649	1.3998	0.00403819	0.234336		0.133333	0.603522		13.9417	9.32226	44.3524	30.1427	32.327	31.3191
CP027622.1_16857001_16858001		175.874	60.7764	-2.44991	2.75028	0.00404213	0.234336		0.266667	0.648429		37.7245	276.56	34.3731	25.1189	17.1737	37.7989
CP027627.1_4059001_4060001		175.868	89.5218	-2.15754	4.48157	0.00404285	0.234336		0.133333	0.603522		261.611	739.566	95.3578	46.2188	108.093	198.714
CP027623.1_10722001_10723001		175.79	53.5851	-1.63121	2.46309	0.00405113	0.23444		0.133333	0.603522		54.9466	157.443	27.7203	36.1712	30.3065	42.1187
CP027633.1_5194001_5195001		175.781	92.6086	2.14006	4.86576	0.00405209	0.23444		0.133333	0.603522		59.8672	133.619	372.561	210.999	640.478	479.506
CP027624.1_19363001_19364001		175.738	91.519	2.29972	4.71348	0.00405662	0.23444		0.133333	0.603522		96.7716	60.0768	643.11	185.88	230.33	490.305
CP027619.1_3463001_3464001		175.727	45.2154	-1.34018	2.15772	0.00405784	0.23444		0.133333	0.603522		97.5917	58.0052	34.3731	36.1712	23.235	29.1591
CP027629.1_15939001_15940001		175.669	24.9581	1.90294	1.45831	0.00406403	0.234466		0.133333	0.603522		6.56079	13.4655	53.2229	26.1237	40.4087	29.1591
CP027633.1_5672001_5673001		175.625	40.192	-1.22307	1.98203	0.0040687	0.234466		0.133333	0.603522		76.2691	55.9336	24.3938	31.1474	26.2657	31.3191
CP027626.1_403001_404001		175.609	24.5268	-2.49274	1.44304	0.00407045	0.234466		0.133333	0.603522		20.5025	102.545	8.87049	17.0809	4.04087	12.9596
CP027633.1_18357001_18358001		175.593	69.9649	2.91135	3.15359	0.00407217	0.234466		0.133333	0.603522		29.5235	5.17903	149.689	58.2758	230.33	98.2771
CP027626.1_2580001_2581001		175.568	68.4581	3.64731	3.08376	0.00407483	0.234466		0.133333	0.603522		18.8623	1.03581	128.622	34.1617	175.778	185.754
CP027625.1_5552001_5553001		175.498	94.5889	-1.50017	5.21214	0.00408235	0.234526		0.133333	0.603522		571.608	842.111	185.171	175.832	316.198	321.83
CP027630.1_14080001_14081001		175.48	32.8076	-1.17824	1.7273	0.00408433	0.234526		0.133333	0.603522		52.4863	55.9336	24.3938	22.1046	25.2554	23.7593
CP027619.1_27165001_27166001		175.457	88.3758	-2.3152	4.36346	0.00408671	0.234526		0.133333	0.603522		133.676	819.323	74.2903	129.614	61.6233	116.637
CP027630.1_15534001_15535001		175.416	53.8162	1.48343	2.47248	0.00409113	0.234526		0.133333	0.603522		35.2642	17.6087	77.6168	63.2996	72.7357	85.3174
CP027627.1_86001_87001		175.375	56.2335	-2.51532	2.56584	0.00409555	0.234526		0.266667	0.648429		42.6451	236.164	12.1969	23.1094	16.1635	45.3586
CP027621.1_18161001_18162001		175.234	85.3764	-3.31582	4.09617	0.00411079	0.234526		0.533333	0.802086		41.825	881.471	26.6115	80.3805	35.3576	42.1187
CP027628.1_16518001_16519001		175.208	23.1018	1.84133	1.39245	0.00411369	0.234526		0.133333	0.603522		13.9417	5.17903	43.2436	26.1237	35.3576	36.7189
CP027619.1_3370001_3371001		175.138	69.2193	-2.67383	3.11764	0.00412123	0.234526		0.133333	0.603522		95.1314	328.351	12.1969	25.1189	17.1737	77.7577
CP027624.1_2834001_2835001		175.083	16.9591	1.62736	1.17931	0.00412722	0.234526		0.133333	0.603522		11.4814	7.25065	31.0467	24.1141	25.2554	37.7989
CP027619.1_9326001_9327001		175.075	85.4892	-1.68249	4.10458	0.00412808	0.234526		0.133333	0.603522		190.263	496.151	80.9432	101.48	85.8685	158.755
CP027620.1_14009001_14010001		175.073	26.9187	-1.35783	1.52547	0.00412828	0.234526		0.133333	0.603522		41.0049	58.0052	18.8498	20.0951	14.143	23.7593
CP027627.1_26513001_26514001		175.055	22.4196	1.84854	1.36703	0.00413028	0.234526		0.133333	0.603522		10.6613	8.28645	51.0053	20.0951	35.3576	32.399
CP027629.1_105001_106001		175.045	66.3044	1.2662	2.98415	0.00413131	0.234526		0.133333	0.603522		47.5657	39.3606	94.2489	89.4233	120.216	115.557
CP027629.1_6317001_6318001		175.012	24.2477	-1.5588	1.4327	0.00413491	0.234526		0.133333	0.603522		31.9838	66.2916	12.1969	15.0713	17.1737	21.5994
CP027624.1_2708001_2709001		175.004	55.0044	-1.85202	2.51827	0.00413582	0.234526		0.133333	0.603522		81.1897	152.264	22.1762	17.0809	31.3167	58.3183
CP027629.1_11912001_11913001		174.971	70.8571	-2.43348	3.19738	0.00413945	0.234526		0.133333	0.603522		58.227	371.855	29.9379	21.0999	55.562	51.8384
CP027619.1_8478001_8479001		174.911	61.4811	3.79236	2.7768	0.00414596	0.234526		0.133333	0.603522		11.4814	3.10742	190.716	27.1284	166.686	38.8788
CP027621.1_14868001_14869001		174.85	57.6599	-1.94521	2.62166	0.0041527	0.234526		0.133333	0.603522		93.4912	163.657	25.5027	66.3139	18.1839	22.6793
CP027633.1_5624001_5625001		174.827	71.5295	-2.24868	3.22943	0.00415516	0.234526		0.133333	0.603522		52.4863	371.855	47.6789	43.2045	39.3985	47.5186
CP027633.1_5149001_5150001		174.773	83.2424	2.33577	3.92353	0.00416111	0.234526		0.133333	0.603522		37.7245	50.7545	211.783	79.3757	394.995	207.354
CP027626.1_7239001_7240001		174.731	38.2835	-2.28799	1.91693	0.0041657	0.234526		0.133333	0.603522		54.9466	111.867	11.0881	35.1665	5.05109	16.1995
CP027625.1_10273001_10274001		174.691	26.7665	-2.00632	1.52043	0.00417006	0.234526		0.133333	0.603522		42.6451	74.5781	14.4145	22.1046	4.04087	17.2795
CP027627.1_4810001_4811001		174.677	35.5589	-1.5719	1.82379	0.00417161	0.234526		0.133333	0.603522		43.4652	88.0436	19.9586	32.1522	16.1635	19.4394
CP027628.1_15199001_15200001		174.656	66.8598	-3.18074	3.00725	0.00417399	0.234526		0.133333	0.603522		91.851	329.386	6.65287	14.0666	7.07152	64.7981
CP027621.1_12816001_12817001		174.574	12.2091	-1.85438	1.00903	0.00418304	0.234526		0.133333	0.603522		30.3436	46.6113	6.65287	5.02378	13.1328	17.2795
CP027631.1_16688001_16689001		174.549	89.3709	-1.35376	4.46605	0.00418577	0.234526		0.133333	0.603522		268.172	536.548	151.907	135.642	167.696	173.875
CP027622.1_2688001_2689001		174.548	90.9566	1.93634	4.64715	0.00418593	0.234526		0.133333	0.603522		137.777	49.7187	365.908	241.141	483.894	349.91
CP027623.1_14739001_14740001		174.528	75.5212	-2.53886	3.43726	0.0041881	0.234526		0.133333	0.603522		155.819	362.532	59.8758	86.409	14.143	17.2795
CP027628.1_8379001_8380001		174.515	75.5367	2.69429	3.43856	0.00418956	0.234526		0.133333	0.603522		31.9838	17.6087	202.912	40.1902	250.534	155.515
CP027633.1_2937001_2938001		174.485	92.7171	1.31995	4.88386	0.00419281	0.234526		0.133333	0.603522		136.136	184.374	386.975	423.002	427.322	362.869
CP027624.1_18086001_18087001		174.473	97.0104	4.52321	5.85285	0.00419421	0.234526		0.133333	0.603522		59.8672	19.6803	1116.57	89.4233	1948.71	536.744
CP027626.1_21364001_21365001		174.432	90.0545	1.83085	4.54535	0.00419875	0.234526		0.133333	0.603522		122.195	64.22	229.524	229.084	421.261	450.347
CP027620.1_70001_71001		174.414	54.5647	1.47962	2.5	0.00420066	0.234526		0.133333	0.603522		34.4441	19.6803	82.052	56.2663	75.7663	90.7173
CP027630.1_1037001_1038001		174.369	10.3288	-1.80592	0.940672	0.00420575	0.234526		0.133333	0.603522		28.7034	43.5039	12.1969	16.0761	8.08174	4.31987
CP027632.1_20048001_20049001		174.358	96.1746	2.24333	5.59778	0.00420689	0.234526		0.133333	0.603522		226.347	74.5781	388.084	651.082	910.206	907.173
CP027619.1_20768001_20769001		174.314	84.628	2.64916	4.03217	0.00421187	0.234526		0.133333	0.603522		46.7456	31.0742	294.944	57.2711	355.597	274.312
CP027623.1_16238001_16239001		174.294	70.1481	2.34855	3.1617	0.00421408	0.234526		0.133333	0.603522		40.1848	10.3581	140.819	75.3567	205.074	102.597
CP027630.1_1394001_1395001		174.289	67.9423	-2.3504	3.05806	0.00421465	0.234526		0.133333	0.603522		78.7294	304.527	27.7203	13.0618	49.5007	59.3982
CP027631.1_15426001_15427001		174.278	0.374928	2.00264	0.387795	0.00421589	0.234526		0.133333	0.603522		5.74069	2.07161	17.741	15.0713	13.1328	20.5194
CP027630.1_11798001_11799001		174.272	6.68527	2.36882	0.794932	0.00421656	0.234526		0.133333	0.603522		7.38088	1.03581	31.0467	17.0809	25.2554	20.5194
CP027625.1_11359001_11360001		174.261	79.9597	-1.72551	3.70146	0.00421774	0.234526		0.133333	0.603522		141.057	382.213	65.4199	84.3995	51.5211	114.477
CP027627.1_7702001_7703001		174.247	36.929	-1.65745	1.87031	0.00421929	0.234526		0.133333	0.603522		85.2902	52.8261	18.8498	24.1141	11.1124	33.479
CP027630.1_16781001_16782001		174.237	39.6155	2.33008	1.96237	0.00422038	0.234526		0.133333	0.603522		11.4814	10.3581	47.6789	19.0904	78.797	76.6777
CP027624.1_13176001_13177001		174.229	14.15	-1.3295	1.08099	0.00422131	0.234526		0.133333	0.603522		36.9044	33.1458	14.4145	13.0618	17.1737	10.7997
CP027632.1_20049001_20050001		174.154	93.9011	2.57451	5.08498	0.00422962	0.234596		0.133333	0.603522		140.237	30.0384	284.964	419.988	646.539	687.939
CP027619.1_645001_646001		174.129	81.2297	-1.56365	3.78519	0.00423245	0.234596		0.133333	0.603522		154.178	377.034	80.9432	123.585	67.6846	86.3974
CP027624.1_9806001_9807001		174.129	43.9413	2.70463	2.11292	0.0042325	0.234596		0.133333	0.603522		9.84118	9.32226	43.2436	20.0951	118.195	71.2779
CP027627.1_17761001_17762001		174.086	78.2922	1.9793	3.59649	0.00423731	0.234679		0.133333	0.603522		49.2059	38.3248	181.845	68.3234	216.187	226.793
CP027619.1_27381001_27382001		174.038	72.1116	1.44944	3.25802	0.00424271	0.234766		0.133333	0.603522		61.5074	33.1458	149.689	105.499	120.216	144.716
CP027621.1_7464001_7465001		173.985	91.8587	-1.53202	4.75789	0.00424862	0.234766		0.133333	0.603522		392.007	647.379	158.56	134.637	144.461	280.792
CP027624.1_16578001_16579001		173.955	92.4239	3.25891	4.83936	0.00425201	0.234766		0.133333	0.603522		72.9887	18.6445	544.426	97.4613	679.876	449.267
CP027619.1_10870001_10871001		173.927	87.6401	5.17079	4.29013	0.00425511	0.234766		0.133333	0.603522		16.402	0	204.021	37.176	498.037	514.065
CP027632.1_4088001_4089001		173.91	97.9308	-2.30422	6.2649	0.00425705	0.234766		0.133333	0.603522		1200.62	2372	181.845	216.023	268.718	779.737
CP027627.1_25431001_25432001		173.831	29.7222	-2.31156	1.62006	0.00426601	0.234766		0.133333	0.603522		60.6873	73.5423	6.65287	18.0856	3.03065	25.9192
CP027619.1_28351001_28352001		173.786	97.7547	-3.32024	6.16795	0.00427105	0.234766		0.133333	0.603522		1148.96	2760.42	42.1348	206.98	50.5109	482.746
CP027631.1_1099001_1100001		173.76	68.4694	2.4568	3.08418	0.004274	0.234766		0.133333	0.603522		30.3436	14.5013	149.689	45.214	208.105	96.1171
CP027622.1_6140001_6141001		173.756	29.9829	2.69104	1.6279	0.00427441	0.234766		0.133333	0.603522		8.20098	5.17903	23.285	22.1046	88.8992	43.1987
CP027627.1_24226001_24227001		173.754	18.5519	-1.38358	1.23359	0.00427463	0.234766		0.133333	0.603522		47.5657	32.11	15.5234	11.0523	17.1737	17.2795
CP027624.1_14082001_14083001		173.739	21.4456	1.69035	1.3351	0.00427633	0.234766		0.133333	0.603522		13.9417	6.21484	41.026	33.1569	31.3167	28.0792
CP027626.1_2581001_2582001		173.52	82.8421	2.95269	3.89365	0.00430128	0.234766		0.133333	0.603522		45.1054	12.4297	207.348	61.2901	351.556	284.032
CP027624.1_15274001_15275001		173.492	26.8228	2.09152	1.52233	0.00430438	0.234766		0.133333	0.603522		14.7618	3.10742	47.6789	34.1617	42.4291	34.559
CP027632.1_3974001_3975001		173.474	77.4184	-1.66463	3.54282	0.00430643	0.234766		0.133333	0.603522		306.717	152.264	41.026	68.3234	65.6641	114.477
CP027621.1_18340001_18341001		173.466	98.6215	-2.85943	6.72555	0.00430738	0.234766		0.133333	0.603522		1648.4	3770.34	199.586	71.3377	635.427	586.422
CP027625.1_2551001_2552001		173.45	54.7268	-1.41449	2.50662	0.00430923	0.234766		0.133333	0.603522		68.0682	137.762	41.026	43.2045	42.4291	26.9992
CP027620.1_9239001_9240001		173.449	77.9779	1.85047	3.57818	0.00430934	0.234766		0.133333	0.603522		67.2481	25.8952	162.995	133.633	247.503	132.836
CP027619.1_26518001_26519001		173.429	79.2845	2.40684	3.65944	0.00431159	0.234766		0.133333	0.603522		27.8833	42.4681	240.612	61.2901	297.004	146.876
CP027630.1_16390001_16391001		173.427	7.5056	1.73501	0.829001	0.00431182	0.234766		0.133333	0.603522		8.20098	5.17903	29.9379	25.1189	19.1941	17.2795
CP027619.1_27987001_27988001		173.423	15.1803	-2.06912	1.11628	0.00431227	0.234766		0.133333	0.603522		27.8833	60.0768	16.6322	10.0476	3.03065	11.8796
CP027622.1_1101001_1102001		173.35	66.1536	-1.06516	2.97698	0.0043207	0.234766		0.133333	0.603522		129.576	127.404	57.6582	61.2901	61.6233	64.7981
CP027619.1_16567001_16568001		173.321	50.3037	2.36576	2.33881	0.00432396	0.234766		0.133333	0.603522		15.5819	12.4297	83.1608	21.0999	91.9298	96.1171
CP027630.1_16226001_16227001		173.264	21.1933	-1.32411	1.32779	0.00433046	0.234766		0.133333	0.603522		36.9044	47.6471	13.3057	15.0713	18.1839	20.5194
CP027628.1_19636001_19637001		173.245	75.8721	-1.62842	3.45666	0.00433273	0.234766		0.133333	0.603522		100.052	329.386	70.9639	65.3091	73.7459	66.958
CP027628.1_13119001_13120001		173.205	91.3893	1.78248	4.69625	0.00433728	0.234766		0.133333	0.603522		137.777	75.6139	479.006	227.075	467.731	298.071
CP027620.1_13695001_13696001		173.185	46.6165	-1.93451	2.2092	0.00433965	0.234766		0.133333	0.603522		45.1054	146.049	22.1762	15.0713	22.2248	39.9588
CP027631.1_5164001_5165001		173.183	20.6295	1.45977	1.30677	0.00433988	0.234766		0.133333	0.603522		10.6613	12.4297	35.482	26.1237	29.2963	36.7189
CP027624.1_18186001_18187001		173.152	97.7011	-3.0652	6.13186	0.00434344	0.234766		0.133333	0.603522		541.265	3152.99	105.337	96.4566	153.553	527.024
CP027619.1_18804001_18805001		173.149	57.5387	-2.26648	2.61625	0.00434376	0.234766		0.133333	0.603522		46.7456	228.913	12.1969	28.1332	33.3372	39.9588
CP027633.1_21019001_21020001		173.067	22.607	-1.25188	1.37386	0.00435325	0.234766		0.133333	0.603522		36.9044	48.6829	18.8498	16.0761	18.1839	18.3595
CP027633.1_1157001_1158001		173.045	91.9489	-1.74388	4.77015	0.00435574	0.234766		0.133333	0.603522		250.13	860.755	177.41	131.623	196.992	156.595
CP027621.1_7665001_7666001		173.023	28.0491	-1.48486	1.56275	0.00435824	0.234766		0.133333	0.603522		38.5446	67.3274	12.1969	24.1141	20.2044	18.3595
CP027621.1_8220001_8221001		173.004	82.0556	-1.94449	3.84237	0.00436053	0.234766		0.133333	0.603522		242.749	366.675	35.482	86.409	48.4904	145.796
CP027619.1_6424001_6425001		172.981	55.8234	-2.40495	2.54906	0.00436318	0.234766		0.133333	0.603522		45.1054	224.77	16.6322	12.0571	28.2861	44.2787
CP027628.1_618001_619001		172.962	38.8036	-1.58321	1.93478	0.0043654	0.234766		0.133333	0.603522		72.9887	69.399	16.6322	18.0856	41.4189	18.3595
CP027624.1_14937001_14938001		172.954	73.6902	-2.29464	3.33715	0.00436629	0.234766		0.266667	0.648429		66.428	395.678	32.1555	73.3472	34.3474	47.5186
CP027627.1_252001_253001		172.905	47.9696	-1.65371	2.25645	0.00437191	0.234766		0.133333	0.603522		43.4652	140.87	27.7203	31.1474	28.2861	29.1591
CP027625.1_1762001_1763001		172.853	16.1177	-1.40816	1.14914	0.00437799	0.234766		0.133333	0.603522		30.3436	45.5755	14.4145	17.0809	10.1022	15.1195
CP027631.1_911001_912001		172.833	83.3777	-2.8858	3.93425	0.00438032	0.234766		0.266667	0.648429		83.65	695.026	76.508	29.1379	83.8481	20.5194
CP027632.1_5914001_5915001		172.831	31.9774	2.1174	1.69855	0.00438061	0.234766		0.133333	0.603522		13.1216	7.25065	18.8498	48.2283	62.6335	50.7585
CP027619.1_6972001_6973001		172.83	98.131	2.39624	6.3816	0.00438061	0.234766		0.133333	0.603522		373.145	98.4016	1012.34	790.743	1607.26	1562.71
CP027624.1_4118001_4119001		172.809	89.3413	2.14612	4.46351	0.0043831	0.234766		0.133333	0.603522		103.332	41.4323	353.711	153.728	475.812	304.551
CP027621.1_2781001_2782001		172.775	36.2693	1.4541	1.84712	0.0043871	0.234766		0.133333	0.603522		13.9417	20.7161	49.8965	36.1712	47.4802	56.1583
CP027624.1_18044001_18045001		172.745	82.057	-1.26493	3.84246	0.00439057	0.234766		0.133333	0.603522		183.702	322.136	107.555	113.537	84.8583	114.477
CP027632.1_18264001_18265001		172.745	59.0779	-2.81897	2.68063	0.00439062	0.234766		0.133333	0.603522		59.8672	257.916	16.6322	7.03329	12.1226	53.9984
CP027633.1_2844001_2845001		172.721	67.5406	-3.17024	3.03984	0.00439341	0.234766		0.133333	0.603522		235.368	193.696	19.9586	52.2473	22.2248	0
CP027621.1_15581001_15582001		172.674	72.0862	-2.89481	3.25721	0.00439887	0.234766		0.266667	0.648429		68.0682	416.394	15.5234	71.3377	12.1226	30.2391
CP027622.1_11043001_11044001		172.672	45.448	2.20233	2.16611	0.00439911	0.234766		0.133333	0.603522		18.8623	8.28645	36.5908	41.195	70.7152	106.917
CP027633.1_2603001_2604001		172.655	66.623	2.11273	2.99655	0.00440102	0.234766		0.133333	0.603522		27.8833	24.8594	137.493	41.195	168.706	111.237
CP027625.1_10582001_10583001		172.606	23.1342	2.25986	1.3934	0.00440682	0.234813		0.133333	0.603522		11.4814	3.10742	38.8084	42.1998	46.47	18.3595
CP027623.1_1104001_1105001		172.567	44.1118	-1.50241	2.11832	0.00441141	0.234813		0.133333	0.603522		106.613	51.7903	35.482	18.0856	29.2963	29.1591
CP027621.1_5103001_5104001		172.551	84.0642	-1.79169	3.98721	0.00441331	0.234813		0.133333	0.603522		189.443	460.934	75.3992	148.704	52.5313	98.2771
CP027627.1_2198001_2199001		172.535	91.2597	1.96951	4.68091	0.00441514	0.234813		0.133333	0.603522		123.015	65.2558	337.079	213.008	610.171	318.59
CP027629.1_4923001_4924001		172.4	48.9873	1.70189	2.29197	0.00443098	0.235461		0.133333	0.603522		26.2431	14.5013	82.052	41.195	85.8685	59.3982
CP027621.1_14710001_14711001		172.365	97.4009	-2.10023	5.99682	0.00443517	0.235461		0.133333	0.603522		969.356	1871.7	168.539	519.459	165.676	470.866
CP027621.1_4957001_4958001		172.347	68.678	1.95607	3.09439	0.00443727	0.235461		0.133333	0.603522		44.2853	17.6087	141.928	72.3424	97.9911	173.875
CP027633.1_4705001_4706001		172.252	15.0493	2.19078	1.11224	0.00444848	0.235879		0.133333	0.603522		7.38088	5.17903	37.6996	15.0713	44.4496	20.5194
CP027626.1_3301001_3302001		172.189	6.76561	1.81797	0.799094	0.00445597	0.235964		0.133333	0.603522		8.20098	4.14323	21.0674	30.1427	16.1635	22.6793
CP027622.1_3559001_3560001		172.182	44.5191	-1.45324	2.13215	0.00445673	0.235964		0.133333	0.603522		74.6289	83.9003	21.0674	18.0856	37.3781	38.8788
CP027625.1_7636001_7637001		172.08	61.4134	2.19776	2.77374	0.0044689	0.236432		0.133333	0.603522		32.8039	9.32226	76.508	57.2711	139.41	120.956
CP027621.1_17863001_17864001		172.017	40.3146	-1.53845	1.98641	0.00447633	0.236468		0.133333	0.603522		49.2059	97.3658	27.7203	15.0713	25.2554	32.399
CP027619.1_9747001_9748001		172.004	12.8533	1.51877	1.03338	0.00447789	0.236468		0.133333	0.603522		10.6613	7.25065	21.0674	29.1379	27.2759	26.9992
CP027619.1_10729001_10730001		171.958	77.159	-1.95835	3.52623	0.00448337	0.236468		0.133333	0.603522		80.3696	410.179	59.8758	69.3282	57.5824	64.7981
CP027627.1_1645001_1646001		171.94	78.9942	-1.28725	3.64011	0.00448552	0.236468		0.133333	0.603522		146.798	295.205	89.8137	95.4518	90.9196	85.3174
CP027624.1_13585001_13586001		171.934	12.257	1.57096	1.01081	0.00448625	0.236468		0.133333	0.603522		9.84118	7.25065	22.1762	33.1569	26.2657	21.5994
CP027630.1_3109001_3110001		171.846	32.8851	-1.32123	1.73043	0.00449685	0.236851		0.133333	0.603522		47.5657	66.2916	27.7203	16.0761	23.235	23.7593
CP027621.1_3932001_3933001		171.806	32.1508	-1.96642	1.70366	0.00450164	0.236927		0.133333	0.603522		27.8833	105.652	21.0674	10.0476	17.1737	19.4394
CP027621.1_248001_249001		171.744	17.7893	1.76259	1.20795	0.00450909	0.237046		0.133333	0.603522		12.3015	5.17903	23.285	29.1379	38.3883	31.3191
CP027624.1_457001_458001		171.708	85.3355	-1.29325	4.09336	0.00451342	0.237046		0.133333	0.603522		242.749	365.64	89.8137	140.666	113.144	152.275
CP027628.1_1264001_1265001		171.682	33.3982	1.76188	1.74957	0.0045165	0.237046		0.133333	0.603522		18.0422	8.28645	28.8291	57.2711	48.4904	47.5186
CP027631.1_4029001_4030001		171.667	98.8231	5.89288	6.90286	0.00451828	0.237046		0.133333	0.603522		50.026	14.5013	1886.09	107.509	5141	619.901
CP027619.1_3464001_3465001		171.627	54.7084	-1.29805	2.50609	0.00452318	0.237046		0.133333	0.603522		97.5917	100.473	35.482	59.2806	31.3167	34.559
CP027619.1_1462001_1463001		171.598	84.838	-2.02456	4.05061	0.00452664	0.237046		0.133333	0.603522		211.585	507.545	66.5287	172.818	49.5007	63.7181
CP027627.1_5089001_5090001		171.586	44.9617	-2.17371	2.14939	0.00452809	0.237046		0.133333	0.603522		27.8833	165.729	24.3938	25.1189	18.1839	17.2795
CP027629.1_11973001_11974001		171.531	77.4	-2.89487	3.54198	0.00453474	0.237046		0.133333	0.603522		200.104	390.499	14.4145	10.0476	28.2861	105.837
CP027627.1_26126001_26127001		171.404	66.4017	-2.81214	2.98768	0.00455005	0.237046		0.133333	0.603522		206.665	186.445	16.6322	23.1094	3.03065	69.1179
CP027626.1_5952001_5953001		171.343	65.6673	2.13842	2.95528	0.00455753	0.237046		0.133333	0.603522		24.6029	25.8952	198.477	52.2473	121.226	74.5178
CP027621.1_15117001_15118001		171.317	46.3698	-2.02396	2.19924	0.00456072	0.237046		0.133333	0.603522		42.6451	151.228	23.285	11.0523	34.3474	25.9192
CP027631.1_13790001_13791001		171.316	77.8623	-1.76669	3.57112	0.00456086	0.237046		0.133333	0.603522		105.793	377.034	51.0053	88.4185	65.6641	77.7577
CP027621.1_19411001_19412001		171.297	68.8768	3.09665	3.10401	0.00456314	0.237046		0.133333	0.603522		25.423	4.14323	160.778	64.3044	235.381	61.5582
CP027631.1_16689001_16690001		171.282	78.7799	-1.5647	3.62699	0.00456492	0.237046		0.133333	0.603522		121.375	354.246	67.6375	80.3805	95.9707	76.6777
CP027633.1_2889001_2890001		171.256	82.4263	-1.21529	3.86545	0.00456817	0.237046		0.133333	0.603522		182.882	323.172	109.772	113.537	105.063	106.917
CP027622.1_10939001_10940001		171.254	86.3757	-1.85919	4.17669	0.00456838	0.237046		0.133333	0.603522		171.401	584.195	74.2903	156.742	79.8072	104.757
CP027624.1_5112001_5113001		171.252	70.8529	-2.72229	3.19722	0.00456861	0.237046		0.133333	0.603522		156.639	294.169	14.4145	16.0761	14.143	91.7973
CP027627.1_1995001_1996001		171.232	84.3644	-1.3593	4.00923	0.00457109	0.237046		0.133333	0.603522		179.602	406.036	108.663	117.556	116.175	113.397
CP027624.1_5381001_5382001		171.192	72.0524	-2.32844	3.25528	0.00457587	0.237046		0.133333	0.603522		154.178	283.811	25.5027	55.2616	11.1124	82.0775
CP027622.1_15996001_15997001		171.173	65.9182	-1.24555	2.96604	0.00457824	0.237046		0.133333	0.603522		104.152	166.765	44.3524	67.3186	53.5415	62.6381
CP027620.1_3147001_3148001		171.166	50.8069	2.71607	2.35776	0.00457905	0.237046		0.133333	0.603522		18.0422	4.14323	56.5494	29.1379	118.195	98.2771
CP027624.1_10044001_10045001		171.02	92.2971	-3.0909	4.81941	0.00459701	0.237046		0.133333	0.603522		309.177	1177.71	22.1762	166.789	24.2452	134.996
CP027631.1_4391001_4392001		171.004	53.8317	-1.33967	2.47312	0.00459889	0.237046		0.133333	0.603522		81.1897	114.975	39.9172	24.1141	49.5007	41.0388
CP027623.1_10787001_10788001		171.004	43.6692	1.94728	2.10224	0.00459898	0.237046		0.133333	0.603522		17.2221	13.4655	83.1608	31.1474	82.8378	42.1187
CP027629.1_11940001_11941001		170.998	26.0138	-1.2305	1.49352	0.0045997	0.237046		0.133333	0.603522		45.1054	47.6471	22.1762	17.0809	22.2248	17.2795
CP027619.1_9880001_9881001		170.98	83.1438	-2.33694	3.91682	0.00460188	0.237046		0.133333	0.603522		138.597	561.407	31.0467	121.575	41.4189	82.0775
CP027630.1_12459001_12460001		170.977	70.695	-2.042	3.18945	0.00460231	0.237046		0.133333	0.603522		88.5706	305.563	56.5494	20.0951	67.6846	46.4386
CP027630.1_420001_421001		170.92	40.168	-1.50489	1.98117	0.00460923	0.237046		0.133333	0.603522		48.3858	96.33	17.741	34.1617	21.2146	28.0792
CP027625.1_10421001_10422001		170.914	84.2516	-1.50552	4.00127	0.00461001	0.237046		0.133333	0.603522		217.326	390.499	62.0934	137.652	96.9809	130.676
CP027632.1_18296001_18297001		170.902	91.6135	-1.66474	4.72538	0.00461153	0.237046		0.133333	0.603522		323.939	730.244	121.969	124.59	157.594	260.272
CP027627.1_21525001_21526001		170.84	79.8159	-2.12961	3.69208	0.00461915	0.237046		0.266667	0.648429		86.1103	486.829	54.3317	58.2758	54.5518	93.9572
CP027624.1_10748001_10749001		170.809	93.7066	3.43106	5.04417	0.00462303	0.237046		0.133333	0.603522		61.5074	33.1458	656.416	104.495	1033.45	259.192
CP027620.1_980001_981001		170.801	29.8068	1.90132	1.62299	0.00462397	0.237046		0.133333	0.603522		14.7618	7.25065	53.2229	26.1237	56.5722	32.399
CP027619.1_4404001_4405001		170.777	90.779	-2.12185	4.6287	0.00462689	0.237046		0.133333	0.603522		203.384	898.044	102.011	70.3329	149.512	183.595
CP027626.1_22561001_22562001		170.766	52.7676	1.97646	2.43236	0.00462834	0.237046		0.133333	0.603522		29.5235	8.28645	51.0053	80.3805	99.0013	73.4378
CP027630.1_1280001_1281001		170.733	10.9025	-1.70553	0.960464	0.0046324	0.237046		0.133333	0.603522		22.9628	48.6829	13.3057	6.02854	10.1022	14.0396
CP027625.1_13415001_13416001		170.687	74.2991	-2.33676	3.37142	0.00463811	0.237046		0.133333	0.603522		80.3696	396.714	62.0934	17.0809	61.6233	47.5186
CP027624.1_16489001_16490001		170.676	81.2423	-1.51525	3.78631	0.00463939	0.237046		0.133333	0.603522		217.326	306.599	54.3317	96.4566	72.7357	142.556
CP027625.1_7285001_7286001		170.627	98.107	5.40256	6.37027	0.00464553	0.237046		0.133333	0.603522		54.9466	7.25065	1763.01	94.4471	2801.33	681.46
CP027630.1_1777001_1778001		170.595	75.6057	2.61184	3.44198	0.00464947	0.237046		0.133333	0.603522		32.8039	19.6803	230.633	255.208	46.47	115.557
CP027632.1_5717001_5718001		170.589	97.9111	-2.27509	6.25809	0.00465027	0.237046		0.133333	0.603522		2266.75	1266.79	198.477	500.368	131.328	629.621
CP027627.1_16973001_16974001		170.536	25.3471	1.83725	1.47241	0.00465687	0.237046		0.133333	0.603522		12.3015	8.28645	44.3524	19.0904	46.47	39.9588
CP027627.1_4589001_4590001		170.526	65.8886	-2.18089	2.96437	0.00465813	0.237046		0.133333	0.603522		60.6873	285.883	59.8758	22.1046	27.2759	43.1987
CP027621.1_7087001_7088001		170.525	60.0166	1.79787	2.71938	0.00465824	0.237046		0.133333	0.603522		28.7034	23.8235	133.057	44.2093	106.073	84.2375
CP027632.1_4939001_4940001		170.466	44.6671	-1.70269	2.13773	0.00466553	0.237046		0.133333	0.603522		45.9255	125.333	27.7203	25.1189	16.1635	35.6389
CP027624.1_13983001_13984001		170.441	76.2555	1.41058	3.47763	0.00466871	0.237046		0.133333	0.603522		69.7084	43.5039	162.995	106.504	169.717	165.235
CP027626.1_7315001_7316001		170.428	87.7021	-1.74801	4.29667	0.00467035	0.237046		0.133333	0.603522		272.273	526.19	93.1401	94.4471	75.7663	211.674
CP027632.1_14102001_14103001		170.403	64.2437	3.53891	2.89367	0.00467343	0.237046		0.133333	0.603522		2.46029	17.6087	22.1762	128.609	126.277	178.195
CP027630.1_3399001_3400001		170.396	21.4681	-1.40614	1.33563	0.00467431	0.237046		0.133333	0.603522		34.4441	52.8261	19.9586	11.0523	17.1737	17.2795
CP027624.1_18688001_18689001		170.362	56.3942	1.55959	2.57201	0.00467863	0.237046		0.133333	0.603522		28.7034	25.8952	48.7877	83.3947	115.165	75.5977
CP027627.1_24679001_24680001		170.357	28.6369	-2.01248	1.58213	0.00467926	0.237046		0.133333	0.603522		45.1054	77.6855	12.1969	12.0571	6.06131	30.2391
CP027629.1_16482001_16483001		170.339	2.31722	2.26086	0.578573	0.00468152	0.237046		0.133333	0.603522		6.56079	1.03581	15.5234	19.0904	18.1839	25.9192
CP027621.1_3300001_3301001		170.322	29.8378	-2.58965	1.62376	0.00468358	0.237046		0.266667	0.648429		19.6824	123.261	19.9586	5.02378	8.08174	14.0396
CP027620.1_17428001_17429001		170.316	27.0145	1.65689	1.52833	0.00468431	0.237046		0.133333	0.603522		15.5819	8.28645	37.6996	26.1237	45.4598	44.2787
CP027620.1_17310001_17311001		170.128	82.4461	-2.15736	3.86669	0.004708	0.237799		0.133333	0.603522		259.971	390.499	34.3731	151.718	32.327	72.3578
CP027626.1_7371001_7372001		170.101	14.4037	1.42723	1.08917	0.00471136	0.237799		0.133333	0.603522		11.4814	8.28645	27.7203	27.1284	28.2861	24.8393
CP027632.1_3510001_3511001		170.081	76.7855	-2.36871	3.50655	0.00471395	0.237799		0.266667	0.648429		82.8299	445.397	29.9379	90.428	31.3167	51.8384
CP027628.1_12163001_12164001		170.074	75.2139	-1.22814	3.4193	0.00471478	0.237799		0.133333	0.603522		136.136	235.128	93.1401	75.3567	78.797	69.1179
CP027633.1_18413001_18414001		170.065	55.0679	2.2387	2.52103	0.00471595	0.237799		0.133333	0.603522		27.8833	6.21484	58.767	67.3186	75.7663	128.516
CP027623.1_4000001_4001001		170.025	48.3093	-1.82191	2.26847	0.00472094	0.237881		0.133333	0.603522		58.227	135.691	15.5234	34.1617	17.1737	42.1187
CP027631.1_2202001_2203001		169.885	25.7234	-2.33924	1.4854	0.00473872	0.238175		0.133333	0.603522		18.8623	104.616	5.54406	15.0713	12.1226	15.1195
CP027628.1_19463001_19464001		169.866	99.4038	-3.38613	7.81825	0.00474116	0.238175		0.266667	0.648429		876.685	11510.9	456.83	1298.14	259.626	354.229
CP027619.1_25246001_25247001		169.863	17.9895	-1.40925	1.2147	0.00474149	0.238175		0.133333	0.603522		31.1637	48.6829	14.4145	15.0713	19.1941	10.7997
CP027621.1_10748001_10749001		169.817	50.8436	-2.07022	2.35915	0.00474741	0.238175		0.133333	0.603522		54.9466	164.693	12.1969	29.1379	17.1737	45.3586
CP027623.1_2021001_2022001		169.783	58.9581	-3.05221	2.67705	0.00475168	0.238175		0.133333	0.603522		39.3647	288.99	3.32643	25.1189	12.1226	37.7989
CP027632.1_3618001_3619001		169.761	10.949	1.40235	0.961845	0.00475457	0.238175		0.133333	0.603522		9.02108	9.32226	25.5027	23.1094	23.235	25.9192
CP027621.1_16303001_16304001		169.738	39.6634	1.26475	1.96374	0.00475742	0.238175		0.133333	0.603522		22.1427	19.6803	45.4613	49.233	57.5824	49.6785
CP027623.1_3657001_3658001		169.726	48.4136	-1.19551	2.2721	0.00475901	0.238175		0.133333	0.603522		81.1897	80.7929	45.4613	36.1712	27.2759	32.399
CP027622.1_5186001_5187001		169.697	77.7087	-3.83289	3.56161	0.00476263	0.238175		0.8	0.922618		14.7618	653.594	17.741	39.1855	8.08174	28.0792
CP027624.1_2397001_2398001		169.671	35.838	-1.79459	1.83292	0.00476597	0.238175		0.133333	0.603522		54.1265	85.9719	14.4145	17.0809	11.1124	37.7989
CP027621.1_2984001_2985001		169.648	80.8646	-1.59121	3.76234	0.00476899	0.238175		0.133333	0.603522		187.803	338.709	65.4199	133.633	52.5313	97.1971
CP027627.1_24908001_24909001		169.591	29.8744	-2.56162	1.62485	0.00477624	0.238175		0.266667	0.648429		124.655	14.5013	13.3057	17.0809	9.09196	7.55977
CP027628.1_11143001_11144001		169.577	77.7848	-2.22138	3.56587	0.00477811	0.238175		0.133333	0.603522		159.099	374.962	18.8498	101.48	34.3474	73.4378
CP027621.1_15856001_15857001		169.495	29.9928	-1.72627	1.62843	0.0047886	0.238175		0.133333	0.603522		31.9838	87.0077	15.5234	25.1189	12.1226	18.3595
CP027632.1_5716001_5717001		169.459	97.8702	-2.16295	6.22994	0.00479324	0.238175		0.133333	0.603522		2106.01	1279.22	179.627	605.868	168.706	557.263
CP027627.1_13953001_13954001		169.429	30.3339	1.55998	1.6411	0.00479707	0.238175		0.133333	0.603522		17.2221	10.3581	39.9172	29.1379	46.47	49.6785
CP027624.1_15073001_15074001		169.426	85.072	1.31039	4.07012	0.00479743	0.238175		0.133333	0.603522		94.3113	88.0436	274.985	170.809	254.575	205.194
CP027621.1_3007001_3008001		169.425	72.4527	-2.74203	3.27435	0.00479759	0.238175		0.133333	0.603522		132.036	345.959	29.9379	4.01902	37.3781	71.2779
CP027630.1_3020001_3021001		169.42	78.4628	-1.57136	3.60821	0.00479817	0.238175		0.133333	0.603522		118.094	352.174	75.3992	96.4566	76.7765	66.958
CP027632.1_15505001_15506001		169.388	19.781	1.49596	1.27645	0.00480233	0.238175		0.133333	0.603522		10.6613	11.3939	33.2643	22.1046	36.3678	33.479
CP027620.1_5752001_5753001		169.295	20.8437	1.9609	1.31449	0.00481442	0.238175		0.133333	0.603522		10.6613	6.21484	56.5494	24.1141	27.2759	26.9992
CP027625.1_7286001_7287001		169.264	99.5123	5.80708	8.05612	0.00481837	0.238175		0.133333	0.603522		130.396	22.7877	5652.72	240.137	9629.39	1729.03
CP027624.1_9350001_9351001		169.204	76.5346	-1.80634	3.49224	0.00482613	0.238175		0.133333	0.603522		173.861	286.918	35.482	124.59	48.4904	53.9984
CP027619.1_2723001_2724001		169.173	91.4429	1.62359	4.7037	0.00483018	0.238175		0.133333	0.603522		145.977	90.1152	337.079	487.307	227.299	406.068
CP027619.1_28886001_28887001		169.17	67.3348	1.27603	3.02994	0.0048305	0.238175		0.133333	0.603522		54.9466	34.1816	102.011	119.566	101.022	111.237
CP027627.1_26021001_26022001		169.08	65.7604	-1.37187	2.9595	0.00484229	0.238175		0.133333	0.603522		99.2319	181.266	41.026	73.3472	45.4598	56.1583
CP027622.1_1202001_1203001		169.018	14.0231	1.61852	1.07675	0.00485029	0.238175		0.133333	0.603522		7.38088	10.3581	19.9586	24.1141	29.2963	35.6389
CP027619.1_3755001_3756001		169.007	37.6929	-2.13377	1.89666	0.00485178	0.238175		0.133333	0.603522		70.5285	88.0436	17.741	3.01427	24.2452	26.9992
CP027620.1_13671001_13672001		168.98	68.9966	1.71142	3.10922	0.0048553	0.238175		0.133333	0.603522		36.9044	36.2532	133.057	60.2854	174.768	112.317
CP027630.1_13340001_13341001		168.973	4.06783	1.64381	0.674126	0.00485615	0.238175		0.133333	0.603522		7.38088	5.17903	14.4145	23.1094	22.2248	20.5194
CP027624.1_16556001_16557001		168.953	26.1604	-1.6871	1.49832	0.00485887	0.238175		0.133333	0.603522		30.3436	76.6497	12.1969	24.1141	14.143	15.1195
CP027627.1_1315001_1316001		168.877	49.933	-2.22928	2.32542	0.0048688	0.238175		0.133333	0.603522		59.0471	162.622	12.1969	22.1046	11.1124	48.5985
CP027628.1_19035001_19036001		168.776	93.2076	2.89408	4.95476	0.00488205	0.238175		0.133333	0.603522		106.613	19.6803	508.944	169.804	631.386	582.103
CP027629.1_13560001_13561001		168.708	92.7425	-1.13784	4.88763	0.00489098	0.238175		0.133333	0.603522		519.122	488.901	228.415	261.237	208.105	218.153
CP027630.1_10930001_10931001		168.706	63.9407	-1.35825	2.88092	0.00489127	0.238175		0.133333	0.603522		127.935	135.691	54.3317	35.1665	39.3985	76.6777
CP027620.1_13672001_13673001		168.688	72.6105	1.65671	3.28159	0.00489355	0.238175		0.133333	0.603522		36.9044	48.6829	172.975	73.3472	175.778	117.716
CP027628.1_15388001_15389001		168.664	94.9751	-3.18245	5.29674	0.00489679	0.238175		0.133333	0.603522		650.338	1447.02	22.1762	114.542	33.3372	291.591
CP027619.1_20767001_20768001		168.66	86.3123	2.2399	4.17123	0.00489727	0.238175		0.133333	0.603522		68.8883	42.4681	310.467	83.3947	362.668	300.231
CP027633.1_6007001_6008001		168.57	33.9873	-1.45282	1.76961	0.00490913	0.238175		0.133333	0.603522		52.4863	69.399	12.1969	30.1427	21.2146	24.8393
CP027632.1_18051001_18052001		168.546	36.9036	1.86398	1.86928	0.00491239	0.238175		0.133333	0.603522		19.6824	7.25065	64.311	31.1474	50.5109	55.0784
CP027621.1_4827001_4828001		168.496	85.3863	1.44331	4.0965	0.00491895	0.238175		0.133333	0.603522		115.634	55.9336	211.783	221.046	246.493	257.032
CP027632.1_13326001_13327001		168.493	74.8643	-2.6093	3.40149	0.0049193	0.238175		0.133333	0.603522		182.882	328.351	12.1969	34.1617	17.1737	103.677
CP027630.1_16852001_16853001		168.492	23.7924	1.49778	1.41665	0.00491954	0.238175		0.133333	0.603522		13.9417	10.3581	29.9379	31.1474	46.47	31.3191
CP027624.1_3216001_3217001		168.483	4.08897	2.06126	0.674686	0.00492062	0.238175		0.133333	0.603522		7.38088	2.07161	18.8498	19.0904	29.2963	16.1995
CP027628.1_19148001_19149001		168.466	71.1094	-1.83362	3.21014	0.00492294	0.238175		0.133333	0.603522		166.48	213.376	32.1555	25.1189	97.9911	57.2383
CP027633.1_4694001_4695001		168.447	97.2867	4.37908	5.95046	0.00492548	0.238175		0.133333	0.603522		76.2691	17.6087	1247.41	143.68	2130.55	420.107
CP027628.1_19832001_19833001		168.428	32.2945	-1.54297	1.70859	0.00492799	0.238175		0.133333	0.603522		80.3696	38.3248	15.5234	29.1379	16.1635	20.5194
CP027631.1_3378001_3379001		168.409	63.4234	-2.35003	2.85927	0.00493055	0.238175		0.133333	0.603522		64.7878	268.274	11.0881	54.2568	23.235	41.0388
CP027622.1_19656001_19657001		168.345	27.2866	-2.20115	1.5378	0.00493895	0.238175		0.133333	0.603522		41.0049	82.8645	21.0674	7.03329	4.04087	21.5994
CP027621.1_3742001_3743001		168.326	99.2177	-1.61441	7.45806	0.00494153	0.238175		0.133333	0.603522		2687.46	4264.42	925.857	819.881	1646.65	1148.01
CP027632.1_20328001_20329001		168.311	43.2816	-1.18046	2.0901	0.00494347	0.238175		0.133333	0.603522		68.8883	72.5065	31.0467	39.1855	29.2963	24.8393
CP027621.1_2959001_2960001		168.299	67.1459	-1.45569	3.02061	0.00494518	0.238175		0.133333	0.603522		90.2108	210.269	42.1348	49.233	70.7152	56.1583
CP027624.1_11262001_11263001		168.297	54.5449	-1.2442	2.49958	0.00494539	0.238175		0.133333	0.603522		77.0892	117.046	53.2229	33.1569	40.4087	36.7189
CP027631.1_2506001_2507001		168.279	8.50494	1.69952	0.870005	0.00494773	0.238175		0.133333	0.603522		9.84118	4.14323	21.0674	28.1332	23.235	21.5994
CP027633.1_4698001_4699001		168.252	98.3142	4.53696	6.50111	0.00495143	0.238175		0.133333	0.603522		112.353	11.3939	1687.61	268.27	3012.47	824.015
CP027630.1_3023001_3024001		168.241	61.8476	-1.44647	2.79119	0.00495285	0.238175		0.133333	0.603522		87.7505	166.765	28.8291	59.2806	54.5518	43.1987
CP027627.1_23485001_23486001		168.237	82.3488	-1.6665	3.85924	0.00495339	0.238175		0.133333	0.603522		159.099	416.394	79.8344	84.3995	60.6131	137.156
CP027624.1_19038001_19039001		168.182	41.9398	1.52903	2.04397	0.00496072	0.238175		0.133333	0.603522		26.2431	11.3939	56.5494	48.2283	55.562	60.4782
CP027628.1_7514001_7515001		168.164	22.5182	2.64667	1.37087	0.00496311	0.238175		0.133333	0.603522		9.02108	2.07161	34.3731	14.0666	58.5926	39.9588
CP027632.1_1768001_1769001		168.151	16.7223	-1.47531	1.17184	0.00496488	0.238175		0.133333	0.603522		41.0049	37.289	22.1762	10.0476	11.1124	12.9596
CP027619.1_16571001_16572001		168.12	93.7305	2.16537	5.04902	0.00496899	0.238175		0.133333	0.603522		116.454	99.4374	557.732	162.77	707.152	511.905
CP027630.1_15855001_15856001		168.08	89.3202	-1.54338	4.46119	0.00497438	0.238175		0.133333	0.603522		257.511	590.41	105.337	204.97	147.492	123.116
CP027620.1_472001_473001		168.078	65.4474	-1.3784	2.94545	0.00497461	0.238175		0.133333	0.603522		95.9515	182.302	54.3317	63.2996	35.3576	60.4782
CP027632.1_18198001_18199001		168.073	86.9339	-2.8973	4.22497	0.00497541	0.238175		0.133333	0.603522		288.675	666.024	43.2436	19.0904	23.235	170.635
CP027624.1_10970001_10971001		168.062	94.455	-1.99717	5.18424	0.00497688	0.238175		0.133333	0.603522		346.902	1230.54	115.316	183.87	170.727	319.67
CP027624.1_1918001_1919001		168.046	29.8082	-1.41125	1.62303	0.004979	0.238175		0.133333	0.603522		36.9044	71.4706	24.3938	22.1046	18.1839	16.1995
CP027632.1_14302001_14303001		167.998	81.1253	1.80579	3.77767	0.00498537	0.238175		0.133333	0.603522		81.1897	29.0026	143.037	159.756	250.534	222.473
CP027619.1_21216001_21217001		167.993	90.8157	-1.64472	4.63313	0.00498608	0.238175		0.133333	0.603522		294.415	688.811	84.2696	186.885	180.829	176.035
CP027628.1_13166001_13167001		167.988	86.8648	-1.91517	4.21829	0.00498682	0.238175		0.133333	0.603522		164.02	624.591	65.4199	127.604	82.8378	141.476
CP027630.1_1443001_1444001		167.942	38.9023	-1.53719	1.93832	0.0049929	0.238175		0.133333	0.603522		40.1848	101.509	28.8291	18.0856	25.2554	24.8393
CP027622.1_7175001_7176001		167.934	36.4385	-1.59877	1.85337	0.00499399	0.238175		0.133333	0.603522		49.2059	85.9719	35.482	23.1094	15.1533	15.1195
CP027620.1_197001_198001		167.897	92.1674	-1.37732	4.7998	0.00499906	0.238175		0.133333	0.603522		399.388	623.556	137.493	246.165	165.676	237.593
CP027624.1_6861001_6862001		167.889	71.5041	-1.3943	3.22847	0.00500013	0.238175		0.133333	0.603522		114.814	226.842	80.9432	75.3567	56.5722	46.4386
CP027627.1_4714001_4715001		167.867	48.6927	-1.33442	2.28211	0.00500307	0.238175		0.133333	0.603522		63.1476	107.724	41.026	23.1094	36.3678	34.559
CP027625.1_5356001_5357001		167.865	68.203	-1.35876	3.07096	0.0050033	0.238175		0.133333	0.603522		94.3113	208.197	51.0053	58.2758	70.7152	55.0784
CP027624.1_6860001_6861001		167.864	82.353	-2.39612	3.85941	0.00500351	0.238175		0.266667	0.648429		95.1314	585.231	72.0727	106.504	44.4496	34.559
CP027632.1_4565001_4566001		167.856	84.6759	-2.09039	4.0354	0.00500463	0.238175		0.133333	0.603522		155.819	566.586	44.3524	119.566	53.5415	120.956
CP027620.1_4385001_4386001		167.842	91.7713	-1.51483	4.7461	0.00500647	0.238175		0.133333	0.603522		276.373	749.924	151.907	187.889	175.778	201.954
CP027622.1_19317001_19318001		167.842	70.7824	4.2649	3.19363	0.00500651	0.238175		0.133333	0.603522		13.9417	0	52.1141	341.617	91.9298	87.4774
CP027621.1_2557001_2558001		167.831	86.1446	1.4046	4.15664	0.00500794	0.238175		0.133333	0.603522		118.914	64.22	263.897	197.937	267.708	242.993
CP027622.1_6669001_6670001		167.829	35.9677	-1.54814	1.83661	0.00500816	0.238175		0.133333	0.603522		37.7245	94.2584	23.285	21.0999	17.1737	28.0792
CP027629.1_2547001_2548001		167.826	42.5698	-2.18849	2.06478	0.00500867	0.238175		0.133333	0.603522		56.5868	125.333	11.0881	18.0856	8.08174	42.1187
CP027628.1_1266001_1267001		167.741	63.6489	1.45494	2.86899	0.00502015	0.238175		0.133333	0.603522		42.6451	29.0026	68.7463	87.4138	107.083	131.756
CP027628.1_15643001_15644001		167.74	22.6408	-1.24984	1.37485	0.00502026	0.238175		0.133333	0.603522		36.9044	48.6829	18.8498	15.0713	17.1737	20.5194
CP027623.1_17135001_17136001		167.721	29.0611	-1.43533	1.59801	0.00502287	0.238175		0.133333	0.603522		37.7245	69.399	19.9586	15.0713	26.2657	17.2795
CP027632.1_17089001_17090001		167.711	98.1705	-4.2641	6.40812	0.00502424	0.238175		0.133333	0.603522		1021.02	4001.32	13.3057	321.522	12.1226	174.955
CP027624.1_10735001_10736001		167.706	44.1188	-2.23028	2.11855	0.00502488	0.238175		0.133333	0.603522		31.9838	159.514	12.1969	13.0618	24.2452	31.3191
CP027633.1_15910001_15911001		167.677	35.2911	-1.57391	1.81526	0.00502875	0.238175		0.133333	0.603522		50.8461	79.7571	11.0881	28.1332	29.2963	18.3595
CP027619.1_2024001_2025001		167.672	28.1576	-1.38547	1.56586	0.00502945	0.238175		0.133333	0.603522		50.8461	51.7903	11.0881	24.1141	20.2044	22.6793
CP027633.1_5169001_5170001		167.63	71.4463	-1.73813	3.22592	0.00503516	0.238175		0.133333	0.603522		83.65	292.097	53.2229	41.195	54.5518	75.5977
CP027626.1_22069001_22070001		167.582	96.1408	-1.98077	5.58884	0.00504175	0.238175		0.133333	0.603522		506.001	1576.5	138.601	294.393	211.135	410.388
CP027633.1_283001_284001		167.576	98.2226	2.45413	6.43388	0.00504249	0.238175		0.133333	0.603522		273.913	197.839	1158.71	471.231	2427.55	1116.69
CP027630.1_2305001_2306001		167.547	97.2346	2.08167	5.93085	0.00504652	0.238175		0.133333	0.603522		181.242	239.271	589.887	615.915	681.897	1672.87
CP027625.1_2415001_2416001		167.543	82.8308	2.36006	3.8931	0.0050471	0.238175		0.133333	0.603522		68.8883	15.5371	253.918	107.509	277.81	237.593
CP027631.1_13954001_13955001		167.54	55.9967	1.94758	2.5561	0.00504747	0.238175		0.133333	0.603522		27.8833	14.5013	62.0934	43.2045	105.063	120.956
CP027631.1_1886001_1887001		167.528	26.8595	1.82286	1.52321	0.00504906	0.238175		0.133333	0.603522		12.3015	9.32226	43.2436	23.1094	58.5926	30.2391
CP027629.1_16605001_16606001		167.496	78.9815	1.66632	3.63918	0.00505349	0.238216		0.133333	0.603522		78.7294	30.0384	136.384	172.818	166.686	219.233
CP027624.1_3402001_3403001		167.462	30.5002	-1.37329	1.64851	0.00505808	0.238216		0.133333	0.603522		37.7245	71.4706	19.9586	25.1189	21.2146	17.2795
CP027627.1_21198001_21199001		167.435	96.675	2.45389	5.74589	0.00506185	0.238216		0.133333	0.603522		172.221	120.154	710.748	259.227	1433.5	804.576
CP027626.1_559001_560001		167.401	71.5323	1.74386	3.22945	0.00506649	0.238216		0.133333	0.603522		50.8461	26.931	205.13	86.409	105.063	128.516
CP027628.1_1265001_1266001		167.373	3.72391	2.35964	0.658381	0.00507025	0.238216		0.133333	0.603522		6.56079	1.03581	13.3057	29.1379	23.235	18.3595
CP027625.1_846001_847001		167.344	45.145	-1.64124	2.15553	0.00507427	0.238216		0.133333	0.603522		48.3858	122.225	39.9172	20.0951	28.2861	20.5194
CP027621.1_17235001_17236001		167.325	45.7863	-1.71348	2.17873	0.0050769	0.238216		0.133333	0.603522		73.8088	102.545	12.1969	24.1141	23.235	47.5186
CP027628.1_11769001_11770001		167.31	50.4081	2.08054	2.34298	0.00507887	0.238216		0.133333	0.603522		27.8833	5.17903	83.1608	72.3424	72.7357	59.3982
CP027626.1_5985001_5986001		167.253	85.5639	-4.78523	4.11038	0.00508681	0.238216		0.48112	0.802086		13.1216	1030.63	41.026	27.1284	5.05109	2.15994
CP027620.1_3146001_3147001		167.244	75.7749	1.90479	3.45114	0.00508804	0.238216		0.133333	0.603522		52.4863	30.0384	136.384	78.371	250.534	156.595
CP027627.1_25435001_25436001		167.222	84.2643	-3.01077	4.00191	0.00509102	0.238216		0.133333	0.603522		189.443	641.164	12.1969	107.509	13.1328	72.3578
CP027623.1_19734001_19735001		167.167	68.1903	-3.04052	3.07049	0.00509865	0.238216		0.266667	0.648429		59.0471	373.926	64.311	17.0809	17.1737	6.47981
CP027627.1_2129001_2130001		167.134	72.8121	-2.82509	3.29179	0.0051031	0.238216		0.266667	0.648429		41.825	449.54	35.482	12.0571	50.5109	39.9588
CP027628.1_19122001_19123001		167.132	38.7205	-1.19649	1.93222	0.00510343	0.238216		0.133333	0.603522		57.4069	69.399	26.6115	31.1474	21.2146	31.3191
CP027631.1_263001_264001		167.12	86.0657	1.98582	4.15009	0.00510507	0.238216		0.133333	0.603522		95.1314	33.1458	268.332	165.785	205.074	383.389
CP027624.1_18970001_18971001		167.108	41.149	-1.36439	2.01641	0.00510681	0.238216		0.133333	0.603522		49.2059	93.2226	21.0674	30.1427	25.2554	33.479
CP027633.1_2703001_2704001		167.032	89.6853	1.40988	4.50046	0.00511729	0.238216		0.133333	0.603522		148.438	83.9003	350.384	317.503	324.28	245.153
CP027627.1_17317001_17318001		167.031	38.6598	-1.32622	1.93072	0.00511746	0.238216		0.133333	0.603522		44.2853	88.0436	27.7203	28.1332	25.2554	23.7593
CP027619.1_17213001_17214001		167.002	72.4329	-2.48143	3.27362	0.00512141	0.238216		0.133333	0.603522		132.856	324.207	11.0881	41.195	21.2146	89.6373
CP027627.1_21757001_21758001		166.98	83.1283	-1.33206	3.91543	0.00512446	0.238216		0.133333	0.603522		310.817	232.021	99.793	66.3139	134.359	130.676
CP027633.1_1120001_1121001		166.931	71.8621	1.44147	3.2448	0.00513127	0.238216		0.133333	0.603522		59.0471	35.2174	125.296	112.533	102.032	174.955
CP027630.1_13740001_13741001		166.925	78.8716	2.81978	3.63313	0.00513205	0.238216		0.133333	0.603522		46.7456	5.17903	220.653	93.4423	253.565	181.435
CP027632.1_3486001_3487001		166.899	72.0679	-1.15497	3.25615	0.00513572	0.238216		0.133333	0.603522		122.195	200.946	69.8551	73.3472	68.6948	77.7577
CP027622.1_1897001_1898001		166.88	25.2992	-2.10025	1.47087	0.0051384	0.238216		0.133333	0.603522		18.8623	97.3658	11.0881	17.0809	11.1124	14.0396
CP027627.1_17959001_17960001		166.877	72.502	-1.70613	3.27658	0.00513879	0.238216		0.133333	0.603522		115.634	270.345	34.3731	95.4518	47.4802	58.3183
CP027623.1_16523001_16524001		166.831	48.6025	2.45652	2.27885	0.00514513	0.238216		0.133333	0.603522		19.6824	5.17903	58.767	38.1807	129.308	55.0784
CP027624.1_5346001_5347001		166.81	54.225	2.28913	2.48789	0.00514807	0.238216		0.133333	0.603522		22.1427	10.3581	126.404	34.1617	108.093	55.0784
CP027628.1_13202001_13203001		166.78	63.1161	-1.47234	2.84554	0.00515222	0.238216		0.133333	0.603522		85.2902	181.266	37.6996	43.2045	40.4087	70.1979
CP027619.1_1358001_1359001		166.772	17.7076	-1.749	1.2055	0.00515343	0.238216		0.133333	0.603522		26.2431	61.1126	15.5234	12.0571	17.1737	6.47981
CP027619.1_11939001_11940001		166.755	70.1044	-3.17128	3.15994	0.00515574	0.238216		0.133333	0.603522		37.7245	431.931	31.0467	4.01902	37.3781	31.3191
CP027622.1_15779001_15780001		166.733	54.848	-1.4047	2.51131	0.00515891	0.238216		0.133333	0.603522		80.3696	125.333	23.285	34.1617	45.4598	51.8384
CP027629.1_15140001_15141001		166.69	53.5978	-2.12433	2.46358	0.00516486	0.238216		0.133333	0.603522		53.3064	186.445	19.9586	52.2473	15.1533	21.5994
CP027619.1_27625001_27626001		166.69	52.7563	1.58287	2.43197	0.00516491	0.238216		0.133333	0.603522		27.8833	20.7161	70.9639	42.1998	79.8072	100.437
CP027622.1_9797001_9798001		166.655	81.465	-1.35467	3.80147	0.00516972	0.238216		0.133333	0.603522		205.845	299.348	64.311	135.642	110.114	84.2375
CP027630.1_17760001_17761001		166.643	21.3652	2.57461	1.33249	0.00517144	0.238216		0.133333	0.603522		7.38088	4.14323	53.2229	15.0713	54.5518	19.4394
CP027631.1_2164001_2165001		166.64	55.323	-1.43629	2.53037	0.00517187	0.238216		0.133333	0.603522		107.433	102.545	58.767	30.1427	43.4394	22.6793
CP027630.1_12348001_12349001		166.624	33.8774	2.04125	1.76619	0.00517417	0.238216		0.133333	0.603522		18.0422	4.14323	42.1348	34.1617	55.562	57.2383
CP027619.1_25515001_25516001		166.57	31.556	-1.28692	1.68447	0.00518163	0.238405		0.133333	0.603522		55.7667	52.8261	29.9379	18.0856	17.1737	23.7593
CP027631.1_5723001_5724001		166.539	7.43654	1.4946	0.825363	0.00518602	0.238453		0.133333	0.603522		7.38088	8.28645	22.1762	24.1141	25.2554	17.2795
CP027626.1_20512001_20513001		166.464	45.1562	1.23545	2.15573	0.00519666	0.238787		0.133333	0.603522		22.1427	26.931	66.5287	58.2758	53.5415	52.9184
CP027627.1_24005001_24006001		166.359	30.8512	-1.43956	1.66127	0.00521145	0.239289		0.133333	0.603522		41.825	70.4348	18.8498	17.0809	16.1635	30.2391
CP027628.1_13479001_13480001		166.32	47.3804	1.69716	2.23553	0.00521692	0.239289		0.133333	0.603522		18.8623	20.7161	77.6168	31.1474	80.8174	68.038
CP027625.1_4414001_4415001		166.296	84.1797	-3.82419	3.99559	0.00522038	0.239289		0.266667	0.648429		34.4441	871.113	16.6322	77.3662	9.09196	23.7593
CP027624.1_16698001_16699001		166.291	89.2878	2.58846	4.45882	0.00522107	0.239289		0.133333	0.603522		52.4863	56.9694	300.488	99.4708	664.723	253.792
CP027619.1_1460001_1461001		166.171	93.1794	-1.30603	4.95093	0.00523804	0.239784		0.133333	0.603522		649.518	461.97	149.689	245.16	240.432	263.512
CP027620.1_6391001_6392001		166.167	45.7003	-1.43035	2.17484	0.00523863	0.239784		0.133333	0.603522		54.1265	108.76	31.0467	28.1332	21.2146	39.9588
CP027625.1_8083001_8084001		166.035	24.741	-1.5817	1.45104	0.00525749	0.240303		0.133333	0.603522		27.8833	72.5065	19.9586	16.0761	13.1328	17.2795
CP027629.1_1136001_1137001		166.028	29.8786	1.86292	1.62494	0.00525843	0.240303		0.133333	0.603522		5.74069	17.6087	45.4613	43.2045	29.2963	49.6785
CP027620.1_17171001_17172001		165.996	69.4941	-2.7426	3.13118	0.00526295	0.240303		0.266667	0.648429		42.6451	390.499	27.7203	55.2616	12.1226	33.479
CP027620.1_196001_197001		165.952	61.0583	-2.24899	2.76064	0.00526937	0.240303		0.133333	0.603522		77.0892	226.842	22.1762	9.0428	48.4904	47.5186
CP027621.1_15903001_15904001		165.927	65.9295	-1.71237	2.96711	0.00527295	0.240303		0.133333	0.603522		66.428	244.45	38.8084	44.2093	46.47	59.3982
CP027622.1_908001_909001		165.926	73.3618	-1.41476	3.32127	0.0052731	0.240303		0.133333	0.603522		108.253	258.952	65.4199	74.3519	80.8174	53.9984
CP027620.1_2440001_2441001		165.921	89.0919	-2.1514	4.43651	0.00527369	0.240303		0.133333	0.603522		491.239	476.471	59.8758	42.1998	97.9911	235.433
CP027619.1_19567001_19568001		165.846	42.3443	1.63935	2.05803	0.00528453	0.240643		0.133333	0.603522		16.402	19.6803	41.026	74.3519	36.3678	73.4378
CP027633.1_5502001_5503001		165.806	28.7369	2.47297	1.58617	0.00529021	0.240747		0.133333	0.603522		10.6613	4.14323	39.9172	16.0761	41.4189	73.4378
CP027624.1_17929001_17930001		165.775	34.8401	-2.02113	1.7998	0.00529475	0.240799		0.133333	0.603522		35.2642	109.795	7.76168	29.1379	14.143	19.4394
CP027630.1_1322001_1323001		165.75	28.3789	-1.78676	1.57336	0.00529828	0.240805		0.133333	0.603522		31.1637	84.9361	11.0881	18.0856	25.2554	11.8796
CP027623.1_8987001_8988001		165.674	77.2506	1.87382	3.53329	0.00530929	0.241108		0.133333	0.603522		45.9255	43.5039	179.627	69.3282	250.534	157.675
CP027626.1_560001_561001		165.657	63.0259	1.70374	2.84169	0.00531174	0.241108		0.133333	0.603522		37.7245	22.7877	162.995	76.3615	84.8583	73.4378
CP027619.1_20037001_20038001		165.611	58.9806	-1.59895	2.67783	0.00531835	0.241208		0.133333	0.603522		59.0471	186.445	35.482	35.1665	49.5007	41.0388
CP027621.1_3747001_3748001		165.595	91.2893	1.65375	4.6839	0.00532074	0.241208		0.133333	0.603522		138.597	90.1152	306.032	213.008	475.812	447.107
CP027625.1_8838001_8839001		165.532	51.9698	-1.63268	2.40115	0.00532977	0.241254		0.133333	0.603522		45.9255	157.443	33.2643	30.1427	31.3167	35.6389
CP027627.1_5983001_5984001		165.464	31.6983	-2.39189	1.68913	0.00533967	0.241254		0.133333	0.603522		24.6029	120.154	4.43524	15.0713	12.1226	22.6793
CP027628.1_7937001_7938001		165.43	37.404	1.59055	1.88657	0.00534457	0.241254		0.133333	0.603522		22.9628	9.32226	53.2229	57.2711	43.4394	44.2787
CP027620.1_1165001_1166001		165.421	49.7526	-2.40592	2.31924	0.00534589	0.241254		0.133333	0.603522		68.0682	160.55	12.1969	51.2426	14.143	7.55977
CP027632.1_2432001_2433001		165.417	32.7907	-2.40985	1.72674	0.00534649	0.241254		0.133333	0.603522		36.0843	112.903	2.21762	14.0666	14.143	24.8393
CP027623.1_213001_214001		165.417	46.6884	-1.39347	2.21127	0.00534652	0.241254		0.133333	0.603522		64.7878	100.473	22.1762	45.214	24.2452	33.479
CP027628.1_16672001_16673001		165.41	35.2221	1.5722	1.81317	0.00534748	0.241254		0.133333	0.603522		19.6824	11.3939	54.3317	30.1427	54.5518	48.5985
CP027624.1_18827001_18828001		165.4	86.3687	-1.14326	4.1761	0.00534895	0.241254		0.133333	0.603522		263.252	351.138	134.166	156.742	152.543	112.317
CP027630.1_1945001_1946001		165.339	46.9209	-2.46781	2.21965	0.00535787	0.241339		0.133333	0.603522		77.0892	137.762	11.0881	41.195	3.03065	21.5994
CP027626.1_15497001_15498001		165.327	69.2757	-1.15448	3.12013	0.00535969	0.241339		0.133333	0.603522		125.475	167.801	60.9846	55.2616	62.6335	84.2375
CP027628.1_8976001_8977001		165.26	84.1854	2.82735	3.99598	0.00536944	0.241339		0.133333	0.603522		33.624	34.1816	186.28	48.2283	409.138	321.83
CP027623.1_9295001_9296001		165.252	94.7299	-2.05605	5.23912	0.00537051	0.241339		0.133333	0.603522		248.49	1412.84	245.047	157.747	199.013	196.554
CP027626.1_15496001_15497001		165.252	85.9924	-1.16488	4.14447	0.00537053	0.241339		0.133333	0.603522		242.749	362.532	134.166	153.728	111.124	140.396
CP027621.1_3011001_3012001		165.247	48.4799	-1.9666	2.27444	0.00537126	0.241339		0.133333	0.603522		51.6662	150.192	15.5234	38.1807	13.1328	35.6389
CP027622.1_16301001_16302001		165.181	38.1538	-1.42661	1.91246	0.00538098	0.241558		0.133333	0.603522		56.5868	77.6855	15.5234	31.1474	19.1941	33.479
CP027622.1_3897001_3898001		165.168	49.6314	-1.1273	2.3145	0.00538294	0.241558		0.133333	0.603522		75.449	88.0436	41.026	29.1379	41.4189	37.7989
CP027627.1_24872001_24873001		165.132	97.4615	1.61851	6.02207	0.00538815	0.241639		0.133333	0.603522		354.282	239.271	842.696	687.253	1320.35	797.016
CP027620.1_10290001_10291001		165.08	53.1185	-1.44336	2.44484	0.0053958	0.241656		0.133333	0.603522		59.8672	138.798	37.6996	26.1237	37.3781	44.2787
CP027621.1_15222001_15223001		165.06	97.6377	1.68022	6.11281	0.00539879	0.241656		0.133333	0.603522		377.245	232.021	887.049	627.972	1272.87	1119.93
CP027619.1_10998001_10999001		165.048	36.2862	-1.59582	1.84787	0.0054005	0.241656		0.133333	0.603522		60.6873	73.5423	15.5234	24.1141	12.1226	36.7189
CP027628.1_15241001_15242001		165.037	40.2202	2.71742	1.98345	0.00540215	0.241656		0.133333	0.603522		15.5819	1.03581	45.4613	38.1807	88.8992	58.3183
CP027619.1_10730001_10731001		164.988	20.9889	-2.07193	1.3207	0.00540933	0.241778		0.133333	0.603522		21.3226	81.8287	13.3057	6.02854	18.1839	10.7997
CP027630.1_11723001_11724001		164.969	93.5008	2.69634	5.00963	0.00541216	0.241778		0.133333	0.603522		121.375	27.9668	627.587	206.98	755.643	357.469
CP027620.1_16147001_16148001		164.925	5.86494	1.64508	0.758833	0.00541868	0.241778		0.133333	0.603522		8.20098	5.17903	15.5234	20.0951	23.235	26.9992
CP027623.1_2655001_2656001		164.901	66.2847	-2.22474	2.98359	0.00542217	0.241778		0.133333	0.603522		140.237	213.376	13.3057	18.0856	36.3678	83.1575
CP027626.1_24477001_24478001		164.876	81.7977	-1.7215	3.8234	0.00542589	0.241778		0.133333	0.603522		218.966	350.103	33.2643	126.599	81.8276	102.597
CP027622.1_4741001_4742001		164.845	53.065	-1.64329	2.44335	0.00543047	0.241778		0.133333	0.603522		47.5657	162.622	36.5908	30.1427	29.2963	37.7989
CP027625.1_14246001_14247001		164.82	72.058	-2.21581	3.25584	0.00543409	0.241778		0.266667	0.648429		68.8883	360.461	24.3938	74.3519	35.3576	49.6785
CP027628.1_11881001_11882001		164.796	43.0913	3.11949	2.08349	0.00543774	0.241778		0.133333	0.603522		9.84118	4.14323	96.4666	21.0999	110.114	24.8393
CP027629.1_8324001_8325001		164.785	94.6495	3.84578	5.22227	0.00543928	0.241778		0.133333	0.603522		62.3275	18.6445	626.478	83.3947	1259.74	381.229
CP027628.1_13434001_13435001		164.708	46.0189	2.45122	2.18752	0.00545078	0.241778		0.133333	0.603522		17.2221	6.21484	77.6168	20.0951	80.8174	85.3174
CP027630.1_13952001_13953001		164.676	69.48	-1.72312	3.13024	0.00545551	0.241778		0.133333	0.603522		240.289	107.724	24.3938	80.3805	48.4904	57.2383
CP027620.1_14632001_14633001		164.647	62.5664	-1.32653	2.82029	0.00545988	0.241778		0.133333	0.603522		95.1314	155.371	53.2229	67.3186	34.3474	44.2787
CP027633.1_4339001_4340001		164.646	95.966	-1.76312	5.54237	0.00546008	0.241778		0.133333	0.603522		410.869	1500.88	307.141	274.298	329.331	214.914
CP027632.1_4393001_4394001		164.641	74.7868	3.09306	3.39777	0.00546081	0.241778		0.133333	0.603522		24.6029	12.4297	150.798	30.1427	318.219	142.556
CP027624.1_5973001_5974001		164.595	24.4112	-1.96017	1.43888	0.00546758	0.241778		0.133333	0.603522		23.7828	85.9719	8.87049	14.0666	11.1124	21.5994
CP027632.1_12268001_12269001		164.584	95.7489	-1.83038	5.48736	0.00546929	0.241778		0.133333	0.603522		1081.71	788.249	231.742	108.514	255.585	455.746
CP027622.1_19510001_19511001		164.566	15.7033	-1.61274	1.13483	0.00547188	0.241778		0.133333	0.603522		22.9628	56.9694	12.1969	12.0571	10.1022	17.2795
CP027619.1_19907001_19908001		164.557	61.9265	-1.87674	2.79458	0.00547329	0.241778		0.133333	0.603522		131.216	154.335	53.2229	10.0476	41.4189	50.7585
CP027630.1_13564001_13565001		164.556	84.1135	2.99661	3.99135	0.00547339	0.241778		0.133333	0.603522		43.4652	16.5729	389.193	52.2473	350.546	178.195
CP027623.1_2802001_2803001		164.55	99.2022	3.22546	7.42002	0.00547426	0.241778		0.133333	0.603522		382.166	185.409	5045.09	691.272	3591.32	1300.28
CP027627.1_830001_831001		164.513	46.4516	1.43597	2.20203	0.00547992	0.241778		0.133333	0.603522		26.2431	18.6445	84.2696	46.2188	61.6233	52.9184
CP027626.1_20822001_20823001		164.381	51.7259	-2.73016	2.39268	0.00549966	0.241778		0.133333	0.603522		49.2059	206.125	19.9586	40.1902	3.03065	12.9596
CP027629.1_7870001_7871001		164.357	17.2735	-1.26639	1.19023	0.00550327	0.241778		0.133333	0.603522		34.4441	40.3965	16.6322	19.0904	13.1328	12.9596
CP027624.1_15207001_15208001		164.355	86.8028	-1.56246	4.21339	0.00550353	0.241778		0.133333	0.603522		212.405	504.438	84.2696	95.4518	134.359	170.635
CP027630.1_17346001_17347001		164.341	14.8308	2.16732	1.10388	0.00550565	0.241778		0.133333	0.603522		6.56079	6.21484	54.3317	25.1189	18.1839	19.4394
CP027621.1_18730001_18731001		164.321	80.3825	-4.13484	3.72946	0.0055087	0.241778		0.10021	0.603522		68.8883	700.205	1.10881	5.02378	14.143	66.958
CP027619.1_26532001_26533001		164.32	34.8641	2.63294	1.80068	0.00550887	0.241778		0.133333	0.603522		4.92059	11.3939	76.508	28.1332	76.7765	19.4394
CP027632.1_9017001_9018001		164.314	64.2339	3.95341	2.89347	0.00550976	0.241778		0.133333	0.603522		7.38088	7.25065	84.2696	16.0761	289.932	70.1979
CP027631.1_7884001_7885001		164.285	16.6646	-1.27732	1.16966	0.00551412	0.241778		0.133333	0.603522		38.5446	35.2174	13.3057	20.0951	14.143	12.9596
CP027620.1_13920001_13921001		164.258	68.5568	-1.8972	3.08874	0.00551809	0.241778		0.133333	0.603522		154.178	199.911	16.6322	86.409	33.3372	52.9184
CP027633.1_3099001_3100001		164.238	99.4672	1.89054	7.95881	0.00552111	0.241778		0.133333	0.603522		1003.8	929.118	3133.5	2392.32	5725.91	3083.31
CP027625.1_152001_153001		164.21	25.5106	-1.34228	1.47907	0.00552537	0.241778		0.133333	0.603522		53.3064	41.4323	18.8498	12.0571	24.2452	19.4394
CP027630.1_1169001_1170001		164.202	64.1648	3.5724	2.89084	0.00552665	0.241778		0.133333	0.603522		11.4814	7.25065	131.949	13.0618	221.238	89.6373
CP027623.1_3577001_3578001		164.184	72.743	-1.26607	3.28822	0.00552934	0.241778		0.133333	0.603522		131.216	211.305	49.8965	66.3139	85.8685	82.0775
CP027626.1_22924001_22925001		164.154	59.6459	1.88367	2.70481	0.00553379	0.241778		0.133333	0.603522		29.5235	19.6803	80.9432	40.1902	124.257	120.956
CP027627.1_6299001_6300001		164.139	46.5587	1.81007	2.20668	0.00553617	0.241778		0.133333	0.603522		15.5819	20.7161	78.7256	31.1474	90.9196	53.9984
CP027627.1_25739001_25740001		164.134	95.942	1.53735	5.5345	0.00553691	0.241778		0.133333	0.603522		298.516	145.013	639.784	556.635	747.561	633.941
CP027627.1_14234001_14235001		164.12	96.9837	-3.5785	5.84418	0.00553892	0.241778		0.133333	0.603522		734.808	2474.54	52.1141	19.0904	71.7255	394.188
CP027627.1_4087001_4088001		164.111	79.7426	2.59123	3.68784	0.00554041	0.241778		0.133333	0.603522		52.4863	10.3581	86.4873	202.961	167.696	312.111
CP027633.1_11955001_11956001		164.105	78.2049	-1.59951	3.59115	0.00554119	0.241778		0.133333	0.603522		178.781	288.99	47.6789	114.542	46.47	99.357
CP027622.1_2915001_2916001		164.035	73.8833	-1.27872	3.34853	0.00555194	0.241827		0.133333	0.603522		115.634	243.415	68.7463	71.3377	83.8481	71.2779
CP027621.1_17454001_17455001		163.994	82.0838	-1.57038	3.8435	0.00555814	0.241827		0.133333	0.603522		132.036	422.609	92.0313	111.528	84.8583	84.2375
CP027629.1_12245001_12246001		163.98	85.3073	-1.46885	4.09053	0.0055603	0.241827		0.133333	0.603522		179.602	460.934	110.881	144.685	90.9196	115.557
CP027619.1_3336001_3337001		163.955	53.1524	1.23407	2.44575	0.00556407	0.241827		0.133333	0.603522		30.3436	30.0384	89.8137	61.2901	63.6437	70.1979
CP027620.1_15553001_15554001		163.94	44.0075	-2.22175	2.11481	0.00556625	0.241827		0.133333	0.603522		39.3647	151.228	8.87049	38.1807	14.143	19.4394
CP027628.1_15546001_15547001		163.894	87.3821	-1.43365	4.26649	0.00557329	0.241827		0.133333	0.603522		259.971	456.791	139.71	186.885	120.216	83.1575
CP027632.1_1216001_1217001		163.891	69.1587	1.88117	3.11594	0.00557381	0.241827		0.133333	0.603522		31.1637	35.2174	118.643	58.2758	208.105	104.757
CP027623.1_1532001_1533001		163.877	76.0695	-1.86913	3.46687	0.00557592	0.241827		0.133333	0.603522		121.375	338.709	38.8084	71.3377	37.3781	103.677
CP027628.1_15285001_15286001		163.839	75.7608	-1.12973	3.45015	0.00558176	0.241827		0.133333	0.603522		175.501	191.624	74.2903	66.3139	89.9094	104.757
CP027624.1_339001_340001		163.838	68.4751	-2.2858	3.08446	0.00558182	0.241827		0.266667	0.648429		65.6079	320.064	25.5027	29.1379	26.2657	76.6777
CP027633.1_5500001_5501001		163.832	78.6601	2.52023	3.61907	0.00558271	0.241827		0.133333	0.603522		53.3064	9.32226	184.063	87.4138	202.044	257.032
CP027633.1_5148001_5149001		163.8	70.7782	2.38564	3.1934	0.00558761	0.241827		0.133333	0.603522		26.2431	24.8594	133.057	37.176	231.34	134.996
CP027625.1_9683001_9684001		163.787	14.9957	1.63652	1.11017	0.0055896	0.241827		0.133333	0.603522		5.74069	12.4297	23.285	26.1237	34.3474	28.0792
CP027624.1_1455001_1456001		163.757	43.3619	1.67204	2.09252	0.00559431	0.241827		0.133333	0.603522		20.5025	15.5371	63.2022	84.3995	32.327	51.8384
CP027627.1_1234001_1235001		163.74	57.3104	-1.4619	2.60809	0.00559681	0.241827		0.133333	0.603522		72.1686	152.264	26.6115	35.1665	47.4802	52.9184
CP027623.1_17336001_17337001		163.74	38.3483	1.85645	1.91875	0.00559685	0.241827		0.133333	0.603522		18.8623	9.32226	75.3992	28.1332	46.47	58.3183
CP027629.1_13472001_13473001		163.656	45.8892	1.79618	2.18263	0.00560974	0.241909		0.133333	0.603522		17.2221	18.6445	53.2229	33.1569	102.032	61.5582
CP027631.1_2162001_2163001		163.651	67.8478	-1.15907	3.05362	0.00561045	0.241909		0.133333	0.603522		173.861	105.652	70.9639	62.2949	54.5518	62.6381
CP027621.1_44001_45001		163.639	90.0024	1.90085	4.54045	0.0056124	0.241909		0.133333	0.603522		131.216	46.6113	359.255	214.013	291.953	468.706
CP027619.1_18648001_18649001		163.635	93.9518	-1.59507	5.09255	0.0056129	0.241909		0.133333	0.603522		329.68	1006.8	202.912	193.918	216.187	271.072
CP027630.1_642001_643001		163.602	45.6721	1.49894	2.174	0.00561808	0.241909		0.133333	0.603522		28.7034	13.4655	48.7877	55.2616	72.7357	64.7981
CP027632.1_16924001_16925001		163.594	62.0971	2.9284	2.80076	0.00561921	0.241909		0.133333	0.603522		20.5025	6.21484	89.8137	32.1522	216.187	79.9176
CP027621.1_17597001_17598001		163.499	64.1296	-1.40115	2.8889	0.00563384	0.242392		0.133333	0.603522		86.9304	182.302	53.2229	68.3234	38.3883	43.1987
CP027619.1_2829001_2830001		163.462	38.1158	-1.27644	1.91095	0.00563967	0.242495		0.133333	0.603522		60.6873	67.3274	21.0674	38.1807	23.235	22.6793
CP027619.1_1192001_1193001		163.421	65.6279	-1.43218	2.95382	0.00564599	0.242495		0.133333	0.603522		100.052	184.374	34.3731	67.3186	41.4189	66.958
CP027630.1_16004001_16005001		163.414	14.0584	-1.32364	1.07813	0.00564695	0.242495		0.133333	0.603522		28.7034	41.4323	12.1969	17.0809	11.1124	15.1195
CP027632.1_21511001_21512001		163.393	90.6198	-1.88699	4.61278	0.00565023	0.242495		0.133333	0.603522		291.955	739.566	85.3785	208.989	74.7561	187.914
CP027622.1_16734001_16735001		163.346	78.2514	-1.41105	3.5947	0.00565757	0.242495		0.133333	0.603522		124.655	320.064	94.2489	84.3995	84.8583	70.1979
CP027623.1_19889001_19890001		163.338	84.7971	-1.13293	4.04606	0.0056588	0.242495		0.133333	0.603522		225.527	333.53	139.71	112.533	139.41	117.716
CP027628.1_13165001_13166001		163.329	97.2839	-2.04978	5.95009	0.00566016	0.242495		0.133333	0.603522		551.106	2168.98	168.539	351.665	309.127	483.826
CP027621.1_18643001_18644001		163.296	68.6823	1.26063	3.09483	0.00566527	0.242567		0.133333	0.603522		50.8461	43.5039	83.1608	135.642	109.104	125.276
CP027620.1_13599001_13600001		163.227	44.7855	-2.66735	2.14239	0.00567604	0.242577		0.133333	0.603522		93.4912	116.01	43.2436	9.0428	2.02044	11.8796
CP027626.1_22176001_22177001		163.223	75.1702	2.0167	3.41729	0.00567662	0.242577		0.133333	0.603522		31.1637	44.5397	188.498	67.3186	246.493	110.157
CP027620.1_10289001_10290001		163.195	75.0194	-1.80091	3.40835	0.00568104	0.242577		0.133333	0.603522		81.1897	353.21	70.9639	47.2235	66.6744	63.7181
CP027628.1_364001_365001		163.174	57.23	-1.32074	2.60514	0.00568423	0.242577		0.133333	0.603522		65.6079	149.156	44.3524	43.2045	39.3985	44.2787
CP027623.1_18787001_18788001		163.166	38.213	-1.57905	1.9147	0.00568546	0.242577		0.133333	0.603522		43.4652	97.3658	26.6115	30.1427	13.1328	23.7593
CP027623.1_19598001_19599001		163.163	95.9364	4.55524	5.53327	0.00568601	0.242577		0.133333	0.603522		51.6662	10.3581	854.893	72.3424	1643.62	386.628
CP027633.1_8862001_8863001		163.069	58.6663	-1.16159	2.6657	0.00570069	0.243057		0.133333	0.603522		92.6711	120.154	39.9172	61.2901	48.4904	39.9588
CP027621.1_15059001_15060001		163	42.8841	-1.63296	2.07582	0.00571153	0.243365		0.133333	0.603522		111.533	47.6471	32.1555	35.1665	20.2044	15.1195
CP027626.1_5488001_5489001		162.979	53.3596	-1.58086	2.45476	0.00571478	0.243365		0.133333	0.603522		59.0471	149.156	24.3938	51.2426	32.327	30.2391
CP027619.1_2724001_2725001		162.957	77.5945	1.46486	3.55302	0.00571829	0.243368		0.133333	0.603522		68.0682	47.6471	138.601	229.084	110.114	163.075
CP027629.1_17100001_17101001		162.908	75.9003	3.23272	3.45787	0.00572583	0.243409		0.133333	0.603522		28.7034	6.21484	232.85	31.1474	246.493	163.075
CP027624.1_18845001_18846001		162.876	10.0709	1.57832	0.9307	0.00573086	0.243409		0.133333	0.603522		10.6613	5.17903	21.0674	28.1332	22.2248	25.9192
CP027633.1_18088001_18089001		162.864	85.0889	-1.22506	4.07122	0.00573277	0.243409		0.133333	0.603522		236.188	350.103	103.119	167.794	109.104	120.956
CP027630.1_14150001_14151001		162.849	71.6084	-1.56013	3.23303	0.00573526	0.243409		0.133333	0.603522		104.973	254.808	43.2436	86.409	45.4598	68.038
CP027622.1_11336001_11337001		162.841	90.8185	3.90289	4.63325	0.00573639	0.243409		0.133333	0.603522		41.0049	10.3581	357.037	44.2093	788.98	371.509
CP027629.1_17552001_17553001		162.813	44.9801	-1.83648	2.15014	0.00574087	0.243453		0.133333	0.603522		53.3064	125.333	24.3938	25.1189	10.1022	39.9588
CP027622.1_4275001_4276001		162.73	32.1395	1.60063	1.70324	0.00575399	0.243523		0.133333	0.603522		13.9417	14.5013	59.8758	25.1189	45.4598	43.1987
CP027624.1_1493001_1494001		162.718	21.8698	-3.00018	1.34879	0.00575591	0.243523		0.10021	0.603522		51.6662	71.4706	1.10881	16.0761	0	12.9596
CP027628.1_11344001_11345001		162.685	27.3937	2.04703	1.5413	0.00576109	0.243523		0.133333	0.603522		9.84118	9.32226	42.1348	15.0713	55.562	47.5186
CP027621.1_4329001_4330001		162.672	86.6605	-1.87767	4.2026	0.00576314	0.243523		0.133333	0.603522		152.538	620.448	88.7049	130.618	66.6744	133.916
CP027619.1_6973001_6974001		162.662	95.2049	2.8439	5.34949	0.00576464	0.243523		0.133333	0.603522		149.258	22.7877	426.892	334.584	817.266	906.093
CP027619.1_1461001_1462001		162.641	97.8984	-1.25235	6.25269	0.00576804	0.243523		0.133333	0.603522		1280.17	1425.27	451.286	584.768	587.947	646.901
CP027620.1_17109001_17110001		162.595	90.3618	2.49815	4.57986	0.00577527	0.243523		0.133333	0.603522		97.5917	27.9668	367.016	147.699	612.192	301.311
CP027626.1_6733001_6734001		162.576	38.1397	1.71743	1.91209	0.00577837	0.243523		0.133333	0.603522		22.1427	8.28645	56.5494	34.1617	55.562	58.3183
CP027622.1_19938001_19939001		162.571	51.3947	-1.67216	2.37997	0.0057791	0.243523		0.133333	0.603522		109.073	92.1868	21.0674	57.2711	16.1635	31.3191
CP027628.1_9274001_9275001		162.559	95.1118	-1.55547	5.32173	0.00578108	0.243523		0.133333	0.603522		429.731	1120.74	237.286	355.684	217.197	244.073
CP027630.1_2304001_2305001		162.555	99.4207	2.0672	7.85722	0.00578161	0.243523		0.133333	0.603522		696.263	919.796	2217.62	2571.17	2732.64	6024.06
CP027627.1_2917001_2918001		162.542	78.7207	-1.66286	3.62323	0.00578371	0.243523		0.133333	0.603522		100.052	387.392	72.0727	79.3757	77.7868	77.7577
CP027629.1_2528001_2529001		162.475	54.2941	-2.24518	2.49031	0.00579436	0.243827		0.266667	0.648429		38.5446	212.34	15.5234	29.1379	17.1737	43.1987
CP027624.1_8151001_8152001		162.432	62.3014	-1.54248	2.80887	0.00580122	0.243885		0.133333	0.603522		108.253	156.407	47.6789	52.2473	61.6233	19.4394
CP027627.1_15001001_15002001		162.423	21.8839	-1.53724	1.34924	0.00580261	0.243885		0.133333	0.603522		28.7034	63.1842	12.1969	22.1046	14.143	14.0396
CP027632.1_1311001_1312001		162.383	98.4425	-1.96273	6.58465	0.00580912	0.243935		0.133333	0.603522		1748.45	2393.75	227.306	995.713	378.832	522.704
CP027633.1_1597001_1598001		162.286	71.8128	-1.46093	3.24269	0.00582451	0.243935		0.133333	0.603522		106.613	245.486	55.4406	89.4233	47.4802	62.6381
CP027619.1_5578001_5579001		162.261	32.1353	-2.04451	1.70318	0.00582855	0.243935		0.133333	0.603522		88.5706	45.5755	19.9586	30.1427	6.06131	8.63974
CP027633.1_20433001_20434001		162.259	40.3837	-1.32951	1.98893	0.00582895	0.243935		0.133333	0.603522		54.1265	83.9003	19.9586	33.1569	34.3474	21.5994
CP027633.1_21561001_21562001		162.252	76.7023	-1.1969	3.50193	0.00583005	0.243935		0.133333	0.603522		173.861	215.448	114.208	89.4233	67.6846	68.038
CP027633.1_6611001_6612001		162.246	98.3847	1.9975	6.5402	0.005831	0.243935		0.133333	0.603522		378.885	297.276	1127.66	621.944	2091.15	1561.63
CP027624.1_5380001_5381001		162.201	46.9928	-2.05193	2.22172	0.00583823	0.243935		0.133333	0.603522		84.4701	112.903	9.9793	26.1237	10.1022	48.5985
CP027624.1_17603001_17604001		162.187	64.1578	1.34947	2.89022	0.00584045	0.243935		0.133333	0.603522		44.2853	33.1458	102.011	66.3139	122.236	105.837
CP027621.1_7680001_7681001		162.141	42.9941	-1.44056	2.07946	0.00584779	0.243935		0.133333	0.603522		50.026	102.545	25.5027	40.1902	23.235	22.6793
CP027626.1_15499001_15500001		162.121	48.4333	-1.1372	2.27277	0.00585108	0.243935		0.133333	0.603522		76.2691	82.8645	26.6115	39.1855	36.3678	42.1187
CP027632.1_5176001_5177001		162.111	22.6648	-1.42291	1.37564	0.0058527	0.243935		0.133333	0.603522		29.5235	61.1126	13.3057	20.0951	16.1635	17.2795
CP027619.1_12255001_12256001		162.104	8.53031	1.78807	0.870844	0.00585374	0.243935		0.133333	0.603522		8.20098	5.17903	34.3731	16.0761	26.2657	18.3595
CP027620.1_3678001_3679001		162.101	73.7818	2.8468	3.34228	0.00585431	0.243935		0.133333	0.603522		20.5025	21.7519	104.228	31.1474	265.687	209.514
CP027632.1_16558001_16559001		162.082	6.26806	1.62712	0.776343	0.00585737	0.243935		0.133333	0.603522		5.74069	8.28645	19.9586	30.1427	18.1839	18.3595
CP027628.1_8653001_8654001		162.054	20.4589	1.48474	1.30162	0.00586182	0.243935		0.133333	0.603522		13.1216	9.32226	35.482	22.1046	34.3474	35.6389
CP027621.1_1930001_1931001		162.041	90.352	-1.51192	4.5783	0.00586389	0.243935		0.133333	0.603522		233.728	678.453	141.928	189.899	151.533	155.515
CP027628.1_13694001_13695001		162.03	78.2866	-3.5351	3.59629	0.00586577	0.243935		0.533333	0.802086		23.7828	642.2	12.1969	41.195	11.1124	49.6785
CP027626.1_5940001_5941001		161.996	76.4557	-1.4725	3.48752	0.00587126	0.243935		0.133333	0.603522		112.353	307.635	58.767	89.4233	74.7561	78.8376
CP027629.1_15111001_15112001		161.956	35.4419	-1.25256	1.82017	0.00587767	0.243935		0.133333	0.603522		64.7878	53.8619	27.7203	26.1237	29.2963	16.1995
CP027628.1_16353001_16354001		161.946	37.2151	-2.49928	1.87902	0.00587929	0.243935		0.133333	0.603522		46.7456	122.225	9.9793	17.0809	2.02044	30.2391
CP027631.1_14359001_14360001		161.923	42.2964	1.84609	2.05636	0.00588299	0.243935		0.133333	0.603522		22.9628	8.28645	82.052	36.1712	56.5722	55.0784
CP027624.1_9079001_9080001		161.884	10.0117	1.54994	0.928012	0.00588943	0.243935		0.133333	0.603522		9.02108	7.25065	31.0467	18.0856	27.2759	20.5194
CP027627.1_7272001_7273001		161.858	20.9184	-1.88826	1.31785	0.00589355	0.243935		0.133333	0.603522		22.9628	75.6139	8.87049	9.0428	15.1533	19.4394
CP027632.1_20737001_20738001		161.851	64.6807	1.45836	2.91262	0.00589473	0.243935		0.133333	0.603522		46.7456	26.931	143.037	79.3757	97.9911	87.4774
CP027626.1_883001_884001		161.841	5.61687	2.15094	0.746714	0.00589637	0.243935		0.133333	0.603522		7.38088	2.07161	14.4145	16.0761	30.3065	28.0792
CP027631.1_4055001_4056001		161.837	19.5865	-1.58551	1.27079	0.00589694	0.243935		0.133333	0.603522		42.6451	44.5397	14.4145	21.0999	6.06131	16.1995
CP027619.1_27626001_27627001		161.796	39.7593	1.63296	1.967	0.00590366	0.243935		0.133333	0.603522		17.2221	16.5729	53.2229	27.1284	63.6437	66.958
CP027623.1_13364001_13365001		161.796	33.2431	-1.25731	1.74438	0.00590371	0.243935		0.133333	0.603522		47.5657	65.2558	21.0674	27.1284	28.2861	17.2795
CP027619.1_3836001_3837001		161.758	65.6941	-1.21866	2.95674	0.00590988	0.243935		0.133333	0.603522		108.253	158.478	56.5494	41.195	56.5722	74.5178
CP027622.1_9503001_9504001		161.756	78.2302	1.32998	3.59322	0.00591017	0.243935		0.133333	0.603522		64.7878	64.22	126.404	123.585	206.084	193.314
CP027626.1_19617001_19618001		161.742	52.8888	1.39662	2.43673	0.00591247	0.243935		0.133333	0.603522		33.624	20.7161	52.1141	66.3139	87.8889	82.0775
CP027622.1_5013001_5014001		161.706	15.8766	1.54531	1.14178	0.00591834	0.243935		0.133333	0.603522		9.02108	10.3581	32.1555	18.0856	33.3372	30.2391
CP027619.1_4782001_4783001		161.701	60.0899	-2.49751	2.72275	0.00591906	0.243935		0.266667	0.648429		34.4441	276.56	32.1555	12.0571	41.4189	23.7593
CP027632.1_16088001_16089001		161.686	26.6847	-1.38349	1.51759	0.00592158	0.243935		0.133333	0.603522		67.2481	31.0742	18.8498	21.0999	18.1839	17.2795
CP027629.1_17190001_17191001		161.614	88.1827	2.74536	4.34421	0.00593327	0.243935		0.133333	0.603522		59.8672	31.0742	527.794	73.3472	404.087	222.473
CP027619.1_10989001_10990001		161.612	7.54507	1.81588	0.830209	0.00593369	0.243935		0.133333	0.603522		5.74069	7.25065	32.1555	20.0951	13.1328	26.9992
CP027633.1_1323001_1324001		161.6	32.0084	-1.18819	1.69936	0.00593565	0.243935		0.133333	0.603522		51.6662	54.8977	17.741	25.1189	22.2248	28.0792
CP027627.1_19675001_19676001		161.588	86.1756	1.81365	4.15918	0.00593761	0.243935		0.133333	0.603522		108.253	35.2174	312.685	170.809	270.738	260.272
CP027627.1_4713001_4714001		161.552	53.8952	-1.55193	2.47594	0.00594354	0.243935		0.133333	0.603522		53.3064	156.407	46.5701	34.1617	30.3065	31.3191
CP027620.1_8996001_8997001		161.492	69.4166	1.67106	3.1271	0.00595325	0.243935		0.133333	0.603522		51.6662	23.8235	104.228	86.409	182.849	111.237
CP027633.1_735001_736001		161.481	76.6713	-1.4013	3.50028	0.00595518	0.243935		0.133333	0.603522		127.935	286.918	66.5287	106.504	64.6539	75.5977
CP027623.1_5846001_5847001		161.451	34.7428	-1.1443	1.7964	0.00595999	0.243935		0.133333	0.603522		46.7456	66.2916	25.5027	25.1189	25.2554	25.9192
CP027630.1_12456001_12457001		161.439	59.6953	-1.54022	2.70691	0.00596201	0.243935		0.133333	0.603522		67.2481	179.195	38.8084	56.2663	29.2963	44.2787
CP027619.1_20036001_20037001		161.429	65.088	-1.42594	2.93146	0.00596368	0.243935		0.133333	0.603522		82.8299	196.803	37.6996	52.2473	51.5211	65.878
CP027627.1_4058001_4059001		161.407	79.9935	-1.68705	3.70398	0.00596727	0.243935		0.133333	0.603522		154.178	364.604	83.1608	38.1807	84.8583	115.557
CP027630.1_3405001_3406001		161.382	89.7416	-1.83527	4.50711	0.00597136	0.243935		0.133333	0.603522		274.733	671.203	93.1401	85.4043	107.083	244.073
CP027629.1_9873001_9874001		161.373	46.9252	-1.43346	2.21974	0.00597296	0.243935		0.133333	0.603522		52.4863	116.01	25.5027	28.1332	27.2759	43.1987
CP027627.1_26255001_26256001		161.321	67.9127	-1.2213	3.05623	0.00598139	0.243935		0.133333	0.603522		111.533	175.051	58.767	66.3139	75.7663	44.2787
CP027629.1_474001_475001		161.304	27.0033	1.85002	1.52814	0.00598428	0.243935		0.133333	0.603522		13.9417	7.25065	62.0934	38.1807	31.3167	24.8393
CP027630.1_17433001_17434001		161.296	83.0775	1.27745	3.91179	0.0059855	0.243935		0.133333	0.603522		92.6711	73.5423	218.436	182.866	252.554	153.355
CP027632.1_21746001_21747001		161.254	44.6742	1.77142	2.13807	0.00599248	0.243935		0.133333	0.603522		25.423	9.32226	87.5961	45.214	58.5926	50.7585
CP027619.1_3161001_3162001		161.25	43.1251	1.60358	2.08468	0.00599315	0.243935		0.133333	0.603522		13.9417	23.8235	58.767	33.1569	65.6641	71.2779
CP027619.1_26194001_26195001		161.238	61.3557	-2.77128	2.77174	0.00599509	0.243935		0.266667	0.648429		41.0049	296.241	14.4145	47.2235	7.07152	29.1591
CP027632.1_5172001_5173001		161.209	73.631	-2.69161	3.33432	0.00599999	0.243935		0.133333	0.603522		212.405	281.739	17.741	89.4233	5.05109	39.9588
CP027632.1_22980001_22981001		161.202	95.133	3.16809	5.32571	0.00600116	0.243935		0.133333	0.603522		126.295	10.3581	619.825	318.508	741.5	797.016
CP027623.1_3656001_3657001		161.192	57.9404	-1.88626	2.63423	0.00600286	0.243935		0.133333	0.603522		141.877	112.903	60.9846	10.0476	30.3065	36.7189
CP027624.1_14461001_14462001		161.182	37.9213	3.2327	1.9037	0.0060045	0.243935		0.133333	0.603522		8.20098	3.10742	117.534	16.0761	63.6437	25.9192
CP027627.1_1603001_1604001		161.148	63.725	-1.28776	2.87161	0.00601011	0.243935		0.133333	0.603522		145.157	110.831	73.1815	48.2283	33.3372	55.0784
CP027625.1_3147001_3148001		161.13	66.871	1.31946	3.00765	0.00601301	0.243935		0.133333	0.603522		48.3858	37.289	116.425	72.3424	129.308	111.237
CP027631.1_14630001_14631001		161.086	33.0289	-1.33393	1.73542	0.0060204	0.243935		0.133333	0.603522		39.3647	75.6139	24.3938	19.0904	20.2044	26.9992
CP027629.1_810001_811001		161.085	61.4924	-1.10223	2.77703	0.00602051	0.243935		0.133333	0.603522		123.015	102.545	49.8965	64.3044	53.5415	42.1187
CP027632.1_18528001_18529001		161.08	59.3344	-1.5419	2.69123	0.0060214	0.243935		0.133333	0.603522		77.9093	165.729	24.3938	39.1855	40.4087	62.6381
CP027629.1_4841001_4842001		161.06	35.7859	-1.37371	1.83117	0.00602463	0.243935		0.133333	0.603522		54.1265	70.4348	18.8498	30.1427	31.3167	15.1195
CP027627.1_24873001_24874001		161.047	93.8842	1.62196	5.08078	0.0060268	0.243935		0.133333	0.603522		193.543	113.939	421.348	313.484	690.989	469.786
CP027629.1_16663001_16664001		161.044	73.032	2.3919	3.30402	0.00602729	0.243935		0.133333	0.603522		36.0843	18.6445	146.363	41.195	235.381	157.675
CP027621.1_3409001_3410001		161.005	75.8313	2.01107	3.45414	0.00603391	0.24403		0.133333	0.603522		52.4863	24.8594	121.969	81.3852	271.749	153.355
CP027630.1_16093001_16094001		160.983	78.1217	1.99696	3.58691	0.00603756	0.24403		0.133333	0.603522		42.6451	43.5039	208.456	65.3091	270.738	144.716
CP027620.1_7834001_7835001		160.968	36.2877	-1.37244	1.84793	0.00603996	0.24403		0.133333	0.603522		56.5868	69.399	22.1762	36.1712	23.235	15.1195
CP027620.1_1386001_1387001		160.919	80.742	-1.87424	3.75423	0.00604826	0.244092		0.133333	0.603522		269.812	293.133	54.3317	29.1379	147.492	75.5977
CP027630.1_14232001_14233001		160.918	95.0188	-3.14012	5.304	0.00604838	0.244092		0.133333	0.603522		991.499	1104.17	25.5027	51.2426	46.47	352.069
CP027631.1_13789001_13790001		160.89	80.1697	-1.55369	3.71544	0.006053	0.24412		0.133333	0.603522		125.475	379.105	85.3785	111.528	75.7663	70.1979
CP027622.1_3566001_3567001		160.873	38.3061	-1.22774	1.91766	0.00605595	0.24412		0.133333	0.603522		53.3064	73.5423	22.1762	22.1046	34.3474	29.1591
CP027619.1_18871001_18872001		160.823	47.8752	1.54899	2.2529	0.00606419	0.244199		0.133333	0.603522		22.9628	20.7161	46.5701	45.214	96.9809	68.038
CP027626.1_1263001_1264001		160.818	14.6927	2.32825	1.09946	0.0060651	0.244199		0.133333	0.603522		9.02108	2.07161	44.3524	15.0713	24.2452	34.559
CP027628.1_11798001_11799001		160.787	11.8567	1.43449	0.995676	0.00607022	0.244199		0.133333	0.603522		8.20098	10.3581	26.6115	23.1094	30.3065	20.5194
CP027628.1_9580001_9581001		160.779	75.8468	2.61892	3.45523	0.00607168	0.244199		0.133333	0.603522		41.0049	11.3939	185.171	48.2283	252.554	168.475
CP027627.1_6637001_6638001		160.749	36.0255	1.57312	1.83856	0.00607665	0.244261		0.133333	0.603522		11.4814	20.7161	35.482	56.2663	37.3781	61.5582
CP027623.1_15487001_15488001		160.718	98.7357	-2.31367	6.82269	0.00608184	0.244331		0.133333	0.603522		1662.34	3610.82	263.897	890.214	186.89	779.737
CP027622.1_19316001_19317001		160.635	47.3903	3.12818	2.23607	0.00609594	0.24475		0.133333	0.603522		12.3015	3.10742	43.2436	165.785	32.327	39.9588
CP027619.1_4953001_4954001		160.615	46.9181	-1.88478	2.21954	0.00609918	0.24475		0.133333	0.603522		52.4863	137.762	11.0881	36.1712	18.1839	36.7189
CP027632.1_19747001_19748001		160.56	35.2728	-1.4692	1.81442	0.0061085	0.244986		0.133333	0.603522		36.9044	90.1152	17.741	27.1284	21.2146	24.8393
CP027622.1_15059001_15060001		160.511	95.5587	-1.25536	5.43426	0.00611681	0.245038		0.133333	0.603522		654.438	878.364	260.571	328.555	278.82	415.788
CP027630.1_2000001_2001001		160.501	67.4687	-2.82753	3.03679	0.00611847	0.245038		0.133333	0.603522		213.226	194.732	21.0674	6.02854	8.08174	79.9176
CP027620.1_3680001_3681001		160.479	85.0297	2.98476	4.06639	0.0061223	0.245038		0.133333	0.603522		40.1848	23.8235	180.736	46.2188	443.486	350.99
CP027633.1_4311001_4312001		160.448	65.594	-1.9746	2.95212	0.00612753	0.245038		0.133333	0.603522		59.0471	269.31	28.8291	58.2758	28.2861	50.7585
CP027622.1_2687001_2688001		160.434	95.5615	1.6063	5.43443	0.0061299	0.245038		0.133333	0.603522		262.431	134.655	648.654	421.998	788.98	561.583
CP027630.1_17473001_17474001		160.43	14.3149	1.71391	1.08644	0.00613053	0.245038		0.133333	0.603522		6.56079	10.3581	22.1762	40.1902	19.1941	29.1591
CP027629.1_14626001_14627001		160.35	16.47	1.98289	1.16242	0.00614413	0.245279		0.133333	0.603522		11.4814	3.10742	24.3938	39.1855	21.2146	35.6389
CP027627.1_17153001_17154001		160.335	44.4839	1.56297	2.13105	0.00614667	0.245279		0.133333	0.603522		27.8833	11.3939	67.6375	44.2093	62.6335	61.5582
CP027624.1_10747001_10748001		160.333	88.1672	3.46033	4.34271	0.00614692	0.245279		0.133333	0.603522		41.0049	15.5371	395.846	53.2521	638.458	172.795
CP027624.1_18116001_18117001		160.305	65.6955	-1.76099	2.9568	0.00615184	0.245337		0.133333	0.603522		80.3696	232.021	35.482	75.3567	28.2861	44.2787
CP027626.1_5514001_5515001		160.254	89.8798	1.8928	4.52527	0.00616046	0.245437		0.133333	0.603522		131.216	45.5755	311.576	212.004	481.874	313.191
CP027626.1_7139001_7140001		160.212	14.1049	1.70523	1.07948	0.00616763	0.245437		0.133333	0.603522		6.56079	10.3581	26.6115	17.0809	38.3883	28.0792
CP027619.1_27105001_27106001		160.204	79.2733	1.96242	3.65807	0.006169	0.245437		0.133333	0.603522		72.1686	19.6803	138.601	148.704	263.667	171.715
CP027629.1_8325001_8326001		160.195	99.0274	3.90402	7.14212	0.0061706	0.245437		0.133333	0.603522		214.866	82.8645	2206.53	305.446	5142.01	1279.76
CP027623.1_5207001_5208001		160.188	30.6102	1.55662	1.65314	0.00617175	0.245437		0.133333	0.603522		15.5819	12.4297	43.2436	30.1427	60.6131	32.399
CP027622.1_16520001_16521001		160.118	17.7626	1.82952	1.20704	0.00618373	0.245437		0.133333	0.603522		10.6613	6.21484	35.482	19.0904	23.235	45.3586
CP027627.1_4013001_4014001		160.111	93.4374	-1.43138	4.99705	0.00618486	0.245437		0.133333	0.603522		418.25	774.783	138.601	293.389	227.299	224.633
CP027630.1_432001_433001		160.078	10.4966	-1.2681	0.945929	0.00619055	0.245437		0.133333	0.603522		27.0632	35.2174	12.1969	16.0761	12.1226	10.7997
CP027624.1_14939001_14940001		160.063	27.357	-2.2967	1.54021	0.00619315	0.245437		0.133333	0.603522		23.7828	103.581	3.32643	16.0761	13.1328	18.3595
CP027627.1_1615001_1616001		160.035	20.7803	1.42502	1.31196	0.006198	0.245437		0.133333	0.603522		13.1216	10.3581	28.8291	42.1998	27.2759	29.1591
CP027631.1_264001_265001		160.02	66.9768	2.37842	3.01325	0.00620049	0.245437		0.133333	0.603522		35.2642	9.32226	110.881	70.3329	74.7561	217.074
CP027631.1_3556001_3557001		160.014	12.7433	1.32617	1.02903	0.00620151	0.245437		0.133333	0.603522		9.84118	10.3581	26.6115	23.1094	25.2554	26.9992
CP027633.1_18412001_18413001		160.01	26.2576	2.30161	1.50197	0.00620223	0.245437		0.133333	0.603522		12.3015	3.10742	22.1762	35.1665	33.3372	68.038
CP027627.1_20160001_20161001		160.004	62.503	1.49497	2.81822	0.00620324	0.245437		0.133333	0.603522		38.5446	29.0026	126.404	54.2568	105.063	97.1971
CP027630.1_13215001_13216001		159.976	79.8004	1.68073	3.6907	0.006208	0.245437		0.133333	0.603522		78.7294	33.1458	191.824	113.537	241.442	174.955
CP027632.1_18243001_18244001		159.959	79.3226	-1.7556	3.66171	0.00621109	0.245437		0.133333	0.603522		141.057	371.855	54.3317	133.633	57.5824	57.2383
CP027622.1_10940001_10941001		159.928	66.7033	-1.49987	3.00062	0.00621629	0.245437		0.133333	0.603522		79.5495	220.627	44.3524	66.3139	42.4291	58.3183
CP027620.1_727001_728001		159.914	46.6799	1.44044	2.21096	0.00621879	0.245437		0.133333	0.603522		25.423	19.6803	66.5287	42.1998	84.8583	52.9184
CP027620.1_6866001_6867001		159.906	6.74588	1.6824	0.798438	0.00622007	0.245437		0.133333	0.603522		7.38088	6.21484	32.1555	15.0713	19.1941	22.6793
CP027624.1_19125001_19126001		159.872	32.7681	-1.90291	1.72606	0.00622608	0.245538		0.133333	0.603522		27.0632	106.688	25.5027	18.0856	11.1124	16.1995
CP027631.1_10156001_10157001		159.84	16.8562	1.56089	1.17593	0.00623161	0.245619		0.133333	0.603522		13.1216	6.21484	24.3938	30.1427	35.3576	26.9992
CP027630.1_16165001_16166001		159.809	19.3962	-2.27751	1.26355	0.00623685	0.245638		0.10021	0.603522		39.3647	63.1842	2.21762	18.0856	4.04087	17.2795
CP027632.1_271001_272001		159.789	65.4263	3.56051	2.94475	0.00624032	0.245638		0.133333	0.603522		18.0422	1.03581	123.078	32.1522	235.381	83.1575
CP027624.1_18524001_18525001		159.777	87.9206	3.71844	4.31874	0.00624249	0.245638		0.133333	0.603522		35.2642	11.3939	416.913	44.2093	625.325	161.995
CP027630.1_12458001_12459001		159.727	71.7296	-2.14691	3.23882	0.00625102	0.24574		0.133333	0.603522		89.3907	328.351	53.2229	17.0809	79.8072	37.7989
CP027629.1_5678001_5679001		159.722	25.9264	-1.99655	1.49094	0.00625199	0.24574		0.133333	0.603522		27.8833	87.0077	15.5234	5.02378	20.2044	16.1995
CP027620.1_7831001_7832001		159.541	30.7004	-1.26278	1.65645	0.00628351	0.246842		0.133333	0.603522		50.8461	54.8977	18.8498	31.1474	17.1737	20.5194
CP027630.1_3334001_3335001		159.486	21.5302	-2.39691	1.33801	0.00629311	0.247082		0.10021	0.603522		42.6451	68.3632	1.10881	20.0951	5.05109	15.1195
CP027625.1_14991001_14992001		159.452	98.9612	2.5699	7.03686	0.00629893	0.247115		0.133333	0.603522		520.762	145.013	2389.49	854.043	3082.17	1589.71
CP027629.1_13559001_13560001		159.441	62.3945	-1.11851	2.81373	0.0063009	0.247115		0.133333	0.603522		127.115	105.652	45.4613	54.2568	45.4598	69.1179
CP027633.1_4695001_4696001		159.401	99.7139	4.93079	8.68964	0.00630794	0.247157		0.133333	0.603522		403.488	31.0742	9128.84	1217.76	13488.4	2736.64
CP027619.1_28898001_28899001		159.389	60.1632	-1.91336	2.72497	0.00631005	0.247157		0.133333	0.603522		97.5917	177.123	23.285	62.2949	13.1328	46.4386
CP027627.1_5341001_5342001		159.375	40.3188	1.82657	1.98647	0.00631243	0.247157		0.133333	0.603522		18.8623	11.3939	51.0053	29.1379	87.8889	49.6785
CP027632.1_4262001_4263001		159.221	44.8137	-2.31101	2.14323	0.00633953	0.248081		0.266667	0.648429		25.423	172.98	13.3057	33.1569	15.1533	17.2795
CP027621.1_16807001_16808001		159.198	72.1257	3.61799	3.25895	0.00634362	0.248104		0.133333	0.603522		11.4814	12.4297	245.047	18.0856	256.595	72.3578
CP027630.1_567001_568001		159.178	31.2797	-1.50311	1.67551	0.00634713	0.248105		0.133333	0.603522		31.9838	83.9003	21.0674	20.0951	16.1635	23.7593
CP027630.1_2852001_2853001		159.123	9.18009	1.53431	0.896562	0.00635681	0.248346		0.133333	0.603522		10.6613	5.17903	26.6115	24.1141	23.235	20.5194
CP027625.1_13810001_13811001		159.097	10.8447	1.91111	0.958377	0.00636143	0.248357		0.133333	0.603522		9.02108	4.14323	28.8291	38.1807	17.1737	18.3595
CP027620.1_16114001_16115001		159.03	58.235	-1.09945	2.64718	0.00637334	0.248357		0.133333	0.603522		113.174	92.1868	36.5908	49.233	49.5007	56.1583
CP027621.1_7685001_7686001		159.024	27.4247	-1.26664	1.54239	0.00637439	0.248357		0.133333	0.603522		47.5657	49.7187	17.741	28.1332	15.1533	19.4394
CP027631.1_6931001_6932001		159.023	14.1556	-1.40588	1.08109	0.00637442	0.248357		0.133333	0.603522		29.5235	42.4681	15.5234	9.0428	11.1124	18.3595
CP027632.1_18049001_18050001		158.995	71.0037	1.26818	3.20407	0.00637945	0.248357		0.133333	0.603522		50.8461	50.7545	162.995	96.4566	129.308	101.517
CP027627.1_9234001_9235001		158.967	11.7355	1.53375	0.991266	0.00638435	0.248357		0.133333	0.603522		9.02108	8.28645	35.482	22.1046	19.1941	24.8393
CP027629.1_16026001_16027001		158.951	78.3247	-1.50732	3.59963	0.00638725	0.248357		0.133333	0.603522		121.375	337.673	63.2022	108.514	75.7663	74.5178
CP027620.1_16150001_16151001		158.92	51.0339	1.44313	2.36573	0.0063927	0.248357		0.133333	0.603522		19.6824	31.0742	58.767	48.2283	78.797	89.6373
CP027626.1_7951001_7952001		158.917	62.4959	-1.70968	2.8179	0.00639324	0.248357		0.133333	0.603522		72.1686	207.161	31.0467	67.3186	28.2861	43.1987
CP027632.1_5173001_5174001		158.893	67.876	-2.44314	3.05479	0.00639762	0.248357		0.133333	0.603522		203.384	184.374	21.0674	82.39	6.06131	32.399
CP027630.1_15368001_15369001		158.889	72.5246	-1.34304	3.27753	0.00639832	0.248357		0.133333	0.603522		113.174	235.128	70.9639	71.3377	47.4802	84.2375
CP027620.1_1191001_1192001		158.885	89.97	2.20919	4.53623	0.00639908	0.248357		0.133333	0.603522		113.174	33.1458	579.908	198.942	308.116	274.312
CP027622.1_17515001_17516001		158.852	56.5704	-2.58037	2.57881	0.00640484	0.248391		0.266667	0.648429		31.9838	252.737	34.3731	7.03329	25.2554	28.0792
CP027627.1_12432001_12433001		158.79	67.8788	-1.32094	3.05512	0.00641592	0.248391		0.133333	0.603522		88.5706	207.161	60.9846	67.3186	51.5211	56.1583
CP027625.1_13297001_13298001		158.789	84.6928	1.34491	4.03631	0.00641613	0.248391		0.133333	0.603522		100.872	73.5423	225.089	161.766	299.024	201.954
CP027627.1_16826001_16827001		158.734	41.0673	-1.25939	2.0142	0.00642595	0.248391		0.133333	0.603522		47.5657	90.1152	31.0467	32.1522	25.2554	25.9192
CP027620.1_17248001_17249001		158.721	33.2474	-1.8798	1.74445	0.00642833	0.248391		0.133333	0.603522		31.1637	103.581	11.0881	19.0904	13.1328	29.1591
CP027632.1_18721001_18722001		158.699	79.1577	-1.08296	3.64958	0.00643224	0.248391		0.133333	0.603522		190.263	225.806	87.5961	121.575	83.8481	99.357
CP027621.1_4609001_4610001		158.681	35.2573	-1.38628	1.81426	0.00643537	0.248391		0.133333	0.603522		50.026	73.5423	13.3057	28.1332	22.2248	30.2391
CP027627.1_6489001_6490001		158.653	48.6814	-2.52534	2.28166	0.00644048	0.248391		0.266667	0.648429		22.9628	205.09	22.1762	10.0476	15.1533	31.3191
CP027628.1_7866001_7867001		158.644	32.1818	2.81732	1.70491	0.006442	0.248391		0.133333	0.603522		10.6613	2.07161	19.9586	38.1807	35.3576	96.1171
CP027628.1_802001_803001		158.64	35.0261	1.8385	1.80551	0.00644271	0.248391		0.133333	0.603522		18.8623	7.25065	54.3317	28.1332	65.6641	43.1987
CP027630.1_15070001_15071001		158.638	73.5169	-1.55677	3.32953	0.00644317	0.248391		0.133333	0.603522		235.368	148.12	33.2643	48.2283	81.8276	97.1971
CP027629.1_2073001_2074001		158.624	78.8264	-1.50937	3.63065	0.00644568	0.248391		0.133333	0.603522		125.475	343.888	88.7049	84.3995	55.562	100.437
CP027629.1_1167001_1168001		158.581	87.2102	-1.35951	4.25235	0.00645342	0.248391		0.133333	0.603522		315.738	378.069	99.793	194.923	87.8889	157.675
CP027625.1_9295001_9296001		158.549	94.2013	-2.99507	5.13186	0.0064591	0.248391		0.133333	0.603522		653.618	1170.46	110.881	292.384	23.235	30.2391
CP027628.1_3017001_3018001		158.53	65.15	-1.12752	2.93345	0.00646254	0.248391		0.133333	0.603522		94.3113	160.55	58.767	58.2758	61.6233	53.9984
CP027619.1_28350001_28351001		158.519	99.2981	-3.46082	7.61805	0.00646456	0.248391		0.133333	0.603522		2826.06	8042	86.4873	649.072	87.8889	1150.17
CP027628.1_14389001_14390001		158.513	6.39632	-1.31656	0.783019	0.00646564	0.248391		0.133333	0.603522		29.5235	25.8952	14.4145	8.03805	10.1022	11.8796
CP027631.1_13098001_13099001		158.487	3.80425	1.51891	0.662193	0.00647025	0.248391		0.133333	0.603522		8.20098	5.17903	19.9586	23.1094	16.1635	19.4394
CP027619.1_5010001_5011001		158.467	7.6381	1.60031	0.833554	0.0064739	0.248391		0.133333	0.603522		6.56079	8.28645	25.5027	27.1284	14.143	23.7593
CP027629.1_12435001_12436001		158.45	9.09693	1.50469	0.893032	0.00647703	0.248391		0.133333	0.603522		9.02108	7.25065	32.1555	21.0999	20.2044	20.5194
CP027626.1_23205001_23206001		158.427	35.7069	-2.28191	1.82808	0.00648107	0.248391		0.133333	0.603522		43.4652	112.903	2.21762	16.0761	18.1839	26.9992
CP027624.1_8031001_8032001		158.417	24.9877	2.07984	1.45935	0.00648292	0.248391		0.133333	0.603522		13.1216	4.14323	34.3731	19.0904	51.5211	46.4386
CP027630.1_17908001_17909001		158.398	70.0819	-1.57064	3.15916	0.00648633	0.248391		0.133333	0.603522		87.7505	254.808	58.767	37.176	60.6131	73.4378
CP027622.1_15001_16001		158.377	38.0805	-1.26691	1.90966	0.00649009	0.248391		0.133333	0.603522		54.1265	73.5423	18.8498	22.1046	34.3474	30.2391
CP027619.1_2942001_2943001		158.354	92.3224	1.32766	4.82157	0.00649425	0.248391		0.133333	0.603522		170.58	134.655	434.654	355.684	464.7	278.632
CP027619.1_2023001_2024001		158.306	70.8007	-1.33515	3.19435	0.00650299	0.248391		0.133333	0.603522		113.174	214.412	46.5701	55.2616	69.705	87.4774
CP027631.1_15274001_15275001		158.297	24.1025	-1.16735	1.4276	0.0065046	0.248391		0.133333	0.603522		41.0049	45.5755	23.285	19.0904	17.1737	17.2795
CP027624.1_16691001_16692001		158.293	56.8889	-1.30189	2.59152	0.00650528	0.248391		0.133333	0.603522		66.428	145.013	35.482	40.1902	46.47	48.5985
CP027624.1_6229001_6230001		158.232	57.371	1.41043	2.61009	0.0065164	0.248391		0.133333	0.603522		35.2642	25.8952	65.4199	59.2806	87.8889	114.477
CP027625.1_14992001_14993001		158.219	99.2064	2.43066	7.43772	0.0065188	0.248391		0.133333	0.603522		692.983	268.274	3203.36	1137.38	4183.31	1847.82
CP027625.1_15209001_15210001		158.218	0.159274	1.74323	0.326212	0.00651895	0.248391		0.133333	0.603522		5.74069	3.10742	12.1969	14.0666	20.2044	15.1195
CP027631.1_4897001_4898001		158.217	65.5997	-2.11266	2.9526	0.00651917	0.248391		0.266667	0.648429		41.825	297.276	35.482	49.233	33.3372	37.7989
CP027619.1_28136001_28137001		158.179	95.9336	-1.69469	5.53294	0.00652608	0.248391		0.133333	0.603522		524.043	1341.37	208.456	412.955	185.88	344.51
CP027620.1_14270001_14271001		158.173	41.087	-1.99014	2.01473	0.00652721	0.248391		0.266667	0.648429		32.8039	135.691	12.1969	19.0904	18.1839	34.559
CP027624.1_15785001_15786001		158.15	57.705	1.97625	2.62344	0.00653143	0.248391		0.133333	0.603522		36.0843	7.25065	99.793	66.3139	92.94	89.6373
CP027624.1_1416001_1417001		158.138	13.0393	1.59781	1.04136	0.00653361	0.248391		0.133333	0.603522		9.02108	8.28645	18.8498	21.0999	28.2861	37.7989
CP027628.1_17671001_17672001		158.134	18.0543	1.75041	1.21681	0.00653422	0.248391		0.133333	0.603522		10.6613	7.25065	35.482	21.0999	21.2146	45.3586
CP027633.1_14604001_14605001		158.123	68.2693	1.13554	3.07408	0.00653629	0.248391		0.133333	0.603522		49.2059	50.7545	108.663	101.48	132.339	97.1971
CP027633.1_2731001_2732001		158.117	9.48032	-1.40617	0.908784	0.00653739	0.248391		0.133333	0.603522		37.7245	24.8594	7.76168	10.0476	14.143	15.1195
CP027627.1_25453001_25454001		158.1	21.3046	-1.41201	1.33059	0.00654041	0.248391		0.133333	0.603522		44.2853	42.4681	12.1969	23.1094	10.1022	19.4394
CP027629.1_1623001_1624001		158.056	51.0282	-1.28318	2.3656	0.00654854	0.248391		0.133333	0.603522		60.6873	118.082	27.7203	44.2093	36.3678	37.7989
CP027621.1_19289001_19290001		158.041	32.7188	-1.295	1.72453	0.00655114	0.248391		0.133333	0.603522		40.1848	72.5065	21.0674	27.1284	18.1839	24.8393
CP027624.1_10022001_10023001		158.035	40.285	1.65286	1.98525	0.00655234	0.248391		0.133333	0.603522		22.1427	11.3939	75.3992	35.1665	60.6131	43.1987
CP027624.1_17604001_17605001		158.026	91.8094	1.30689	4.75129	0.00655401	0.248391		0.133333	0.603522		157.459	136.726	409.151	264.251	446.516	336.95
CP027628.1_505001_506001		157.96	95.2711	-1.44208	5.36742	0.00656609	0.248716		0.133333	0.603522		446.133	1103.13	261.679	315.493	236.391	326.15
CP027628.1_9690001_9691001		157.909	62.2888	-1.88939	2.80835	0.00657546	0.248938		0.133333	0.603522		53.3064	237.2	45.4613	45.214	22.2248	43.1987
CP027627.1_24665001_24666001		157.819	41.6015	-1.70198	2.03209	0.00659191	0.249015		0.133333	0.603522		51.6662	106.688	36.5908	11.0523	19.1941	30.2391
CP027627.1_2217001_2218001		157.802	65.7293	-1.74264	2.95796	0.00659516	0.249015		0.133333	0.603522		64.7878	246.522	39.9172	33.1569	48.4904	63.7181
CP027632.1_5123001_5124001		157.786	40.7093	-2.89085	2.00081	0.00659807	0.249015		0.133333	0.603522		37.7245	159.514	5.54406	1.00476	22.2248	23.7593
CP027630.1_16829001_16830001		157.76	8.21035	-1.8324	0.857022	0.00660281	0.249015		0.10021	0.603522		33.624	34.1816	4.43524	14.0666	4.04087	15.1195
CP027631.1_1736001_1737001		157.757	75.1124	-1.4122	3.4135	0.0066034	0.249015		0.133333	0.603522		113.994	277.596	51.0053	83.3947	74.7561	84.2375
CP027630.1_15896001_15897001		157.757	53.423	2.06523	2.45688	0.0066034	0.249015		0.133333	0.603522		16.402	20.7161	79.8344	25.1189	108.093	98.2771
CP027621.1_378001_379001		157.756	97.78	3.43399	6.17738	0.00660346	0.249015		0.133333	0.603522		153.358	54.8977	1626.63	180.856	2007.3	701.979
CP027633.1_1123001_1124001		157.725	59.9137	1.97613	2.71535	0.0066092	0.249015		0.133333	0.603522		36.0843	10.3581	75.3992	89.4233	62.6335	144.716
CP027623.1_5453001_5454001		157.704	96.1027	-1.44269	5.57767	0.0066132	0.249015		0.133333	0.603522		656.079	1137.32	247.265	264.251	317.208	490.305
CP027630.1_3918001_3919001		157.659	97.6461	-1.82515	6.11499	0.0066215	0.249015		0.133333	0.603522		647.058	2244.59	306.032	425.012	301.045	599.382
CP027628.1_9647001_9648001		157.621	39.1222	-2.40548	1.94574	0.00662843	0.249015		0.133333	0.603522		81.1897	92.1868	14.4145	3.01427	8.08174	39.9588
CP027627.1_23560001_23561001		157.612	92.9046	-1.78947	4.90926	0.00663016	0.249015		0.133333	0.603522		448.594	789.285	148.581	306.451	74.7561	185.754
CP027621.1_18492001_18493001		157.609	58.0772	1.84394	2.64108	0.00663072	0.249015		0.133333	0.603522		34.4441	13.4655	139.71	55.2616	78.797	75.5977
CP027624.1_8032001_8033001		157.592	86.4194	2.41746	4.18125	0.00663378	0.249015		0.133333	0.603522		77.0892	22.7877	321.555	93.4423	401.056	260.272
CP027626.1_6444001_6445001		157.539	46.071	-2.54481	2.18936	0.0066437	0.249015		0.133333	0.603522		41.0049	172.98	6.65287	40.1902	7.07152	18.3595
CP027624.1_18862001_18863001		157.532	1.78584	2.11539	0.539545	0.00664502	0.249015		0.133333	0.603522		1.6402	7.25065	16.6322	23.1094	22.2248	12.9596
CP027620.1_3747001_3748001		157.523	39.7127	3.90134	1.96515	0.00664661	0.249015		0.133333	0.603522		0	8.28645	83.1608	17.0809	105.063	31.3191
CP027630.1_17882001_17883001		157.509	17.8514	2.7204	1.20965	0.0066493	0.249015		0.133333	0.603522		8.20098	1.03581	55.4406	20.0951	39.3985	16.1995
CP027619.1_8407001_8408001		157.494	70.3102	2.65891	3.17027	0.00665206	0.249015		0.133333	0.603522		25.423	16.5729	57.6582	219.037	45.4598	213.834
CP027628.1_13432001_13433001		157.479	79.6468	1.5871	3.68191	0.00665491	0.249015		0.133333	0.603522		59.0471	59.041	212.892	86.409	235.381	176.035
CP027622.1_20456001_20457001		157.471	59.8151	1.75138	2.71122	0.0066563	0.249015		0.133333	0.603522		27.8833	25.8952	105.337	38.1807	126.277	93.9572
CP027623.1_15908001_15909001		157.459	58.8651	-1.30405	2.67341	0.00665853	0.249015		0.133333	0.603522		77.0892	147.085	59.8758	46.2188	41.4189	33.479
CP027630.1_14772001_14773001		157.458	52.7351	-1.78604	2.4314	0.0066588	0.249015		0.133333	0.603522		77.0892	138.798	17.741	60.2854	18.1839	28.0792
CP027620.1_14004001_14005001		157.442	15.0662	1.75933	1.11288	0.00666173	0.249015		0.133333	0.603522		7.38088	9.32226	21.0674	18.0856	31.3167	43.1987
CP027623.1_10104001_10105001		157.324	25.2949	-2.25407	1.47083	0.00668374	0.249063		0.133333	0.603522		20.5025	99.4374	13.3057	16.0761	4.04087	16.1995
CP027627.1_17140001_17141001		157.301	32.069	1.6758	1.70094	0.00668811	0.249063		0.133333	0.603522		15.5819	11.3939	70.9639	39.1855	34.3474	30.2391
CP027633.1_16907001_16908001		157.3	80.8054	-1.30359	3.75893	0.00668817	0.249063		0.133333	0.603522		144.337	338.709	107.555	102.485	89.9094	90.7173
CP027630.1_17879001_17880001		157.265	67.2079	1.75343	3.02408	0.00669488	0.249063		0.133333	0.603522		41.0049	25.8952	138.601	49.233	143.451	123.116
CP027623.1_3247001_3248001		157.249	93.8926	-1.70452	5.08398	0.00669787	0.249063		0.133333	0.603522		386.266	981.945	126.404	337.598	172.747	201.954
CP027627.1_17103001_17104001		157.24	24.2984	-1.2184	1.43403	0.00669941	0.249063		0.133333	0.603522		41.825	46.6113	16.6322	19.0904	15.1533	24.8393
CP027630.1_11531001_11532001		157.235	93.1414	-3.27678	4.9446	0.00670039	0.249063		0.266667	0.648429		110.713	1550.6	94.2489	13.0618	131.328	103.677
CP027621.1_5104001_5105001		157.219	68.3792	-1.84853	3.07981	0.00670336	0.249063		0.133333	0.603522		105.793	242.379	39.9172	78.371	18.1839	56.1583
CP027632.1_22531001_22532001		157.217	70.3906	-1.37696	3.17451	0.00670384	0.249063		0.133333	0.603522		90.2108	237.2	56.5494	59.2806	71.7255	63.7181
CP027632.1_23373001_23374001		157.184	50.2995	2.04607	2.33871	0.00671003	0.249063		0.133333	0.603522		24.6029	9.32226	104.228	37.176	94.9605	49.6785
CP027625.1_1646001_1647001		157.169	65.198	2.97229	2.93533	0.00671281	0.249063		0.133333	0.603522		26.2431	2.07161	135.275	99.4708	44.4496	182.515
CP027627.1_17119001_17120001		157.154	16.401	-2.38813	1.1595	0.00671558	0.249063		0.10021	0.603522		27.8833	69.399	2.21762	17.0809	3.03065	14.0396
CP027625.1_10581001_10582001		157.154	5.39276	2.29649	0.735701	0.00671558	0.249063		0.133333	0.603522		7.38088	1.03581	28.8291	20.0951	27.2759	12.9596
CP027629.1_4840001_4841001		157.138	74.4852	-1.17784	3.38098	0.00671863	0.249063		0.133333	0.603522		120.554	235.128	77.6168	78.371	76.7765	80.9976
CP027626.1_7378001_7379001		157.125	44.202	-1.07113	2.1213	0.00672106	0.249063		0.133333	0.603522		63.9677	75.6139	34.3731	28.1332	33.3372	36.7189
CP027626.1_21365001_21366001		157.1	83.0761	1.98433	3.91175	0.00672584	0.249063		0.133333	0.603522		79.5495	29.0026	127.513	148.704	262.657	326.15
CP027622.1_16805001_16806001		157.092	34.6399	-1.64286	1.79261	0.00672721	0.249063		0.133333	0.603522		89.3907	40.3965	16.6322	30.1427	25.2554	10.7997
CP027631.1_663001_664001		157.092	47.0774	-1.16496	2.22385	0.0067273	0.249063		0.133333	0.603522		89.3907	65.2558	32.1555	32.1522	28.2861	45.3586
CP027622.1_17846001_17847001		157.055	54.3321	-1.48962	2.49133	0.00673416	0.249063		0.133333	0.603522		67.2481	140.87	22.1762	44.2093	30.3065	50.7585
CP027625.1_2541001_2542001		157.045	73.9947	2.00145	3.35486	0.00673613	0.249063		0.133333	0.603522		15.5819	58.0052	100.902	221.046	135.369	127.436
CP027624.1_18088001_18089001		157.028	91.1596	4.67501	4.6672	0.00673942	0.249063		0.266667	0.648429		18.8623	12.4297	475.68	14.0666	857.675	273.232
CP027628.1_13812001_13813001		157.01	63.4502	-2.02201	2.86059	0.00674264	0.249063		0.133333	0.603522		166.48	142.941	38.8084	7.03329	54.5518	51.8384
CP027621.1_4174001_4175001		156.987	69.387	1.31523	3.12569	0.00674716	0.249063		0.133333	0.603522		59.0471	34.1816	110.881	89.4233	133.349	132.836
CP027627.1_26022001_26023001		156.986	90.0419	-1.36548	4.54428	0.00674728	0.249063		0.133333	0.603522		293.595	559.336	134.166	236.118	133.349	157.675
CP027628.1_14223001_14224001		156.93	81.5919	-2.35442	3.81	0.00675777	0.249321		0.8	0.922618		56.5868	595.589	49.8965	70.3329	62.6335	71.2779
CP027632.1_15025001_15026001		156.842	65.7519	2.50839	2.9592	0.00677449	0.249573		0.133333	0.603522		21.3226	18.6445	130.84	25.1189	190.931	111.237
CP027624.1_9804001_9805001		156.829	65.3474	3.11447	2.94153	0.00677701	0.249573		0.133333	0.603522		23.7828	2.07161	60.9846	49.233	183.86	171.715
CP027622.1_674001_675001		156.824	80.2289	2.45489	3.71908	0.00677796	0.249573		0.133333	0.603522		55.7667	14.5013	179.627	71.3377	309.127	220.313
CP027620.1_13760001_13761001		156.82	6.48512	1.78865	0.786861	0.00677868	0.249573		0.133333	0.603522		7.38088	5.17903	26.6115	21.0999	29.2963	11.8796
CP027625.1_1138001_1139001		156.765	8.37245	1.92912	0.864385	0.00678906	0.249825		0.133333	0.603522		2.46029	10.3581	22.1762	22.1046	29.2963	21.5994
CP027620.1_15789001_15790001		156.739	30.7258	1.23006	1.65692	0.00679411	0.249882		0.133333	0.603522		15.5819	18.6445	45.4613	39.1855	38.3883	37.7989
CP027621.1_3574001_3575001		156.659	95.6855	1.32996	5.47212	0.00680929	0.249903		0.133333	0.603522		263.252	216.484	457.939	586.777	747.561	620.981
CP027629.1_16411001_16412001		156.653	96.3649	-2.03742	5.65308	0.00681049	0.249903		0.133333	0.603522		757.771	1448.06	124.187	544.578	155.574	249.473
CP027631.1_6739001_6740001		156.606	58.6931	-1.2534	2.66681	0.0068195	0.249903		0.133333	0.603522		82.8299	136.726	42.1348	63.2996	43.4394	34.559
CP027632.1_1085001_1086001		156.6	15.7329	-1.68436	1.1362	0.00682063	0.249903		0.133333	0.603522		24.6029	56.9694	7.76168	10.0476	20.2044	11.8796
CP027621.1_15356001_15357001		156.587	82.8506	4.54821	3.89421	0.00682309	0.249903		0.133333	0.603522		11.4814	8.28645	392.519	16.0761	459.649	74.5178
CP027624.1_3312001_3313001		156.574	21.2243	1.39619	1.3286	0.00682558	0.249903		0.133333	0.603522		14.7618	9.32226	25.5027	32.1522	34.3474	36.7189
CP027619.1_18516001_18517001		156.546	85.6118	-2.29075	4.11272	0.00683089	0.249903		0.133333	0.603522		173.041	622.52	46.5701	169.804	34.3474	73.4378
CP027620.1_17108001_17109001		156.496	92.9187	2.27741	4.91115	0.00684053	0.249903		0.133333	0.603522		141.877	40.3965	487.877	235.113	728.367	323.99
CP027631.1_14959001_14960001		156.472	87.9488	-1.18271	4.32084	0.00684521	0.249903		0.133333	0.603522		243.569	445.397	149.689	171.813	144.461	140.396
CP027632.1_5813001_5814001		156.403	52.2855	1.35324	2.41364	0.00685846	0.249903		0.133333	0.603522		36.0843	18.6445	84.2696	58.2758	67.6846	72.3578
CP027619.1_10731001_10732001		156.394	46.1077	-1.81892	2.19049	0.00686012	0.249903		0.133333	0.603522		34.4441	149.156	33.2643	19.0904	28.2861	22.6793
CP027626.1_25132001_25133001		156.393	95.6644	4.25333	5.46682	0.00686034	0.249903		0.133333	0.603522		66.428	6.21484	1206.39	93.4423	1043.55	467.626
CP027623.1_12435001_12436001		156.391	91.1215	2.17252	4.66442	0.0068607	0.249903		0.133333	0.603522		133.676	30.0384	359.255	217.027	453.588	454.666
CP027624.1_14938001_14939001		156.388	28.682	-1.94423	1.58345	0.00686122	0.249903		0.133333	0.603522		25.423	96.33	14.4145	22.1046	18.1839	7.55977
CP027619.1_20769001_20770001		156.382	90.1349	2.35977	4.5564	0.00686235	0.249903		0.133333	0.603522		88.5706	46.6113	421.348	93.4423	519.252	359.629
CP027619.1_4732001_4733001		156.381	87.7613	1.19251	4.30358	0.00686255	0.249903		0.133333	0.603522		110.713	119.118	233.959	223.056	329.331	264.592
CP027624.1_18731001_18732001		156.375	15.9387	-1.54245	1.14432	0.00686381	0.249903		0.133333	0.603522		31.9838	46.6113	13.3057	7.03329	21.2146	11.8796
CP027623.1_9293001_9294001		156.361	49.1381	-1.8698	2.29674	0.00686644	0.249903		0.133333	0.603522		45.1054	155.371	43.2436	15.0713	30.3065	20.5194
CP027627.1_15331001_15332001		156.32	96.3635	-1.6234	5.65243	0.00687448	0.249903		0.133333	0.603522		492.059	1496.74	312.685	412.955	332.362	232.193
CP027632.1_17108001_17109001		156.279	21.5175	2.40841	1.33755	0.00688226	0.249903		0.133333	0.603522		11.4814	1.03581	45.4613	37.176	38.3883	20.5194
CP027624.1_17602001_17603001		156.266	58.8552	1.78872	2.673	0.00688473	0.249903		0.133333	0.603522		40.1848	10.3581	99.793	70.3329	100.012	85.3174
CP027622.1_15598001_15599001		156.254	36.3905	-1.3828	1.85187	0.00688718	0.249903		0.133333	0.603522		53.3064	73.5423	14.4145	36.1712	22.2248	23.7593
CP027625.1_6927001_6928001		156.246	64.7808	-1.87823	2.91705	0.00688865	0.249903		0.266667	0.648429		50.026	263.095	34.3731	39.1855	51.5211	44.2787
CP027629.1_2316001_2317001		156.244	14.8519	1.6901	1.10481	0.00688913	0.249903		0.133333	0.603522		9.84118	7.25065	31.0467	17.0809	40.4087	23.7593
CP027619.1_5558001_5559001		156.227	74.7784	-1.82651	3.39714	0.00689245	0.249903		0.133333	0.603522		267.352	164.693	44.3524	125.594	35.3576	37.7989
CP027627.1_777001_778001		156.187	49.8583	-1.52915	2.32299	0.00690001	0.249903		0.133333	0.603522		50.026	136.726	21.0674	36.1712	31.3167	39.9588
CP027625.1_9906001_9907001		156.148	85.8387	-1.23419	4.1322	0.00690772	0.249903		0.133333	0.603522		218.146	395.678	129.731	166.789	109.104	115.557
CP027628.1_13695001_13696001		156.12	74.9531	-2.46007	3.40458	0.00691301	0.249903		0.533333	0.802086		42.6451	457.826	27.7203	50.2378	40.4087	62.6381
CP027621.1_10494001_10495001		156.115	21.7233	-1.52718	1.34509	0.0069141	0.249903		0.133333	0.603522		31.1637	60.0768	15.5234	24.1141	12.1226	10.7997
CP027628.1_15139001_15140001		156.109	88.7071	1.41724	4.39754	0.00691531	0.249903		0.133333	0.603522		130.396	84.9361	296.053	192.913	385.903	277.552
CP027619.1_19901001_19902001		156.092	46.3712	-1.60112	2.19934	0.00691852	0.249903		0.133333	0.603522		72.1686	101.509	27.7203	32.1522	11.1124	43.1987
CP027632.1_13921001_13922001		156.071	73.8509	2.41709	3.34627	0.00692263	0.249903		0.133333	0.603522		41.825	13.4655	251.7	65.3091	194.972	87.4774
CP027619.1_3296001_3297001		156.062	36.7965	-2.26663	1.86482	0.00692431	0.249903		0.133333	0.603522		45.1054	114.975	3.32643	22.1046	10.1022	30.2391
CP027629.1_11460001_11461001		156.047	45.6453	-1.11215	2.17301	0.00692728	0.249903		0.133333	0.603522		59.0471	88.0436	36.5908	35.1665	29.2963	34.559
CP027627.1_5198001_5199001		156.004	64.5947	-1.47325	2.90868	0.00693556	0.249903		0.133333	0.603522		68.8883	210.269	43.2436	50.2378	49.5007	57.2383
CP027621.1_14160001_14161001		155.999	49.4327	-1.54483	2.30701	0.00693665	0.249903		0.133333	0.603522		63.9677	121.189	15.5234	27.1284	42.4291	41.0388
CP027625.1_12239001_12240001		155.985	57.1666	-2.09102	2.60267	0.00693944	0.249903		0.133333	0.603522		60.6873	201.982	23.285	11.0523	33.3372	55.0784
CP027619.1_656001_657001		155.975	56.9665	-1.18203	2.59494	0.00694128	0.249903		0.133333	0.603522		75.449	128.44	35.482	48.2283	42.4291	52.9184
CP027622.1_7246001_7247001		155.953	95.5136	-1.68268	5.42229	0.00694567	0.249903		0.133333	0.603522		503.54	1218.11	157.451	414.964	213.156	286.191
CP027633.1_18106001_18107001		155.952	20.1136	-1.49045	1.28907	0.00694589	0.249903		0.133333	0.603522		24.6029	62.1484	15.5234	14.0666	13.1328	18.3595
CP027633.1_21063001_21064001		155.933	72.1271	-1.63484	3.25895	0.00694958	0.249903		0.133333	0.603522		93.4912	280.704	55.4406	91.4328	42.4291	50.7585
CP027625.1_138001_139001		155.888	81.3537	-1.29604	3.79328	0.00695822	0.249903		0.133333	0.603522		179.602	313.849	70.9639	84.3995	114.155	131.756
CP027633.1_19256001_19257001		155.854	89.5767	-3.03327	4.48846	0.00696485	0.249903		0.133333	0.603522		449.414	720.921	16.6322	31.1474	212.146	24.8393
CP027631.1_10936001_10937001		155.843	31.5602	-2.1479	1.68469	0.00696702	0.249903		0.133333	0.603522		43.4652	93.2226	26.6115	23.1094	6.06131	5.39984
CP027630.1_15823001_15824001		155.829	99.6363	-1.46609	8.38384	0.00696989	0.249903		0.133333	0.603522		6833.88	5836.77	2075.69	3150.91	2010.33	1935.3
CP027629.1_16305001_16306001		155.825	38.3765	-1.38908	1.92046	0.00697067	0.249903		0.133333	0.603522		46.7456	87.0077	36.5908	18.0856	22.2248	24.8393
CP027627.1_21762001_21763001		155.815	97.15	1.96586	5.9044	0.00697252	0.249903		0.133333	0.603522		256.691	186.445	676.375	406.926	1466.84	914.733
CP027626.1_24748001_24749001		155.792	16.5772	-1.83411	1.16669	0.00697701	0.249903		0.133333	0.603522		38.5446	47.6471	5.54406	23.1094	6.06131	12.9596
CP027621.1_8655001_8656001		155.781	87.8614	-1.51677	4.31365	0.00697922	0.249903		0.133333	0.603522		200.924	558.3	111.99	180.856	103.042	133.916
CP027633.1_17610001_17611001		155.779	62.1859	-1.12861	2.80437	0.00697971	0.249903		0.133333	0.603522		92.6711	139.834	60.9846	45.214	60.6131	45.3586
CP027626.1_23992001_23993001		155.764	18.7083	1.33162	1.23924	0.00698257	0.249903		0.133333	0.603522		13.1216	10.3581	31.0467	26.1237	35.3576	26.9992
CP027622.1_2273001_2274001		155.761	75.3718	-2.18471	3.42816	0.00698313	0.249903		0.133333	0.603522		132.856	348.031	28.8291	34.1617	28.2861	119.876
CP027628.1_18331001_18332001		155.755	71.3082	-1.43099	3.21896	0.00698435	0.249903		0.133333	0.603522		88.5706	254.808	59.8758	70.3329	54.5518	69.1179
CP027633.1_146001_147001		155.73	19.9797	1.8801	1.28433	0.00698935	0.249903		0.133333	0.603522		13.9417	3.10742	26.6115	36.1712	31.3167	36.7189
CP027623.1_10723001_10724001		155.69	55.361	-1.57038	2.53189	0.00699719	0.249903		0.133333	0.603522		55.7667	163.657	26.6115	33.1569	35.3576	51.8384
CP027619.1_13780001_13781001		155.676	14.4911	-1.32772	1.09177	0.00699985	0.249903		0.133333	0.603522		39.3647	31.0742	16.6322	10.0476	11.1124	18.3595
CP027628.1_19598001_19599001		155.674	61.5318	-1.37751	2.77856	0.00700028	0.249903		0.133333	0.603522		80.3696	166.765	39.9172	38.1807	42.4291	69.1179
CP027619.1_18160001_18161001		155.596	56.0982	1.19386	2.56008	0.0070156	0.249903		0.133333	0.603522		36.9044	30.0384	64.311	69.3282	77.7868	96.1171
CP027621.1_18548001_18549001		155.581	61.4233	-1.15322	2.77397	0.00701861	0.249903		0.133333	0.603522		84.4701	145.013	45.4613	48.2283	50.5109	61.5582
CP027632.1_4720001_4721001		155.571	69.4673	-2.20097	3.12974	0.00702054	0.249903		0.133333	0.603522		108.253	282.775	14.4145	78.371	20.2044	56.1583
CP027623.1_12960001_12961001		155.537	7.6677	1.57527	0.834485	0.00702721	0.249903		0.133333	0.603522		4.92059	10.3581	18.8498	23.1094	21.2146	26.9992
CP027632.1_23659001_23660001		155.526	64.3297	1.27599	2.89737	0.00702958	0.249903		0.133333	0.603522		50.026	31.0742	76.508	99.4708	97.9911	120.956
CP027633.1_10609001_10610001		155.515	75.1646	1.11811	3.41663	0.00703175	0.249903		0.133333	0.603522		62.3275	66.2916	149.689	161.766	125.267	122.036
CP027632.1_19803001_19804001		155.511	24.1406	-1.28217	1.42928	0.00703242	0.249903		0.133333	0.603522		35.2642	54.8977	23.285	15.0713	20.2044	15.1195
CP027627.1_4197001_4198001		155.479	54.7987	-2.66006	2.50933	0.0070387	0.249903		0.266667	0.648429		31.1637	243.415	46.5701	17.0809	13.1328	9.71971
CP027631.1_5955001_5956001		155.427	90.8495	1.7449	4.63729	0.00704913	0.249903		0.133333	0.603522		128.755	80.7929	322.664	167.794	495.007	422.267
CP027628.1_19250001_19251001		155.414	61.9942	-1.32628	2.79673	0.00705175	0.249903		0.133333	0.603522		74.6289	171.944	60.9846	41.195	48.4904	45.3586
CP027632.1_4964001_4965001		155.404	31.9478	-1.52434	1.69774	0.00705375	0.249903		0.133333	0.603522		47.5657	70.4348	27.7203	9.0428	20.2044	24.8393
[truncated: 3,003 more rows]
