# Supplementary material for: Transcriptomes of Different Tissues of Flax (Linum usitatissimum L.) Cultivars With Diverse Characteristics
Source: Front Genet. 2020 Nov 30;11:565146. doi: 10.3389/fgene.2020.565146 (PMC7755106; doi:10.3389/fgene.2020.565146)
Supplement: Supplementary file 5 [file Data_Sheet_5.xlsx]

## Sheet: flowers
Supplementary Data 5. Differential expression analysis between groups of linseed (#3896 and LM98) and fiber flax (Alizee, Atlant, Diplomat, and Universal) genotypes for flowers.
The NCBI representative L. usitatissimum genome (GenBank assembly: GCA_000224295.2) was divided into 1000-bp intervals, expression level was quantified as CPM for each interval, and differential expression analysis was performed using edgeR. Genomic regions were sorted according to score values calculated as -log(p-value)*abs(logFC). Top 5000 regions are represented.
Genomic region		Score	LogCPM rank (%)	LogFC	LogCPM	p (QLF test)	FDR (QLF test)		p (Mann-Wh.)	FDR (Mann-Wh.)		LM98_flowers	3896_flowers	Alizee_flowers	Atlant_flowers	Diplomat_flowers	Universal_flowers
CP027621.1_16290001_16291001		527.562	91.6835	-5.81959	5.06059	1.20631e-05	0.336792		0.133333	0.890631		1327.61	818.681	27.7813	16.0978	9.55398	24.5478
CP027621.1_18475001_18476001		518.914	88.0492	-4.92879	4.58189	1.33388e-05	0.336792		0.133333	0.890631		638.071	857.852	13.8906	33.09	23.2025	25.1466
CP027627.1_14234001_14235001		510.396	88.8286	-6.12396	4.67617	1.4747e-05	0.336792		0.10021	0.890631		793.373	861.769	4.63021	18.7808	5.45942	15.5669
CP027621.1_18476001_18477001		431.597	79.8946	-4.7049	3.84301	4.00631e-05	0.584751		0.133333	0.890631		292.856	586.591	18.5209	25.9354	10.2364	13.172
CP027628.1_15283001_15284001		426.968	90.8471	-4.38852	4.93598	4.26738e-05	0.584751		0.133333	0.890631		952.225	909.754	41.6719	71.5458	34.1213	29.9364
CP027620.1_2440001_2441001		405.559	68.1306	-4.66488	3.11617	5.75576e-05	0.65725		0.133333	0.890631		354.089	172.354	4.63021	13.4148	6.82427	13.7707
CP027632.1_5636001_5637001		385.338	53.6781	9.59996	2.41398	0.000118647	0.999979		0.10021	0.890631		0	0	115.755	82.2777	111.918	44.3058
CP027622.1_7689001_7690001		354.279	72.4772	-3.88661	3.36131	0.000124329	0.999979		0.133333	0.890631		255.583	340.791	9.26043	21.4638	15.0134	31.1338
CP027633.1_10528001_10529001		361.658	45.9424	9.26426	2.08273	0.000165051	0.999979		0.10021	0.890631		0	0	111.125	69.7572	62.7833	40.1147
CP027621.1_18340001_18341001		316.466	93.5458	-4.80851	5.37588	0.000232071	0.999979		0.133333	0.890631		1677.27	913.671	13.8906	95.6926	45.7226	25.1466
CP027633.1_295001_296001		312.941	58.0757	-3.52941	2.60972	0.000246659	0.999979		0.133333	0.890631		115.367	221.318	13.8906	18.7808	9.55398	15.5669
CP027623.1_4080001_4081001		297.781	85.908	-4.73273	4.35532	0.000322483	0.999979		0.133333	0.890631		539.565	723.69	23.1511	37.5616	3.41213	30.5351
CP027630.1_17376001_17377001		294.528	96.9933	-4.84445	6.23436	0.000342011	0.999979		0.133333	0.890631		1856.53	2850.69	175.948	34.8786	31.3916	92.204
CP027621.1_17049001_17050001		287.513	45.4841	6.88055	2.06368	0.000388873	0.999979		0.10021	0.890631		0.887442	0	27.7813	58.131	118.742	60.4715
CP027631.1_4790001_4791001		286.761	81.7351	-4.36066	3.99654	0.000394316	0.999979		0.133333	0.890631		267.12	697.25	13.8906	23.2524	7.5067	46.102
CP027622.1_16430001_16431001		284.051	60.4811	-3.67138	2.72494	0.000414663	0.999979		0.133333	0.890631		171.276	200.753	9.26043	6.26026	14.331	25.7453
CP027632.1_15523001_15524001		278.595	76.885	-4.96569	3.63162	0.00045934	0.999979		0.133333	0.890631		564.413	205.649	0	24.1467	14.331	5.98727
CP027632.1_18297001_18298001		276.916	69.6894	-2.91558	3.20081	0.000474169	0.999979		0.133333	0.890631		223.635	252.655	32.4115	37.5616	18.4255	37.7198
CP027628.1_15286001_15287001		276.098	87.4843	-3.52786	4.52111	0.000481588	0.999979		0.133333	0.890631		753.438	546.44	64.823	101.059	30.7092	29.9364
CP027623.1_2654001_2655001		274.094	64.1154	-3.45179	2.89823	0.000500335	0.999979		0.133333	0.890631		228.073	181.167	23.1511	30.407	14.331	8.38218
CP027620.1_1078001_1079001		273.803	57.3941	-3.13355	2.57715	0.000503124	0.999979		0.133333	0.890631		135.779	179.209	13.8906	25.041	10.9188	20.3567
CP027624.1_15042001_15043001		265.563	42.114	4.62784	1.93216	0.000589977	0.999979		0.10021	0.890631		1.77488	2.93785	27.7813	69.7572	57.3239	82.6244
CP027633.1_21366001_21367001		248.336	54.9902	-4.01276	2.47307	0.000832508	0.999979		0.10021	0.890631		184.588	136.12	0	16.9921	5.45942	12.5733
CP027619.1_2732001_2733001		247.482	62.2792	-4.40439	2.81206	0.00084719	0.999979		0.10021	0.890631		264.458	154.727	0	19.6751	3.41213	11.9745
CP027633.1_10527001_10528001		260.457	32.5204	8.73406	1.56591	0.000847891	0.999979		0.10021	0.890631		0	0	111.125	37.5616	31.3916	24.5478
CP027623.1_4403001_4404001		241.164	15.6187	5.71293	0.95237	0.000965504	0.999979		0.10021	0.890631		0.887442	0	27.7813	48.2934	12.2837	31.7326
CP027628.1_16722001_16723001		240.434	50.8334	-2.96486	2.29104	0.000980338	0.999979		0.133333	0.890631		113.593	135.141	23.1511	19.6751	15.0134	8.38218
CP027633.1_21367001_21368001		239.873	73.9455	-3.34689	3.44547	0.000991922	0.999979		0.133333	0.890631		295.518	305.536	9.26043	57.2367	17.0607	29.9364
CP027627.1_21703001_21704001		238.85	94.0786	-4.1258	5.47099	0.00101343	0.999979		0.133333	0.890631		1232.66	1428.77	27.7813	113.579	139.898	19.1593
CP027630.1_16839001_16840001		238.843	62.469	-3.91204	2.82029	0.00101358	0.999979		0.10021	0.890631		258.246	148.851	4.63021	16.9921	3.41213	25.1466
CP027632.1_2564001_2565001		233.081	79.2159	-2.9075	3.79335	0.00114515	0.999979		0.133333	0.890631		361.189	364.293	18.5209	83.172	45.7226	41.3122
CP027632.1_5603001_5604001		229.616	72.3078	-2.32766	3.35184	0.00123357	0.999979		0.133333	0.890631		203.224	277.137	46.3021	42.0332	58.6887	43.7071
CP027622.1_7688001_7689001		228.86	66.5382	-3.89681	3.02613	0.00125387	0.999979		0.133333	0.890631		236.947	235.028	0	27.724	9.55398	20.3567
CP027628.1_3063001_3064001		225.885	56.7402	-3.07984	2.5483	0.00133754	0.999979		0.133333	0.890631		194.35	112.618	9.26043	30.407	9.55398	20.3567
CP027629.1_10270001_10271001		225.87	98.3186	-4.94198	6.84607	0.001338	0.999979		0.133333	0.890631		4188.73	3056.34	23.1511	31.3013	114.648	296.37
CP027620.1_1385001_1386001		224.922	83.2268	-3.81981	4.11765	0.00136597	0.999979		0.133333	0.890631		694.867	306.516	78.7136	44.7162	12.2837	14.3695
CP027627.1_21701001_21702001		223.369	88.614	-4.00765	4.65075	0.00141328	0.999979		0.133333	0.890631		726.815	756.986	69.4532	38.4559	74.3845	5.38855
CP027628.1_15024001_15025001		221.085	64.5839	-3.53218	2.92025	0.00148623	0.999979		0.133333	0.890631		193.462	229.152	4.63021	42.0332	10.2364	11.9745
CP027628.1_15023001_15024001		221.056	74.9599	-4.27969	3.507	0.00148719	0.999979		0.133333	0.890631		324.804	356.459	0	41.1389	16.3782	7.18473
CP027629.1_10927001_10928001		220.047	67.9336	-3.06457	3.10384	0.00152079	0.999979		0.133333	0.890631		299.955	153.747	27.7813	27.724	9.55398	43.1084
CP027623.1_11743001_11744001		218.812	47.2341	-3.01613	2.13553	0.00156312	0.999979		0.133333	0.890631		175.714	49.9434	9.26043	15.2035	12.9661	16.1656
CP027631.1_14753001_14754001		217.405	56.0586	-2.54085	2.52033	0.00161298	0.999979		0.133333	0.890631		118.03	157.665	27.7813	31.3013	15.6958	20.9555
CP027627.1_1566001_1567001		216.671	50.9224	-2.48564	2.29426	0.0016397	0.999979		0.133333	0.890631		120.692	112.618	13.8906	18.7808	20.4728	27.5415
CP027624.1_907001_908001		215.69	79.4349	-2.48792	3.80966	0.00167621	0.999979		0.133333	0.890631		189.025	494.538	64.823	67.9686	46.405	64.6626
CP027632.1_8635001_8636001		215.018	32.2635	-3.00852	1.55538	0.00170176	0.999979		0.133333	0.890631		86.9693	59.7363	9.26043	11.6262	3.41213	11.9745
CP027630.1_332001_333001		214.164	13.7972	3.00857	0.885116	0.00173485	0.999979		0.10021	0.890631		3.54977	2.93785	37.0417	26.8297	22.5201	25.1466
CP027619.1_9319001_9320001		214.086	58.1516	-2.37403	2.61272	0.00173791	0.999979		0.133333	0.890631		162.402	123.39	32.4115	27.724	20.4728	30.5351
CP027624.1_14727001_14728001		214.049	61.6633	-3.00894	2.78027	0.00173934	0.999979		0.133333	0.890631		275.995	83.2391	9.26043	31.3013	23.2025	21.5542
CP027625.1_8037001_8038001		212.615	52.8651	-3.01115	2.37971	0.00179674	0.999979		0.133333	0.890631		176.601	93.0319	9.26043	14.3092	9.55398	30.5351
CP027630.1_12164001_12165001		212.205	55.1303	-3.81549	2.47845	0.00181353	0.999979		0.133333	0.890631		247.596	69.5291	0	11.6262	8.87155	19.1593
CP027630.1_2742001_2743001		208.537	46.8576	-3.38337	2.1198	0.00197205	0.999979		0.133333	0.890631		151.753	83.2391	0	16.9921	10.9188	11.9745
CP027633.1_5573001_5574001		207.989	80.5149	-2.82697	3.89462	0.00199702	0.999979		0.133333	0.890631		373.613	394.651	41.6719	102.847	21.8377	48.4969
CP027623.1_6103001_6104001		207.886	47.367	-3.28501	2.14059	0.0020018	0.999979		0.133333	0.890631		111.818	124.369	0	16.9921	12.2837	13.7707
CP027633.1_296001_297001		207.765	72.1385	-2.91614	3.34237	0.00200734	0.999979		0.133333	0.890631		147.315	376.045	69.4532	28.6183	25.2498	22.1529
CP027624.1_19375001_19376001		206.196	43.6013	-3.38702	1.9928	0.00208137	0.999979		0.133333	0.890631		165.952	46.0263	9.26043	13.4148	3.41213	13.7707
CP027624.1_13687001_13688001		202.624	68.9407	-2.2783	3.1594	0.00226177	0.999979		0.133333	0.890631		146.428	268.324	46.3021	50.9764	42.9929	31.1338
CP027627.1_12688001_12689001		202.442	73.9966	-2.79303	3.44826	0.00227143	0.999979		0.133333	0.890631		356.752	202.712	13.8906	64.3913	27.2971	50.8918
CP027619.1_1460001_1461001		202.25	39.1249	-3.23093	1.81183	0.00228163	0.999979		0.133333	0.890631		107.38	77.3634	0	14.3092	7.5067	12.5733
CP027620.1_1386001_1387001		201.174	50.1138	-3.00127	2.25787	0.00233997	0.999979		0.133333	0.890631		174.826	69.5291	18.5209	25.041	11.6013	7.18473
CP027630.1_17469001_17470001		200.934	37.2639	-3.25973	1.7426	0.0023532	0.999979		0.133333	0.890631		114.48	61.6948	0	12.5205	6.82427	12.5733
CP027625.1_4834001_4835001		199.922	66.6594	4.47452	3.03398	0.00241001	0.999979		0.133333	0.890631		10.6493	0.979283	194.469	57.2367	163.1	121.542
CP027627.1_1771001_1772001		199.833	68.6925	2.73735	3.14737	0.00241504	0.999979		0.133333	0.890631		12.4242	28.3992	125.016	153.824	122.154	144.293
CP027626.1_2822001_2823001		199.811	62.4486	-3.15726	2.81893	0.00241631	0.999979		0.133333	0.890631		260.908	115.555	9.26043	33.9843	7.5067	29.9364
CP027629.1_3804001_3805001		198.958	59.5601	-2.33044	2.6813	0.00246554	0.999979		0.133333	0.890631		188.138	109.68	32.4115	31.3013	34.8038	20.3567
CP027625.1_10157001_10158001		198.762	72.5545	-4.12505	3.36579	0.00247698	0.999979		0.133333	0.890631		499.63	98.9076	50.9323	15.2035	7.5067	5.98727
CP027620.1_13918001_13919001		197.119	47.3801	-2.48118	2.14098	0.00257553	0.999979		0.133333	0.890631		110.043	98.9076	9.26043	27.724	18.4255	16.1656
CP027621.1_15318001_15319001		196.722	30.2332	4.17784	1.48259	0.00259999	0.999979		0.10021	0.890631		2.66233	1.95857	97.2345	25.9354	40.2632	23.3504
CP027628.1_15387001_15388001		196.264	74.1031	-3.90063	3.45549	0.00262857	0.999979		0.133333	0.890631		402.899	223.277	69.4532	11.6262	8.18912	8.38218
CP027632.1_19735001_19736001		196.156	79.8552	-3.14923	3.83958	0.00263533	0.999979		0.133333	0.890631		425.085	347.646	32.4115	101.059	21.8377	17.3631
CP027632.1_2563001_2564001		195.946	62.2822	-3.04114	2.81215	0.00264861	0.999979		0.133333	0.890631		212.099	157.665	4.63021	44.7162	21.1552	14.3695
CP027632.1_22467001_22468001		195.492	85.5022	-4.77135	4.31858	0.00267749	0.999979		0.133333	0.890631		679.781	541.544	78.7136	13.4148	10.2364	1.79618
CP027627.1_6651001_6652001		195.186	29.6363	-2.50139	1.46158	0.00269722	0.999979		0.133333	0.890631		88.7442	38.192	9.26043	10.7319	11.6013	11.9745
CP027620.1_2445001_2446001		195.06	79.2539	-2.61047	3.79563	0.00270533	0.999979		0.133333	0.890631		477.444	212.504	83.3438	29.5127	38.8983	77.2358
CP027631.1_3816001_3817001		194.587	83.0093	-2.56047	4.10091	0.00273624	0.999979		0.133333	0.890631		616.772	231.111	111.125	49.1878	47.0875	83.8218
CP027632.1_6822001_6823001		194.182	74.1411	-2.29705	3.45715	0.00276293	0.999979		0.133333	0.890631		307.055	205.649	78.7136	46.5048	30.7092	56.2804
CP027627.1_5582001_5583001		194.059	58.8522	-3.02305	2.64933	0.00277112	0.999979		0.133333	0.890631		258.246	69.5291	9.26043	22.3581	12.2837	32.93
CP027620.1_8993001_8994001		193.755	36.667	-2.82627	1.71987	0.00279148	0.999979		0.133333	0.890631		102.056	60.7156	4.63021	18.7808	6.14184	13.172
CP027629.1_10269001_10270001		192.835	95.3309	-5.3614	5.74673	0.00285406	0.999979		0.133333	0.890631		2388.99	1040	0	9.83755	25.2498	124.535
CP027622.1_2254001_2255001		192.818	70.5214	-2.66633	3.24785	0.00285522	0.999979		0.133333	0.890631		212.986	260.489	41.6719	67.0742	25.2498	16.1656
CP027624.1_14726001_14727001		192.602	83.9901	-2.74563	4.18211	0.00287017	0.999979		0.133333	0.890631		578.612	351.563	18.5209	91.221	58.6887	102.981
CP027625.1_13415001_13416001		192.559	49.8584	-2.67876	2.24732	0.00287313	0.999979		0.133333	0.890631		165.952	64.6327	27.7813	11.6262	21.1552	14.3695
CP027632.1_8636001_8637001		192.2	74.2359	-2.36102	3.46198	0.00289819	0.999979		0.133333	0.890631		303.505	219.359	41.6719	69.7572	25.2498	65.2613
CP027623.1_11742001_11743001		189.615	57.1781	-2.91978	2.56766	0.00308594	0.999979		0.133333	0.890631		210.324	94.9905	4.63021	35.7729	15.6958	19.758
CP027632.1_18296001_18297001		188.514	66.6754	-3.63368	3.03499	0.00317006	0.999979		0.133333	0.890631		253.808	210.546	0	26.8297	7.5067	34.1275
CP027630.1_16840001_16841001		188.355	94.4916	-3.02614	5.55009	0.00318239	0.999979		0.133333	0.890631		1434.99	1076.23	300.964	152.929	41.628	127.529
CP027619.1_18161001_18162001		188.01	36.7297	-2.92889	1.72171	0.0032094	0.999979		0.133333	0.890631		124.242	40.1506	9.26043	12.5205	4.77699	15.5669
CP027619.1_28198001_28199001		187.922	66.458	-2.23448	3.0213	0.00321638	0.999979		0.133333	0.890631		147.315	225.235	46.3021	23.2524	51.182	38.3186
CP027629.1_5204001_5205001		187.525	78.5431	-2.62096	3.74345	0.00324783	0.999979		0.133333	0.890631		454.37	215.442	18.5209	70.6515	42.9929	80.2295
CP027632.1_5767001_5768001		187.193	65.4012	-2.31351	2.96511	0.00327445	0.999979		0.133333	0.890631		222.748	141.996	23.1511	58.131	27.9795	34.7262
CP027621.1_5041001_5042001		187.147	45.398	-2.56261	2.06048	0.00327812	0.999979		0.133333	0.890631		85.1944	115.555	4.63021	16.0978	23.2025	19.1593
CP027630.1_14729001_14730001		186.796	61.8662	-2.09138	2.79007	0.00330656	0.999979		0.133333	0.890631		145.541	161.582	32.4115	31.3013	30.7092	48.4969
CP027625.1_3038001_3039001		186.675	68.4065	-2.01393	3.13083	0.00331646	0.999979		0.133333	0.890631		197.012	188.022	32.4115	51.8707	53.9117	49.6944
CP027632.1_19734001_19735001		186.409	72.8537	-2.81036	3.38345	0.00333823	0.999979		0.133333	0.890631		260.021	273.22	41.6719	74.2288	23.8849	13.172
CP027627.1_22281001_22282001		185.885	61.8355	-2.10475	2.78866	0.00338168	0.999979		0.133333	0.890631		146.428	160.602	41.6719	34.8786	24.5674	42.5097
CP027624.1_15871001_15872001		185.621	72.6085	-2.21009	3.36904	0.00340383	0.999979		0.133333	0.890631		308.83	164.52	74.0834	51.8707	47.7699	34.1275
CP027619.1_1464001_1465001		184.833	78.4409	-2.44466	3.73749	0.00347078	0.999979		0.133333	0.890631		355.864	288.889	55.5626	72.4402	21.8377	86.2168
CP027628.1_13820001_13821001		184.472	34.1288	-3.02588	1.6223	0.00350202	0.999979		0.133333	0.890631		91.4065	65.612	0	6.26026	14.331	12.5733
CP027619.1_3350001_3351001		183.268	78.6832	-2.28201	3.75365	0.00360838	0.999979		0.133333	0.890631		389.587	242.862	50.9323	69.7572	35.4862	101.784
CP027624.1_903001_904001		182.906	30.4128	-2.92273	1.4884	0.00364099	0.999979		0.133333	0.890631		94.0689	46.0263	0	10.7319	11.6013	9.57964
CP027632.1_15500001_15501001		181.809	60.0359	-2.79278	2.70487	0.00374213	0.999979		0.133333	0.890631		220.973	109.68	4.63021	40.2445	21.8377	23.3504
CP027632.1_18295001_18296001		181.754	44.2523	-3.61894	2.0192	0.00374733	0.999979		0.10021	0.890631		147.315	76.3841	0	13.4148	2.04728	16.1656
CP027630.1_12457001_12458001		181.271	62.828	-3.17295	2.83632	0.00379295	0.999979		0.133333	0.890631		162.402	221.318	0	26.8297	25.2498	26.344
CP027627.1_18136001_18137001		181.067	44.696	-2.62439	2.03581	0.0038124	0.999979		0.133333	0.890631		140.216	58.757	4.63021	17.8865	17.0607	20.3567
CP027632.1_17731001_17732001		180.86	81.9832	-2.46773	4.01532	0.0038322	0.999979		0.133333	0.890631		577.725	209.567	60.1928	100.164	35.4862	87.4142
CP027624.1_18707001_18708001		180.743	80.2084	3.64368	3.86881	0.00384352	0.999979		0.133333	0.890631		15.974	21.5442	555.626	135.937	114.648	147.886
CP027627.1_24824001_24825001		180.318	17.9598	3.67258	1.03925	0.00388473	0.999979		0.10021	0.890631		2.66233	1.95857	60.1928	26.8297	11.6013	34.1275
CP027632.1_5716001_5717001		180.116	54.2531	-3.17014	2.44	0.00390458	0.999979		0.133333	0.890631		181.926	98.9076	41.6719	16.0978	6.82427	7.18473
CP027633.1_5571001_5572001		180.023	49.0425	-3.45328	2.21116	0.00391367	0.999979		0.10021	0.890631		170.389	82.2598	0	25.041	5.45942	10.7771
CP027620.1_12748001_12749001		179.751	77.0894	-2.87799	3.64716	0.00394059	0.999979		0.133333	0.890631		464.132	187.043	23.1511	72.4402	15.0134	62.8664
CP027632.1_18671001_18672001		179.727	57.0832	-3.02358	2.56384	0.003943	0.999979		0.133333	0.890631		251.146	56.7984	9.26043	31.3013	22.5201	9.57964
CP027620.1_3952001_3953001		179.237	55.3347	-3.03036	2.4875	0.00399198	0.999979		0.133333	0.890631		124.242	168.437	4.63021	39.3502	15.6958	7.78346
CP027632.1_23748001_23749001		179.206	81.9876	-3.65706	4.01573	0.0039951	0.999979		0.133333	0.890631		831.533	95.9698	4.63021	51.8707	32.0741	52.0893
CP027628.1_18589001_18590001		179.121	53.2358	-2.8422	2.39534	0.00400364	0.999979		0.133333	0.890631		218.311	47.0056	13.8906	25.9354	10.9188	21.5542
CP027621.1_14775001_14776001		178.615	64.994	-2.55891	2.94431	0.00405517	0.999979		0.133333	0.890631		254.696	122.41	9.26043	46.5048	28.6619	38.3186
CP027631.1_16577001_16578001		178.595	79.1035	-2.1826	3.78444	0.00405729	0.999979		0.133333	0.890631		414.435	217.401	87.9741	82.2777	37.5335	72.446
CP027626.1_7846001_7847001		178.458	34.5506	-2.53456	1.6382	0.00407136	0.999979		0.133333	0.890631		56.7963	88.1355	13.8906	16.9921	14.331	5.38855
CP027627.1_18147001_18148001		177.866	75.729	-2.62628	3.56017	0.00413282	0.999979		0.133333	0.890631		438.396	150.81	18.5209	50.0821	37.5335	79.6308
CP027622.1_19753001_19754001		177.817	49.6424	-3.27786	2.2374	0.00413802	0.999979		0.133333	0.890631		179.263	73.4462	0	24.1467	8.87155	13.7707
CP027619.1_18160001_18161001		177.132	40.4107	-2.44093	1.8637	0.00421059	0.999979		0.133333	0.890631		106.493	61.6948	18.5209	8.94323	12.2837	22.7516
CP027624.1_15214001_15215001		176.228	56.3797	-3.27447	2.53309	0.00430854	0.999979		0.133333	0.890631		215.648	96.949	0	25.041	10.2364	23.3504
CP027620.1_3817001_3818001		176.06	43.8524	-3.09014	2.00308	0.00432707	0.999979		0.133333	0.890631		141.103	67.5705	0	17.8865	8.87155	16.7644
CP027624.1_13492001_13493001		175.865	80.2478	-2.5787	3.87328	0.0043487	0.999979		0.133333	0.890631		508.504	215.442	101.865	77.8061	25.9322	41.9109
CP027632.1_17732001_17733001		174.776	66.6696	-2.5272	3.03475	0.00447139	0.999979		0.133333	0.890631		293.743	103.804	37.0417	37.5616	15.0134	48.4969
CP027624.1_16387001_16388001		173.893	79.5224	-3.15473	3.81704	0.00457395	0.999979		0.133333	0.890631		657.595	105.763	9.26043	45.6105	45.7226	64.6626
CP027625.1_5554001_5555001		173.827	50.6597	-2.40838	2.28317	0.00458164	0.999979		0.133333	0.890631		168.614	58.757	18.5209	30.407	18.4255	17.3631
CP027633.1_15403001_15404001		173.797	57.956	-2.90197	2.60304	0.00458517	0.999979		0.133333	0.890631		228.96	79.3219	32.4115	29.5127	6.14184	17.9618
CP027620.1_14587001_14588001		173.554	49.4016	-2.27453	2.22632	0.00461388	0.999979		0.133333	0.890631		143.766	68.5498	23.1511	27.724	14.331	22.7516
CP027624.1_1069001_1070001		173.204	46.7744	-2.56482	2.1162	0.00465574	0.999979		0.133333	0.890631		127.792	76.3841	37.0417	13.4148	10.2364	14.9682
CP027619.1_18127001_18128001		173.013	65.0903	-2.0893	2.94873	0.00467864	0.999979		0.133333	0.890631		232.51	110.659	41.6719	42.9275	29.3444	47.2995
CP027624.1_16388001_16389001		172.964	46.8094	-3.17163	2.11728	0.00468453	0.999979		0.133333	0.890631		199.674	27.4199	9.26043	6.26026	13.6485	19.1593
CP027619.1_4580001_4581001		172.888	70.2805	-2.72425	3.23296	0.0046938	0.999979		0.133333	0.890631		291.081	185.085	4.63021	52.7651	38.8983	41.3122
CP027619.1_141001_142001		172.385	35.2745	-3.01581	1.66583	0.00475509	0.999979		0.133333	0.890631		122.467	39.1713	0	9.83755	12.2837	12.5733
CP027624.1_18410001_18411001		172.189	92.6307	5.19986	5.20429	0.00477926	0.999979		0.133333	0.890631		23.9609	8.81355	41.6719	739.605	1169	473.593
CP027619.1_3349001_3350001		172.131	71.384	-2.45568	3.29964	0.0047864	0.999979		0.133333	0.890631		265.345	210.546	18.5209	40.2445	26.6147	83.2231
CP027619.1_16888001_16889001		171.856	65.5486	-3.43885	2.97336	0.0048206	0.999979		0.266667	0.925904		406.449	26.4406	13.8906	30.407	15.0134	18.5606
CP027628.1_14518001_14519001		171.071	80.1909	-2.3353	3.86795	0.00491957	0.999979		0.133333	0.890631		524.478	168.437	46.3021	50.9764	68.2427	105.975
CP027627.1_22377001_22378001		171.06	33.1494	-2.79354	1.58858	0.00492101	0.999979		0.133333	0.890631		91.4065	56.7984	0	9.83755	12.9661	14.3695
CP027626.1_3796001_3797001		170.833	57.5094	-3.19976	2.58234	0.00495006	0.999979		0.133333	0.890631		273.332	43.0885	23.1511	26.8297	15.0134	5.98727
CP027622.1_3827001_3828001		169.985	72.0991	-2.38643	3.33992	0.00506048	0.999979		0.133333	0.890631		324.804	158.644	13.8906	57.2367	57.3239	50.8918
CP027630.1_17470001_17471001		169.476	64.8845	-2.36588	2.93748	0.00512802	0.999979		0.133333	0.890631		180.151	178.23	60.1928	43.8218	15.6958	24.5478
CP027626.1_20075001_20076001		169.336	31.4169	-2.40503	1.52424	0.00514681	0.999979		0.133333	0.890631		79.8698	51.902	4.63021	12.5205	8.87155	19.758
CP027624.1_13496001_13497001		168.998	37.0173	-3.58062	1.73256	0.00519238	0.999979		0.10021	0.890631		148.203	32.3163	0	12.5205	2.04728	11.3758
CP027627.1_21702001_21703001		168.478	85.6467	-4.25023	4.3302	0.00526349	0.999979		0.10021	0.890631		566.188	646.327	0	36.6672	79.1615	4.78982
CP027623.1_20431001_20432001		168.02	75.8298	-2.74872	3.5669	0.00532699	0.999979		0.133333	0.890631		467.682	136.12	18.5209	57.2367	22.5201	76.6371
CP027632.1_4231001_4232001		167.812	81.6432	-2.61831	3.98748	0.0053562	0.999979		0.133333	0.890631		478.331	315.329	41.6719	77.8061	19.108	116.752
CP027622.1_16866001_16867001		167.744	59.7586	4.22114	2.69097	0.00536578	0.999979		0.133333	0.890631		7.09954	3.91713	277.813	69.7572	36.1686	51.4906
CP027628.1_19775001_19776001		167.585	44.4741	-3.12274	2.02741	0.00538823	0.999979		0.133333	0.890631		107.38	105.763	0	26.8297	7.5067	9.57964
CP027619.1_1463001_1464001		167.57	67.5424	-3.28787	3.08177	0.00539024	0.999979		0.10021	0.890631		264.458	197.815	4.63021	28.6183	4.77699	50.8918
CP027631.1_16579001_16580001		166.751	40.9756	-2.70462	1.88743	0.00550759	0.999979		0.133333	0.890631		145.541	35.2542	4.63021	15.2035	12.9661	18.5606
CP027624.1_13772001_13773001		166.371	49.9708	-2.28796	2.25223	0.005563	0.999979		0.133333	0.890631		156.19	61.6948	13.8906	31.3013	20.4728	20.9555
CP027621.1_3205001_3206001		166.049	76.9609	-3.01066	3.63717	0.00561055	0.999979		0.133333	0.890631		557.314	102.825	9.26043	32.1956	48.4523	67.6562
CP027620.1_3818001_3819001		165.295	57.9765	-2.04032	2.60459	0.00572347	0.999979		0.133333	0.890631		149.09	115.555	46.3021	33.09	20.4728	31.7326
CP027632.1_20172001_20173001		164.842	89.8181	-3.09255	4.79688	0.00579261	0.999979		0.133333	0.890631		390.475	1108.55	120.386	59.9196	16.3782	156.867
CP027630.1_9989001_9990001		164.483	47.6268	-2.17631	2.15049	0.00584799	0.999979		0.133333	0.890631		130.454	67.5705	13.8906	23.2524	17.7431	29.9364
CP027619.1_22762001_22763001		164.107	67.3264	-1.86031	3.06997	0.00590664	0.999979		0.133333	0.890631		167.727	188.022	32.4115	46.5048	60.736	53.2867
CP027621.1_3206001_3207001		163.52	94.0202	-3.0129	5.4604	0.00599964	0.999979		0.133333	0.890631		1898.24	462.222	37.0417	168.133	109.188	264.638
CP027632.1_1332001_1333001		163.238	44.3077	-2.39706	2.0214	0.00604495	0.999979		0.133333	0.890631		111.818	77.3634	4.63021	28.6183	17.7431	16.1656
CP027627.1_7182001_7183001		163.202	28.6073	-2.43824	1.42326	0.00605064	0.999979		0.133333	0.890631		80.7572	42.1092	4.63021	14.3092	6.14184	16.7644
CP027627.1_18149001_18150001		163.15	84.4105	-1.92143	4.22085	0.00605912	0.999979		0.133333	0.890631		550.214	260.489	101.865	104.636	81.8912	138.905
CP027622.1_18317001_18318001		163.103	28.5241	-2.17352	1.42051	0.00606667	0.999979		0.133333	0.890631		63.0084	52.8813	9.26043	17.8865	7.5067	14.9682
CP027621.1_14915001_14916001		162.695	49.2235	-2.10262	2.21887	0.00613315	0.999979		0.133333	0.890631		120.692	84.2184	13.8906	31.3013	18.4255	28.7389
CP027619.1_4581001_4582001		162.674	71.6744	-2.73597	3.31555	0.00613655	0.999979		0.133333	0.890631		328.354	177.25	4.63021	61.7083	48.4523	30.5351
CP027621.1_3203001_3204001		162.646	67.3381	-3.31358	3.07047	0.00614121	0.999979		0.133333	0.890631		418.873	40.1506	9.26043	10.7319	30.0268	37.7198
CP027625.1_15600001_15601001		161.886	16.7674	-2.10719	0.994925	0.00626732	0.999979		0.133333	0.890631		54.134	29.3785	4.63021	11.6262	7.5067	11.9745
CP027627.1_22378001_22379001		161.882	72.9442	-1.80331	3.38726	0.00626792	0.999979		0.133333	0.890631		265.345	173.333	46.3021	67.9686	63.4657	71.2486
CP027632.1_5717001_5718001		161.773	61.4385	-2.78453	2.76915	0.00628621	0.999979		0.133333	0.890631		207.661	131.224	60.1928	25.041	13.6485	8.98091
CP027631.1_16578001_16579001		161.568	74.0199	-2.15913	3.45002	0.00632099	0.999979		0.133333	0.890631		374.501	122.41	60.1928	60.814	34.8038	67.0575
CP027633.1_2790001_2791001		161.055	73.601	-2.35243	3.42457	0.00640848	0.999979		0.133333	0.890631		336.341	173.333	18.5209	61.7083	32.7565	81.4269
CP027623.1_2163001_2164001		160.882	85.2074	2.39975	4.29357	0.00643845	0.999979		0.133333	0.890631		48.8093	64.6327	518.584	187.808	267.511	231.109
CP027630.1_2586001_2587001		160.838	42.4658	-2.34046	1.94556	0.00644611	0.999979		0.133333	0.890631		119.805	56.7984	9.26043	20.5694	10.9188	25.7453
CP027624.1_15872001_15873001		160.675	52.1674	-2.94494	2.34933	0.00647428	0.999979		0.133333	0.890631		186.363	76.3841	0	23.2524	18.4255	20.3567
CP027621.1_5132001_5133001		160.561	47.9172	-3.0963	2.16455	0.0064943	0.999979		0.133333	0.890631		171.276	63.6534	0	11.6262	10.2364	26.9427
CP027619.1_140001_141001		160.402	57.5226	-3.05714	2.58313	0.00652211	0.999979		0.133333	0.890631		226.298	89.1148	0	26.8297	15.0134	27.5415
CP027621.1_7067001_7068001		159.75	70.4703	-2.35411	3.24427	0.00663775	0.999979		0.133333	0.890631		338.115	110.659	18.5209	40.2445	43.6753	68.2549
CP027633.1_3097001_3098001		159.263	73.477	-3.6105	3.41718	0.00672566	0.999979		0.133333	0.890631		505.842	100.866	0	38.4559	11.6013	42.5097
CP027619.1_28697001_28698001		159.237	49.422	-2.96317	2.22724	0.00673046	0.999979		0.133333	0.890631		149.09	88.1355	23.1511	16.0978	2.04728	22.1529
CP027629.1_4933001_4934001		159.209	69.4617	-2.10149	3.1877	0.0067354	0.999979		0.133333	0.890631		260.021	148.851	27.7813	67.0742	30.0268	62.2677
CP027629.1_8463001_8464001		158.698	59.5046	-2.52188	2.67885	0.00682933	0.999979		0.133333	0.890631		244.047	62.6741	41.6719	15.2035	19.108	34.1275
CP027632.1_15501001_15502001		158.628	83.364	-2.13046	4.1273	0.0068423	0.999979		0.133333	0.890631		441.059	353.521	143.537	103.741	36.8511	83.2231
CP027628.1_6765001_6766001		158.554	26.3946	-2.12085	1.34226	0.00685606	0.999979		0.133333	0.890631		63.8958	45.047	4.63021	11.6262	12.9661	16.7644
CP027622.1_17512001_17513001		158.403	31.5935	-2.39962	1.53153	0.00688405	0.999979		0.133333	0.890631		73.6577	58.757	4.63021	12.5205	6.82427	22.1529
CP027624.1_2391001_2392001		157.988	78.5869	-2.06629	3.74608	0.00696211	0.999979		0.133333	0.890631		362.964	236.987	83.3438	110.896	35.4862	58.0766
CP027624.1_13493001_13494001		157.935	54.0561	-3.43748	2.43178	0.00697219	0.999979		0.10021	0.890631		237.834	57.7777	0	29.5127	5.45942	14.3695
CP027632.1_6192001_6193001		157.518	59.2331	-3.29006	2.66616	0.00705164	0.999979		0.133333	0.890631		223.635	120.452	0	42.9275	12.2837	9.57964
CP027627.1_21704001_21705001		157.36	69.9492	-3.18519	3.21526	0.00708197	0.999979		0.133333	0.890631		195.237	296.723	78.7136	16.0978	20.4728	5.38855
CP027624.1_2025001_2026001		157.259	65.1093	-3.24048	2.94958	0.00710142	0.999979		0.266667	0.925904		392.249	23.5028	18.5209	31.3013	13.6485	23.3504
CP027629.1_16560001_16561001		157.197	62.1333	-2.82052	2.80382	0.00711342	0.999979		0.133333	0.890631		290.194	64.6327	18.5209	16.9921	11.6013	50.8918
CP027621.1_3190001_3191001		156.889	33.8223	-2.16726	1.61264	0.00717347	0.999979		0.133333	0.890631		59.4586	74.4255	9.26043	8.94323	15.6958	22.7516
CP027632.1_12273001_12274001		156.872	97.7129	-4.31051	6.51774	0.00717671	0.999979		0.133333	0.890631		1608.05	3973.93	4.63021	71.5458	80.5264	398.753
CP027631.1_15030001_15031001		156.488	40.5523	-2.5313	1.86967	0.00725227	0.999979		0.133333	0.890631		122.467	50.9227	4.63021	25.041	8.87155	17.3631
CP027624.1_16389001_16390001		156.417	69.7726	-2.75688	3.20453	0.0072665	0.999979		0.133333	0.890631		424.197	42.1092	32.4115	30.407	34.8038	39.516
CP027624.1_2392001_2393001		156.387	61.5903	-3.24986	2.77653	0.00727244	0.999979		0.133333	0.890631		260.021	110.659	0	40.2445	8.87155	22.7516
CP027630.1_12166001_12167001		156.361	93.7225	-2.14006	5.40597	0.00727752	0.999979		0.133333	0.890631		1235.32	712.918	342.636	236.101	108.506	200.574
CP027619.1_27388001_27389001		155.993	46.9583	-1.88199	2.12358	0.00735115	0.999979		0.133333	0.890631		103.831	77.3634	23.1511	28.6183	23.2025	22.7516
CP027622.1_19937001_19938001		155.94	30.8477	-2.67207	1.50419	0.00736172	0.999979		0.133333	0.890631		69.2205	67.5705	0	12.5205	6.82427	17.9618
CP027628.1_621001_622001		155.897	36.8757	-2.55121	1.72733	0.0073705	0.999979		0.133333	0.890631		120.692	36.2335	4.63021	11.6262	10.9188	22.1529
CP027628.1_12567001_12568001		155.539	51.0377	-2.50613	2.29982	0.007443	0.999979		0.133333	0.890631		111.818	118.493	50.9323	13.4148	12.2837	13.7707
CP027625.1_7590001_7591001		155.352	64.5503	-2.06528	2.91876	0.00748124	0.999979		0.133333	0.890631		223.635	111.638	23.1511	42.9275	30.7092	59.8727
CP027629.1_5203001_5204001		155.281	48.142	-2.30619	2.17306	0.00749596	0.999979		0.133333	0.890631		128.679	77.3634	18.5209	25.041	8.18912	30.5351
CP027626.1_9028001_9029001		155.112	74.2841	-2.24938	3.46454	0.00753066	0.999979		0.133333	0.890631		356.752	156.685	23.1511	55.448	40.2632	92.204
CP027632.1_4142001_4143001		155.062	20.2338	-2.18205	1.12125	0.00754098	0.999979		0.133333	0.890631		63.0084	29.3785	9.26043	13.4148	5.45942	11.9745
CP027632.1_5766001_5767001		155.023	33.8923	-2.14739	1.61484	0.00754908	0.999979		0.133333	0.890631		68.333	63.6534	18.5209	20.5694	7.5067	14.3695
CP027625.1_8217001_8218001		154.972	42.0556	2.78514	1.92991	0.00755976	0.999979		0.133333	0.890631		11.5367	4.89642	37.0417	39.3502	54.5942	95.7964
CP027632.1_22554001_22555001		154.317	76.4515	-2.00398	3.60198	0.0076971	0.999979		0.133333	0.890631		346.99	187.043	87.9741	92.1153	49.8172	38.9173
CP027620.1_13197001_13198001		153.382	31.919	2.94954	1.54311	0.00789792	0.999979		0.133333	0.890631		5.32465	5.8757	50.9323	23.2524	78.4791	24.5478
CP027630.1_12367001_12368001		153.376	60.9073	-2.19518	2.74392	0.00789926	0.999979		0.133333	0.890631		211.211	93.0319	23.1511	20.5694	30.0268	56.2804
CP027623.1_18599001_18600001		153.016	22.3283	-2.00189	1.19665	0.00797826	0.999979		0.133333	0.890631		62.121	32.3163	9.26043	9.83755	15.6958	10.7771
CP027624.1_839001_840001		152.991	27.9476	-2.10927	1.40001	0.00798384	0.999979		0.133333	0.890631		69.2205	44.0677	4.63021	17.8865	12.2837	13.7707
CP027633.1_3096001_3097001		152.868	67.1527	-3.50955	3.06142	0.00801106	0.999979		0.133333	0.890631		388.7	78.3427	0	33.9843	7.5067	34.1275
CP027628.1_6766001_6767001		152.826	86.7998	-1.62281	4.45095	0.00802028	0.999979		0.133333	0.890631		463.245	419.133	166.688	129.677	130.344	147.287
CP027627.1_21661001_21662001		152.719	44.4347	3.892	2.02622	0.00804403	0.999979		0.133333	0.890631		1.77488	6.85498	148.167	67.9686	21.1552	34.1275
CP027625.1_2699001_2700001		152.401	52.9089	-2.43773	2.38189	0.00811523	0.999979		0.133333	0.890631		199.674	47.0056	9.26043	28.6183	23.8849	25.1466
CP027629.1_176001_177001		152.133	74.0973	-1.91129	3.45502	0.00817584	0.999979		0.133333	0.890631		323.916	148.851	37.0417	68.8629	63.4657	78.4333
CP027623.1_17620001_17621001		151.809	22.8362	-2.50509	1.21641	0.00824968	0.999979		0.10021	0.890631		56.7963	50.9227	0	5.36594	13.6485	13.172
CP027623.1_1759001_1760001		151.733	33.9843	-2.119	1.61786	0.00826709	0.999979		0.133333	0.890631		94.9563	37.2128	13.8906	12.5205	14.331	19.1593
CP027632.1_23747001_23748001		151.484	67.4359	-2.46714	3.07603	0.00832454	0.999979		0.133333	0.890631		329.241	75.4048	41.6719	54.5537	16.3782	34.7262
CP027628.1_3761001_3762001		151.454	65.4392	3.00083	2.96725	0.00833151	0.999979		0.133333	0.890631		7.98698	22.5235	245.401	103.741	94.8573	55.0829
CP027619.1_18159001_18160001		151.438	90.0633	-2.64788	4.83356	0.00833521	0.999979		0.133333	0.890631		1016.12	425.988	60.1928	124.311	36.8511	234.701
CP027627.1_6291001_6292001		151.265	47.3378	-2.92237	2.13958	0.00837526	0.999979		0.133333	0.890631		169.501	55.8191	0	15.2035	12.2837	25.7453
CP027619.1_18158001_18159001		150.78	95.1718	-2.44629	5.70562	0.00848921	0.999979		0.133333	0.890631		1621.36	933.257	157.427	306.753	77.7967	392.765
CP027621.1_5131001_5132001		150.698	68.7655	-3.03852	3.15061	0.00850868	0.999979		0.133333	0.890631		264.458	206.629	0	37.5616	17.7431	52.0893
CP027621.1_9072001_9073001		150.636	67.6884	-2.53302	3.09039	0.00852332	0.999979		0.133333	0.890631		328.354	88.1355	9.26043	36.6672	33.4389	58.6753
CP027631.1_6367001_6368001		150.487	81.0331	-2.55695	3.93452	0.00855897	0.999979		0.133333	0.890631		460.582	297.702	9.26043	76.0175	54.5942	110.765
CP027625.1_8038001_8039001		150.261	65.0539	-2.05805	2.94692	0.00861307	0.999979		0.133333	0.890631		186.363	155.706	13.8906	59.0253	38.8983	47.2995
CP027622.1_19752001_19753001		150.115	83.38	-2.0284	4.12798	0.00864823	0.999979		0.133333	0.890631		473.894	303.578	138.906	134.148	51.8644	59.8727
CP027625.1_149001_150001		150.105	54.9523	-2.04965	2.4713	0.00865057	0.999979		0.133333	0.890631		127.792	114.576	23.1511	42.0332	14.331	35.9236
CP027622.1_2417001_2418001		150.037	41.59	-2.86881	1.91003	0.0086671	0.999979		0.133333	0.890631		102.056	87.1562	0	25.9354	6.14184	14.3695
CP027622.1_14757001_14758001		149.77	21.6467	-2.84474	1.1716	0.00873212	0.999979		0.10021	0.890631		88.7442	20.5649	0	11.6262	4.09456	10.1784
CP027626.1_1208001_1209001		149.525	25.3948	-1.9486	1.30669	0.00879217	0.999979		0.133333	0.890631		60.3461	41.1299	9.26043	14.3092	9.55398	17.3631
CP027628.1_14736001_14737001		149.471	48.8966	2.39513	2.20403	0.0088054	0.999979		0.133333	0.890631		13.3116	12.7307	106.495	76.9118	58.0063	39.516
CP027624.1_457001_458001		149.179	64.8831	-1.96224	2.93747	0.0088779	0.999979		0.133333	0.890631		211.211	118.493	64.823	42.9275	24.5674	40.7135
CP027633.1_17569001_17570001		149.038	59.0609	-1.90652	2.65758	0.00891291	0.999979		0.133333	0.890631		158.852	109.68	18.5209	43.8218	32.7565	44.3058
CP027622.1_6398001_6399001		148.826	42.1826	-3.02808	1.93503	0.00896622	0.999979		0.266667	0.925904		179.263	16.6478	4.63021	14.3092	8.18912	17.3631
CP027621.1_19336001_19337001		148.693	25.6152	2.95815	1.31515	0.00899982	0.999979		0.133333	0.890631		3.54977	5.8757	83.3438	27.724	25.9322	23.3504
CP027630.1_11828001_11829001		148.664	49.7431	-2.24007	2.24204	0.00900709	0.999979		0.133333	0.890631		114.48	100.866	4.63021	33.9843	22.5201	24.5478
CP027628.1_171001_172001		148.575	27.5754	-2.04579	1.38575	0.00902958	0.999979		0.133333	0.890631		66.5582	44.0677	4.63021	16.9921	12.2837	15.5669
CP027619.1_18918001_18919001		148.508	65.4859	2.57418	2.97017	0.00904662	0.999979		0.133333	0.890631		18.6363	21.5442	226.88	65.2856	125.567	70.6498
CP027622.1_5695001_5696001		148.5	73.566	-1.9598	3.42246	0.00904854	0.999979		0.133333	0.890631		302.618	164.52	41.6719	77.8061	34.8038	83.2231
CP027628.1_15172001_15173001		148.41	53.7978	-2.56297	2.41977	0.00907157	0.999979		0.133333	0.890631		220.973	38.192	9.26043	25.9354	19.108	29.3376
CP027623.1_17856001_17857001		147.975	63.4162	-2.55371	2.86497	0.00918323	0.999979		0.133333	0.890631		246.709	109.68	4.63021	55.448	32.0741	23.3504
CP027624.1_13773001_13774001		147.947	78.5168	-1.82392	3.74229	0.00919066	0.999979		0.133333	0.890631		319.479	245.8	92.6043	118.945	54.5942	54.4842
CP027630.1_2587001_2588001		147.931	49.514	-2.09841	2.23132	0.00919464	0.999979		0.133333	0.890631		119.805	87.1562	9.26043	37.5616	19.7904	25.7453
CP027626.1_4451001_4452001		147.908	88.1367	-2.07507	4.59268	0.00920074	0.999979		0.133333	0.890631		852.832	236.987	106.495	113.579	109.188	186.204
CP027622.1_19257001_19258001		147.478	45.4126	-2.42963	2.06091	0.00931272	0.999979		0.133333	0.890631		147.315	47.9849	9.26043	19.6751	9.55398	30.5351
CP027619.1_21476001_21477001		147.374	58.0801	-2.29871	2.60982	0.00934013	0.999979		0.133333	0.890631		164.177	119.473	4.63021	34.8786	30.0268	39.516
CP027622.1_4631001_4632001		147.286	35.6409	-2.19357	1.67973	0.00936334	0.999979		0.133333	0.890631		110.043	30.3578	13.8906	16.0978	15.0134	15.5669
CP027627.1_15334001_15335001		147.167	53.195	-2.04105	2.39365	0.00939492	0.999979		0.133333	0.890631		102.943	125.348	27.7813	46.5048	16.3782	20.3567
CP027624.1_19374001_19375001		147.084	58.1779	-3.43044	2.61431	0.00941699	0.999979		0.10021	0.890631		270.67	66.5913	0	14.3092	4.77699	37.1211
CP027628.1_17184001_17185001		147.063	84.0675	-1.91361	4.18898	0.0094227	0.999979		0.133333	0.890631		470.344	321.205	87.9741	157.401	51.8644	121.542
CP027619.1_21479001_21480001		147.019	20.6731	-2.34738	1.1355	0.00943426	0.999979		0.133333	0.890631		61.2335	37.2128	0	8.04891	12.9661	11.9745
CP027627.1_25009001_25010001		146.94	44.7135	-2.62611	2.03636	0.00945549	0.999979		0.266667	0.925904		27.5107	168.437	27.7813	12.5205	11.6013	15.5669
CP027624.1_15660001_15661001		146.87	25.081	-2.10742	1.29548	0.0094741	0.999979		0.133333	0.890631		70.9954	32.3163	13.8906	11.6262	6.82427	16.1656
CP027621.1_4949001_4950001		146.766	78.6525	-1.61883	3.75105	0.00950198	0.999979		0.133333	0.890631		281.319	258.531	78.7136	101.953	66.1954	103.58
CP027632.1_5770001_5771001		146.761	30.3077	-2.09537	1.48504	0.00950336	0.999979		0.133333	0.890631		86.9693	31.3371	18.5209	12.5205	12.2837	13.7707
CP027619.1_18715001_18716001		146.674	25.4619	-2.13083	1.30977	0.00952679	0.999979		0.133333	0.890631		69.2205	37.2128	4.63021	15.2035	8.18912	16.7644
CP027624.1_5956001_5957001		146.51	17.0024	-2.27867	1.00389	0.00957129	0.999979		0.133333	0.890631		39.0475	48.9642	0	13.4148	6.82427	10.7771
CP027628.1_15171001_15172001		146.323	69.1567	-2.29544	3.17228	0.0096221	0.999979		0.133333	0.890631		308.83	112.618	18.5209	69.7572	24.5674	54.4842
CP027627.1_136001_137001		146.277	26.9157	-2.38104	1.36137	0.00963453	0.999979		0.133333	0.890631		49.6968	64.6327	13.8906	16.9921	11.6013	2.99364
CP027633.1_4633001_4634001		146.26	90.8895	-2.42044	4.94353	0.00963922	0.999979		0.133333	0.890631		1237.09	257.551	106.495	152.929	71.6548	225.122
CP027632.1_16904001_16905001		146.226	73.9995	-2.52621	3.44841	0.00964848	0.999979		0.133333	0.890631		392.249	142.975	18.5209	52.7651	19.108	90.4079
CP027624.1_5958001_5959001		146.186	19.288	-2.40214	1.08787	0.0096595	0.999979		0.133333	0.890631		66.5582	29.3785	0	7.15458	11.6013	11.9745
CP027627.1_2438001_2439001		146.114	21.7051	-2.08419	1.17365	0.00967927	0.999979		0.133333	0.890631		63.0084	32.3163	4.63021	8.04891	11.6013	16.7644
CP027630.1_12165001_12166001		145.976	71.0439	-3.03447	3.2762	0.00971708	0.999979		0.133333	0.890631		329.241	185.085	0	48.2934	19.108	50.8918
CP027631.1_288001_289001		145.87	67.7803	-2.05533	3.09489	0.00974639	0.999979		0.133333	0.890631		256.471	122.41	27.7813	66.1799	25.9322	59.274
CP027629.1_707001_708001		145.784	21.8656	-1.89765	1.17981	0.00977023	0.999979		0.133333	0.890631		49.6968	42.1092	4.63021	15.2035	12.9661	12.5733
CP027619.1_10573001_10574001		145.62	42.8832	-2.45503	1.96256	0.00981582	0.999979		0.133333	0.890631		140.216	43.0885	4.63021	13.4148	15.6958	28.1402
CP027621.1_8204001_8205001		145.608	66.8506	-1.97223	3.04425	0.00981926	0.999979		0.133333	0.890631		199.674	159.623	18.5209	50.0821	38.8983	70.6498
CP027629.1_11528001_11529001		145.518	44.4522	-2.06581	2.02661	0.00984423	0.999979		0.133333	0.890631		118.917	57.7777	13.8906	26.8297	13.6485	27.5415
CP027619.1_139001_140001		145.279	76.0983	-2.63788	3.57968	0.00991143	0.999979		0.133333	0.890631		386.037	213.484	4.63021	62.6026	36.1686	82.0257
CP027633.1_2756001_2757001		145.215	97.0926	2.94009	6.27159	0.00992938	0.999979		0.133333	0.890631		134.891	182.147	1833.56	901.478	1762.03	375.402
CP027622.1_7248001_7249001		144.904	16.4025	-1.95753	0.981481	0.0100179	0.999979		0.133333	0.890631		57.6837	21.5442	9.26043	8.94323	11.6013	10.1784
CP027622.1_14845001_14846001		144.864	62.9404	-2.2285	2.84089	0.0100291	0.999979		0.133333	0.890631		228.96	99.8869	13.8906	50.9764	21.1552	49.6944
CP027633.1_9449001_9450001		144.851	93.6947	-1.96519	5.40109	0.0100329	0.999979		0.133333	0.890631		1240.64	626.741	300.964	194.068	137.85	325.109
CP027620.1_13919001_13920001		144.827	62.8923	-2.91512	2.83901	0.0100399	0.999979		0.133333	0.890631		246.709	124.369	0	44.7162	17.0607	29.9364
CP027624.1_3504001_3505001		144.633	49.025	-2.54982	2.21007	0.0100954	0.999979		0.133333	0.890631		135.779	87.1562	4.63021	30.407	6.82427	29.3376
CP027625.1_13495001_13496001		144.446	11.4283	-2.2353	0.794863	0.0101494	0.999979		0.10021	0.890631		47.9219	26.4406	0	11.6262	5.45942	9.57964
CP027628.1_19925001_19926001		144.232	14.3197	-1.80153	0.90562	0.0102116	0.999979		0.133333	0.890631		42.5972	30.3578	4.63021	11.6262	9.55398	12.5733
CP027626.1_5043001_5044001		144.083	13.9607	-2.35272	0.891985	0.0102553	0.999979		0.10021	0.890631		50.5842	31.3371	0	11.6262	4.09456	11.3758
CP027619.1_5607001_5608001		143.916	32.408	-1.95838	1.5607	0.0103041	0.999979		0.133333	0.890631		79.8698	43.0885	9.26043	13.4148	18.4255	19.1593
CP027633.1_15402001_15403001		143.763	36.972	-2.78633	1.73104	0.0103493	0.999979		0.133333	0.890631		118.03	44.0677	9.26043	21.4638	2.04728	13.172
CP027624.1_17162001_17163001		143.446	94.9339	-2.5893	5.6512	0.0104438	0.999979		0.133333	0.890631		1684.37	839.246	134.276	236.101	53.9117	411.326
CP027628.1_15380001_15381001		143.376	50.3415	-3.12153	2.26719	0.0104648	0.999979		0.10021	0.890631		193.462	59.7363	0	30.407	17.0607	5.38855
CP027626.1_1211001_1212001		143.295	81.36	-2.02728	3.96351	0.0104889	0.999979		0.133333	0.890631		398.462	296.723	27.7813	113.579	73.7021	120.344
CP027632.1_77001_78001		143.175	79.7428	-2.4413	3.83152	0.0105251	0.999979		0.133333	0.890631		482.769	207.608	13.8906	109.107	83.2561	41.9109
CP027632.1_15207001_15208001		143.144	31.2141	-2.20251	1.51744	0.0105346	0.999979		0.133333	0.890631		89.6317	36.2335	4.63021	19.6751	15.6958	10.7771
CP027632.1_23741001_23742001		143.134	36.8436	-1.91278	1.72644	0.0105375	0.999979		0.133333	0.890631		81.6447	53.8606	27.7813	16.0978	16.3782	14.9682
CP027622.1_20081001_20082001		143.018	55.1537	-2.69259	2.47913	0.0105727	0.999979		0.133333	0.890631		237.834	39.1713	4.63021	17.8865	30.7092	26.9427
CP027628.1_5272001_5273001		142.827	70.9432	-2.15622	3.27168	0.0106307	0.999979		0.133333	0.890631		284.869	154.727	18.5209	68.8629	29.3444	75.4397
CP027625.1_10602001_10603001		142.8	49.981	-1.83665	2.25259	0.010639	0.999979		0.133333	0.890631		95.8438	101.845	13.8906	30.407	31.3916	31.1338
CP027628.1_15068001_15069001		142.503	54.9508	2.18612	2.4713	0.0107301	0.999979		0.133333	0.890631		13.3116	22.5235	50.9323	112.685	88.7155	71.8473
CP027631.1_16576001_16577001		142.409	81.5994	-1.72351	3.98287	0.0107592	0.999979		0.133333	0.890631		370.063	282.034	148.167	92.1153	61.4184	96.9939
CP027630.1_13089001_13090001		142.328	55.701	-2.35712	2.50467	0.0107842	0.999979		0.133333	0.890631		198.787	66.5913	9.26043	46.5048	17.7431	25.7453
CP027626.1_2005001_2006001		142.241	41.0456	-2.57661	1.88975	0.0108112	0.999979		0.133333	0.890631		63.0084	115.555	0	13.4148	19.108	20.9555
CP027629.1_11972001_11973001		142.067	45.2608	-2.04757	2.05502	0.0108655	0.999979		0.133333	0.890631		92.294	85.1976	37.0417	18.7808	23.8849	10.7771
CP027629.1_8143001_8144001		141.868	55.4894	-2.44011	2.49459	0.0109279	0.999979		0.133333	0.890631		165.952	101.845	9.26043	36.6672	8.18912	40.1147
CP027633.1_6610001_6611001		141.862	83.4209	-2.26488	4.13127	0.0109299	0.999979		0.133333	0.890631		693.092	128.286	69.4532	95.6926	53.9117	120.943
CP027629.1_14909001_14910001		141.804	54.2152	-2.9028	2.43831	0.0109483	0.999979		0.133333	0.890631		207.661	70.5084	0	36.6672	14.331	17.3631
CP027631.1_4979001_4980001		141.651	27.6688	-1.78102	1.38922	0.0109965	0.999979		0.133333	0.890631		62.121	41.1299	13.8906	14.3092	14.331	16.7644
CP027627.1_25265001_25266001		141.49	38.6709	-1.86657	1.79491	0.0110477	0.999979		0.133333	0.890631		78.9824	62.6741	23.1511	22.3581	12.2837	20.9555
CP027621.1_5129001_5130001		141.226	86.8406	-1.61178	4.45515	0.0111321	0.999979		0.133333	0.890631		431.297	451.45	129.646	162.767	100.317	183.809
CP027624.1_19043001_19044001		141.203	77.2703	-2.59525	3.65948	0.0111396	0.999979		0.8	0.946653		49.6968	576.798	60.1928	50.9764	53.9117	43.1084
CP027622.1_4126001_4127001		141.001	81.8271	-1.81068	4.00314	0.0112047	0.999979		0.133333	0.890631		449.046	228.173	97.2345	99.2699	54.5942	134.714
CP027623.1_2737001_2738001		140.954	44.8857	-1.91766	2.04243	0.01122	0.999979		0.133333	0.890631		107.38	65.612	13.8906	23.2524	18.4255	32.93
CP027628.1_17185001_17186001		140.788	68.3992	-1.8755	3.13027	0.0112739	0.999979		0.133333	0.890631		217.423	154.727	41.6719	73.3345	25.2498	61.0702
CP027627.1_6156001_6157001		140.657	28.9021	-2.65498	1.43395	0.0113167	0.999979		0.10021	0.890631		94.0689	35.2542	0	13.4148	5.45942	16.7644
CP027626.1_19166001_19167001		140.653	82.4459	-2.404	4.05467	0.0113183	0.999979		0.133333	0.890631		639.846	161.582	23.1511	99.2699	57.3239	117.351
CP027627.1_23413001_23414001		140.591	62.3172	-2.16042	2.81298	0.0113383	0.999979		0.133333	0.890631		213.874	103.804	18.5209	31.3013	21.1552	67.0575
CP027619.1_2993001_2994001		140.526	35.8219	-2.43469	1.68687	0.0113599	0.999979		0.133333	0.890631		118.03	30.3578	9.26043	16.9921	6.14184	20.3567
CP027632.1_4089001_4090001		140.496	33.7347	-2.48081	1.60951	0.0113696	0.999979		0.133333	0.890631		94.9563	47.9849	0	14.3092	12.9661	17.9618
CP027630.1_12366001_12367001		140.479	93.9326	-2.20242	5.44137	0.0113753	0.999979		0.133333	0.890631		1403.93	621.845	111.125	220.898	135.803	408.332
CP027628.1_15131001_15132001		140.338	54.5859	-1.98223	2.4533	0.0114217	0.999979		0.133333	0.890631		126.017	109.68	23.1511	39.3502	13.6485	41.3122
CP027626.1_1210001_1211001		140.082	58.6625	-2.17085	2.63912	0.011507	0.999979		0.133333	0.890631		191.688	90.0941	9.26043	32.1956	27.2971	50.8918
CP027625.1_7591001_7592001		139.934	38.6884	-2.04002	1.79575	0.0115566	0.999979		0.133333	0.890631		98.5061	49.9434	13.8906	9.83755	21.8377	24.5478
CP027630.1_12160001_12161001		139.895	36.1838	-2.74215	1.70118	0.0115694	0.999979		0.133333	0.890631		125.129	32.3163	9.26043	21.4638	2.72971	12.5733
CP027632.1_368001_369001		139.874	63.0149	-1.83693	2.84425	0.0115765	0.999979		0.133333	0.890631		184.588	115.555	50.9323	37.5616	23.8849	56.8791
CP027619.1_11003001_11004001		139.749	48.7827	-2.04139	2.19948	0.0116185	0.999979		0.133333	0.890631		113.593	83.2391	41.6719	28.6183	12.9661	17.3631
CP027630.1_3832001_3833001		139.48	40.9566	-2.17916	1.8866	0.0117099	0.999979		0.133333	0.890631		103.831	60.7156	4.63021	13.4148	21.1552	28.1402
CP027619.1_1375001_1376001		139.409	83.6851	1.96652	4.15479	0.0117339	0.999979		0.133333	0.890631		50.5842	84.2184	356.526	160.978	242.944	296.969
CP027624.1_4641001_4642001		139.396	69.8178	-2.45743	3.20765	0.0117386	0.999979		0.133333	0.890631		234.285	212.504	4.63021	76.0175	29.3444	46.102
CP027629.1_1771001_1772001		139.347	31.5614	-2.12312	1.53044	0.0117553	0.999979		0.133333	0.890631		86.0819	39.1713	4.63021	11.6262	15.6958	20.9555
CP027627.1_17069001_17070001		139.151	41.9812	-2.0581	1.92656	0.0118224	0.999979		0.133333	0.890631		89.6317	75.4048	4.63021	22.3581	21.1552	25.7453
CP027619.1_10363001_10364001		138.972	25.9436	-2.35668	1.32681	0.0118841	0.999979		0.133333	0.890631		65.6707	47.9849	0	11.6262	8.87155	17.9618
CP027623.1_19864001_19865001		138.84	79.0452	-1.7113	3.78035	0.0119301	0.999979		0.133333	0.890631		392.249	172.354	83.3438	87.6437	65.513	107.771
CP027629.1_5358001_5359001		138.831	48.8513	-1.84358	2.20184	0.011933	0.999979		0.133333	0.890631		115.367	75.4048	13.8906	33.09	30.0268	25.7453
CP027633.1_4268001_4269001		138.72	26.0195	-1.8259	1.32934	0.0119716	0.999979		0.133333	0.890631		41.7098	58.757	9.26043	12.5205	19.7904	12.5733
CP027624.1_837001_838001		138.524	84.3725	-1.71926	4.21705	0.0120404	0.999979		0.133333	0.890631		444.609	324.143	115.755	143.986	61.4184	145.491
CP027626.1_4961001_4962001		137.947	50.9064	-2.35109	2.29363	0.012245	0.999979		0.133333	0.890631		158.852	68.5498	13.8906	25.9354	7.5067	38.9173
CP027625.1_4120001_4121001		137.839	76.1961	-2.16454	3.58516	0.0122838	0.999979		0.133333	0.890631		368.288	179.209	64.823	55.448	19.7904	104.179
CP027630.1_2043001_2044001		137.602	27.5141	-2.42425	1.38341	0.0123691	0.999979		0.133333	0.890631		89.6317	28.3992	9.26043	13.4148	3.41213	16.7644
CP027630.1_7953001_7954001		137.534	66.7864	-1.96849	3.04102	0.0123939	0.999979		0.133333	0.890631		220.973	137.1	18.5209	61.7083	32.0741	65.86
CP027624.1_17161001_17162001		137.529	68.9217	-2.24278	3.15796	0.0123956	0.999979		0.133333	0.890631		266.233	145.913	32.4115	49.1878	12.9661	77.2358
CP027623.1_3774001_3775001		137.468	71.3329	-2.02811	3.29635	0.0124177	0.999979		0.133333	0.890631		252.034	183.126	13.8906	77.8061	55.2766	60.4715
CP027621.1_18136001_18137001		137.421	71.2278	-2.07063	3.28817	0.0124348	0.999979		0.133333	0.890631		323.916	112.618	18.5209	54.5537	64.1481	65.2613
CP027632.1_5602001_5603001		137.4	14.6175	-2.13404	0.915922	0.0124426	0.999979		0.133333	0.890631		48.8093	31.3371	0	7.15458	11.6013	11.9745
CP027621.1_18379001_18380001		137.049	77.9636	-1.88806	3.70683	0.0125713	0.999979		0.133333	0.890631		415.323	145.913	46.3021	79.5948	65.513	108.37
CP027632.1_16291001_16292001		137.015	32.4955	-2.83306	1.5649	0.0125839	0.999979		0.133333	0.890631		121.58	24.4821	0	17.8865	6.14184	11.9745
CP027625.1_9222001_9223001		136.987	37.0888	-1.8927	1.73592	0.0125941	0.999979		0.133333	0.890631		68.333	69.5291	9.26043	23.2524	13.6485	24.5478
CP027633.1_2328001_2329001		136.89	45.5469	-2.19851	2.06637	0.01263	0.999979		0.133333	0.890631		53.2465	135.141	4.63021	21.4638	25.9322	24.5478
CP027626.1_9035001_9036001		136.849	41.8396	-2.28263	1.92107	0.0126453	0.999979		0.133333	0.890631		105.606	66.5913	4.63021	22.3581	8.87155	29.9364
CP027629.1_10275001_10276001		136.778	93.6378	-2.64327	5.39282	0.0126717	0.999979		0.266667	0.925904		1919.54	207.608	115.755	279.923	99.6343	183.211
CP027622.1_3748001_3749001		136.716	53.6693	-2.1597	2.41355	0.0126948	0.999979		0.133333	0.890631		164.177	72.467	37.0417	29.5127	9.55398	32.3313
CP027619.1_2465001_2466001		136.69	59.8593	-2.02605	2.69665	0.0127042	0.999979		0.133333	0.890631		155.302	127.307	37.0417	52.7651	12.2837	37.1211
CP027622.1_17822001_17823001		136.679	60.8401	-1.81698	2.74112	0.0127084	0.999979		0.133333	0.890631		178.376	99.8869	32.4115	33.9843	28.6619	61.0702
CP027619.1_14170001_14171001		136.646	69.4194	-1.65243	3.18619	0.0127209	0.999979		0.133333	0.890631		183.701	182.147	50.9323	46.5048	46.405	87.4142
CP027619.1_3033001_3034001		136.614	19.1917	-2.46872	1.08435	0.0127328	0.999979		0.10021	0.890631		60.3461	36.2335	0	15.2035	3.41213	11.3758
CP027629.1_16565001_16566001		136.43	88.6578	-2.22294	4.6557	0.0128017	0.999979		0.133333	0.890631		798.698	378.003	50.9323	177.97	60.736	209.555
CP027628.1_14452001_14453001		136.368	36.216	-2.15413	1.70234	0.0128251	0.999979		0.133333	0.890631		104.718	38.192	4.63021	16.9921	21.1552	16.7644
CP027622.1_18318001_18319001		136.365	68.8779	-1.65144	3.15557	0.0128264	0.999979		0.133333	0.890631		211.211	145.913	69.4532	69.7572	38.8983	50.8918
CP027621.1_9070001_9071001		136.22	68.5115	-2.88981	3.13758	0.0128811	0.999979		0.133333	0.890631		334.566	122.41	0	39.3502	23.8849	52.688
CP027624.1_18409001_18410001		136.132	98.1113	5.02424	6.72263	0.0129146	0.999979		0.533333	0.925904		45.2595	61.6948	41.6719	2256.38	3386.88	1282.47
CP027621.1_10746001_10747001		136.101	15.2582	-2.1692	0.939617	0.0129264	0.999979		0.133333	0.890631		47.9219	34.2749	0	6.26026	14.331	10.1784
CP027624.1_18230001_18231001		135.871	58.1866	-2.26395	2.61482	0.0130144	0.999979		0.133333	0.890631		192.575	90.0941	4.63021	27.724	38.2159	40.7135
CP027620.1_2429001_2430001		135.761	62.7405	-1.91579	2.83258	0.0130566	0.999979		0.133333	0.890631		96.7312	205.649	69.4532	37.5616	27.9795	30.5351
CP027619.1_5218001_5219001		135.604	40.2487	-2.36834	1.85775	0.0131169	0.999979		0.133333	0.890631		119.805	47.0056	4.63021	31.3013	15.0134	9.57964
CP027625.1_5553001_5554001		135.595	38.1163	-1.92907	1.77307	0.0131204	0.999979		0.133333	0.890631		101.168	41.1299	13.8906	17.8865	16.3782	24.5478
CP027632.1_480001_481001		135.595	83.2793	-2.15922	4.12036	0.0131205	0.999979		0.133333	0.890631		551.989	246.779	32.4115	71.5458	74.3845	173.631
CP027628.1_13813001_13814001		135.516	50.2277	-2.98845	2.26256	0.0131511	0.999979		0.10021	0.890631		177.488	64.6327	32.4115	26.8297	5.45942	2.99364
CP027630.1_11689001_11690001		135.456	28.5577	-1.81993	1.4219	0.0131745	0.999979		0.133333	0.890631		56.7963	48.9642	23.1511	9.83755	14.331	15.5669
CP027633.1_5572001_5573001		135.172	75.9202	-3.15751	3.57215	0.0132854	0.999979		0.133333	0.890631		415.323	228.173	0	84.0664	14.331	38.9173
CP027627.1_18148001_18149001		135.071	93	-1.75336	5.2702	0.0133251	0.999979		0.133333	0.890631		1088.89	529.792	212.99	269.191	163.782	313.134
CP027619.1_13725001_13726001		134.979	29.9092	-1.90494	1.47133	0.0133614	0.999979		0.133333	0.890631		75.4326	38.192	9.26043	16.0978	11.6013	20.9555
CP027632.1_15525001_15526001		134.815	96.4825	-2.67678	6.06849	0.0134264	0.999979		0.266667	0.925904		3007.54	416.195	134.276	480.251	157.641	295.173
CP027629.1_8258001_8259001		134.773	90.3027	-2.86843	4.86486	0.0134429	0.999979		0.133333	0.890631		669.131	858.831	4.63021	173.499	83.2561	149.682
CP027620.1_1980001_1981001		134.755	16.7747	-1.83595	0.995361	0.0134501	0.999979		0.133333	0.890631		52.3591	25.4614	9.26043	15.2035	7.5067	10.7771
CP027619.1_5786001_5787001		134.642	77.3462	-2.04744	3.66479	0.0134951	0.999979		0.133333	0.890631		457.92	107.721	37.0417	77.8061	66.8778	88.0129
CP027629.1_8259001_8260001		134.572	98.2062	-2.95036	6.77196	0.0135234	0.999979		0.133333	0.890631		1275.25	4547.79	50.9323	600.985	335.754	513.109
CP027629.1_1772001_1773001		134.462	27.7024	-2.04949	1.39004	0.0135674	0.999979		0.133333	0.890631		81.6447	29.3785	4.63021	14.3092	14.331	16.1656
CP027631.1_6041001_6042001		134.452	90.5012	-2.01296	4.88998	0.0135715	0.999979		0.133333	0.890631		996.598	326.101	129.646	203.906	85.3034	234.701
CP027632.1_16903001_16904001		134.429	91.6849	-2.10723	5.06083	0.0135806	0.999979		0.133333	0.890631		1062.27	459.284	175.948	208.377	59.3711	262.243
CP027619.1_27555001_27556001		134.395	37.7572	-2.1163	1.76	0.0135944	0.999979		0.133333	0.890631		94.0689	53.8606	4.63021	23.2524	11.6013	23.9491
CP027633.1_2789001_2790001		133.616	58.4085	-2.66583	2.62682	0.0139123	0.999979		0.133333	0.890631		220.973	86.1769	0	32.1956	25.9322	31.7326
CP027633.1_1451001_1452001		133.61	79.5356	-2.1257	3.81802	0.0139147	0.999979		0.133333	0.890631		450.821	190.96	18.5209	90.3266	73.0197	105.975
CP027621.1_3204001_3205001		133.533	36.718	-2.82565	1.72124	0.0139466	0.999979		0.240327	0.925904		146.428	16.6478	4.63021	4.47162	15.6958	17.3631
CP027621.1_9071001_9072001		133.513	70.1813	-2.95583	3.22713	0.0139551	0.999979		0.133333	0.890631		378.938	112.618	0	26.8297	29.3444	62.8664
CP027632.1_19874001_19875001		133.418	57.6875	-2.00628	2.59045	0.0139945	0.999979		0.133333	0.890631		197.9	63.6534	23.1511	20.5694	44.3578	39.516
CP027622.1_16867001_16868001		133.266	46.4197	4.62706	2.1015	0.0140578	0.999979		0.10021	0.890631		5.32465	0	203.729	41.1389	25.2498	26.9427
CP027630.1_1869001_1870001		133.076	64.3737	-2.51535	2.911	0.0141378	0.999979		0.133333	0.890631		296.406	69.5291	4.63021	32.1956	30.7092	53.8855
CP027626.1_1943001_1944001		133.059	21.4219	2.25539	1.16393	0.0141448	0.999979		0.133333	0.890631		3.54977	9.79283	27.7813	26.8297	47.0875	25.1466
CP027624.1_16833001_16834001		133.034	81.4695	-1.81549	3.97291	0.0141553	0.999979		0.133333	0.890631		417.985	245.8	97.2345	91.221	43.6753	144.892
CP027619.1_28197001_28198001		133.007	61.386	-2.58063	2.76603	0.0141666	0.999979		0.133333	0.890631		173.939	160.602	0	29.5127	40.2632	34.7262
CP027633.1_5075001_5076001		132.876	90.9084	-1.86061	4.94676	0.0142222	0.999979		0.133333	0.890631		901.641	425.009	217.62	198.54	83.9385	231.708
CP027619.1_12954001_12955001		132.807	22.5282	-2.31874	1.20499	0.0142515	0.999979		0.10021	0.890631		54.134	48.9642	0	13.4148	5.45942	16.7644
CP027620.1_6254001_6255001		132.478	25.1394	-2.18558	1.29724	0.0143918	0.999979		0.133333	0.890631		59.4586	47.9849	0	15.2035	12.9661	13.172
CP027631.1_16605001_16606001		132.462	40.4166	-2.08342	1.86383	0.0143987	0.999979		0.133333	0.890631		78.9824	76.3841	32.4115	21.4638	6.82427	17.3631
CP027621.1_17852001_17853001		132.431	30.1661	-1.81651	1.48043	0.0144119	0.999979		0.133333	0.890631		52.3591	59.7363	9.26043	21.4638	10.9188	19.1593
CP027619.1_1337001_1338001		132.337	48.6952	-2.45	2.19634	0.0144526	0.999979		0.133333	0.890631		121.58	95.9698	0	24.1467	26.6147	22.1529
CP027633.1_2788001_2789001		132.29	44.7062	-2.77562	2.03616	0.0144729	0.999979		0.133333	0.890631		160.627	44.0677	0	12.5205	10.9188	29.9364
CP027619.1_4393001_4394001		132.281	66.1193	-2.41214	3.00326	0.0144767	0.999979		0.133333	0.890631		260.908	121.431	18.5209	46.5048	8.87155	65.86
CP027632.1_4287001_4288001		132.258	84.9053	-1.53167	4.26709	0.0144869	0.999979		0.133333	0.890631		409.998	346.666	134.276	135.937	86.6682	166.446
CP027623.1_5107001_5108001		132.177	88.2827	-1.93802	4.61009	0.0145219	0.999979		0.133333	0.890631		618.547	451.45	50.9323	204.8	102.364	195.185
CP027623.1_14149001_14150001		131.99	74.8212	-1.88671	3.49759	0.0146033	0.999979		0.133333	0.890631		387.812	95.9698	50.9323	69.7572	73.7021	65.2613
CP027621.1_8362001_8363001		131.979	49.5782	-1.93842	2.23408	0.014608	0.999979		0.133333	0.890631		122.467	77.3634	13.8906	23.2524	18.4255	44.9046
CP027619.1_4404001_4405001		131.799	93.343	-2.08651	5.33961	0.0146869	0.999979		0.133333	0.890631		804.023	1037.06	74.0834	218.215	405.362	164.051
CP027623.1_19734001_19735001		131.659	66.4039	-2.6639	3.0188	0.0147487	0.999979		0.8	0.946653		28.3981	374.086	37.0417	42.0332	17.7431	31.1338
CP027623.1_18037001_18038001		131.606	33.7581	-2.28315	1.61019	0.0147721	0.999979		0.133333	0.890631		105.606	31.3371	4.63021	21.4638	8.18912	17.9618
CP027623.1_17619001_17620001		131.544	43.6611	-1.89925	1.99505	0.0147996	0.999979		0.133333	0.890631		55.0214	111.638	13.8906	15.2035	25.9322	31.1338
CP027623.1_2607001_2608001		131.502	23.512	-1.85919	1.24008	0.014818	0.999979		0.133333	0.890631		55.9089	39.1713	4.63021	19.6751	11.6013	12.5733
CP027627.1_1995001_1996001		131.36	33.5888	-1.96049	1.60497	0.0148813	0.999979		0.133333	0.890631		78.0949	48.9642	9.26043	21.4638	8.87155	22.7516
CP027624.1_15215001_15216001		131.278	52.6827	-2.65166	2.37189	0.0149182	0.999979		0.133333	0.890631		173.051	82.2598	0	36.6672	13.6485	24.5478
CP027632.1_15113001_15114001		131.234	83.7041	-1.61518	4.15613	0.0149376	0.999979		0.133333	0.890631		432.184	284.971	69.4532	101.953	143.992	149.083
CP027619.1_21816001_21817001		131.006	80.0318	-1.7906	3.85619	0.0150403	0.999979		0.133333	0.890631		394.024	214.463	55.5626	101.953	53.2293	137.707
CP027632.1_21282001_21283001		130.978	28.1154	-2.37485	1.40601	0.015053	0.999979		0.133333	0.890631		82.5321	38.192	0	15.2035	8.18912	17.3631
CP027621.1_7068001_7069001		130.884	45.1557	-2.13684	2.05126	0.0150954	0.999979		0.133333	0.890631		126.904	56.7984	4.63021	16.9921	29.3444	26.9427
CP027622.1_12081001_12082001		130.692	71.0249	-2.157	3.27549	0.0151829	0.999979		0.133333	0.890631		282.207	158.644	18.5209	73.3345	21.1552	79.6308
CP027628.1_170001_171001		130.56	72.2641	-1.70171	3.34887	0.015243	0.999979		0.133333	0.890631		238.722	177.25	46.3021	91.221	36.8511	79.032
CP027630.1_6560001_6561001		130.444	52.4053	-2.15926	2.35887	0.0152965	0.999979		0.133333	0.890631		161.514	67.5705	18.5209	25.9354	10.2364	45.5033
CP027626.1_20829001_20830001		130.434	83.7303	-1.90161	4.15826	0.0153012	0.999979		0.133333	0.890631		523.591	249.717	46.3021	120.734	75.067	167.045
CP027621.1_16106001_16107001		130.257	9.72648	-1.79217	0.734003	0.0153829	0.999979		0.10021	0.890631		34.6102	29.3785	4.63021	4.47162	13.6485	10.7771
CP027627.1_7194001_7195001		130.244	11.6341	-2.06654	0.802618	0.0153886	0.999979		0.133333	0.890631		48.8093	23.5028	0	11.6262	6.82427	10.7771
CP027621.1_3179001_3180001		130.213	26.9945	-1.85387	1.36423	0.0154032	0.999979		0.133333	0.890631		39.9349	62.6741	18.5209	14.3092	7.5067	17.9618
CP027621.1_5130001_5131001		130.018	85.6964	-2.26384	4.33516	0.015494	0.999979		0.133333	0.890631		496.968	452.429	13.8906	128.783	93.4925	152.077
CP027631.1_6042001_6043001		130.015	49.7344	-2.14597	2.24135	0.0154951	0.999979		0.133333	0.890631		162.402	46.0263	32.4115	11.6262	19.7904	32.3313
CP027622.1_18875001_18876001		130.015	5.17558	2.02982	0.53848	0.0154954	0.999979		0.10021	0.890631		4.43721	4.89642	27.7813	20.5694	22.5201	10.7771
CP027620.1_16627001_16628001		129.983	40.7362	-2.04022	1.87679	0.0155102	0.999979		0.133333	0.890631		105.606	52.8813	4.63021	19.6751	20.4728	26.9427
CP027632.1_3973001_3974001		129.976	54.0196	-2.28738	2.42995	0.0155133	0.999979		0.133333	0.890631		70.1079	174.312	50.9323	30.407	9.55398	16.1656
CP027625.1_14394001_14395001		129.936	17.2286	-1.95175	1.01184	0.0155323	0.999979		0.133333	0.890631		62.121	19.5857	4.63021	13.4148	9.55398	11.3758
CP027630.1_8726001_8727001		129.736	54.3378	-1.65134	2.44357	0.0156264	0.999979		0.133333	0.890631		131.341	83.2391	46.3021	30.407	29.3444	32.93
CP027633.1_2329001_2330001		129.707	40.0502	-1.82602	1.84937	0.0156401	0.999979		0.133333	0.890631		47.9219	97.9283	27.7813	19.6751	22.5201	14.3695
CP027628.1_2838001_2839001		129.649	30.601	-1.8678	1.49494	0.0156675	0.999979		0.133333	0.890631		74.5451	40.1506	9.26043	14.3092	12.2837	23.9491
CP027619.1_17516001_17517001		129.621	45.4024	-1.65564	2.06065	0.0156806	0.999979		0.133333	0.890631		90.5191	73.4462	18.5209	29.5127	23.2025	30.5351
CP027626.1_783001_784001		129.598	76.8806	-1.58079	3.63134	0.0156916	0.999979		0.133333	0.890631		293.743	197.815	50.9323	71.5458	105.094	97.5926
CP027628.1_12231001_12232001		129.413	25.9786	-1.90658	1.32798	0.0157794	0.999979		0.133333	0.890631		72.7703	29.3785	9.26043	8.94323	17.0607	16.7644
CP027631.1_3525001_3526001		129.378	16.1909	-2.37383	0.97343	0.0157962	0.999979		0.10021	0.890631		54.134	33.2956	0	13.4148	2.72971	12.5733
CP027623.1_14874001_14875001		129.368	78.727	-1.97274	3.75777	0.0158008	0.999979		0.133333	0.890631		438.396	155.706	27.7813	72.4402	88.0331	108.968
CP027629.1_1569001_1570001		129.294	59.2419	-2.10935	2.66635	0.0158362	0.999979		0.133333	0.890631		169.501	113.597	18.5209	13.4148	30.0268	65.2613
CP027624.1_15662001_15663001		129.275	24.5162	-2.31868	1.2763	0.0158451	0.999979		0.133333	0.890631		77.2075	31.3371	0	13.4148	8.18912	16.1656
CP027624.1_5266001_5267001		129.269	74.1702	-1.73444	3.45864	0.0158479	0.999979		0.133333	0.890631		311.492	141.996	41.6719	84.0664	51.8644	91.6053
CP027627.1_26565001_26566001		129.252	29.3283	-1.86035	1.45056	0.0158562	0.999979		0.133333	0.890631		76.32	33.2956	18.5209	9.83755	15.0134	17.9618
CP027622.1_4809001_4810001		129.157	76.5683	-2.15835	3.6097	0.0159018	0.999979		0.133333	0.890631		318.592	239.924	13.8906	91.221	37.5335	101.185
CP027622.1_16433001_16434001		129.153	54.3422	-3.15367	2.4436	0.0159037	0.999979		0.266667	0.925904		258.246	30.3578	0	33.09	7.5067	18.5606
CP027629.1_9784001_9785001		129.078	32.0679	-1.96571	1.54836	0.0159399	0.999979		0.133333	0.890631		78.9824	43.0885	9.26043	14.3092	9.55398	26.344
CP027631.1_13213001_13214001		129.023	23.5908	-2.07492	1.24228	0.0159665	0.999979		0.133333	0.890631		33.7228	62.6741	27.7813	7.15458	8.87155	9.57964
CP027626.1_24999001_25000001		129	68.2342	-2.41549	3.12111	0.0159774	0.999979		0.133333	0.890631		304.393	112.618	4.63021	50.9764	27.9795	65.86
CP027621.1_4198001_4199001		128.99	82.6006	-1.77255	4.06711	0.0159826	0.999979		0.133333	0.890631		378.938	323.163	78.7136	110.896	48.4523	170.637
CP027623.1_5110001_5111001		128.976	30.7514	-2.03803	1.50069	0.0159892	0.999979		0.133333	0.890631		93.1814	26.4406	9.26043	11.6262	14.331	20.3567
CP027619.1_6776001_6777001		128.934	87.7193	-1.55157	4.54552	0.0160095	0.999979		0.133333	0.890631		525.366	399.548	120.386	192.279	113.283	202.969
CP027626.1_2246001_2247001		128.924	40.0327	-2.52099	1.84859	0.0160144	0.999979		0.133333	0.890631		125.129	46.0263	0	24.1467	11.6013	17.9618
CP027621.1_13529001_13530001		128.8	45.4579	-2.51443	2.0628	0.0160746	0.999979		0.133333	0.890631		130.454	69.5291	0	15.2035	15.6958	32.3313
CP027622.1_16923001_16924001		128.71	44.2143	-2.07901	2.01722	0.0161185	0.999979		0.133333	0.890631		119.805	56.7984	9.26043	16.0978	15.0134	38.9173
CP027620.1_10686001_10687001		128.685	18.7232	-2.00689	1.06804	0.0161306	0.999979		0.133333	0.890631		65.6707	20.5649	4.63021	16.0978	8.87155	10.1784
CP027628.1_12990001_12991001		128.677	18.4897	2.3061	1.05938	0.0161343	0.999979		0.133333	0.890631		9.76186	1.95857	27.7813	30.407	22.5201	37.7198
CP027619.1_1336001_1337001		128.643	21.7649	-1.77315	1.17597	0.0161512	0.999979		0.133333	0.890631		55.0214	33.2956	9.26043	8.04891	17.7431	14.3695
CP027627.1_6292001_6293001		128.557	67.7745	-2.72183	3.09463	0.0161933	0.999979		0.133333	0.890631		291.968	140.037	0	51.8707	23.8849	47.8982
CP027628.1_5273001_5274001		128.535	90.2297	-1.65365	4.8551	0.016204	0.999979		0.133333	0.890631		663.807	517.062	120.386	279.923	133.073	214.344
CP027624.1_8589001_8590001		128.472	58.6158	-1.53012	2.63683	0.0162351	0.999979		0.133333	0.890631		130.454	108.7	41.6719	39.3502	48.4523	35.9236
CP027632.1_5557001_5558001		128.393	16.1325	-1.71386	0.971741	0.0162742	0.999979		0.133333	0.890631		38.16	36.2335	9.26043	14.3092	6.14184	14.3695
CP027624.1_697001_698001		128.372	74.2403	-1.54225	3.46218	0.0162844	0.999979		0.133333	0.890631		238.722	191.94	92.6043	79.5948	45.7226	79.6308
CP027624.1_3436001_3437001		128.264	28.0381	-2.05382	1.40344	0.0163378	0.999979		0.133333	0.890631		77.2075	34.2749	9.26043	16.0978	20.4728	5.98727
CP027619.1_4578001_4579001		128.207	93.2306	-2.96728	5.31727	0.0163662	0.999979		0.133333	0.890631		1127.94	995.931	4.63021	262.931	173.336	95.1977
CP027627.1_23414001_23415001		128.094	88.4301	-1.65611	4.62873	0.0164223	0.999979		0.133333	0.890631		633.634	375.065	129.646	176.182	98.9519	233.504
CP027621.1_6185001_6186001		128.082	42.6949	-1.7007	1.95473	0.0164285	0.999979		0.133333	0.890631		97.6186	55.8191	18.5209	29.5127	23.2025	21.5542
CP027619.1_26266001_26267001		128.022	18.4721	-1.75538	1.05859	0.0164583	0.999979		0.133333	0.890631		50.5842	30.3578	4.63021	14.3092	15.0134	10.1784
CP027629.1_6657001_6658001		127.7	74.9102	-2.93074	3.50296	0.0166199	0.999979		0.133333	0.890631		471.232	123.39	0	59.9196	28.6619	59.8727
CP027627.1_22071001_22072001		127.633	26.0983	-2.02455	1.33207	0.0166542	0.999979		0.133333	0.890631		77.2075	28.3992	4.63021	20.5694	11.6013	11.3758
CP027624.1_16913001_16914001		127.599	72.321	1.92203	3.35223	0.0166711	0.999979		0.133333	0.890631		31.0605	47.9849	231.511	136.831	151.499	85.0193
CP027620.1_1533001_1534001		127.585	86.6159	-1.9891	4.43278	0.0166783	0.999979		0.133333	0.890631		700.192	256.572	41.6719	129.677	124.884	180.217
CP027630.1_12552001_12553001		127.211	55.1931	-1.68794	2.48096	0.0168695	0.999979		0.133333	0.890631		151.753	71.4877	32.4115	42.9275	27.2971	35.3249
CP027627.1_5583001_5584001		127.078	87.1326	-1.92738	4.48519	0.0169377	0.999979		0.133333	0.890631		665.582	309.453	236.141	126.994	61.4184	94.5989
CP027628.1_18588001_18589001		127.074	78.1928	-2.71941	3.7227	0.0169399	0.999979		0.133333	0.890631		504.067	167.457	4.63021	106.424	23.2025	62.8664
CP027621.1_2933001_2934001		126.992	64.5226	-2.0135	2.91767	0.0169824	0.999979		0.133333	0.890631		249.371	82.2598	13.8906	42.0332	43.6753	59.274
CP027633.1_4631001_4632001		126.971	94.1472	-2.04932	5.48737	0.0169933	0.999979		0.133333	0.890631		1526.4	495.517	273.183	279.029	94.8573	330.498
CP027624.1_14108001_14109001		126.967	55.0486	-2.33732	2.47544	0.0169954	0.999979		0.133333	0.890631		188.138	70.5084	13.8906	29.5127	7.5067	47.8982
CP027633.1_9583001_9584001		126.884	25.3861	-1.70923	1.30614	0.0170383	0.999979		0.133333	0.890631		63.8958	31.3371	13.8906	13.4148	12.9661	17.3631
CP027626.1_9036001_9037001		126.85	33.4983	-2.33592	1.60139	0.0170559	0.999979		0.133333	0.890631		91.4065	47.0056	0	13.4148	12.9661	22.1529
CP027619.1_12686001_12687001		126.789	10.6825	2.04271	0.770125	0.0170879	0.999979		0.133333	0.890631		5.32465	5.8757	27.7813	11.6262	33.4389	22.1529
CP027626.1_25000001_25001001		126.764	86.9049	-2.11666	4.4613	0.017101	0.999979		0.133333	0.890631		682.443	322.184	32.4115	157.401	77.1142	190.395
CP027629.1_8142001_8143001		126.753	75.7363	-1.86538	3.56094	0.0171065	0.999979		0.133333	0.890631		276.882	226.214	64.823	84.9607	23.2025	102.382
CP027619.1_3196001_3197001		126.704	12.2763	2.22609	0.828059	0.0171321	0.999979		0.133333	0.890631		3.54977	6.85498	37.0417	31.3013	23.8849	11.3758
CP027626.1_2136001_2137001		126.697	77.2791	-1.42375	3.65998	0.0171359	0.999979		0.133333	0.890631		280.432	198.794	74.0834	92.1153	89.3979	99.9875
CP027628.1_6764001_6765001		126.691	63.1842	-1.94537	2.85324	0.0171392	0.999979		0.133333	0.890631		213.874	97.9283	13.8906	58.131	32.0741	52.688
CP027626.1_17971001_17972001		126.685	68.1685	-2.55648	3.11826	0.0171423	0.999979		0.133333	0.890631		63.0084	364.293	4.63021	55.448	45.7226	32.93
CP027628.1_3062001_3063001		126.606	77.2397	-1.83059	3.65722	0.0171833	0.999979		0.133333	0.890631		287.531	244.821	120.386	100.164	32.7565	50.8918
CP027624.1_838001_839001		126.546	59.6477	-2.11205	2.68594	0.0172147	0.999979		0.133333	0.890631		168.614	119.473	4.63021	40.2445	32.0741	49.6944
CP027622.1_7247001_7248001		126.546	47.7216	-2.07239	2.1549	0.017215	0.999979		0.133333	0.890631		119.805	75.4048	4.63021	31.3013	17.0607	34.1275
CP027625.1_145001_146001		126.477	61.5933	-2.18149	2.77662	0.0172512	0.999979		0.133333	0.890631		174.826	137.1	4.63021	40.2445	26.6147	59.274
CP027624.1_17841001_17842001		126.456	18.0226	-1.71339	1.04111	0.0172622	0.999979		0.133333	0.890631		48.8093	30.3578	4.63021	10.7319	15.0134	13.7707
CP027628.1_16721001_16722001		126.452	37.8842	-2.44115	1.765	0.0172644	0.999979		0.133333	0.890631		93.1814	65.612	0	25.9354	18.4255	8.38218
CP027623.1_20432001_20433001		126.41	86.6042	-2.19946	4.43172	0.0172866	0.999979		0.133333	0.890631		769.412	232.09	37.0417	136.831	66.8778	189.797
CP027632.1_19937001_19938001		126.394	25.1525	-1.68536	1.29782	0.0172951	0.999979		0.133333	0.890631		49.6968	45.047	9.26043	14.3092	11.6013	20.9555
CP027623.1_3626001_3627001		126.392	30.0625	-2.49792	1.47691	0.0172962	0.999979		0.10021	0.890631		78.0949	51.902	0	19.6751	4.09456	16.7644
CP027628.1_11124001_11125001		126.341	51.5646	-2.07807	2.32315	0.0173229	0.999979		0.133333	0.890631		149.09	71.4877	4.63021	30.407	28.6619	34.7262
CP027633.1_8322001_8323001		126.256	45.2083	-1.94914	2.05325	0.0173683	0.999979		0.133333	0.890631		126.904	48.9642	9.26043	32.1956	24.5674	20.9555
CP027627.1_11520001_11521001		126.252	48.7652	-1.64346	2.1989	0.0173702	0.999979		0.133333	0.890631		98.5061	82.2598	18.5209	25.041	31.3916	37.7198
CP027619.1_2451001_2452001		126.2	20.6761	2.03259	1.13574	0.0173978	0.999979		0.133333	0.890631		7.98698	6.85498	46.3021	22.3581	20.4728	38.3186
CP027631.1_1414001_1415001		126.192	65.4684	-2.46453	2.96944	0.0174025	0.999979		0.133333	0.890631		300.843	71.4877	69.4532	30.407	8.87155	33.5287
CP027620.1_1532001_1533001		126.063	61.3831	-2.02125	2.76585	0.017471	0.999979		0.133333	0.890631		246.709	49.9434	37.0417	28.6183	49.1347	31.1338
CP027629.1_6674001_6675001		125.989	55.3172	-1.62132	2.4867	0.0175106	0.999979		0.133333	0.890631		110.043	110.659	27.7813	32.1956	28.6619	52.688
CP027624.1_15145001_15146001		125.982	44.5836	-1.71251	2.03219	0.0175142	0.999979		0.133333	0.890631		94.0689	68.5498	23.1511	28.6183	15.0134	31.7326
CP027629.1_15722001_15723001		125.794	61.3028	-1.79925	2.76179	0.0176154	0.999979		0.133333	0.890631		119.805	159.623	69.4532	25.9354	46.405	23.9491
CP027624.1_2612001_2613001		125.736	38.4768	-2.76278	1.78706	0.0176469	0.999979		0.10021	0.890631		124.242	46.0263	0	21.4638	3.41213	19.758
CP027626.1_7623001_7624001		125.692	71.5897	-2.11359	3.3113	0.0176706	0.999979		0.133333	0.890631		314.155	133.183	27.7813	101.059	21.1552	53.2867
CP027623.1_13751001_13752001		125.472	94.1808	-2.03178	5.49249	0.0177905	0.999979		0.133333	0.890631		1426.12	596.383	92.6043	320.168	188.35	383.186
CP027632.1_16623001_16624001		125.416	47.167	-1.85973	2.13292	0.0178211	0.999979		0.133333	0.890631		106.493	75.4048	18.5209	27.724	12.2837	39.516
CP027622.1_16924001_16925001		125.331	16.8009	-2.27885	0.996335	0.0178675	0.999979		0.10021	0.890631		53.2465	34.2749	0	11.6262	3.41213	15.5669
CP027630.1_1013001_1014001		125.314	52.5192	-1.84301	2.3649	0.0178767	0.999979		0.133333	0.890631		124.242	90.0941	18.5209	34.8786	15.6958	47.2995
CP027619.1_9507001_9508001		125.308	63.1448	-2.25342	2.85042	0.01788	0.999979		0.133333	0.890631		240.497	93.0319	4.63021	37.5616	33.4389	57.4778
CP027631.1_18286001_18287001		125.241	92.9139	-1.6258	5.25648	0.0179166	0.999979		0.133333	0.890631		993.935	556.233	203.729	263.825	180.843	354.447
CP027622.1_20879001_20880001		125.216	33.0108	-1.98995	1.5842	0.0179303	0.999979		0.133333	0.890631		71.8828	54.8399	4.63021	8.94323	21.1552	23.9491
CP027619.1_4586001_4587001		125.175	89.3919	-2.11935	4.74271	0.0179531	0.999979		0.133333	0.890631		615.885	603.238	305.594	135.043	49.8172	79.6308
CP027623.1_12422001_12423001		125.127	21.2555	-1.56749	1.15715	0.0179796	0.999979		0.133333	0.890631		44.3721	38.192	9.26043	16.0978	13.6485	14.3695
CP027619.1_10999001_11000001		125.03	67.8737	-1.98429	3.09992	0.0180331	0.999979		0.133333	0.890631		211.211	159.623	97.2345	47.3991	19.7904	31.1338
CP027628.1_13821001_13822001		124.785	39.208	-2.40256	1.8155	0.0181698	0.999979		0.133333	0.890631		80.7572	83.2391	0	8.94323	27.2971	19.1593
CP027621.1_8206001_8207001		124.769	34.9724	-2.29875	1.65435	0.0181783	0.999979		0.133333	0.890631		96.7312	46.0263	0	15.2035	19.7904	16.7644
CP027619.1_3522001_3523001		124.685	78.8262	-1.6332	3.76608	0.0182257	0.999979		0.133333	0.890631		339.89	207.608	83.3438	140.409	54.5942	74.2422
CP027626.1_3713001_3714001		124.628	49.1418	-1.62349	2.21619	0.0182578	0.999979		0.133333	0.890631		105.606	76.3841	18.5209	35.7729	27.9795	32.93
CP027627.1_4082001_4083001		124.601	21.9619	-1.55873	1.18306	0.0182727	0.999979		0.133333	0.890631		40.8223	42.1092	18.5209	13.4148	12.9661	13.172
CP027620.1_7639001_7640001		124.491	69.2837	-2.36129	3.17844	0.0183347	0.999979		0.133333	0.890631		364.739	64.6327	9.26043	53.6594	38.2159	59.8727
CP027632.1_21283001_21284001		124.317	30.2756	-2.40466	1.48426	0.0184334	0.999979		0.133333	0.890631		101.168	27.4199	0	11.6262	12.9661	17.9618
CP027619.1_10337001_10338001		124.232	39.6153	-2.3202	1.83097	0.0184817	0.999979		0.133333	0.890631		98.5061	64.6327	0	13.4148	22.5201	22.7516
CP027622.1_16184001_16185001		124.197	77.3024	-1.59898	3.66147	0.0185017	0.999979		0.133333	0.890631		341.665	162.561	64.823	110.896	60.0536	95.1977
CP027628.1_9467001_9468001		124.129	48.9389	-1.84591	2.20559	0.0185406	0.999979		0.133333	0.890631		114.48	77.3634	9.26043	21.4638	36.1686	34.7262
CP027619.1_1331001_1332001		124.073	23.782	-2.1005	1.24892	0.0185725	0.999979		0.133333	0.890631		56.7963	45.047	0	14.3092	17.0607	10.1784
CP027623.1_4356001_4357001		124.061	41.2631	-1.60959	1.89778	0.0185795	0.999979		0.133333	0.890631		86.9693	56.7984	18.5209	24.1467	25.2498	24.5478
CP027622.1_4810001_4811001		123.867	56.3637	-2.5851	2.53267	0.018691	0.999979		0.133333	0.890631		184.588	98.9076	0	26.8297	15.0134	45.5033
CP027619.1_9167001_9168001		123.836	90.3728	-1.58595	4.87405	0.0187088	0.999979		0.133333	0.890631		694.867	479.849	125.016	210.166	156.276	287.988
CP027627.1_19779001_19780001		123.758	56.7607	-1.73083	2.54989	0.0187537	0.999979		0.133333	0.890631		122.467	115.555	18.5209	58.131	26.6147	36.5224
CP027619.1_4579001_4580001		123.719	89.8444	-3.03626	4.80102	0.0187765	0.999979		0.133333	0.890631		837.745	659.058	0	152.035	121.472	83.8218
CP027619.1_3601001_3602001		123.564	68.7422	-1.696	3.14952	0.0188665	0.999979		0.133333	0.890631		227.185	133.183	50.9323	73.3345	27.2971	70.0511
CP027629.1_2534001_2535001		123.476	65.5647	-1.56578	2.97455	0.0189176	0.999979		0.133333	0.890631		194.35	112.618	60.1928	42.0332	39.5808	66.4588
CP027624.1_14378001_14379001		123.471	79.556	-1.99983	3.81919	0.0189209	0.999979		0.133333	0.890631		428.635	195.857	18.5209	95.6926	78.4791	113.159
CP027624.1_3049001_3050001		123.437	30.08	-1.77967	1.47744	0.0189406	0.999979		0.133333	0.890631		61.2335	48.9642	13.8906	25.041	8.87155	15.5669
CP027630.1_13830001_13831001		123.414	33.9069	-2.24223	1.61522	0.018954	0.999979		0.133333	0.890631		97.6186	35.2542	27.7813	19.6751	6.14184	8.38218
CP027628.1_6849001_6850001		123.411	44.858	-1.53688	2.04136	0.0189556	0.999979		0.133333	0.890631		81.6447	74.4255	27.7813	25.041	25.9322	28.7389
CP027630.1_13688001_13689001		123.258	71.3431	1.66698	3.29706	0.0190461	0.999979		0.133333	0.890631		52.3591	36.2335	194.469	135.043	117.377	120.344
CP027628.1_124001_125001		123.211	71.7737	-1.72586	3.32025	0.0190735	0.999979		0.133333	0.890631		254.696	155.706	37.0417	103.741	38.8983	65.2613
CP027626.1_3712001_3713001		123.159	28.06	-2.22019	1.40395	0.0191044	0.999979		0.133333	0.890631		80.7572	36.2335	0	15.2035	11.6013	17.3631
CP027627.1_4688001_4689001		123.133	96.7744	-2.19606	6.16467	0.0191196	0.999979		0.133333	0.890631		2095.25	1250.54	171.318	637.652	139.215	508.32
CP027621.1_16806001_16807001		123.044	15.734	2.13613	0.957435	0.0191727	0.999979		0.133333	0.890631		4.43721	7.83427	27.7813	26.8297	12.9661	41.3122
CP027619.1_6011001_6012001		122.979	37.1428	-2.85364	1.73762	0.0192108	0.999979		0.533333	0.925904		152.64	13.71	0	16.0978	9.55398	14.9682
CP027623.1_17748001_17749001		122.923	16.22	-1.77391	0.975151	0.0192443	0.999979		0.133333	0.890631		45.2595	31.3371	4.63021	6.26026	12.9661	16.7644
CP027619.1_11002001_11003001		122.839	69.9886	-1.86536	3.21702	0.0192948	0.999979		0.133333	0.890631		194.35	197.815	111.125	47.3991	25.9322	38.9173
CP027624.1_14107001_14108001		122.792	79.6115	-2.74704	3.82338	0.0193226	0.999979		0.133333	0.890631		534.24	189.981	4.63021	63.4969	19.7904	120.344
CP027633.1_20713001_20714001		122.765	55.9813	-1.86352	2.51696	0.0193386	0.999979		0.133333	0.890631		173.939	66.5913	13.8906	31.3013	36.8511	45.5033
CP027623.1_8201001_8202001		122.737	24.0316	-2.08012	1.25842	0.0193559	0.999979		0.133333	0.890631		80.7572	20.5649	4.63021	8.94323	18.4255	11.9745
CP027633.1_3547001_3548001		122.582	36.6597	-2.01041	1.71975	0.019449	0.999979		0.133333	0.890631		92.294	47.9849	4.63021	27.724	11.6013	20.9555
CP027624.1_17163001_17164001		122.541	88.4009	-2.58482	4.624	0.0194738	0.999979		0.133333	0.890631		789.824	443.615	27.7813	102.847	25.2498	249.071
CP027623.1_18810001_18811001		122.524	70.6235	-1.67158	3.25325	0.019484	0.999979		0.133333	0.890631		229.848	155.706	50.9323	63.4969	31.3916	94.5989
CP027633.1_17313001_17314001		122.433	50.146	-2.01754	2.25902	0.0195393	0.999979		0.133333	0.890631		129.567	78.3427	4.63021	25.9354	25.2498	40.7135
CP027621.1_18725001_18726001		122.432	71.6394	-3.41064	3.31382	0.0195398	0.999979		0.8	0.946653		542.227	9.79283	4.63021	16.0978	42.3105	34.7262
CP027632.1_14334001_14335001		122.389	50.632	-1.79768	2.28166	0.019566	0.999979		0.133333	0.890631		109.155	91.0733	9.26043	33.9843	26.6147	40.1147
CP027625.1_13812001_13813001		122.276	40.1144	-1.96334	1.85218	0.0196346	0.999979		0.133333	0.890631		53.2465	99.8869	4.63021	27.724	16.3782	24.5478
CP027623.1_17179001_17180001		122.224	42.7664	-1.97466	1.95806	0.0196662	0.999979		0.133333	0.890631		102.056	63.6534	4.63021	21.4638	18.4255	34.1275
CP027627.1_6494001_6495001		122.173	66.9732	-1.89177	3.05201	0.0196976	0.999979		0.133333	0.890631		207.661	146.892	13.8906	81.3834	38.2159	52.0893
CP027628.1_16612001_16613001		122.098	91.4105	-1.60913	5.01984	0.0197431	0.999979		0.133333	0.890631		938.026	370.169	217.62	176.182	191.762	271.822
CP027629.1_2117001_2118001		122.087	43.8728	-1.9019	2.0039	0.0197502	0.999979		0.133333	0.890631		108.268	59.7363	9.26043	21.4638	16.3782	38.3186
CP027619.1_10007001_10008001		122.045	24.8679	-1.9054	1.28921	0.0197758	0.999979		0.133333	0.890631		66.5582	33.2956	4.63021	12.5205	9.55398	22.1529
CP027629.1_2234001_2235001		122.03	16.6331	-1.61459	0.989888	0.019785	0.999979		0.133333	0.890631		47.0344	26.4406	9.26043	15.2035	8.87155	13.172
CP027625.1_13768001_13769001		122.018	32.1832	-1.60571	1.55236	0.0197927	0.999979		0.133333	0.890631		56.7963	54.8399	13.8906	22.3581	14.331	20.9555
CP027620.1_14040001_14041001		121.998	29.9413	-2.14662	1.47217	0.0198048	0.999979		0.133333	0.890631		47.9219	73.4462	0	15.2035	17.7431	15.5669
CP027624.1_464001_465001		121.922	88.2637	-1.42761	4.60847	0.0198518	0.999979		0.133333	0.890631		526.253	406.403	129.646	221.792	183.573	156.268
CP027627.1_5849001_5850001		121.892	47.3407	-2.52523	2.1397	0.0198702	0.999979		0.133333	0.890631		161.514	49.9434	0	29.5127	13.6485	23.9491
CP027625.1_12924001_12925001		121.88	62.0311	-1.9966	2.79884	0.0198779	0.999979		0.133333	0.890631		204.999	98.9076	9.26043	39.3502	34.1213	63.4651
CP027623.1_3618001_3619001		121.823	33.7055	-1.69651	1.60885	0.0199128	0.999979		0.133333	0.890631		74.5451	45.047	9.26043	19.6751	19.108	22.1529
CP027627.1_451001_452001		121.698	26.0443	2.23295	1.32999	0.0199908	0.999979		0.133333	0.890631		3.54977	11.7514	46.3021	29.5127	22.5201	48.4969
CP027628.1_16394001_16395001		121.679	92.7124	-1.7151	5.21514	0.0200025	0.999979		0.133333	0.890631		1111.08	430.885	273.183	197.645	150.816	318.523
CP027622.1_17404001_17405001		121.539	53.9831	-1.79221	2.42773	0.0200895	0.999979		0.133333	0.890631		155.302	65.612	27.7813	17.8865	35.4862	44.9046
CP027621.1_478001_479001		121.478	46.0577	-2.12764	2.08776	0.020128	0.999979		0.133333	0.890631		140.216	47.9849	4.63021	21.4638	18.4255	35.9236
CP027619.1_10998001_10999001		121.474	16.7323	-2.01947	0.993851	0.0201305	0.999979		0.133333	0.890631		51.4716	31.3371	0	12.5205	7.5067	14.9682
CP027621.1_16899001_16900001		121.344	31.684	-2.2154	1.53431	0.0202125	0.999979		0.133333	0.890631		80.7572	47.9849	0	12.5205	14.331	22.1529
CP027632.1_18942001_18943001		121.294	49.4249	-1.93527	2.22745	0.0202437	0.999979		0.133333	0.890631		119.805	79.3219	9.26043	21.4638	19.7904	48.4969
CP027620.1_15786001_15787001		121.292	17.2563	-1.66942	1.01312	0.020245	0.999979		0.133333	0.890631		52.3591	23.5028	9.26043	11.6262	15.6958	9.57964
CP027624.1_1706001_1707001		121.251	36.6319	-1.92947	1.71879	0.0202707	0.999979		0.133333	0.890631		69.2205	68.5498	4.63021	25.9354	11.6013	25.1466
CP027622.1_20426001_20427001		121.237	88.0973	-2.08467	4.58715	0.0202797	0.999979		0.133333	0.890631		794.261	293.785	97.2345	181.548	37.5335	194.586
CP027621.1_7432001_7433001		121.233	65.0933	2.21724	2.94899	0.0202825	0.999979		0.133333	0.890631		12.4242	37.2128	185.209	82.2777	137.85	62.2677
CP027631.1_1257001_1258001		121.202	94.2931	-1.89312	5.51434	0.0203018	0.999979		0.133333	0.890631		1404.82	582.673	120.386	440.007	227.248	278.408
CP027630.1_11690001_11691001		121.142	60.9277	-1.85637	2.74465	0.0203398	0.999979		0.133333	0.890631		162.402	117.514	64.823	32.1956	15.0134	47.2995
CP027630.1_11421001_11422001		121.1	8.18519	-1.49991	0.671627	0.0203669	0.999979		0.133333	0.890631		28.3981	27.4199	9.26043	6.26026	12.2837	10.7771
CP027632.1_300001_301001		121.058	74.8402	-2.10984	3.49842	0.0203933	0.999979		0.133333	0.890631		400.236	110.659	13.8906	78.7004	60.0536	77.8346
CP027619.1_15149001_15150001		121.058	16.2813	-1.59987	0.9776	0.0203934	0.999979		0.133333	0.890631		46.147	26.4406	9.26043	12.5205	8.87155	15.5669
CP027627.1_3211001_3212001		120.996	71.2584	-1.53545	3.29039	0.020433	0.999979		0.133333	0.890631		237.834	143.955	37.0417	73.3345	69.6075	79.6308
CP027627.1_19821001_19822001		120.947	21.5985	-1.94279	1.17018	0.0204641	0.999979		0.133333	0.890631		18.6363	71.4877	18.5209	11.6262	10.2364	9.57964
CP027629.1_13790001_13791001		120.809	69.7843	-1.99361	3.20536	0.0205528	0.999979		0.266667	0.925904		312.38	92.0526	23.1511	42.0332	40.9456	92.204
CP027619.1_27977001_27978001		120.743	14.5051	-1.93273	0.911616	0.0205951	0.999979		0.133333	0.890631		47.0344	29.3785	0	8.94323	14.331	10.7771
CP027632.1_12129001_12130001		120.645	41.9973	-1.9933	1.92729	0.0206583	0.999979		0.133333	0.890631		110.93	50.9227	13.8906	8.04891	32.0741	24.5478
CP027627.1_1905001_1906001		120.604	35.0658	1.74929	1.6583	0.0206846	0.999979		0.133333	0.890631		12.4242	13.71	46.3021	48.2934	38.8983	43.7071
CP027619.1_8316001_8317001		120.6	40.6953	-2.42611	1.87507	0.0206873	0.999979		0.133333	0.890631		118.917	52.8813	0	15.2035	11.6013	30.5351
CP027630.1_17411001_17412001		120.6	18.297	2.5084	1.05185	0.0206874	0.999979		0.10021	0.890631		5.32465	4.89642	64.823	14.3092	35.4862	14.9682
CP027632.1_8318001_8319001		120.548	66.166	-1.82506	3.00661	0.0207208	0.999979		0.133333	0.890631		179.263	158.644	13.8906	57.2367	38.8983	74.8409
CP027632.1_16136001_16137001		120.373	19.704	-1.7666	1.10334	0.0208345	0.999979		0.133333	0.890631		58.5712	25.4614	4.63021	10.7319	13.6485	16.1656
CP027632.1_16321001_16322001		120.233	16.725	-1.69005	0.993622	0.0209258	0.999979		0.133333	0.890631		43.4847	32.3163	4.63021	15.2035	15.6958	7.78346
CP027622.1_15198001_15199001		120.129	25.5364	2.4405	1.3125	0.0209944	0.999979		0.133333	0.890631		5.32465	7.83427	74.0834	30.407	13.6485	35.9236
CP027628.1_17183001_17184001		120.122	51.5428	-2.40073	2.32173	0.020999	0.999979		0.133333	0.890631		143.766	92.0526	0	31.3013	16.3782	34.7262
CP027621.1_13527001_13528001		120.07	86.6071	-2.38052	4.43212	0.0210329	0.999979		0.133333	0.890631		638.071	401.506	13.8906	144.88	48.4523	185.007
CP027626.1_20073001_20074001		120.069	29.7983	-2.26281	1.46702	0.0210336	0.999979		0.133333	0.890631		82.5321	41.1299	0	14.3092	8.87155	22.1529
CP027620.1_5565001_5566001		120.065	10.6358	-1.59412	0.768268	0.0210363	0.999979		0.133333	0.890631		41.7098	20.5649	4.63021	10.7319	12.2837	10.1784
CP027621.1_4036001_4037001		119.98	98.7754	-2.39631	7.19322	0.0210928	0.999979		0.133333	0.890631		5653.01	1462.07	222.25	1032.94	588.934	854.384
CP027624.1_558001_559001		119.974	12.145	-2.36577	0.8229	0.0210968	0.999979		0.10021	0.890631		54.134	23.5028	0	11.6262	12.2837	1.79618
CP027633.1_3036001_3037001		119.969	50.524	-1.67587	2.27663	0.0211	0.999979		0.133333	0.890631		111.818	79.3219	46.3021	25.041	18.4255	33.5287
CP027628.1_17689001_17690001		119.924	32.7247	-2.14542	1.57346	0.0211298	0.999979		0.133333	0.890631		63.8958	66.5913	0	21.4638	16.3782	14.9682
CP027633.1_140001_141001		119.896	25.9713	-1.88464	1.32769	0.0211481	0.999979		0.133333	0.890631		71.8828	30.3578	4.63021	11.6262	12.9661	21.5542
CP027623.1_4247001_4248001		119.892	38.0813	-1.81195	1.77159	0.0211509	0.999979		0.133333	0.890631		72.7703	64.6327	23.1511	27.724	8.18912	20.3567
CP027621.1_4764001_4765001		119.869	52.0551	-1.70121	2.34466	0.021166	0.999979		0.133333	0.890631		132.229	70.5084	37.0417	27.724	18.4255	42.5097
CP027632.1_2163001_2164001		119.827	55.469	-1.57165	2.49369	0.0211938	0.999979		0.133333	0.890631		144.653	73.4462	41.6719	30.407	33.4389	41.9109
CP027625.1_8942001_8943001		119.812	18.189	-1.65925	1.04737	0.0212038	0.999979		0.133333	0.890631		52.3591	25.4614	9.26043	8.94323	12.2837	16.7644
CP027621.1_18135001_18136001		119.718	93.9633	-1.55742	5.4495	0.0212668	0.999979		0.133333	0.890631		1044.52	695.291	314.855	346.103	176.066	345.466
CP027627.1_18062001_18063001		119.644	37.0012	-2.08787	1.73203	0.0213158	0.999979		0.133333	0.890631		113.593	30.3578	4.63021	18.7808	24.5674	14.9682
CP027632.1_8686001_8687001		119.407	17.3877	-1.83617	1.01795	0.0214753	0.999979		0.133333	0.890631		31.0605	48.9642	4.63021	20.5694	6.82427	9.57964
CP027622.1_19954001_19955001		119.385	18.0211	-1.99291	1.04109	0.0214902	0.999979		0.133333	0.890631		55.9089	29.3785	0	11.6262	10.2364	14.9682
CP027621.1_15670001_15671001		119.379	53.5599	-2.38176	2.40967	0.0214943	0.999979		0.133333	0.890631		155.302	94.9905	0	26.8297	22.5201	39.516
CP027619.1_28350001_28351001		119.25	86.0043	-2.07257	4.36616	0.0215816	0.999979		0.133333	0.890631		477.444	448.512	268.552	56.3424	53.9117	72.446
CP027629.1_15833001_15834001		119.228	70.244	1.86478	3.2301	0.0215966	0.999979		0.133333	0.890631		34.6102	40.1506	69.4532	189.596	184.938	97.5926
CP027619.1_6500001_6501001		119.124	89.6488	-2.09831	4.77707	0.0216667	0.999979		0.133333	0.890631		978.849	268.324	41.6719	214.638	128.296	192.192
CP027623.1_18905001_18906001		119.118	65.7661	4.13698	2.98662	0.0216708	0.999979		0.133333	0.890631		12.4242	1.95857	388.938	27.724	90.7628	28.1402
CP027627.1_5741001_5742001		118.962	10.3176	-1.46854	0.756355	0.0217774	0.999979		0.133333	0.890631		35.4977	23.5028	9.26043	11.6262	8.18912	12.5733
CP027630.1_2111001_2112001		118.936	92.3884	-1.99972	5.16833	0.0217955	0.999979		0.133333	0.890631		1260.17	339.811	291.703	130.571	98.2695	282.599
CP027623.1_2021001_2022001		118.893	24.5745	-1.99748	1.279	0.0218253	0.999979		0.133333	0.890631		74.5451	26.4406	4.63021	17.8865	6.82427	17.3631
CP027624.1_17555001_17556001		118.846	76.7186	-1.94465	3.62031	0.0218573	0.999979		0.266667	0.925904		447.271	88.1355	37.0417	69.7572	70.29	96.9939
CP027630.1_2961001_2962001		118.726	9.51776	-1.81047	0.724845	0.0219402	0.999979		0.133333	0.890631		39.9349	24.4821	0	9.83755	11.6013	9.57964
CP027621.1_5957001_5958001		118.674	21.2249	-2.00645	1.15579	0.0219761	0.999979		0.133333	0.890631		30.173	60.7156	13.8906	17.8865	3.41213	11.3758
CP027629.1_17145001_17146001		118.475	95.8592	-1.71074	5.88711	0.0221143	0.999979		0.133333	0.890631		1653.3	805.95	430.61	359.518	210.87	502.332
CP027620.1_10939001_10940001		118.395	62.2515	-2.69555	2.81	0.0221701	0.999979		0.133333	0.890631		255.583	95.9698	0	45.6105	11.6013	44.3058
CP027623.1_2360001_2361001		118.353	84.3944	-1.37115	4.21994	0.0221993	0.999979		0.133333	0.890631		362.076	336.873	101.865	180.653	122.837	132.918
CP027632.1_1391001_1392001		118.333	41.7812	-1.78299	1.91807	0.0222136	0.999979		0.133333	0.890631		89.6317	63.6534	9.26043	31.3013	15.0134	29.3376
CP027628.1_16124001_16125001		118.181	13.371	-1.51634	0.869855	0.0223204	0.999979		0.133333	0.890631		33.7228	32.3163	4.63021	12.5205	14.331	10.7771
CP027628.1_15780001_15781001		118.134	50.4948	-1.88051	2.27489	0.0223534	0.999979		0.133333	0.890631		159.74	42.1092	27.7813	24.1467	19.108	38.3186
CP027627.1_4271001_4272001		118.124	21.832	-1.4817	1.1785	0.0223607	0.999979		0.133333	0.890631		45.2595	36.2335	13.8906	13.4148	13.6485	16.7644
CP027619.1_1838001_1839001		118.088	43.5473	-1.96168	1.99049	0.0223863	0.999979		0.133333	0.890631		106.493	62.6741	4.63021	18.7808	20.4728	37.1211
CP027632.1_3807001_3808001		118.036	25.2284	-2.05255	1.30121	0.0224229	0.999979		0.133333	0.890631		66.5582	38.192	0	15.2035	12.9661	16.1656
CP027632.1_21533001_21534001		118.029	54.9348	-1.96207	2.47042	0.0224276	0.999979		0.133333	0.890631		181.926	55.8191	18.5209	34.8786	16.3782	49.0957
CP027621.1_17498001_17499001		118.016	44.0815	-1.73113	2.01164	0.0224367	0.999979		0.133333	0.890631		101.168	59.7363	23.1511	28.6183	12.2837	32.3313
CP027632.1_21281001_21282001		117.949	74.2797	-1.61606	3.46445	0.0224846	0.999979		0.133333	0.890631		303.505	137.1	69.4532	93.0096	39.5808	85.0193
CP027619.1_408001_409001		117.883	46.176	-2.26652	2.09175	0.0225312	0.999979		0.133333	0.890631		124.242	70.5084	0	25.041	24.5674	24.5478
CP027631.1_1344001_1345001		117.777	38.992	-1.6791	1.80608	0.0226073	0.999979		0.133333	0.890631		89.6317	46.0263	32.4115	18.7808	17.7431	19.1593
CP027632.1_22555001_22556001		117.769	54.7552	-2.44758	2.46111	0.0226131	0.999979		0.133333	0.890631		204.112	57.7777	4.63021	53.6594	22.5201	10.1784
CP027626.1_594001_595001		117.725	11.0897	-1.7825	0.783532	0.0226445	0.999979		0.133333	0.890631		33.7228	33.2956	0	9.83755	12.9661	10.1784
CP027626.1_21701001_21702001		117.584	32.7656	-2.21105	1.57533	0.0227454	0.999979		0.133333	0.890631		93.1814	39.1713	0	18.7808	13.6485	18.5606
CP027626.1_413001_414001		117.559	28.7664	-1.75462	1.429	0.0227636	0.999979		0.133333	0.890631		65.6707	41.1299	4.63021	14.3092	18.4255	20.9555
CP027621.1_4268001_4269001		117.52	85.1198	-1.62212	4.28601	0.0227915	0.999979		0.133333	0.890631		487.206	299.661	69.4532	211.955	96.2222	129.924
CP027623.1_388001_389001		117.492	60.9992	-1.49199	2.74798	0.0228117	0.999979		0.133333	0.890631		142.878	113.597	37.0417	39.3502	38.2159	65.86
CP027622.1_20425001_20426001		117.457	64.6131	-2.44894	2.92157	0.0228373	0.999979		0.133333	0.890631		283.094	81.2805	4.63021	31.3013	17.0607	73.6435
CP027622.1_17571001_17572001		117.34	57.1007	-2.41158	2.56469	0.0229217	0.999979		0.133333	0.890631		149.09	132.203	0	24.1467	23.2025	50.8918
CP027627.1_7503001_7504001		117.282	15.3983	-1.58806	0.944521	0.0229638	0.999979		0.133333	0.890631		47.0344	23.5028	9.26043	11.6262	8.87155	15.5669
CP027629.1_10182001_10183001		117.238	66.2886	-1.51011	3.01283	0.0229961	0.999979		0.133333	0.890631		199.674	111.638	37.0417	63.4969	46.405	68.8537
CP027619.1_27324001_27325001		117.108	49.4848	1.81585	2.22955	0.0230908	0.999979		0.133333	0.890631		11.5367	26.4406	60.1928	59.9196	79.844	67.0575
CP027619.1_11589001_11590001		117.026	46.119	-1.95975	2.08973	0.0231514	0.999979		0.133333	0.890631		118.917	62.6741	4.63021	25.9354	19.7904	37.1211
CP027633.1_3338001_3339001		117.004	85.4745	-1.56396	4.31555	0.0231669	0.999979		0.133333	0.890631		489.868	300.64	78.7136	157.401	96.2222	198.778
CP027625.1_2700001_2701001		116.77	82.5393	-1.93007	4.06248	0.0233396	0.999979		0.133333	0.890631		453.483	275.179	18.5209	119.839	113.965	123.338
CP027619.1_1033001_1034001		116.764	9.70313	-1.96901	0.732945	0.0233441	0.999979		0.10021	0.890631		38.16	29.3785	0	3.57729	12.2837	12.5733
CP027623.1_3800001_3801001		116.725	40.0998	-1.58938	1.85124	0.023373	0.999979		0.133333	0.890631		80.7572	57.7777	13.8906	25.9354	20.4728	28.7389
CP027619.1_10598001_10599001		116.723	17.4738	-1.77931	1.02097	0.0233744	0.999979		0.133333	0.890631		58.5712	20.5649	4.63021	12.5205	9.55398	15.5669
CP027623.1_1653001_1654001		116.722	5.07342	-1.86243	0.534392	0.0233753	0.999979		0.10021	0.890631		34.6102	21.5442	0	11.6262	4.77699	9.57964
CP027629.1_6656001_6657001		116.704	79.359	-2.229	3.80464	0.0233885	0.999979		0.133333	0.890631		483.656	166.478	9.26043	98.3755	56.6414	105.975
CP027622.1_20188001_20189001		116.547	22.0802	2.08687	1.18788	0.0235059	0.999979		0.133333	0.890631		7.09954	7.83427	55.5626	25.041	38.8983	15.5669
CP027624.1_13835001_13836001		116.496	57.9473	-1.60247	2.60285	0.0235438	0.999979		0.133333	0.890631		141.103	97.9283	18.5209	41.1389	38.8983	54.4842
CP027629.1_5639001_5640001		116.492	9.92936	-1.37452	0.742104	0.023547	0.999979		0.133333	0.890631		27.5107	29.3785	9.26043	11.6262	12.2837	9.57964
CP027621.1_3746001_3747001		116.489	89.5977	-1.41477	4.76874	0.0235491	0.999979		0.133333	0.890631		579.5	459.284	208.36	245.045	126.249	199.975
CP027631.1_6620001_6621001		116.46	75.8779	-1.47831	3.56975	0.0235705	0.999979		0.133333	0.890631		260.908	194.877	129.646	63.4969	60.0536	78.4333
CP027619.1_1404001_1405001		116.42	73.7616	1.94104	3.43458	0.0236006	0.999979		0.133333	0.890631		51.4716	31.3371	300.964	114.473	97.5871	132.319
CP027633.1_18135001_18136001		116.401	79.756	-1.81328	3.83228	0.0236148	0.999979		0.133333	0.890631		394.912	207.608	23.1511	98.3755	94.1749	120.943
CP027622.1_15912001_15913001		116.381	15.4056	-1.85151	0.944882	0.0236299	0.999979		0.133333	0.890631		43.4847	33.2956	0	14.3092	11.6013	10.7771
CP027626.1_5042001_5043001		116.304	24.2097	-1.97707	1.26417	0.0236878	0.999979		0.133333	0.890631		52.3591	47.9849	0	14.3092	12.9661	17.3631
CP027628.1_3451001_3452001		116.295	74.7366	-2.471	3.49226	0.0236948	0.999979		0.133333	0.890631		386.925	160.602	4.63021	56.3424	22.5201	106.573
CP027630.1_14255001_14256001		116.222	86.2933	-2.05034	4.39679	0.02375	0.999979		0.133333	0.890631		672.681	273.22	55.5626	111.79	47.0875	237.695
CP027625.1_5245001_5246001		116.175	33.0137	-2.07644	1.58422	0.0237852	0.999979		0.133333	0.890631		94.9563	31.3371	23.1511	21.4638	5.45942	13.172
CP027623.1_1916001_1917001		116.141	71.9269	-1.94289	3.3295	0.0238113	0.999979		0.133333	0.890631		233.397	203.691	9.26043	53.6594	72.3373	85.0193
CP027630.1_14512001_14513001		116.123	43.2393	-1.70871	1.97778	0.0238244	0.999979		0.133333	0.890631		89.6317	67.5705	9.26043	22.3581	23.8849	35.9236
CP027628.1_14454001_14455001		115.986	82.8911	-1.34831	4.09015	0.023929	0.999979		0.133333	0.890631		297.293	335.894	162.057	133.254	94.1749	110.166
CP027624.1_565001_566001		115.882	45.0127	-2.40042	2.04669	0.0240084	0.999979		0.133333	0.890631		146.428	47.0056	0	22.3581	14.331	29.9364
CP027623.1_1077001_1078001		115.848	64.581	-1.44802	2.92001	0.0240342	0.999979		0.133333	0.890631		137.554	147.872	69.4532	49.1878	34.8038	58.0766
CP027624.1_16484001_16485001		115.83	73.4011	-1.55905	3.4131	0.0240482	0.999979		0.133333	0.890631		267.12	151.789	46.3021	65.2856	113.965	55.6817
CP027619.1_17515001_17516001		115.798	15.591	-1.5571	0.951646	0.0240727	0.999979		0.133333	0.890631		42.5972	28.3992	4.63021	14.3092	10.9188	14.3695
CP027619.1_28138001_28139001		115.798	78.9999	-1.54087	3.77725	0.0240728	0.999979		0.133333	0.890631		334.566	203.691	74.0834	118.945	51.182	123.937
CP027629.1_2116001_2117001		115.74	88.3849	-1.90642	4.62162	0.0241172	0.999979		0.133333	0.890631		687.768	382.9	41.6719	168.133	105.776	249.669
CP027623.1_5108001_5109001		115.72	75.5962	-2.06743	3.55207	0.0241326	0.999979		0.133333	0.890631		330.128	195.857	9.26043	72.4402	52.5469	109.567
CP027620.1_8992001_8993001		115.703	21.1052	-2.32218	1.15177	0.0241457	0.999979		0.10021	0.890631		67.4456	31.3371	0	19.6751	3.41213	11.3758
CP027621.1_1857001_1858001		115.67	29.1488	-2.53399	1.44375	0.024171	0.999979		0.266667	0.925904		111.818	15.6685	0	16.0978	7.5067	14.9682
CP027629.1_1454001_1455001		115.467	20.8819	-1.92928	1.14346	0.0243277	0.999979		0.133333	0.890631		49.6968	41.1299	0	10.7319	15.0134	15.5669
CP027622.1_16390001_16391001		115.425	29.2364	-2.37221	1.44691	0.0243607	0.999979		0.133333	0.890631		104.718	19.5857	0	11.6262	13.6485	16.7644
CP027620.1_10687001_10688001		115.395	45.83	-1.74979	2.07817	0.0243843	0.999979		0.133333	0.890631		100.281	70.5084	9.26043	31.3013	19.108	37.1211
CP027622.1_3828001_3829001		115.287	28.7109	-2.31503	1.42716	0.0244679	0.999979		0.133333	0.890631		98.5061	22.5235	0	17.8865	14.331	10.7771
CP027621.1_2934001_2935001		114.97	89.4693	-1.34214	4.7516	0.0247171	0.999979		0.133333	0.890631		544.002	460.263	217.62	224.475	145.357	205.364
CP027630.1_11437001_11438001		114.814	37.3019	-1.82317	1.74427	0.0248409	0.999979		0.133333	0.890631		93.1814	43.0885	9.26043	26.8297	11.6013	25.7453
CP027623.1_17176001_17177001		114.805	48.4427	-1.58017	2.18616	0.0248484	0.999979		0.133333	0.890631		94.0689	82.2598	13.8906	32.1956	29.3444	38.3186
CP027620.1_3951001_3952001		114.795	36.0423	-2.47158	1.69515	0.0248561	0.999979		0.10021	0.890631		96.7312	54.8399	0	29.5127	15.0134	4.78982
CP027632.1_22911001_22912001		114.728	65.7369	-2.10085	2.98473	0.0249092	0.999979		0.266667	0.925904		56.7963	296.723	41.6719	27.724	21.1552	73.6435
CP027620.1_3193001_3194001		114.692	9.21855	1.93969	0.712091	0.0249377	0.999979		0.133333	0.890631		2.66233	8.81355	27.7813	29.5127	17.0607	16.7644
CP027631.1_18285001_18286001		114.651	74.3556	-1.76281	3.4683	0.0249706	0.999979		0.133333	0.890631		329.241	131.224	23.1511	78.7004	72.3373	91.6053
CP027633.1_5790001_5791001		114.59	72.6625	-1.65757	3.37151	0.0250198	0.999979		0.133333	0.890631		272.445	145.913	27.7813	59.0253	70.29	102.981
CP027630.1_12846001_12847001		114.566	83.5771	-1.53928	4.14432	0.0250389	0.999979		0.133333	0.890631		375.388	321.205	55.5626	182.442	130.344	106.573
CP027622.1_4128001_4129001		114.565	47.9566	-1.77959	2.16588	0.02504	0.999979		0.133333	0.890631		127.792	53.8606	32.4115	23.2524	13.6485	37.7198
CP027624.1_455001_456001		114.511	20.7009	-2.12586	1.13667	0.0250826	0.999979		0.10021	0.890631		62.121	32.3163	0	5.36594	12.9661	18.5606
CP027624.1_15216001_15217001		114.489	80.9878	-2.68665	3.9305	0.0251007	0.999979		0.133333	0.890631		486.318	286.93	0	113.579	47.0875	71.8473
CP027632.1_271001_272001		114.485	36.5706	-2.49231	1.71621	0.0251042	0.999979		0.133333	0.890631		133.116	21.5442	0	16.9921	11.6013	20.3567
CP027627.1_21961001_21962001		114.483	26.9303	-2.19826	1.36174	0.0251056	0.999979		0.133333	0.890631		84.307	28.3992	0	20.5694	10.9188	11.9745
CP027632.1_1333001_1334001		114.48	77.0149	-1.52439	3.6414	0.0251075	0.999979		0.133333	0.890631		309.717	176.271	115.755	106.424	49.8172	68.8537
CP027620.1_3225001_3226001		114.405	30.3004	-1.86539	1.4849	0.0251679	0.999979		0.133333	0.890631		78.0949	33.2956	27.7813	15.2035	7.5067	15.5669
CP027626.1_4334001_4335001		114.33	57.4306	-1.45588	2.57951	0.0252285	0.999979		0.133333	0.890631		145.541	79.3219	37.0417	39.3502	41.628	44.9046
CP027622.1_16186001_16187001		114.313	52.0799	-2.03594	2.34535	0.0252425	0.999979		0.133333	0.890631		171.276	49.9434	13.8906	33.09	12.2837	44.9046
CP027619.1_1672001_1673001		114.307	22.9004	-1.59501	1.218	0.0252475	0.999979		0.133333	0.890631		57.6837	29.3785	9.26043	14.3092	12.2837	19.1593
CP027632.1_2631001_2632001		114.265	81.5789	-1.96777	3.98116	0.0252813	0.999979		0.133333	0.890631		480.106	213.484	50.9323	118.051	28.6619	153.274
CP027626.1_9027001_9028001		114.265	86.1634	-1.8239	4.38317	0.0252815	0.999979		0.133333	0.890631		600.798	286.93	69.4532	164.555	55.2766	208.357
CP027631.1_3710001_3711001		114.234	38.6432	-2.13831	1.79374	0.0253067	0.999979		0.133333	0.890631		93.1814	59.7363	0	21.4638	20.4728	20.9555
CP027633.1_455001_456001		114.151	38.2987	2.12355	1.7803	0.0253741	0.999979		0.133333	0.890631		7.98698	14.6892	23.1511	38.4559	86.6682	45.5033
CP027623.1_3562001_3563001		114.151	58.5866	2.37234	2.6357	0.0253742	0.999979		0.133333	0.890631		9.76186	26.4406	203.729	53.6594	52.5469	76.0384
CP027625.1_14446001_14447001		114.132	22.6786	-2.0637	1.21009	0.0253897	0.999979		0.133333	0.890631		53.2465	40.1506	27.7813	13.4148	3.41213	8.38218
CP027626.1_14214001_14215001		114.029	24.4271	-1.74481	1.27282	0.0254736	0.999979		0.133333	0.890631		58.5712	33.2956	27.7813	8.94323	10.9188	13.172
CP027632.1_19968001_19969001		114.016	19.2355	-1.97222	1.08609	0.025484	0.999979		0.133333	0.890631		51.4716	36.2335	0	16.9921	7.5067	14.3695
CP027624.1_16834001_16835001		113.99	35.7693	-1.79835	1.68427	0.0255053	0.999979		0.133333	0.890631		79.8698	48.9642	18.5209	16.9921	8.18912	29.9364
CP027633.1_2956001_2957001		113.98	47.2327	-1.90259	2.13541	0.0255139	0.999979		0.133333	0.890631		126.017	58.757	9.26043	28.6183	14.331	41.9109
CP027625.1_5387001_5388001		113.973	12.5814	-1.37663	0.839928	0.025519	0.999979		0.133333	0.890631		31.0605	30.3578	9.26043	13.4148	12.9661	10.1784
CP027633.1_17192001_17193001		113.925	38.6125	1.85204	1.79264	0.025559	0.999979		0.133333	0.890631		12.4242	14.6892	64.823	62.6026	28.6619	43.7071
CP027624.1_18183001_18184001		113.893	36.6407	-1.7852	1.71916	0.0255851	0.999979		0.133333	0.890631		90.5191	42.1092	9.26043	19.6751	13.6485	30.5351
CP027621.1_19845001_19846001		113.888	36.7502	-1.88948	1.72289	0.0255888	0.999979		0.133333	0.890631		97.6186	39.1713	4.63021	18.7808	27.2971	17.9618
CP027623.1_12423001_12424001		113.8	15.2173	-1.85676	0.938436	0.0256619	0.999979		0.133333	0.890631		46.147	30.3578	0	14.3092	8.87155	13.172
CP027625.1_15601001_15602001		113.799	54.0824	-1.93478	2.43316	0.0256624	0.999979		0.133333	0.890631		152.64	78.3427	4.63021	38.4559	35.4862	35.9236
CP027629.1_10274001_10275001		113.792	88.0915	-3.26848	4.58681	0.0256681	0.999979		0.533333	0.925904		1234.43	93.0319	0	108.213	62.1009	97.5926
CP027629.1_6905001_6906001		113.735	34.8104	-1.61477	1.64855	0.0257152	0.999979		0.133333	0.890631		55.0214	65.612	9.26043	19.6751	27.9795	17.9618
CP027623.1_14932001_14933001		113.698	13.5009	-1.64997	0.874014	0.0257458	0.999979		0.133333	0.890631		39.0475	29.3785	4.63021	16.0978	13.6485	5.98727
CP027624.1_13837001_13838001		113.68	55.2442	-1.56989	2.483	0.0257606	0.999979		0.133333	0.890631		125.129	92.0526	23.1511	46.5048	24.5674	49.0957
CP027619.1_8635001_8636001		113.56	50.0803	-1.75553	2.25644	0.0258598	0.999979		0.133333	0.890631		40.8223	152.768	27.7813	23.2524	34.8038	28.1402
CP027626.1_23370001_23371001		113.527	40.3275	-1.90222	1.86029	0.0258873	0.999979		0.133333	0.890631		90.5191	59.7363	18.5209	34.8786	6.82427	19.758
CP027631.1_5848001_5849001		113.524	73.3208	-2.99827	3.4087	0.0258901	0.999979		0.8	0.946653		525.366	36.2335	0	50.9764	40.9456	41.3122
CP027619.1_16793001_16794001		113.522	37.5281	2.33747	1.75251	0.0258916	0.999979		0.133333	0.890631		10.6493	8.81355	83.3438	54.5537	13.6485	53.2867
CP027620.1_746001_747001		113.477	48.3668	-2.21457	2.18335	0.0259296	0.999979		0.133333	0.890631		120.692	85.1976	0	26.8297	22.5201	32.3313
CP027619.1_10380001_10381001		113.451	19.2311	-1.91018	1.08598	0.0259508	0.999979		0.133333	0.890631		52.3591	34.2749	0	9.83755	14.331	15.5669
CP027626.1_22969001_22970001		113.431	14.3066	-1.55464	0.90444	0.0259681	0.999979		0.133333	0.890631		45.2595	22.5235	9.26043	11.6262	8.18912	15.5669
CP027632.1_22832001_22833001		113.428	74.0929	1.53648	3.45499	0.0259701	0.999979		0.133333	0.890631		44.3721	62.6741	212.99	132.36	121.472	158.064
CP027624.1_16386001_16387001		113.353	90.961	-2.74487	4.95479	0.0260326	0.999979		0.133333	0.890631		1261.94	333.936	4.63021	160.084	90.0804	213.746
CP027628.1_7040001_7041001		113.323	37.3938	-1.90434	1.74779	0.026058	0.999979		0.133333	0.890631		95.8438	44.0677	4.63021	14.3092	19.7904	30.5351
CP027628.1_14549001_14550001		113.321	21.5357	-1.78963	1.16787	0.0260601	0.999979		0.133333	0.890631		63.0084	25.4614	4.63021	20.5694	10.2364	11.9745
CP027628.1_17386001_17387001		113.285	16.204	-1.87911	0.974341	0.0260902	0.999979		0.133333	0.890631		50.5842	28.3992	0	14.3092	9.55398	13.172
CP027630.1_57001_58001		113.282	31.7672	-2.2009	1.53698	0.0260924	0.999979		0.133333	0.890631		94.0689	34.2749	0	21.4638	11.6013	16.7644
CP027628.1_11913001_11914001		113.214	10.303	-1.76803	0.755754	0.0261498	0.999979		0.133333	0.890631		39.9349	25.4614	0	8.04891	12.2837	11.9745
CP027630.1_13165001_13166001		113.148	11.3422	-1.46282	0.792221	0.0262053	0.999979		0.133333	0.890631		32.8354	28.3992	4.63021	15.2035	10.2364	10.7771
CP027632.1_15587001_15588001		113.095	42.8219	-1.91198	1.96059	0.0262499	0.999979		0.133333	0.890631		113.593	49.9434	4.63021	23.2524	19.7904	33.5287
CP027623.1_13441001_13442001		113.045	28.908	-1.664	1.43409	0.0262927	0.999979		0.133333	0.890631		57.6837	47.0056	4.63021	21.4638	17.7431	17.3631
CP027629.1_9693001_9694001		113.038	53.6839	-1.63907	2.41424	0.0262979	0.999979		0.133333	0.890631		127.792	82.2598	32.4115	47.3991	16.3782	38.3186
CP027632.1_78001_79001		113.016	43.6115	-1.94337	1.99346	0.0263169	0.999979		0.133333	0.890631		121.58	47.0056	4.63021	30.407	28.6619	18.5606
CP027628.1_2836001_2837001		112.99	18.4882	-1.92698	1.05927	0.0263392	0.999979		0.133333	0.890631		56.7963	28.3992	0	10.7319	12.2837	15.5669
CP027622.1_17513001_17514001		112.973	45.271	-1.83097	2.05546	0.0263533	0.999979		0.133333	0.890631		93.1814	78.3427	9.26043	25.041	13.6485	43.7071
CP027631.1_16542001_16543001		112.918	14.8247	1.75339	0.924469	0.0264005	0.999979		0.133333	0.890631		4.43721	10.7721	23.1511	32.1956	20.4728	26.344
CP027619.1_1221001_1222001		112.881	26.9025	-1.81593	1.36083	0.0264315	0.999979		0.133333	0.890631		53.2465	47.0056	27.7813	6.26026	10.2364	17.9618
CP027623.1_19664001_19665001		112.804	60.0534	3.5179	2.70548	0.0264978	0.999979		0.133333	0.890631		7.98698	9.79283	83.3438	16.0978	283.89	26.344
CP027619.1_1242001_1243001		112.78	63.7592	-2.626	2.88269	0.0265176	0.999979		0.266667	0.925904		337.228	26.4406	18.5209	64.3913	12.2837	20.3567
CP027621.1_5813001_5814001		112.756	79.6144	-1.4996	3.82356	0.0265385	0.999979		0.133333	0.890631		354.089	194.877	115.755	114.473	50.4996	108.968
CP027633.1_3098001_3099001		112.703	92.9343	-3.23764	5.26119	0.0265843	0.999979		0.133333	0.890631		1618.69	497.476	0	222.686	49.8172	168.841
CP027621.1_13528001_13529001		112.694	64.3956	-2.58443	2.91188	0.0265917	0.999979		0.133333	0.890631		244.934	126.328	0	27.724	17.0607	71.2486
CP027633.1_6023001_6024001		112.624	82.2124	-1.59198	4.03532	0.0266517	0.999979		0.133333	0.890631		500.517	153.747	92.6043	80.4891	118.06	141.3
CP027619.1_7959001_7960001		112.588	25.2693	-2.18032	1.30286	0.0266831	0.999979		0.133333	0.890631		86.0819	21.5442	0	14.3092	12.2837	14.9682
CP027629.1_17195001_17196001		112.544	44.137	2.35025	2.01404	0.0267203	0.999979		0.133333	0.890631		10.6493	12.7307	92.6043	67.9686	14.331	70.0511
CP027627.1_22500001_22501001		112.537	83.5581	-1.54736	4.14271	0.0267264	0.999979		0.133333	0.890631		494.305	202.712	78.7136	153.824	89.3979	152.077
CP027621.1_3270001_3271001		112.47	30.3471	-2.03341	1.48627	0.0267844	0.999979		0.133333	0.890631		55.0214	64.6327	0	16.0978	13.6485	22.1529
CP027623.1_13750001_13751001		112.457	75.8662	-1.88392	3.56909	0.026796	0.999979		0.266667	0.925904		414.435	92.0526	115.755	46.5048	43.6753	73.6435
CP027619.1_3894001_3895001		112.379	25.9378	-1.76232	1.32628	0.0268638	0.999979		0.133333	0.890631		52.3591	46.0263	9.26043	27.724	8.87155	10.1784
CP027626.1_2823001_2824001		112.363	79.3998	-1.32705	3.80716	0.0268772	0.999979		0.133333	0.890631		279.544	236.007	143.537	84.9607	86.6682	98.79
CP027632.1_370001_371001		112.278	97.2984	-1.67112	6.34671	0.0269511	0.999979		0.133333	0.890631		1937.29	1413.11	300.964	648.384	406.726	744.817
CP027633.1_1242001_1243001		112.273	27.9782	-1.72561	1.40092	0.0269556	0.999979		0.133333	0.890631		65.6707	38.192	4.63021	13.4148	16.3782	23.3504
CP027625.1_3387001_3388001		112.226	62.7828	-1.66211	2.83487	0.0269968	0.999979		0.133333	0.890631		175.714	110.659	23.1511	64.3913	26.6147	62.8664
CP027626.1_25367001_25368001		112.156	72.9778	-1.59376	3.3892	0.0270581	0.999979		0.133333	0.890631		302.618	111.638	106.495	56.3424	51.182	64.6626
CP027629.1_3146001_3147001		112.051	11.7202	-1.78092	0.806365	0.02715	0.999979		0.133333	0.890631		42.5972	25.4614	0	11.6262	8.87155	13.172
CP027629.1_14611001_14612001		112.035	95.074	-1.73537	5.68709	0.0271636	0.999979		0.133333	0.890631		1458.95	695.291	171.318	399.762	215.647	503.53
CP027619.1_8488001_8489001		112.011	10.1366	-1.82616	0.75068	0.0271848	0.999979		0.10021	0.890631		31.9479	34.2749	0	5.36594	15.0134	10.7771
CP027622.1_453001_454001		111.934	49.2089	-1.70838	2.21835	0.0272527	0.999979		0.133333	0.890631		145.541	40.1506	27.7813	24.1467	30.7092	30.5351
CP027633.1_2327001_2328001		111.87	9.62139	-1.74363	0.729538	0.0273094	0.999979		0.133333	0.890631		28.3981	35.2542	0	13.4148	7.5067	11.3758
CP027619.1_6334001_6335001		111.869	25.9348	-1.91803	1.32625	0.0273102	0.999979		0.133333	0.890631		74.5451	28.3992	4.63021	7.15458	22.5201	15.5669
CP027631.1_6522001_6523001		111.842	8.70771	1.9254	0.692352	0.0273335	0.999979		0.133333	0.890631		4.43721	6.85498	32.4115	11.6262	31.3916	15.5669
CP027619.1_26393001_26394001		111.825	43.8874	-1.49712	2.00421	0.0273492	0.999979		0.133333	0.890631		81.6447	68.5498	27.7813	28.6183	17.7431	32.3313
CP027621.1_16466001_16467001		111.805	87.4113	-1.64797	4.51469	0.0273668	0.999979		0.133333	0.890631		624.759	304.557	120.386	228.052	68.2427	174.828
CP027624.1_4846001_4847001		111.731	44.3953	-2.17157	2.02479	0.0274323	0.999979		0.266667	0.925904		39.9349	137.1	46.3021	20.5694	9.55398	10.7771
CP027621.1_10536001_10537001		111.645	27.6586	-2.04489	1.38904	0.0275093	0.999979		0.133333	0.890631		76.32	35.2542	0	13.4148	15.6958	18.5606
CP027621.1_16467001_16468001		111.642	73.0931	-1.87411	3.39587	0.027512	0.999979		0.133333	0.890631		338.115	111.638	23.1511	97.4812	38.8983	80.8282
CP027624.1_5963001_5964001		111.638	42.314	-2.21397	1.9394	0.0275153	0.999979		0.133333	0.890631		100.281	72.467	0	14.3092	34.1213	19.1593
CP027619.1_10412001_10413001		111.59	33.7902	-1.94921	1.61141	0.0275582	0.999979		0.133333	0.890631		64.7833	62.6741	9.26043	11.6262	34.8038	7.18473
CP027625.1_12799001_12800001		111.543	68.3714	-1.69545	3.12884	0.0275999	0.999979		0.133333	0.890631		275.107	80.3012	37.0417	79.5948	40.9456	59.274
CP027627.1_15463001_15464001		111.515	20.625	-1.85462	1.13403	0.0276251	0.999979		0.133333	0.890631		42.5972	46.0263	0	13.4148	13.6485	15.5669
CP027629.1_13789001_13790001		111.473	40.7566	-2.58315	1.87764	0.0276631	0.999979		0.133333	0.890631		146.428	30.3578	0	17.8865	6.14184	28.7389
CP027622.1_18264001_18265001		111.463	10.3541	-1.64706	0.757242	0.0276719	0.999979		0.10021	0.890631		39.9349	22.5235	4.63021	16.0978	5.45942	10.7771
CP027622.1_822001_823001		111.393	58.4421	-2.55135	2.62857	0.0277342	0.999979		0.8	0.946653		279.544	21.5442	4.63021	22.3581	25.9322	43.7071
CP027632.1_4140001_4141001		111.387	76.0866	-1.5055	3.57892	0.0277397	0.999979		0.133333	0.890631		212.986	249.717	111.125	93.9039	36.8511	86.8155
CP027628.1_17714001_17715001		111.325	39.4284	-2.20279	1.82297	0.0277955	0.999979		0.133333	0.890631		108.268	49.9434	0	25.9354	13.6485	22.7516
CP027628.1_17529001_17530001		111.229	29.051	2.10283	1.43997	0.0278826	0.999979		0.133333	0.890631		6.2121	11.7514	64.823	37.5616	16.3782	42.5097
CP027631.1_16472001_16473001		111.037	64.5065	-2.13111	2.91703	0.0280569	0.999979		0.266667	0.925904		291.968	47.9849	13.8906	68.8629	30.0268	37.7198
CP027633.1_4076001_4077001		110.97	7.27734	-1.7248	0.632789	0.0281177	0.999979		0.133333	0.890631		37.2726	21.5442	0	8.04891	11.6013	10.1784
CP027622.1_3287001_3288001		110.957	41.825	-1.64225	1.92052	0.0281301	0.999979		0.133333	0.890631		71.8828	76.3841	9.26043	19.6751	25.9322	35.3249
CP027633.1_9582001_9583001		110.906	35.5927	-1.57915	1.67832	0.0281764	0.999979		0.133333	0.890631		83.4196	38.192	13.8906	20.5694	21.1552	23.3504
CP027627.1_17070001_17071001		110.872	70.7957	-1.66491	3.26396	0.0282078	0.999979		0.133333	0.890631		217.423	171.375	18.5209	75.1231	55.2766	90.4079
CP027621.1_7683001_7684001		110.836	19.7201	-1.88979	1.10405	0.028241	0.999979		0.133333	0.890631		55.0214	32.3163	0	10.7319	15.6958	14.3695
CP027633.1_3339001_3340001		110.763	49.7125	-1.66889	2.2402	0.0283074	0.999979		0.133333	0.890631		132.229	54.8399	23.1511	34.8786	17.7431	40.1147
CP027623.1_8203001_8204001		110.736	62.8558	-2.09123	2.83759	0.0283329	0.999979		0.133333	0.890631		225.41	94.0112	4.63021	25.9354	55.959	56.2804
CP027623.1_17624001_17625001		110.713	59.5688	-1.92817	2.6819	0.028354	0.999979		0.133333	0.890631		120.692	149.83	87.9741	24.1467	19.108	21.5542
CP027622.1_16185001_16186001		110.707	70.1492	-1.71972	3.22525	0.0283592	0.999979		0.133333	0.890631		280.432	102.825	32.4115	64.3913	36.8511	95.1977
CP027632.1_19876001_19877001		110.596	51.4099	2.01608	2.31588	0.0284617	0.999979		0.133333	0.890631		12.4242	23.5028	138.906	63.4969	54.5942	42.5097
CP027619.1_6421001_6422001		110.591	41.6849	1.96357	1.91359	0.0284667	0.999979		0.133333	0.890631		7.09954	20.5649	46.3021	47.3991	81.2088	40.1147
CP027619.1_7518001_7519001		110.583	38.6096	1.63219	1.79251	0.0284735	0.999979		0.133333	0.890631		13.3116	17.6271	50.9323	40.2445	53.9117	47.8982
CP027626.1_604001_605001		110.56	58.0407	2.5289	2.60791	0.028495	0.999979		0.133333	0.890631		15.0865	16.6478	46.3021	224.475	34.1213	59.8727
CP027621.1_7464001_7465001		110.547	72.4991	-1.42296	3.36233	0.0285078	0.999979		0.133333	0.890631		246.709	141.017	92.6043	89.4323	57.3239	52.0893
CP027624.1_6736001_6737001		110.539	38.9555	-1.42347	1.80448	0.028515	0.999979		0.133333	0.890631		66.5582	60.7156	23.1511	21.4638	25.2498	24.5478
CP027630.1_15081001_15082001		110.5	23.3616	-2.23998	1.2347	0.0285507	0.999979		0.133333	0.890631		87.8568	15.6685	0	13.4148	10.9188	13.7707
CP027631.1_16612001_16613001		110.46	62.1289	-1.44807	2.80331	0.0285878	0.999979		0.133333	0.890631		148.203	115.555	27.7813	53.6594	42.9929	65.2613
CP027623.1_14808001_14809001		110.443	74.179	-1.51001	3.45901	0.0286038	0.999979		0.133333	0.890631		278.657	147.872	55.5626	118.945	50.4996	72.446
CP027631.1_934001_935001		110.422	32.2883	2.18978	1.55618	0.0286238	0.999979		0.133333	0.890631		10.6493	7.83427	87.9741	40.2445	33.4389	18.5606
CP027619.1_26394001_26395001		110.396	78.0468	-1.53901	3.7118	0.0286477	0.999979		0.133333	0.890631		321.254	192.919	50.9323	102.847	58.0063	138.306
CP027633.1_18092001_18093001		110.373	96.3467	-1.63125	6.02331	0.0286697	0.999979		0.133333	0.890631		893.654	1753.9	254.662	473.097	356.227	622.078
CP027630.1_1868001_1869001		110.367	43.4729	-2.67178	1.98739	0.0286747	0.999979		0.266667	0.925904		175.714	18.6064	0	10.7319	15.0134	28.7389
CP027630.1_14397001_14398001		110.357	5.53318	2.63075	0.554048	0.0286844	0.999979		0.133333	0.890631		6.2121	0	32.4115	25.041	19.108	10.7771
CP027626.1_4449001_4450001		110.322	46.462	-2.45767	2.10333	0.0287172	0.999979		0.133333	0.890631		170.389	33.2956	0	14.3092	21.8377	31.1338
CP027631.1_14031001_14032001		110.297	84.5915	-1.49051	4.23775	0.0287399	0.999979		0.133333	0.890631		457.033	276.158	78.7136	159.19	90.0804	190.395
CP027627.1_19801001_19802001		110.294	50.6422	2.27732	2.28216	0.0287434	0.999979		0.133333	0.890631		7.09954	22.5235	46.3021	122.522	85.3034	31.1338
CP027629.1_13375001_13376001		110.27	15.5107	-1.91775	0.948671	0.0287656	0.999979		0.133333	0.890631		47.9219	30.3578	0	12.5205	6.14184	16.7644
CP027622.1_17570001_17571001		110.257	41.5127	-2.14834	1.90757	0.0287781	0.999979		0.133333	0.890631		103.831	62.6741	0	16.9921	21.8377	29.3376
CP027619.1_11000001_11001001		110.181	62.6777	-2.62836	2.82994	0.0288495	0.999979		0.133333	0.890631		197.9	144.934	92.6043	17.8865	5.45942	10.7771
CP027631.1_4885001_4886001		110.163	9.79946	-1.86363	0.737151	0.0288658	0.999979		0.133333	0.890631		46.147	19.5857	0	12.5205	6.14184	11.9745
CP027628.1_15177001_15178001		110.047	51.1195	-1.4355	2.30286	0.028975	0.999979		0.133333	0.890631		88.7442	94.9905	23.1511	37.5616	29.3444	43.1084
CP027632.1_21532001_21533001		109.982	72.2509	-1.742	3.34819	0.0290366	0.999979		0.133333	0.890631		267.12	153.747	23.1511	75.1231	39.5808	108.37
CP027624.1_7715001_7716001		109.944	44.4449	-1.90446	2.02642	0.0290731	0.999979		0.133333	0.890631		124.242	44.0677	37.0417	20.5694	8.87155	27.5415
CP027631.1_1282001_1283001		109.877	86.1984	1.64938	4.38687	0.0291366	0.999979		0.133333	0.890631		87.8568	103.804	152.797	325.534	454.496	266.434
CP027628.1_11123001_11124001		109.833	77.3346	-1.64436	3.6638	0.0291782	0.999979		0.133333	0.890631		307.055	202.712	134.276	104.636	36.1686	56.2804
CP027624.1_14768001_14769001		109.803	14.2613	-1.38102	0.902754	0.0292071	0.999979		0.133333	0.890631		39.0475	25.4614	9.26043	14.3092	12.2837	11.9745
CP027621.1_13911001_13912001		109.773	91.7827	1.51454	5.07789	0.0292361	0.999979		0.133333	0.890631		137.554	198.794	324.115	534.805	538.435	522.689
CP027633.1_5148001_5149001		109.716	12.8047	-1.75585	0.847789	0.0292901	0.999979		0.133333	0.890631		53.2465	15.6685	4.63021	11.6262	6.82427	14.3695
CP027621.1_4759001_4760001		109.693	62.9725	1.54349	2.84264	0.0293119	0.999979		0.133333	0.890631		31.0605	38.192	143.537	80.4891	94.8573	89.2104
CP027623.1_8987001_8988001		109.689	15.6421	-1.63627	0.953353	0.0293156	0.999979		0.133333	0.890631		51.4716	19.5857	13.8906	14.3092	6.82427	11.9745
CP027632.1_8227001_8228001		109.681	36.286	-1.60431	1.7047	0.0293237	0.999979		0.133333	0.890631		78.0949	46.0263	23.1511	20.5694	11.6013	26.9427
CP027627.1_26572001_26573001		109.603	67.449	1.82511	3.07665	0.0293981	0.999979		0.133333	0.890631		32.8354	36.2335	199.099	82.2777	153.546	61.0702
CP027632.1_4136001_4137001		109.58	28.9401	-1.79264	1.43543	0.0294207	0.999979		0.133333	0.890631		70.9954	37.2128	4.63021	21.4638	9.55398	22.1529
CP027632.1_1891001_1892001		109.56	63.6031	-1.64522	2.87397	0.0294394	0.999979		0.133333	0.890631		174.826	118.493	18.5209	69.7572	32.7565	61.6689
CP027627.1_25885001_25886001		109.542	27.1667	-1.60351	1.37111	0.0294568	0.999979		0.133333	0.890631		66.5582	31.3371	9.26043	13.4148	16.3782	22.1529
CP027619.1_7271001_7272001		109.539	19.2647	-1.81863	1.08719	0.0294602	0.999979		0.133333	0.890631		40.8223	44.0677	0	11.6262	15.6958	14.3695
CP027621.1_19334001_19335001		109.504	65.1867	1.54206	2.95415	0.0294937	0.999979		0.133333	0.890631		34.6102	40.1506	74.0834	138.62	91.4452	129.325
CP027632.1_15526001_15527001		109.5	91.9987	-2.03848	5.11022	0.0294973	0.999979		0.533333	0.925904		1280.58	269.303	273.183	282.606	71.6548	130.523
CP027623.1_18036001_18037001		109.498	72.8829	-1.95265	3.3847	0.0294993	0.999979		0.133333	0.890631		334.566	120.452	13.8906	99.2699	41.628	74.2422
CP027626.1_22961001_22962001		109.488	42.2644	-2.0126	1.93727	0.0295088	0.999979		0.133333	0.890631		93.1814	66.5913	50.9323	16.9921	8.18912	13.172
CP027630.1_16372001_16373001		109.459	66.6783	-1.46349	3.03541	0.0295371	0.999979		0.133333	0.890631		179.263	133.183	27.7813	76.0175	53.9117	64.6626
CP027624.1_2023001_2024001		109.417	83.8267	-2.26115	4.16632	0.0295772	0.999979		0.533333	0.925904		772.075	69.5291	50.9323	160.978	59.3711	76.6371
CP027633.1_8323001_8324001		109.415	8.68144	-1.93577	0.691462	0.0295798	0.999979		0.10021	0.890631		48.8093	15.6685	0	11.6262	5.45942	11.3758
CP027628.1_12007001_12008001		109.411	28.6949	-1.52135	1.42639	0.0295836	0.999979		0.133333	0.890631		58.5712	41.1299	9.26043	23.2524	16.3782	17.3631
CP027619.1_9506001_9507001		109.389	27.9242	-1.71738	1.39918	0.0296043	0.999979		0.133333	0.890631		80.7572	21.5442	13.8906	14.3092	15.6958	17.3631
CP027632.1_2933001_2934001		109.355	25.6896	-1.74456	1.3177	0.029638	0.999979		0.133333	0.890631		63.8958	34.2749	4.63021	8.94323	19.108	20.9555
CP027629.1_16561001_16562001		109.354	60.4008	-2.36118	2.72185	0.0296383	0.999979		0.133333	0.890631		225.41	85.1976	9.26043	28.6183	6.82427	70.6498
CP027622.1_17402001_17403001		109.352	42.5446	-1.5295	1.94893	0.0296403	0.999979		0.133333	0.890631		99.3935	46.0263	27.7813	24.1467	21.1552	28.1402
CP027628.1_3450001_3451001		109.317	37.5675	-2.20799	1.7539	0.0296745	0.999979		0.10021	0.890631		110.043	40.1506	4.63021	15.2035	5.45942	34.7262
CP027627.1_18022001_18023001		109.317	51.5063	-2.11402	2.32028	0.0296749	0.999979		0.266667	0.925904		189.025	31.3371	18.5209	42.9275	11.6013	26.9427
CP027633.1_829001_830001		109.28	17.1571	-1.82707	1.00864	0.0297106	0.999979		0.133333	0.890631		48.8093	31.3371	0	12.5205	10.2364	16.1656
CP027622.1_14031001_14032001		109.266	93.7006	1.72666	5.40239	0.029724	0.999979		0.133333	0.890631		151.753	220.339	1004.76	431.958	616.914	414.918
CP027623.1_15790001_15791001		109.174	33.526	-1.83344	1.60238	0.0298138	0.999979		0.133333	0.890631		93.1814	30.3578	4.63021	18.7808	21.1552	19.758
CP027620.1_11675001_11676001		109.173	23.0011	-1.96772	1.22256	0.029815	0.999979		0.133333	0.890631		66.5582	30.3578	0	16.9921	10.9188	15.5669
CP027631.1_16736001_16737001		109.108	61.2138	-2.7126	2.75738	0.0298785	0.999979		0.133333	0.890631		240.497	89.1148	83.3438	18.7808	4.77699	8.98091
CP027619.1_28484001_28485001		109.104	13.9971	1.76171	0.892945	0.0298819	0.999979		0.133333	0.890631		10.6493	3.91713	23.1511	33.9843	24.5674	18.5606
CP027619.1_1190001_1191001		108.985	37.2887	-1.7631	1.74386	0.0299986	0.999979		0.133333	0.890631		89.6317	45.047	4.63021	25.041	19.7904	24.5478
CP027628.1_4676001_4677001		108.975	77.5958	-1.31652	3.68021	0.0300085	0.999979		0.133333	0.890631		228.073	242.862	64.823	77.8061	113.965	118.548
CP027632.1_30001_31001		108.941	37.7383	-1.92069	1.75952	0.0300416	0.999979		0.133333	0.890631		109.155	32.3163	4.63021	24.1467	15.6958	25.1466
CP027625.1_8299001_8300001		108.918	9.49441	-1.673	0.723832	0.0300647	0.999979		0.133333	0.890631		31.9479	30.3578	0	9.83755	13.6485	9.57964
CP027619.1_4875001_4876001		108.861	87.2333	-3.25865	4.49615	0.0301206	0.999979		0.133333	0.890631		405.561	839.246	0	186.019	10.2364	56.8791
CP027629.1_4177001_4178001		108.803	51.8799	-2.23054	2.33817	0.0301778	0.999979		0.133333	0.890631		154.415	76.3841	0	24.1467	27.9795	38.9173
CP027631.1_4980001_4981001		108.649	18.6487	-1.93958	1.06546	0.0303305	0.999979		0.133333	0.890631		60.3461	25.4614	0	11.6262	9.55398	17.3631
CP027620.1_1353001_1354001		108.6	78.1475	-1.58037	3.71828	0.0303799	0.999979		0.266667	0.925904		398.462	122.41	129.646	74.2288	66.1954	82.0257
CP027624.1_19297001_19298001		108.554	31.0345	-1.88487	1.5109	0.0304251	0.999979		0.133333	0.890631		70.1079	47.0056	4.63021	16.9921	7.5067	29.3376
CP027623.1_17999001_18000001		108.541	76.6646	-2.74596	3.61707	0.0304384	0.999979		0.266667	0.925904		548.439	77.3634	4.63021	123.417	25.9322	26.344
CP027633.1_6024001_6025001		108.533	94.8127	-1.53354	5.62496	0.030446	0.999979		0.133333	0.890631		1293.89	659.058	259.292	326.428	247.721	513.708
CP027631.1_16783001_16784001		108.498	47.3859	-2.15457	2.1412	0.0304812	0.999979		0.133333	0.890631		119.805	77.3634	0	33.09	20.4728	28.1402
CP027625.1_8635001_8636001		108.471	55.2836	1.53045	2.48485	0.0305082	0.999979		0.133333	0.890631		27.5107	26.4406	60.1928	72.4402	98.2695	79.6308
CP027633.1_20081001_20082001		108.401	76.8836	1.48029	3.6316	0.0305785	0.999979		0.133333	0.890631		59.4586	65.612	180.578	109.107	230.66	178.421
CP027619.1_1837001_1838001		108.374	68.1569	-1.437	3.11789	0.0306056	0.999979		0.133333	0.890631		194.35	134.162	37.0417	67.0742	47.0875	88.0129
CP027632.1_14227001_14228001		108.368	39.716	-2.18488	1.83516	0.0306112	0.999979		0.133333	0.890631		118.917	40.1506	0	19.6751	19.108	24.5478
CP027632.1_19227001_19228001		108.364	11.189	-1.96683	0.786657	0.0306157	0.999979		0.10021	0.890631		53.2465	16.6478	0	11.6262	5.45942	13.172
CP027619.1_3867001_3868001		108.328	17.1002	-1.79852	1.00676	0.0306521	0.999979		0.133333	0.890631		35.4977	44.0677	0	11.6262	17.0607	10.7771
CP027623.1_15573001_15574001		108.316	69.5464	-1.30674	3.19212	0.0306642	0.999979		0.133333	0.890631		184.588	147.872	64.823	69.7572	49.8172	83.8218
CP027628.1_169001_170001		108.316	38.8154	-1.68174	1.79991	0.0306643	0.999979		0.133333	0.890631		50.5842	86.1769	13.8906	33.9843	11.6013	23.3504
CP027620.1_16628001_16629001		108.267	72.9369	-1.4014	3.38689	0.0307134	0.999979		0.133333	0.890631		218.311	174.312	69.4532	80.4891	42.3105	104.179
CP027621.1_19852001_19853001		108.215	29.1721	-2.13411	1.44483	0.0307662	0.999979		0.133333	0.890631		84.307	34.2749	0	8.04891	18.4255	20.9555
CP027625.1_14961001_14962001		108.186	33.1538	-2.28319	1.58863	0.0307957	0.999979		0.133333	0.890631		86.9693	48.9642	0	6.26026	12.2837	30.5351
CP027632.1_5768001_5769001		108.185	58.9383	-2.41067	2.65306	0.0307963	0.999979		0.133333	0.890631		204.112	94.9905	0	54.5537	15.6958	35.3249
CP027621.1_5034001_5035001		108.119	17.411	-1.45767	1.01872	0.0308633	0.999979		0.133333	0.890631		42.5972	28.3992	18.5209	8.94323	11.6013	14.9682
CP027622.1_15627001_15628001		108.056	19.7711	2.32939	1.106	0.0309275	0.999979		0.133333	0.890631		7.98698	3.91713	69.4532	12.5205	32.7565	19.1593
CP027628.1_15130001_15131001		108.042	35.8919	-1.79094	1.68926	0.0309408	0.999979		0.133333	0.890631		78.0949	51.902	9.26043	19.6751	8.87155	33.5287
CP027628.1_19110001_19111001		107.997	88.3469	-1.6258	4.61818	0.0309871	0.999979		0.133333	0.890631		762.313	230.132	194.469	156.507	89.3979	204.166
CP027630.1_2303001_2304001		107.962	96.9349	2.34373	6.21705	0.0310227	0.999979		0.133333	0.890631		120.692	327.081	2032.66	1446.12	515.915	558.014
CP027625.1_3816001_3817001		107.951	30.4201	-2.34718	1.48858	0.0310338	0.999979		0.266667	0.925904		111.818	15.6685	0	13.4148	16.3782	14.3695
CP027622.1_19972001_19973001		107.934	69.6909	-1.53926	3.20091	0.0310516	0.999979		0.133333	0.890631		263.57	94.9905	41.6719	58.131	55.959	88.0129
CP027619.1_28483001_28484001		107.93	64.8612	4.38059	2.93625	0.0310555	0.999979		0.133333	0.890631		8.87442	2.93785	444.501	45.6105	16.3782	20.3567
CP027631.1_4421001_4422001		107.892	85.927	-1.26163	4.35823	0.0310938	0.999979		0.133333	0.890631		433.959	310.433	120.386	161.872	152.181	184.408
CP027632.1_15727001_15728001		107.88	20.7257	2.31623	1.13722	0.031107	0.999979		0.133333	0.890631		0.887442	11.7514	37.0417	33.09	34.1213	23.3504
CP027621.1_525001_526001		107.861	53.0067	-2.26439	2.38679	0.0311258	0.999979		0.133333	0.890631		153.527	87.1562	0	16.9921	41.628	34.1275
CP027631.1_1057001_1058001		107.841	88.2783	1.63708	4.60916	0.0311468	0.999979		0.133333	0.890631		120.692	104.783	180.578	539.277	380.112	299.962
CP027633.1_2757001_2758001		107.811	95.1878	2.13666	5.71071	0.0311767	0.999979		0.133333	0.890631		194.35	163.54	347.266	794.159	1594.83	408.931
CP027619.1_29339001_29340001		107.811	26.9171	-1.82106	1.36143	0.0311772	0.999979		0.133333	0.890631		73.6577	28.3992	13.8906	7.15458	25.2498	10.7771
CP027624.1_17076001_17077001		107.808	81.3892	-1.97138	3.96546	0.0311808	0.999979		0.133333	0.890631		502.292	185.085	18.5209	117.156	62.7833	145.491
CP027627.1_26042001_26043001		107.802	29.5808	1.76824	1.45948	0.0311863	0.999979		0.133333	0.890631		11.5367	10.7721	46.3021	39.3502	49.1347	20.3567
CP027626.1_595001_596001		107.779	51.388	-1.82304	2.31484	0.0312096	0.999979		0.133333	0.890631		93.1814	113.597	4.63021	25.041	42.3105	38.3186
CP027624.1_17923001_17924001		107.741	92.4804	1.62925	5.18056	0.0312486	0.999979		0.133333	0.890631		116.255	221.318	398.198	524.968	763.636	400.549
CP027626.1_24943001_24944001		107.716	80.1749	-1.60789	3.86664	0.0312744	0.999979		0.133333	0.890631		417.985	166.478	41.6719	116.262	85.9858	134.714
CP027620.1_13369001_13370001		107.691	44.3063	-1.92961	2.02123	0.0313008	0.999979		0.133333	0.890631		111.818	59.7363	4.63021	32.1956	12.2837	35.3249
CP027629.1_16301001_16302001		107.673	46.0592	-2.41442	2.08778	0.0313196	0.999979		0.133333	0.890631		141.103	58.757	0	22.3581	7.5067	38.3186
CP027631.1_2790001_2791001		107.649	45.2404	-1.61331	2.05459	0.0313434	0.999979		0.133333	0.890631		95.8438	65.612	18.5209	25.041	15.6958	43.7071
CP027621.1_18623001_18624001		107.553	18.9494	-1.85506	1.0762	0.0314428	0.999979		0.133333	0.890631		52.3591	32.3163	0	16.9921	14.331	9.57964
CP027630.1_5748001_5749001		107.552	59.3776	-2.99976	2.67276	0.0314437	0.999979		0.533333	0.925904		315.042	18.6064	0	21.4638	9.55398	45.5033
CP027626.1_24333001_24334001		107.552	62.1552	-1.70691	2.80508	0.0314446	0.999979		0.133333	0.890631		179.263	104.783	13.8906	65.2856	31.3916	58.0766
CP027633.1_4878001_4879001		107.542	88.9964	-1.64713	4.696	0.0314546	0.999979		0.133333	0.890631		722.378	331.977	171.318	139.514	77.1142	284.994
CP027632.1_2890001_2891001		107.514	60.7832	-1.75884	2.73937	0.0314834	0.999979		0.133333	0.890631		204.112	70.5084	13.8906	59.9196	45.7226	37.7198
CP027621.1_2449001_2450001		107.5	96.0592	-1.76123	5.93549	0.0314978	0.999979		0.133333	0.890631		1424.34	1153.6	138.906	437.324	286.619	653.212
CP027625.1_8216001_8217001		107.472	27.7272	2.37572	1.39104	0.0315269	0.999979		0.133333	0.890631		12.4242	1.95857	18.5209	29.5127	31.3916	68.2549
CP027619.1_11023001_11024001		107.444	60.122	-1.77787	2.7087	0.0315562	0.999979		0.133333	0.890631		189.025	81.2805	9.26043	45.6105	46.405	50.2931
CP027630.1_3405001_3406001		107.44	55.7463	-1.56316	2.50671	0.0315608	0.999979		0.133333	0.890631		141.991	77.3634	46.3021	50.9764	32.7565	20.3567
CP027628.1_15379001_15380001		107.429	66.9133	-2.18175	3.04829	0.0315714	0.999979		0.133333	0.890631		226.298	147.872	64.823	74.2288	23.8849	6.586
CP027619.1_10574001_10575001		107.389	77.6308	-1.62577	3.68299	0.0316131	0.999979		0.133333	0.890631		370.063	144.934	97.2345	85.855	36.1686	115.554
CP027626.1_1209001_1210001		107.365	35.457	-2.24312	1.67298	0.0316384	0.999979		0.133333	0.890631		81.6447	61.6948	0	13.4148	7.5067	32.93
CP027622.1_245001_246001		107.332	61.2678	1.84326	2.76002	0.0316734	0.999979		0.133333	0.890631		42.5972	11.7514	106.495	98.3755	67.5603	120.344
CP027620.1_16949001_16950001		107.323	42.1841	-1.66707	1.93511	0.031682	0.999979		0.133333	0.890631		109.155	40.1506	27.7813	13.4148	27.2971	26.344
CP027633.1_17312001_17313001		107.102	12.1552	-1.7668	0.823122	0.0319144	0.999979		0.133333	0.890631		46.147	22.5235	0	9.83755	14.331	10.1784
CP027628.1_13991001_13992001		107.075	16.4798	-1.67011	0.983876	0.0319428	0.999979		0.133333	0.890631		50.5842	24.4821	4.63021	6.26026	16.3782	15.5669
CP027624.1_9860001_9861001		107.073	15.9179	-1.89678	0.963445	0.0319446	0.999979		0.133333	0.890631		55.0214	23.5028	0	16.9921	8.18912	11.3758
CP027630.1_877001_878001		107.067	66.4974	-2.70334	3.02409	0.0319512	0.999979		0.266667	0.925904		357.639	51.902	0	55.448	17.0607	46.102
CP027623.1_8202001_8203001		107.061	56.1433	-2.32356	2.52392	0.0319578	0.999979		0.133333	0.890631		197.012	71.4877	0	20.5694	35.4862	43.7071
CP027629.1_716001_717001		107.045	31.7993	-1.63107	1.53876	0.0319746	0.999979		0.133333	0.890631		61.2335	50.9227	4.63021	18.7808	19.108	24.5478
CP027621.1_7722001_7723001		107.04	49.749	2.84956	2.24229	0.0319792	0.999979		0.266667	0.925904		15.974	3.91713	125.016	78.7004	83.9385	10.1784
CP027626.1_19167001_19168001		107.025	96.7262	-1.85324	6.14933	0.0319953	0.999979		0.133333	0.890631		2007.39	1053.71	152.797	622.449	285.254	629.263
CP027623.1_14148001_14149001		106.985	32.335	-2.63905	1.55789	0.0320372	0.999979		0.48112	0.925904		128.679	12.7307	0	4.47162	15.6958	19.1593
CP027633.1_19743001_19744001		106.977	14.5197	-1.98673	0.912046	0.0320458	0.999979		0.133333	0.890631		59.4586	17.6271	0	12.5205	14.331	6.586
CP027630.1_1169001_1170001		106.969	82.6313	-1.41314	4.06936	0.0320545	0.999979		0.133333	0.890631		339.003	297.702	111.125	143.986	59.3711	162.854
CP027627.1_18750001_18751001		106.877	56.225	-1.74132	2.52777	0.0321524	0.999979		0.133333	0.890631		140.216	94.9905	13.8906	41.1389	19.108	61.6689
CP027630.1_59001_60001		106.87	67.8956	-1.36407	3.10071	0.0321589	0.999979		0.133333	0.890631		192.575	124.369	64.823	63.4969	40.2632	77.8346
CP027626.1_9502001_9503001		106.84	28.3708	-1.8183	1.41537	0.0321913	0.999979		0.266667	0.925904		83.4196	22.5235	13.8906	24.1467	11.6013	10.1784
CP027620.1_14353001_14354001		106.808	6.62638	-1.68625	0.606197	0.0322256	0.999979		0.133333	0.890631		36.3851	20.5649	0	11.6262	7.5067	10.7771
CP027633.1_17511001_17512001		106.79	68.948	-1.8655	3.15993	0.0322446	0.999979		0.133333	0.890631		274.22	105.763	18.5209	94.7982	27.9795	62.2677
CP027619.1_21475001_21476001		106.775	11.3364	-1.74093	0.792139	0.0322601	0.999979		0.133333	0.890631		34.6102	32.3163	0	6.26026	12.9661	14.3695
CP027624.1_1413001_1414001		106.741	34.8119	-2.16745	1.64858	0.0322964	0.999979		0.133333	0.890631		93.1814	45.047	0	26.8297	19.7904	8.98091
CP027630.1_1867001_1868001		106.735	35.3008	-2.3834	1.66702	0.0323037	0.999979		0.266667	0.925904		128.679	17.6271	0	13.4148	19.108	17.3631
CP027629.1_13364001_13365001		106.728	55.0092	-1.74758	2.47377	0.0323109	0.999979		0.133333	0.890631		145.541	81.2805	9.26043	46.5048	25.2498	48.4969
CP027629.1_6655001_6656001		106.675	84.8119	-1.46381	4.25782	0.0323669	0.999979		0.133333	0.890631		510.279	227.194	111.125	170.816	81.2088	170.039
CP027632.1_15847001_15848001		106.673	91.5098	-2.22225	5.0346	0.0323696	0.999979		0.133333	0.890631		1056.06	472.994	305.594	92.1153	26.6147	237.096
CP027621.1_15610001_15611001		106.654	40.4297	-1.82658	1.86439	0.0323903	0.999979		0.133333	0.890631		58.5712	91.0733	4.63021	14.3092	36.8511	22.7516
CP027619.1_624001_625001		106.651	14.7722	-1.55817	0.922723	0.0323929	0.999979		0.133333	0.890631		45.2595	23.5028	9.26043	14.3092	6.14184	15.5669
CP027632.1_18636001_18637001		106.632	17.0534	-1.8543	1.00508	0.0324131	0.999979		0.133333	0.890631		47.0344	33.2956	0	14.3092	17.0607	7.18473
CP027622.1_470001_471001		106.612	23.115	-1.99896	1.22644	0.0324346	0.999979		0.133333	0.890631		58.5712	39.1713	0	23.2524	12.2837	7.78346
CP027619.1_12396001_12397001		106.606	52.0054	-1.65578	2.34283	0.0324409	0.999979		0.133333	0.890631		126.017	75.4048	13.8906	34.8786	21.8377	52.688
CP027624.1_13491001_13492001		106.594	54.71	-2.0181	2.45891	0.0324544	0.999979		0.133333	0.890631		146.428	88.1355	74.0834	25.9354	12.9661	13.7707
CP027628.1_18339001_18340001		106.577	28.7168	-1.814	1.42726	0.0324726	0.999979		0.133333	0.890631		70.1079	38.192	4.63021	11.6262	10.9188	29.3376
CP027628.1_17287001_17288001		106.554	56.2571	-1.45825	2.52869	0.0324968	0.999979		0.133333	0.890631		131.341	85.1976	46.3021	50.9764	23.8849	37.7198
CP027620.1_17964001_17965001		106.539	50.1927	-2.39414	2.26104	0.0325136	0.999979		0.133333	0.890631		159.74	65.612	0	36.6672	8.87155	33.5287
CP027619.1_9528001_9529001		106.501	56.8205	1.82803	2.5539	0.032554	0.999979		0.133333	0.890631		22.1861	25.4614	143.537	64.3913	96.2222	41.3122
CP027628.1_5730001_5731001		106.485	46.8868	-1.92586	2.12089	0.0325713	0.999979		0.133333	0.890631		102.056	82.2598	4.63021	30.407	12.2837	43.7071
CP027633.1_3329001_3330001		106.482	93.413	-1.52082	5.35305	0.0325747	0.999979		0.133333	0.890631		930.927	679.623	166.688	385.453	176.749	390.37
CP027632.1_19750001_19751001		106.452	79.6509	-1.41956	3.8258	0.0326066	0.999979		0.133333	0.890631		347.877	189.981	78.7136	92.1153	71.6548	157.465
CP027633.1_20383001_20384001		106.422	56.1958	-1.64641	2.52611	0.032639	0.999979		0.133333	0.890631		180.151	47.9849	32.4115	34.8786	30.0268	47.2995
CP027631.1_5357001_5358001		106.409	89.1876	-1.49424	4.715	0.0326535	0.999979		0.133333	0.890631		738.352	285.951	134.276	155.612	162.418	272.421
CP027632.1_16896001_16897001		106.355	15.1531	-1.94647	0.936135	0.0327119	0.999979		0.10021	0.890631		41.7098	36.2335	0	16.9921	4.09456	13.7707
CP027621.1_3119001_3120001		106.353	16.5893	-1.79237	0.988312	0.0327137	0.999979		0.133333	0.890631		47.0344	31.3371	0	8.94323	13.6485	16.1656
CP027624.1_15529001_15530001		106.347	70.2732	-2.09209	3.23238	0.0327199	0.999979		0.266667	0.925904		335.453	85.1976	37.0417	60.814	11.6013	85.618
CP027630.1_189001_190001		106.298	30.9572	-1.97049	1.50764	0.032773	0.999979		0.133333	0.890631		43.4847	76.3841	0	16.0978	20.4728	17.9618
CP027627.1_18610001_18611001		106.272	41.2193	-2.0335	1.89602	0.0328022	0.999979		0.133333	0.890631		80.7572	80.3012	0	22.3581	21.8377	27.5415
CP027624.1_4576001_4577001		106.234	8.55446	-1.67757	0.68696	0.0328434	0.999979		0.133333	0.890631		39.0475	21.5442	0	8.94323	11.6013	11.3758
CP027632.1_4872001_4873001		106.233	57.0993	-1.67558	2.56466	0.0328441	0.999979		0.133333	0.890631		183.701	51.902	46.3021	48.2934	27.2971	27.5415
CP027620.1_11648001_11649001		106.205	24.0141	-1.64126	1.258	0.032875	0.999979		0.133333	0.890631		69.2205	21.5442	9.26043	12.5205	16.3782	17.3631
CP027629.1_339001_340001		106.147	24.8124	1.85157	1.28758	0.032938	0.999979		0.133333	0.890631		8.87442	9.79283	46.3021	14.3092	41.628	36.5224
CP027621.1_17346001_17347001		106.121	47.3261	-1.60159	2.1393	0.0329657	0.999979		0.133333	0.890631		117.142	53.8606	18.5209	42.0332	19.108	30.5351
CP027622.1_19146001_19147001		106.1	29.9121	-1.60823	1.47139	0.0329893	0.999979		0.133333	0.890631		66.5582	38.192	18.5209	11.6262	11.6013	26.9427
CP027619.1_1222001_1223001		106.097	12.8558	-2.12675	0.850066	0.0329926	0.999979		0.10021	0.890631		58.5712	17.6271	0	2.68297	13.6485	12.5733
CP027624.1_17530001_17531001		106.095	19.9623	-1.83941	1.11231	0.0329945	0.999979		0.133333	0.890631		39.9349	47.0056	0	13.4148	9.55398	19.1593
CP027619.1_18150001_18151001		106.054	10.5759	-1.64435	0.766028	0.0330394	0.999979		0.133333	0.890631		35.4977	28.3992	0	9.83755	11.6013	13.172
CP027627.1_26071001_26072001		105.982	27.0062	-2.05542	1.36465	0.0331187	0.999979		0.133333	0.890631		84.307	25.4614	0	14.3092	13.6485	18.5606
CP027626.1_3158001_3159001		105.948	33.3523	-2.01804	1.59612	0.0331552	0.999979		0.133333	0.890631		48.8093	80.3012	0	22.3581	21.8377	13.172
CP027624.1_3558001_3559001		105.93	30.8652	-2.31286	1.50456	0.0331751	0.999979		0.10021	0.890631		94.0689	34.2749	0	14.3092	4.77699	26.344
CP027628.1_17715001_17716001		105.923	31.1352	-2.24803	1.51447	0.0331836	0.999979		0.10021	0.890631		92.294	35.2542	0	18.7808	5.45942	23.3504
CP027625.1_1459001_1460001		105.92	32.516	-1.67239	1.56564	0.033187	0.999979		0.133333	0.890631		84.307	30.3578	13.8906	11.6262	25.9322	18.5606
CP027624.1_2613001_2614001		105.885	86.1532	-1.52336	4.38142	0.0332246	0.999979		0.133333	0.890631		481.881	334.915	240.771	143.986	66.1954	122.739
CP027625.1_2011001_2012001		105.842	56.0134	-1.81559	2.51854	0.0332723	0.999979		0.133333	0.890631		166.839	71.4877	9.26043	26.8297	34.1213	59.274
CP027629.1_7632001_7633001		105.841	38.1119	-1.47801	1.77284	0.0332738	0.999979		0.133333	0.890631		70.1079	56.7984	13.8906	20.5694	21.1552	32.3313
CP027630.1_17647001_17648001		105.825	77.0645	2.93662	3.64467	0.0332908	0.999979		0.133333	0.890631		25.7358	25.4614	481.542	230.735	51.182	36.5224
CP027630.1_12260001_12261001		105.775	48.1245	-1.63826	2.17274	0.0333461	0.999979		0.133333	0.890631		126.904	48.9642	37.0417	22.3581	17.7431	37.7198
CP027632.1_20695001_20696001		105.72	33.542	-1.53674	1.6031	0.033407	0.999979		0.133333	0.890631		70.1079	44.0677	9.26043	16.9921	23.8849	24.5478
CP027625.1_8636001_8637001		105.686	20.101	1.5694	1.11668	0.0334455	0.999979		0.133333	0.890631		10.6493	8.81355	32.4115	19.6751	34.1213	31.1338
CP027633.1_18565001_18566001		105.617	46.0373	-2.23532	2.08654	0.0335218	0.999979		0.133333	0.890631		126.904	64.6327	9.26043	43.8218	3.41213	21.5542
CP027630.1_495001_496001		105.577	80.026	-2.33792	3.85581	0.0335663	0.999979		0.533333	0.925904		612.335	76.3841	9.26043	93.9039	63.4657	98.79
CP027619.1_5619001_5620001		105.551	37.9937	1.7154	1.76916	0.0335948	0.999979		0.133333	0.890631		13.3116	15.6685	78.7136	37.5616	36.8511	43.7071
CP027621.1_7093001_7094001		105.541	12.9813	-1.77594	0.854725	0.0336069	0.999979		0.133333	0.890631		48.8093	21.5442	0	14.3092	10.2364	10.7771
CP027628.1_19042001_19043001		105.483	19.5595	-1.71469	1.09764	0.0336712	0.999979		0.133333	0.890631		49.6968	30.3578	23.1511	4.47162	11.6013	14.3695
CP027628.1_16517001_16518001		105.478	51.877	2.19408	2.33794	0.0336772	0.999979		0.266667	0.925904		19.5237	12.7307	18.5209	104.636	47.7699	119.745
CP027625.1_9629001_9630001		105.434	58.5369	-2.29069	2.63349	0.033726	0.999979		0.133333	0.890631		178.376	109.68	4.63021	35.7729	6.82427	64.0638
CP027623.1_17834001_17835001		105.43	47.3991	-1.43115	2.14162	0.0337306	0.999979		0.133333	0.890631		104.718	57.7777	37.0417	25.9354	26.6147	32.3313
CP027620.1_2274001_2275001		105.373	14.3985	-1.48102	0.90805	0.0337943	0.999979		0.133333	0.890631		31.0605	34.2749	18.5209	14.3092	6.14184	11.3758
CP027630.1_17640001_17641001		105.369	6.22938	-1.32643	0.588075	0.0337992	0.999979		0.133333	0.890631		24.8484	25.4614	4.63021	11.6262	11.6013	8.98091
CP027630.1_1680001_1681001		105.353	46.8634	2.28973	2.1199	0.0338165	0.999979		0.133333	0.890631		22.1861	3.91713	111.125	70.6515	33.4389	49.6944
CP027632.1_7157001_7158001		105.331	80.8492	-1.57005	3.92123	0.0338419	0.999979		0.133333	0.890631		425.085	175.292	78.7136	138.62	49.8172	135.312
CP027629.1_8731001_8732001		105.281	45.8315	1.85836	2.07819	0.033898	0.999979		0.133333	0.890631		19.5237	13.71	106.495	50.0821	31.3916	61.0702
CP027619.1_138001_139001		105.252	79.664	-2.16916	3.8267	0.033931	0.999979		0.133333	0.890631		378.05	274.199	4.63021	131.465	51.8644	94.5989
CP027626.1_22682001_22683001		105.203	52.1382	1.62617	2.34808	0.0339859	0.999979		0.133333	0.890631		25.7358	20.5649	87.9741	42.0332	68.2427	90.4079
CP027619.1_28816001_28817001		105.159	77.9447	-2.09559	3.7047	0.0340362	0.999979		0.133333	0.890631		285.756	303.578	9.26043	43.8218	159.005	56.2804
CP027624.1_15661001_15662001		105.122	25.9874	-2.0315	1.32819	0.0340778	0.999979		0.266667	0.925904		86.9693	18.6064	4.63021	15.2035	6.14184	21.5542
CP027633.1_18178001_18179001		105.084	58.0027	1.99752	2.60644	0.0341212	0.999979		0.133333	0.890631		13.3116	31.3371	148.167	70.6515	107.141	37.1211
CP027619.1_20315001_20316001		105.074	9.61263	1.6111	0.729008	0.0341323	0.999979		0.133333	0.890631		6.2121	7.83427	32.4115	12.5205	22.5201	23.3504
CP027628.1_3449001_3450001		105.069	65.5355	-2.70269	2.97263	0.0341383	0.999979		0.266667	0.925904		325.691	69.5291	0	23.2524	14.331	76.0384
CP027627.1_6602001_6603001		105.025	64.94	-1.79944	2.94123	0.0341882	0.999979		0.133333	0.890631		223.635	96.949	9.26043	63.4969	46.405	58.6753
CP027621.1_3166001_3167001		105.023	21.4598	-2.00126	1.16524	0.0341903	0.999979		0.133333	0.890631		70.9954	22.5235	0	16.9921	8.87155	14.9682
CP027621.1_1751001_1752001		105.021	13.0689	-1.50962	0.858784	0.0341926	0.999979		0.133333	0.890631		37.2726	27.4199	9.26043	12.5205	5.45942	16.7644
CP027633.1_8340001_8341001		105.017	34.6601	-1.46116	1.64232	0.034197	0.999979		0.133333	0.890631		65.6707	47.9849	27.7813	17.8865	15.0134	23.9491
CP027622.1_14030001_14031001		104.98	76.8923	2.25143	3.63216	0.0342386	0.999979		0.133333	0.890631		34.6102	44.0677	444.501	80.4891	160.37	77.2358
CP027622.1_18902001_18903001		104.971	88.2696	-1.98159	4.60868	0.0342495	0.999979		0.8	0.946653		959.325	118.493	175.948	130.571	68.2427	173.032
CP027629.1_1099001_1100001		104.897	29.4334	-2.31713	1.45385	0.0343343	0.999979		0.266667	0.925904		101.168	22.5235	0	13.4148	6.14184	23.9491
CP027628.1_5733001_5734001		104.887	93.6597	-1.49806	5.39524	0.0343457	0.999979		0.133333	0.890631		1095.1	552.316	287.073	261.142	174.701	443.058
CP027620.1_10937001_10938001		104.879	84.9301	-1.59839	4.26956	0.0343548	0.999979		0.133333	0.890631		492.53	279.096	166.688	164.555	43.6753	137.109
CP027622.1_4507001_4508001		104.858	64.1591	-1.68837	2.90018	0.0343779	0.999979		0.133333	0.890631		200.562	101.845	13.8906	72.4402	38.8983	56.8791
CP027632.1_9934001_9935001		104.851	14.0147	-1.51473	0.893432	0.034386	0.999979		0.133333	0.890631		31.9479	35.2542	4.63021	16.0978	6.82427	15.5669
CP027620.1_10972001_10973001		104.833	24.4592	-1.56825	1.27405	0.0344069	0.999979		0.133333	0.890631		56.7963	33.2956	9.26043	21.4638	8.87155	18.5606
CP027627.1_7196001_7197001		104.815	28.2132	-1.97347	1.4099	0.0344282	0.999979		0.133333	0.890631		66.5582	45.047	0	13.4148	11.6013	25.1466
CP027619.1_3036001_3037001		104.794	61.3364	-1.84179	2.76307	0.0344513	0.999979		0.133333	0.890631		192.575	93.0319	9.26043	31.3013	37.5335	74.8409
CP027621.1_4197001_4198001		104.794	54.5115	-1.72988	2.45025	0.0344514	0.999979		0.133333	0.890631		136.666	85.1976	13.8906	33.09	19.108	62.8664
CP027633.1_21368001_21369001		104.775	85.727	-1.95341	4.33812	0.0344734	0.999979		0.133333	0.890631		376.275	507.269	287.073	79.5948	50.4996	50.8918
CP027633.1_2989001_2990001		104.771	29.9282	-2.14885	1.47183	0.0344777	0.999979		0.133333	0.890631		98.5061	22.5235	0	18.7808	12.9661	16.7644
CP027620.1_3844001_3845001		104.753	15.6479	-1.69879	0.95359	0.0344988	0.999979		0.133333	0.890631		31.0605	42.1092	9.26043	14.3092	3.41213	16.7644
CP027630.1_5950001_5951001		104.661	35.7066	2.31593	1.68198	0.0346044	0.999979		0.133333	0.890631		7.98698	10.7721	69.4532	24.1467	83.2561	15.5669
CP027624.1_9383001_9384001		104.661	27.5871	2.12192	1.3862	0.0346045	0.999979		0.133333	0.890631		5.32465	11.7514	23.1511	26.8297	74.3845	21.5542
CP027619.1_7960001_7961001		104.624	26.958	-2.12265	1.3628	0.0346479	0.999979		0.133333	0.890631		90.5191	20.5649	0	17.8865	11.6013	15.5669
CP027629.1_14251001_14252001		104.61	95.4214	1.63989	5.76768	0.0346638	0.999979		0.133333	0.890631		244.934	259.51	458.391	1035.63	1023.64	624.473
CP027621.1_6243001_6244001		104.607	30.042	-2.0256	1.47646	0.0346666	0.999979		0.133333	0.890631		75.4326	43.0885	0	14.3092	10.9188	26.344
CP027625.1_13497001_13498001		104.578	76.7974	-1.53491	3.6249	0.0347001	0.999979		0.133333	0.890631		298.181	185.085	41.6719	106.424	51.182	129.924
CP027621.1_6923001_6924001		104.578	43.9443	-1.89446	2.00637	0.0347006	0.999979		0.133333	0.890631		124.242	44.0677	4.63021	25.9354	17.0607	37.1211
CP027630.1_3831001_3832001		104.564	66.3908	-1.4014	3.01824	0.0347164	0.999979		0.133333	0.890631		203.224	98.9076	64.823	50.0821	40.9456	73.6435
CP027619.1_6632001_6633001		104.524	32.0883	-2.13849	1.54905	0.0347628	0.999979		0.133333	0.890631		47.0344	76.3841	32.4115	12.5205	16.3782	2.39491
CP027633.1_2841001_2842001		104.454	47.9041	-2.87057	2.16395	0.0348448	0.999979		0.10021	0.890631		131.341	95.9698	0	32.1956	23.8849	0.598727
CP027628.1_865001_866001		104.445	29.0598	-1.95469	1.44017	0.0348547	0.999979		0.133333	0.890631		65.6707	47.9849	0	10.7319	17.7431	23.3504
CP027623.1_355001_356001		104.426	83.8719	-1.21353	4.17184	0.0348775	0.999979		0.133333	0.890631		331.016	312.391	120.386	182.442	122.154	128.726
CP027632.1_14981001_14982001		104.41	23.0668	-1.8209	1.22438	0.0348959	0.999979		0.133333	0.890631		47.9219	46.0263	0	15.2035	12.2837	19.1593
CP027619.1_3066001_3067001		104.386	56.2892	-1.37561	2.52982	0.0349235	0.999979		0.133333	0.890631		113.593	98.9076	23.1511	45.6105	42.3105	49.0957
CP027625.1_10621001_10622001		104.372	72.4173	-1.24162	3.35791	0.0349394	0.999979		0.133333	0.890631		204.999	161.582	55.5626	82.2777	84.6209	85.0193
CP027624.1_19373001_19374001		104.32	85.3577	-2.96396	4.30486	0.0350001	0.999979		0.133333	0.890631		848.395	199.774	0	94.7982	19.7904	146.09
CP027633.1_2957001_2958001		104.266	12.1625	-1.92242	0.823548	0.035063	0.999979		0.48112	0.925904		59.4586	10.7721	4.63021	11.6262	4.77699	13.172
CP027621.1_15116001_15117001		104.238	67.0972	-1.41848	3.05855	0.0350961	0.999979		0.133333	0.890631		120.692	192.919	27.7813	66.1799	70.29	65.86
CP027619.1_28985001_28986001		104.215	92.4293	1.55107	5.17464	0.0351237	0.999979		0.133333	0.890631		217.423	135.141	787.136	411.389	483.158	389.772
CP027631.1_4274001_4275001		104.157	89.3555	2.22553	4.73669	0.0351913	0.999979		0.133333	0.890631		63.8958	108.7	861.22	208.377	425.834	129.325
CP027619.1_7232001_7233001		104.131	26.2399	-2.38938	1.337	0.0352223	0.999979		0.10021	0.890631		41.7098	72.467	4.63021	16.9921	18.4255	0.598727
CP027627.1_9724001_9725001		104.092	79.7122	-1.33395	3.82946	0.0352681	0.999979		0.133333	0.890631		362.964	162.561	78.7136	126.1	100.999	108.968
CP027627.1_22330001_22331001		104.045	47.4677	-2.12041	2.14456	0.0353233	0.999979		0.133333	0.890631		128.679	67.5705	0	22.3581	36.8511	23.9491
CP027620.1_12749001_12750001		104.045	95.4141	-1.56295	5.76651	0.0353236	0.999979		0.133333	0.890631		1320.51	851.976	486.172	487.406	165.147	334.09
CP027619.1_10411001_10412001		104.023	62.7755	-1.39534	2.83445	0.0353494	0.999979		0.133333	0.890631		130.454	135.141	27.7813	43.8218	73.7021	52.688
CP027625.1_2701001_2702001		104.014	89.0563	-1.21012	4.70276	0.0353602	0.999979		0.133333	0.890631		510.279	421.092	222.25	222.686	164.465	196.383
CP027628.1_15264001_15265001		104.002	40.2093	-1.44801	1.8564	0.0353742	0.999979		0.133333	0.890631		76.32	56.7984	23.1511	22.3581	34.1213	17.3631
CP027627.1_22263001_22264001		103.989	86.8261	-1.46423	4.45339	0.035389	0.999979		0.133333	0.890631		520.041	325.122	199.099	171.71	66.1954	177.822
CP027633.1_5214001_5215001		103.926	68.5889	1.46233	3.14173	0.0354645	0.999979		0.133333	0.890631		54.134	35.2542	78.7136	139.514	140.58	131.72
CP027621.1_1858001_1859001		103.911	69.5245	-2.3595	3.19136	0.0354813	0.999979		0.266667	0.925904		362.964	70.5084	4.63021	63.4969	18.4255	75.4397
CP027629.1_16564001_16565001		103.904	76.5552	-2.35863	3.60856	0.0354906	0.999979		0.133333	0.890631		425.972	155.706	4.63021	72.4402	21.8377	120.344
CP027624.1_10970001_10971001		103.903	67.9511	-1.37709	3.10459	0.0354916	0.999979		0.133333	0.890631		176.601	141.996	83.3438	79.5948	40.9456	44.3058
CP027632.1_4143001_4144001		103.871	81.9	-1.5094	4.00919	0.0355292	0.999979		0.133333	0.890631		362.076	266.365	46.3021	139.514	81.2088	169.44
CP027624.1_19042001_19043001		103.852	63.8935	-2.58535	2.88833	0.0355517	0.999979		0.533333	0.925904		35.4977	330.018	0	33.9843	39.5808	40.7135
CP027627.1_18135001_18136001		103.83	52.5338	-1.74905	2.36582	0.0355776	0.999979		0.133333	0.890631		115.367	94.9905	4.63021	40.2445	35.4862	38.3186
CP027631.1_6619001_6620001		103.825	70.3112	-1.47872	3.23471	0.0355843	0.999979		0.133333	0.890631		216.536	142.975	106.495	33.09	67.5603	55.6817
CP027627.1_3168001_3169001		103.824	44.3763	-1.85297	2.02379	0.035585	0.999979		0.133333	0.890631		111.818	56.7984	4.63021	43.8218	19.7904	19.758
CP027625.1_3817001_3818001		103.814	74.1513	-2.1444	3.45764	0.0355975	0.999979		0.133333	0.890631		386.925	113.597	4.63021	85.855	77.7967	50.8918
CP027627.1_22331001_22332001		103.778	25.5875	-1.92129	1.31461	0.0356399	0.999979		0.133333	0.890631		67.4456	35.2542	0	13.4148	21.8377	12.5733
CP027623.1_15835001_15836001		103.774	54.2079	-1.46028	2.43786	0.0356448	0.999979		0.133333	0.890631		112.705	91.0733	27.7813	25.9354	32.0741	59.8727
CP027619.1_9857001_9858001		103.731	71.8145	1.63015	3.32215	0.0356958	0.999979		0.133333	0.890631		44.3721	47.9849	250.032	137.726	107.141	84.4206
CP027620.1_4922001_4923001		103.686	85.1476	-1.3622	4.28862	0.0357502	0.999979		0.133333	0.890631		466.795	264.406	120.386	194.962	88.7155	163.453
CP027622.1_637001_638001		103.682	62.6587	1.83356	2.82886	0.0357548	0.999979		0.133333	0.890631		18.6363	39.1713	189.839	64.3913	96.9046	68.8537
CP027629.1_797001_798001		103.648	31.0739	-2.03844	1.5122	0.0357947	0.999979		0.133333	0.890631		91.4065	30.3578	0	20.5694	15.6958	16.7644
CP027620.1_6338001_6339001		103.644	15.4129	-1.67253	0.944981	0.0358006	0.999979		0.266667	0.925904		55.9089	16.6478	4.63021	16.9921	10.9188	9.57964
CP027627.1_9725001_9726001		103.633	62.5434	-1.81094	2.82301	0.0358131	0.999979		0.133333	0.890631		219.198	76.3841	9.26043	57.2367	54.5942	41.3122
CP027627.1_11078001_11079001		103.563	8.00128	-1.33707	0.663779	0.0358968	0.999979		0.133333	0.890631		31.9479	21.5442	4.63021	12.5205	10.9188	10.7771
CP027628.1_14870001_14871001		103.551	78.851	-1.4685	3.76708	0.035912	0.999979		0.133333	0.890631		331.016	192.919	50.9323	100.164	68.9251	154.472
CP027627.1_7946001_7947001		103.504	36.1138	-1.7437	1.69788	0.0359684	0.999979		0.133333	0.890631		84.307	45.047	9.26043	8.94323	22.5201	32.3313
CP027625.1_13283001_13284001		103.464	45.9687	-2.2795	2.08375	0.0360168	0.999979		0.10021	0.890631		145.541	47.9849	4.63021	28.6183	4.09456	37.1211
CP027622.1_19988001_19989001		103.46	49.4877	-1.9353	2.22963	0.0360218	0.999979		0.133333	0.890631		108.268	91.0733	9.26043	40.2445	7.5067	42.5097
CP027628.1_7789001_7790001		103.456	53.6752	-1.96138	2.4137	0.036026	0.999979		0.133333	0.890631		141.103	87.1562	18.5209	39.3502	6.14184	50.2931
CP027632.1_22341001_22342001		103.401	10.9423	-1.65782	0.778297	0.0360922	0.999979		0.133333	0.890631		36.3851	28.3992	0	8.04891	11.6013	14.9682
CP027631.1_2228001_2229001		103.392	20.4046	-2.31717	1.12686	0.0361033	0.999979		0.10021	0.890631		74.5451	22.5235	0	13.4148	2.04728	17.9618
CP027621.1_7695001_7696001		103.36	47.6107	1.8679	2.14991	0.0361415	0.999979		0.133333	0.890631		13.3116	21.5442	106.495	35.7729	39.5808	79.032
CP027626.1_20827001_20828001		103.358	71.1037	-1.33655	3.28017	0.0361447	0.999979		0.133333	0.890631		169.501	188.022	46.3021	84.9607	51.182	97.5926
CP027630.1_17431001_17432001		103.324	96.4941	-1.47132	6.07227	0.0361853	0.999979		0.133333	0.890631		1278.8	1339.66	486.172	627.815	253.863	520.893
CP027632.1_13739001_13740001		103.232	84.2923	-1.6541	4.20829	0.0362976	0.999979		0.133333	0.890631		404.674	347.646	27.7813	159.19	128.979	155.669
CP027621.1_5513001_5514001		103.224	50.6072	-1.76832	2.28032	0.0363077	0.999979		0.133333	0.890631		118.03	80.3012	13.8906	23.2524	15.0134	59.8727
CP027626.1_22865001_22866001		103.185	65.1502	-1.59305	2.95272	0.0363544	0.999979		0.133333	0.890631		214.761	91.0733	18.5209	50.0821	64.1481	64.6626
CP027625.1_14963001_14964001		103.173	66.9615	-1.76051	3.0517	0.0363689	0.999979		0.133333	0.890631		192.575	150.81	9.26043	67.9686	40.9456	77.8346
CP027628.1_2384001_2385001		103.17	30.277	-1.60393	1.48429	0.0363727	0.999979		0.133333	0.890631		63.8958	43.0885	4.63021	15.2035	21.8377	23.3504
CP027629.1_2933001_2934001		103.17	28.9503	-1.59557	1.43575	0.0363734	0.999979		0.133333	0.890631		63.8958	38.192	13.8906	14.3092	9.55398	28.1402
CP027626.1_20082001_20083001		103.163	73.1062	-1.69696	3.39671	0.0363816	0.999979		0.133333	0.890631		239.609	190.96	18.5209	105.53	41.628	94.0002
CP027630.1_2204001_2205001		103.155	81.0418	1.60342	3.93505	0.0363918	0.999979		0.133333	0.890631		55.9089	88.1355	314.855	105.53	258.64	200.574
CP027630.1_13935001_13936001		103.133	44.877	1.59976	2.0422	0.036418	0.999979		0.133333	0.890631		13.3116	24.4821	50.9323	65.2856	68.2427	44.3058
CP027621.1_7694001_7695001		103.099	60.2198	2.29314	2.71329	0.0364596	0.999979		0.133333	0.890631		18.6363	21.5442	236.141	49.1878	34.8038	87.4142
CP027632.1_23428001_23429001		103.085	9.48565	-1.32209	0.723494	0.036477	0.999979		0.133333	0.890631		35.4977	19.5857	9.26043	13.4148	10.2364	10.1784
CP027625.1_14964001_14965001		103.055	85.0045	-1.27123	4.27553	0.0365133	0.999979		0.133333	0.890631		347.877	356.459	166.688	150.246	87.3506	180.217
CP027632.1_16565001_16566001		103.05	43.3255	-1.70658	1.98155	0.0365192	0.999979		0.133333	0.890631		105.606	50.9227	23.1511	10.7319	19.7904	41.3122
CP027629.1_16760001_16761001		103.032	54.1802	-1.451	2.43672	0.0365421	0.999979		0.133333	0.890631		93.1814	108.7	55.5626	39.3502	20.4728	35.9236
CP027628.1_18300001_18301001		103.02	15.391	-1.69293	0.944341	0.036556	0.999979		0.133333	0.890631		31.9479	42.1092	0	10.7319	12.9661	15.5669
CP027628.1_12943001_12944001		102.999	81.8709	-1.55694	4.00711	0.0365826	0.999979		0.133333	0.890631		472.119	163.54	60.1928	157.401	78.4791	132.319
CP027627.1_6650001_6651001		102.997	29.6509	-2.05322	1.46201	0.0365851	0.999979		0.133333	0.890631		92.294	25.4614	0	17.8865	17.0607	15.5669
CP027619.1_17517001_17518001		102.957	46.4372	-1.38148	2.10228	0.0366335	0.999979		0.133333	0.890631		63.8958	92.0526	32.4115	37.5616	23.8849	26.344
CP027624.1_19265001_19266001		102.927	70.6892	-1.70153	3.25676	0.036671	0.999979		0.133333	0.890631		257.358	133.183	18.5209	72.4402	40.9456	102.382
CP027622.1_650001_651001		102.919	98.0106	-1.74837	6.669	0.03668	0.999979		0.133333	0.890631		3178.82	1097.78	588.037	1034.73	447.672	474.791
CP027623.1_6364001_6365001		102.919	16.2565	-1.4756	0.976705	0.0366801	0.999979		0.133333	0.890631		33.7228	37.2128	4.63021	12.5205	9.55398	19.758
CP027625.1_3046001_3047001		102.916	68.1291	1.74327	3.11617	0.0366839	0.999979		0.133333	0.890631		30.173	44.0677	46.3021	132.36	190.397	123.338
CP027629.1_12235001_12236001		102.885	74.8737	-1.62524	3.50052	0.0367219	0.999979		0.133333	0.890631		303.505	150.81	23.1511	77.8061	70.29	117.351
CP027629.1_175001_176001		102.873	31.9453	-1.49102	1.5441	0.0367374	0.999979		0.133333	0.890631		71.8828	35.2542	18.5209	13.4148	24.5674	19.1593
CP027633.1_3557001_3558001		102.864	40.0896	-1.8641	1.85064	0.0367485	0.999979		0.133333	0.890631		105.606	43.0885	9.26043	34.8786	8.18912	25.7453
CP027623.1_1791001_1792001		102.83	50.6437	-1.48395	2.28229	0.0367906	0.999979		0.133333	0.890631		96.7312	86.1769	37.0417	24.1467	19.7904	50.2931
CP027622.1_14844001_14845001		102.824	56.4235	-1.53239	2.53465	0.0367979	0.999979		0.133333	0.890631		133.116	88.1355	64.823	39.3502	19.7904	34.1275
CP027631.1_7044001_7045001		102.794	43.0277	-1.44064	1.96929	0.0368351	0.999979		0.133333	0.890631		88.7442	55.8191	18.5209	32.1956	20.4728	32.93
CP027621.1_10756001_10757001		102.786	20.7666	-1.56871	1.13863	0.0368451	0.999979		0.133333	0.890631		61.2335	19.5857	13.8906	9.83755	14.331	16.1656
CP027622.1_6397001_6398001		102.764	77.517	-1.92246	3.67555	0.0368718	0.999979		0.533333	0.925904		488.093	63.6534	97.2345	94.7982	63.4657	38.3186
CP027619.1_28884001_28885001		102.728	75.9582	1.75134	3.57412	0.0369169	0.999979		0.133333	0.890631		39.9349	62.6741	338.006	139.514	110.553	111.962
CP027620.1_1911001_1912001		102.725	7.16496	-1.57921	0.627983	0.0369203	0.999979		0.133333	0.890631		41.7098	13.71	4.63021	13.4148	6.82427	9.57964
CP027627.1_844001_845001		102.691	37.223	-1.71035	1.74096	0.0369623	0.999979		0.133333	0.890631		90.5191	42.1092	4.63021	22.3581	19.7904	28.7389
CP027627.1_1145001_1146001		102.668	43.4802	-1.66302	1.98773	0.0369912	0.999979		0.133333	0.890631		74.5451	82.2598	4.63021	28.6183	27.9795	31.7326
CP027632.1_3972001_3973001		102.633	52.9264	-2.11816	2.3828	0.0370342	0.999979		0.266667	0.925904		50.5842	176.271	69.4532	19.6751	11.6013	14.9682
CP027626.1_21593001_21594001		102.474	10.268	-1.62053	0.754506	0.0372324	0.999979		0.133333	0.890631		36.3851	26.4406	0	13.4148	8.87155	12.5733
CP027625.1_7173001_7174001		102.442	33.8486	-2.22102	1.61352	0.0372723	0.999979		0.266667	0.925904		110.043	26.4406	0	10.7319	13.6485	27.5415
CP027633.1_3099001_3100001		102.429	96.9904	-1.85437	6.23402	0.037289	0.999979		0.133333	0.890631		2262.98	983.2	689.902	594.725	137.85	376.6
CP027620.1_13920001_13921001		102.409	33.1757	-2.15353	1.58939	0.0373149	0.999979		0.266667	0.925904		100.281	26.4406	37.0417	16.0978	6.14184	7.18473
CP027632.1_21335001_21336001		102.376	86.1576	-1.74896	4.38218	0.0373555	0.999979		0.133333	0.890631		592.811	278.116	37.0417	118.945	115.33	240.688
CP027632.1_18619001_18620001		102.327	25.532	-1.42772	1.31226	0.0374174	0.999979		0.133333	0.890631		45.2595	43.0885	18.5209	17.8865	20.4728	9.57964
CP027633.1_3342001_3343001		102.291	40.6559	-2.06743	1.87376	0.0374627	0.999979		0.133333	0.890631		103.831	55.8191	0	17.8865	17.7431	33.5287
CP027627.1_21788001_21789001		102.237	46.4007	-1.53283	2.10076	0.037531	0.999979		0.133333	0.890631		116.255	47.0056	18.5209	23.2524	38.8983	29.3376
CP027621.1_15857001_15858001		102.229	26.3567	-1.93425	1.34065	0.0375407	0.999979		0.133333	0.890631		55.0214	49.9434	0	23.2524	8.18912	17.3631
CP027622.1_5747001_5748001		102.21	21.0161	1.92516	1.14818	0.0375646	0.999979		0.133333	0.890631		5.32465	10.7721	46.3021	28.6183	40.2632	12.5733
CP027632.1_8317001_8318001		102.207	38.1995	-1.75528	1.77624	0.0375688	0.999979		0.133333	0.890631		78.0949	59.7363	4.63021	14.3092	19.108	37.7198
CP027626.1_19165001_19166001		102.154	65.9938	-1.6866	2.99844	0.0376362	0.999979		0.266667	0.925904		259.133	62.6741	74.0834	43.8218	28.6619	56.8791
CP027631.1_4152001_4153001		102.069	11.6268	1.78821	0.80218	0.0377437	0.999979		0.133333	0.890631		3.54977	9.79283	41.6719	22.3581	15.0134	20.9555
CP027619.1_1589001_1590001		102.064	80.8594	-1.30467	3.92178	0.0377498	0.999979		0.133333	0.890631		307.942	247.759	92.6043	126.1	69.6075	159.86
CP027624.1_6741001_6742001		102.055	49.6585	-1.42252	2.23801	0.0377615	0.999979		0.133333	0.890631		109.155	65.612	18.5209	38.4559	38.8983	31.1338
CP027630.1_13781001_13782001		102.025	14.1343	-1.78698	0.897796	0.0377994	0.999979		0.133333	0.890631		33.7228	39.1713	0	19.6751	6.82427	10.1784
CP027622.1_19271001_19272001		102.004	73.5674	1.55797	3.42253	0.037826	0.999979		0.133333	0.890631		74.5451	28.3992	106.495	162.767	189.715	146.09
CP027620.1_73001_74001		102.004	83.2399	-1.36741	4.11852	0.0378267	0.999979		0.133333	0.890631		384.262	266.365	60.1928	148.458	123.519	167.644
CP027619.1_6775001_6776001		101.989	65.8522	-1.74926	2.99094	0.037846	0.999979		0.133333	0.890631		199.674	128.286	9.26043	61.7083	40.2632	77.2358
CP027619.1_1338001_1339001		101.981	59.8827	-1.6326	2.69782	0.0378557	0.999979		0.133333	0.890631		134.891	123.39	9.26043	59.9196	46.405	44.9046
CP027623.1_18391001_18392001		101.975	60.9335	2.18172	2.74485	0.0378638	0.999979		0.133333	0.890631		29.2856	14.6892	236.141	59.9196	70.9724	46.102
CP027627.1_25020001_25021001		101.915	75.7524	4.01285	3.56181	0.0379394	0.999979		0.133333	0.890631		17.7488	5.8757	652.86	91.221	27.2971	22.1529
CP027631.1_15198001_15199001		101.914	23.4697	-1.69257	1.23865	0.0379417	0.999979		0.266667	0.925904		65.6707	22.5235	27.7813	10.7319	10.9188	11.3758
CP027622.1_4506001_4507001		101.89	16.944	-1.56304	1.00176	0.0379725	0.999979		0.133333	0.890631		55.9089	16.6478	13.8906	8.94323	12.9661	13.7707
CP027623.1_1915001_1916001		101.888	53.2884	-1.76454	2.39714	0.037975	0.999979		0.133333	0.890631		126.904	89.1148	4.63021	29.5127	39.5808	46.7007
CP027622.1_17949001_17950001		101.869	87.1588	-1.40693	4.48764	0.0379983	0.999979		0.133333	0.890631		426.86	424.03	268.552	136.831	84.6209	156.867
CP027631.1_3963001_3964001		101.838	27.2441	-2.55026	1.37385	0.0380384	0.999979		0.240327	0.925904		102.056	18.6064	4.63021	11.6262	0.682427	20.9555
CP027633.1_1047001_1048001		101.809	32.4342	-2.48904	1.56222	0.0380764	0.999979		0.48112	0.925904		14.1991	124.369	0	21.4638	5.45942	16.7644
CP027623.1_18372001_18373001		101.751	35.1563	-1.4315	1.66138	0.0381502	0.999979		0.133333	0.890631		68.333	46.0263	27.7813	15.2035	18.4255	25.1466
CP027629.1_17087001_17088001		101.733	70.0718	2.49344	3.22151	0.0381732	0.999979		0.133333	0.890631		21.2986	29.3785	351.896	56.3424	139.898	37.1211
CP027628.1_2057001_2058001		101.732	61.3772	-1.43823	2.76562	0.038175	0.999979		0.133333	0.890631		118.03	138.079	27.7813	50.0821	32.0741	75.4397
CP027627.1_24214001_24215001		101.71	77.7578	-1.48972	3.69266	0.0382028	0.999979		0.133333	0.890631		351.427	148.851	46.3021	101.953	70.29	133.516
CP027625.1_14010001_14011001		101.705	10.5205	-1.23444	0.763347	0.0382092	0.999979		0.133333	0.890631		31.0605	24.4821	9.26043	10.7319	12.9661	12.5733
CP027622.1_20205001_20206001		101.679	95.5805	2.04881	5.80549	0.0382436	0.999979		0.133333	0.890631		158.852	244.821	273.183	768.224	1618.72	676.562
CP027632.1_20192001_20193001		101.654	64.9546	2.08712	2.94194	0.0382749	0.999979		0.133333	0.890631		31.0605	22.5235	240.771	120.734	40.2632	65.2613
CP027623.1_3265001_3266001		101.638	38.7293	-1.54669	1.79716	0.0382962	0.999979		0.133333	0.890631		91.4065	40.1506	13.8906	25.041	17.0607	31.1338
CP027621.1_15581001_15582001		101.583	42.1476	-1.8608	1.93343	0.0383667	0.999979		0.133333	0.890631		87.8568	67.5705	37.0417	31.3013	5.45942	16.7644
CP027624.1_3554001_3555001		101.583	60.014	-1.78302	2.7036	0.0383676	0.999979		0.133333	0.890631		136.666	131.224	46.3021	52.7651	8.18912	49.6944
CP027621.1_9068001_9069001		101.562	96.5686	-2.36596	6.09798	0.0383943	0.999979		0.133333	0.890631		2190.21	1116.38	32.4115	473.991	160.37	609.505
CP027624.1_1412001_1413001		101.551	38.0492	-2.35226	1.77063	0.0384092	0.999979		0.10021	0.890631		102.943	53.8606	0	23.2524	28.6619	3.59236
CP027631.1_3709001_3710001		101.522	61.0766	-1.43884	2.75148	0.0384463	0.999979		0.133333	0.890631		162.402	90.0941	55.5626	60.814	25.2498	46.102
CP027625.1_7172001_7173001		101.516	50.6043	-1.30678	2.28018	0.0384538	0.999979		0.133333	0.890631		103.831	69.5291	37.0417	33.09	35.4862	34.7262
CP027619.1_29319001_29320001		101.5	53.3249	-2.00679	2.39927	0.0384746	0.999979		0.266667	0.925904		189.025	40.1506	4.63021	32.1956	26.6147	44.3058
CP027632.1_76001_77001		101.478	94.1778	-2.00327	5.49214	0.0385035	0.999979		0.133333	0.890631		1262.83	746.214	55.5626	543.748	252.498	144.892
CP027632.1_16134001_16135001		101.448	75.478	-1.20798	3.54371	0.0385418	0.999979		0.133333	0.890631		219.198	193.898	87.9741	106.424	64.1481	98.79
CP027627.1_60001_61001		101.421	23.4098	-1.82302	1.23658	0.0385773	0.999979		0.133333	0.890631		58.5712	36.2335	0	11.6262	19.7904	15.5669
CP027623.1_3674001_3675001		101.405	80.1865	-1.33855	3.86757	0.038598	0.999979		0.133333	0.890631		365.626	174.312	129.646	130.571	70.29	98.1913
CP027628.1_15782001_15783001		101.364	86.9676	-1.30459	4.46901	0.0386522	0.999979		0.133333	0.890631		477.444	337.853	106.495	229.841	131.026	189.797
CP027631.1_14105001_14106001		101.304	41.7097	-1.44996	1.91487	0.0387295	0.999979		0.133333	0.890631		89.6317	49.9434	13.8906	26.8297	27.9795	29.9364
CP027621.1_15637001_15638001		101.302	12.8543	-1.7318	0.850041	0.0387323	0.999979		0.133333	0.890631		47.9219	21.5442	0	9.83755	15.6958	10.1784
CP027624.1_566001_567001		101.287	50.8568	-2.13128	2.29197	0.0387529	0.999979		0.133333	0.890631		149.09	69.5291	0	31.3013	21.1552	40.1147
CP027621.1_2447001_2448001		101.275	56.7256	-2.21585	2.54776	0.0387676	0.999979		0.133333	0.890631		181.038	86.1769	0	33.09	21.1552	53.2867
CP027627.1_23394001_23395001		101.273	7.5532	-1.96245	0.644376	0.0387705	0.999979		0.10021	0.890631		48.8093	13.71	0	11.6262	3.41213	11.9745
CP027632.1_8316001_8317001		101.221	26.3041	-1.83183	1.33898	0.0388396	0.999979		0.133333	0.890631		60.3461	42.1092	0	13.4148	17.0607	20.3567
CP027624.1_2758001_2759001		101.194	39.7554	2.40489	1.83728	0.0388738	0.999979		0.133333	0.890631		5.32465	14.6892	120.386	18.7808	55.959	28.7389
CP027629.1_16352001_16353001		101.179	62.3858	-1.34913	2.81642	0.0388944	0.999979		0.133333	0.890631		163.289	94.9905	37.0417	42.0332	50.4996	70.6498
CP027629.1_17502001_17503001		101.171	93.9531	2.01963	5.44729	0.0389046	0.999979		0.133333	0.890631		268.895	51.902	898.261	370.25	575.286	762.779
CP027621.1_4209001_4210001		101.144	17.3833	-1.35986	1.01785	0.0389395	0.999979		0.133333	0.890631		40.8223	29.3785	9.26043	9.83755	15.0134	17.9618
CP027633.1_3413001_3414001		101.139	24.0462	-1.86872	1.25893	0.0389465	0.999979		0.133333	0.890631		51.4716	46.0263	0	15.2035	8.87155	22.7516
CP027622.1_3750001_3751001		101.081	61.691	-1.663	2.78167	0.0390233	0.999979		0.133333	0.890631		186.363	87.1562	74.0834	57.2367	21.8377	25.1466
CP027619.1_8810001_8811001		101.073	25.1438	-1.5962	1.29745	0.0390338	0.999979		0.133333	0.890631		47.0344	46.0263	4.63021	17.8865	9.55398	24.5478
CP027633.1_6851001_6852001		101.057	43.4086	-1.57414	1.98527	0.0390553	0.999979		0.133333	0.890631		97.6186	54.8399	9.26043	22.3581	28.6619	37.1211
CP027627.1_6640001_6641001		101.054	55.8338	3.18366	2.5112	0.0390592	0.999979		0.133333	0.890631		7.98698	11.7514	291.703	39.3502	29.3444	20.9555
CP027629.1_856001_857001		101.052	44.7894	-1.38077	2.03886	0.0390609	0.999979		0.133333	0.890631		90.5191	58.757	23.1511	22.3581	31.3916	35.9236
CP027619.1_6499001_6500001		101.041	87.7937	-2.08893	4.55301	0.0390755	0.999979		0.133333	0.890631		763.2	301.619	13.8906	234.313	111.918	133.516
CP027622.1_17178001_17179001		101.013	34.5623	1.56824	1.63898	0.0391126	0.999979		0.133333	0.890631		15.974	12.7307	60.1928	42.0332	40.9456	31.7326
CP027631.1_16336001_16337001		100.999	25.7933	2.0412	1.32165	0.0391319	0.999979		0.266667	0.925904		4.43721	12.7307	9.26043	40.2445	33.4389	52.0893
CP027633.1_5698001_5699001		100.967	66.2069	-1.23087	3.00834	0.0391738	0.999979		0.133333	0.890631		149.978	135.141	55.5626	70.6515	46.405	69.4524
CP027621.1_8203001_8204001		100.956	81.3133	-1.29164	3.95967	0.0391884	0.999979		0.133333	0.890631		276.882	290.847	162.057	105.53	66.8778	132.319
CP027621.1_5812001_5813001		100.945	46.8824	-2.21511	2.12075	0.0392032	0.999979		0.133333	0.890631		134.004	62.6741	0	36.6672	10.2364	31.1338
CP027632.1_1890001_1891001		100.937	58.861	-1.66318	2.64972	0.0392137	0.999979		0.133333	0.890631		151.753	99.8869	9.26043	48.2934	34.1213	61.0702
CP027627.1_1234001_1235001		100.891	23.8856	-1.84186	1.25307	0.0392748	0.999979		0.133333	0.890631		44.3721	51.902	0	23.2524	13.6485	10.7771
CP027630.1_3572001_3573001		100.864	64.5051	-1.3269	2.9169	0.0393111	0.999979		0.133333	0.890631		166.839	108.7	37.0417	75.1231	59.3711	45.5033
CP027626.1_2869001_2870001		100.848	30.7689	-1.9408	1.50163	0.0393314	0.999979		0.133333	0.890631		58.5712	59.7363	0	25.9354	10.2364	19.1593
CP027630.1_1170001_1171001		100.845	74.1775	-1.49366	3.45891	0.0393362	0.999979		0.133333	0.890631		268.008	156.685	50.9323	94.7982	36.8511	116.153
CP027628.1_1340001_1341001		100.845	13.533	-1.6146	0.874929	0.0393364	0.999979		0.133333	0.890631		35.4977	33.2956	0	11.6262	14.331	12.5733
CP027629.1_2793001_2794001		100.775	6.19727	1.76677	0.587317	0.0394293	0.999979		0.133333	0.890631		5.32465	5.8757	41.6719	16.0978	18.4255	11.3758
CP027623.1_2054001_2055001		100.731	74.4986	-1.58261	3.4774	0.0394876	0.999979		0.266667	0.925904		316.817	122.41	129.646	59.0253	37.5335	73.0448
CP027630.1_14513001_14514001		100.715	56.7665	-1.64811	2.55033	0.0395088	0.999979		0.133333	0.890631		137.554	95.9698	9.26043	35.7729	36.1686	61.6689
CP027627.1_22523001_22524001		100.693	20.0762	-1.74774	1.11596	0.0395391	0.999979		0.133333	0.890631		48.8093	36.2335	0	17.8865	10.9188	15.5669
CP027619.1_19823001_19824001		100.63	39.373	-1.72287	1.82115	0.0396236	0.999979		0.133333	0.890631		94.0689	47.0056	4.63021	23.2524	17.7431	34.1275
CP027621.1_1302001_1303001		100.601	36.9487	1.78204	1.72988	0.0396618	0.999979		0.133333	0.890631		14.1991	12.7307	23.1511	66.1799	29.3444	63.4651
CP027625.1_3404001_3405001		100.582	36.6932	-2.01081	1.72056	0.0396872	0.999979		0.133333	0.890631		94.0689	47.0056	0	16.0978	17.0607	29.9364
CP027623.1_2777001_2778001		100.573	64.0424	2.15029	2.89527	0.0397002	0.999979		0.133333	0.890631		11.5367	38.192	125.016	211.06	48.4523	59.274
CP027621.1_13275001_13276001		100.565	68.1948	1.60317	3.11931	0.0397102	0.999979		0.133333	0.890631		28.3981	52.8813	166.688	81.3834	167.877	81.4269
CP027627.1_5605001_5606001		100.495	59.7002	-1.53628	2.68813	0.0398051	0.999979		0.133333	0.890631		173.939	75.4048	18.5209	49.1878	60.736	38.9173
CP027631.1_1058001_1059001		100.476	89.2781	1.88707	4.7259	0.0398304	0.999979		0.133333	0.890631		70.1079	141.017	777.876	346.997	266.829	179.02
CP027631.1_17416001_17417001		100.461	43.7108	-1.69805	1.99656	0.0398509	0.999979		0.266667	0.925904		125.129	32.3163	27.7813	15.2035	20.4728	34.1275
CP027622.1_19989001_19990001		100.428	34.5302	-1.98586	1.63767	0.0398954	0.999979		0.133333	0.890631		87.8568	44.0677	0	25.041	12.9661	22.1529
CP027628.1_13141001_13142001		100.405	28.8014	-1.51448	1.43005	0.0399259	0.999979		0.133333	0.890631		56.7963	43.0885	9.26043	13.4148	29.3444	14.3695
CP027624.1_16298001_16299001		100.404	12.8485	-1.40328	0.849856	0.0399284	0.999979		0.133333	0.890631		41.7098	20.5649	9.26043	11.6262	16.3782	8.38218
CP027623.1_6383001_6384001		100.385	28.2045	-1.67127	1.40951	0.0399543	0.999979		0.133333	0.890631		53.2465	49.9434	4.63021	13.4148	10.9188	30.5351
CP027631.1_4273001_4274001		100.351	68.2693	3.39142	3.12314	0.0400002	0.999979		0.133333	0.890631		8.87442	17.6271	449.131	34.8786	73.7021	20.9555
CP027626.1_20120001_20121001		100.329	33.85	-1.42117	1.61354	0.04003	0.999979		0.133333	0.890631		70.1079	40.1506	23.1511	19.6751	25.2498	14.9682
CP027621.1_19419001_19420001		100.323	50.7517	-2.11157	2.28747	0.0400375	0.999979		0.533333	0.925904		188.138	28.3992	4.63021	17.8865	31.3916	40.1147
CP027624.1_16483001_16484001		100.282	40.6734	-2.0624	1.87436	0.0400932	0.999979		0.133333	0.890631		115.367	44.0677	0	17.8865	30.0268	21.5542
CP027624.1_15678001_15679001		100.242	40.4998	-2.05166	1.86767	0.0401477	0.999979		0.133333	0.890631		91.4065	60.7156	55.5626	11.6262	7.5067	11.3758
CP027624.1_17122001_17123001		100.219	72.9501	-1.29162	3.38749	0.0401794	0.999979		0.133333	0.890631		212.986	167.457	41.6719	92.1153	77.7967	95.1977
CP027632.1_4230001_4231001		100.179	92.6774	-1.74674	5.21074	0.0402338	0.999979		0.133333	0.890631		886.555	662.975	342.636	248.622	51.182	284.396
CP027626.1_24980001_24981001		100.175	15.9223	-1.27706	0.96363	0.0402386	0.999979		0.133333	0.890631		37.2726	28.3992	9.26043	13.4148	12.9661	16.1656
CP027632.1_301001_302001		100.171	94.8025	-1.6079	5.62223	0.0402443	0.999979		0.133333	0.890631		1329.39	661.016	120.386	482.04	337.801	361.033
CP027626.1_20308001_20309001		100.165	41.7564	-1.52251	1.91662	0.0402525	0.999979		0.133333	0.890631		97.6186	45.047	13.8906	21.4638	23.8849	36.5224
CP027628.1_17388001_17389001		100.104	9.7221	-1.79256	0.733985	0.0403358	0.999979		0.133333	0.890631		49.6968	14.6892	0	13.4148	7.5067	10.7771
CP027629.1_14483001_14484001		100.092	96.7467	-1.69417	6.15763	0.040353	0.999979		0.266667	0.925904		2200.86	755.027	254.662	351.469	439.483	777.747
CP027622.1_6662001_6663001		100.006	90.0663	1.54558	4.83441	0.0404704	0.999979		0.133333	0.890631		94.9563	184.105	504.693	258.459	558.908	309.542
CP027619.1_3061001_3062001		100.004	49.5578	-1.82831	2.2336	0.040474	0.999979		0.133333	0.890631		115.367	78.3427	27.7813	6.26026	25.2498	49.0957
CP027619.1_6208001_6209001		99.8602	64.4452	-2.01165	2.91471	0.0406717	0.999979		0.266667	0.925904		240.497	85.1976	101.865	30.407	12.9661	27.5415
CP027619.1_2588001_2589001		99.8585	38.3659	-1.41209	1.78298	0.040674	0.999979		0.133333	0.890631		67.4456	56.7984	32.4115	21.4638	15.0134	26.9427
CP027626.1_2004001_2005001		99.7895	81.3308	-1.55573	3.96079	0.0407696	0.999979		0.133333	0.890631		227.185	385.838	212.99	76.9118	58.6887	76.6371
CP027619.1_27556001_27557001		99.7669	32.5452	-2.05949	1.56672	0.0408008	0.999979		0.133333	0.890631		73.6577	53.8606	0	19.6751	6.82427	28.1402
CP027625.1_13340001_13341001		99.7379	66.4667	-1.3673	3.0217	0.0408411	0.999979		0.133333	0.890631		169.501	131.224	32.4115	51.8707	53.2293	91.6053
CP027633.1_18421001_18422001		99.7375	89.9874	-1.81937	4.82137	0.0408417	0.999979		0.266667	0.925904		916.728	287.909	50.9323	144.88	161.735	319.122
CP027633.1_20715001_20716001		99.7302	87.5208	-1.30522	4.52475	0.0408518	0.999979		0.133333	0.890631		521.816	326.101	97.2345	200.328	165.83	219.134
CP027630.1_2069001_2070001		99.6872	35.6351	2.18035	1.67945	0.0409115	0.999979		0.133333	0.890631		10.6493	9.79283	115.755	31.3013	21.8377	31.1338
CP027619.1_7853001_7854001		99.673	14.7167	-1.65678	0.920246	0.0409313	0.999979		0.133333	0.890631		34.6102	37.2128	0	16.9921	12.9661	9.57964
CP027629.1_1455001_1456001		99.665	49.9518	-1.3052	2.25136	0.0409424	0.999979		0.133333	0.890631		86.0819	84.2184	23.1511	35.7729	34.8038	41.3122
CP027632.1_13740001_13741001		99.6375	80.7601	-1.60055	3.91281	0.0409807	0.999979		0.133333	0.890631		324.804	278.116	23.1511	134.148	100.317	133.516
CP027623.1_8204001_8205001		99.6106	75.675	-2.35177	3.5569	0.0410183	0.999979		0.133333	0.890631		394.024	166.478	0	48.2934	69.6075	93.4015
CP027629.1_13833001_13834001		99.6078	47.5538	-1.47531	2.14756	0.0410222	0.999979		0.133333	0.890631		114.48	50.9227	32.4115	39.3502	19.108	28.7389
CP027628.1_10273001_10274001		99.5732	21.1023	-1.51586	1.15172	0.0410705	0.999979		0.133333	0.890631		58.5712	22.5235	9.26043	10.7319	13.6485	20.3567
CP027625.1_13496001_13497001		99.573	29.3809	-1.86882	1.45246	0.0410708	0.999979		0.133333	0.890631		70.1079	42.1092	0	19.6751	13.6485	21.5542
CP027625.1_15576001_15577001		99.5621	64.0628	-2.06719	2.89608	0.041086	0.999979		0.133333	0.890631		186.363	144.934	4.63021	39.3502	17.0607	89.8091
CP027632.1_4892001_4893001		99.4867	42.2001	-2.00172	1.93566	0.0411915	0.999979		0.133333	0.890631		94.0689	70.5084	0	17.8865	21.1552	35.9236
CP027625.1_5552001_5553001		99.4802	90.0896	-1.31619	4.83864	0.0412007	0.999979		0.133333	0.890631		699.304	359.397	222.25	295.127	164.465	168.841
CP027621.1_3151001_3152001		99.4767	23.4244	-1.88678	1.23731	0.0412056	0.999979		0.133333	0.890631		62.121	34.2749	0	9.83755	11.6013	23.9491
CP027631.1_16129001_16130001		99.3797	38.1864	-1.85044	1.776	0.0413418	0.999979		0.133333	0.890631		101.168	39.1713	9.26043	31.3013	6.82427	26.9427
CP027622.1_14756001_14757001		99.3618	47.6705	-2.50779	2.15216	0.041367	0.999979		0.266667	0.925904		184.588	28.3992	0	8.94323	15.6958	43.1084
CP027627.1_810001_811001		99.3463	76.0925	-1.6796	3.57952	0.0413888	0.999979		0.133333	0.890631		312.38	172.354	129.646	64.3913	21.8377	92.204
CP027625.1_8749001_8750001		99.3227	10.8562	-1.56892	0.775651	0.0414221	0.999979		0.133333	0.890631		33.7228	29.3785	0	9.83755	14.331	11.9745
CP027625.1_12923001_12924001		99.2377	43.7589	-1.46792	1.99908	0.0415422	0.999979		0.133333	0.890631		103.831	45.047	18.5209	26.8297	23.2025	36.5224
CP027632.1_20467001_20468001		99.2264	46.9889	1.61764	2.12484	0.0415582	0.999979		0.133333	0.890631		23.0735	16.6478	101.865	49.1878	55.959	43.7071
CP027627.1_1592001_1593001		99.2222	20.9388	-1.52552	1.14581	0.0415641	0.999979		0.133333	0.890631		44.3721	37.2128	4.63021	14.3092	9.55398	23.3504
CP027632.1_1768001_1769001		99.2028	18.8633	-1.72405	1.07327	0.0415916	0.999979		0.133333	0.890631		41.7098	40.1506	0	19.6751	13.6485	10.1784
CP027619.1_27154001_27155001		99.0704	64.4759	-1.27962	2.91575	0.0417797	0.999979		0.133333	0.890631		130.454	141.017	37.0417	59.9196	46.405	77.2358
CP027623.1_19763001_19764001		99.059	34.6367	-1.62147	1.64136	0.0417959	0.999979		0.133333	0.890631		74.5451	46.0263	4.63021	16.9921	21.1552	29.9364
CP027626.1_2866001_2867001		99.0457	37.0318	-2.06964	1.73328	0.0418149	0.999979		0.133333	0.890631		92.294	51.902	0	23.2524	8.87155	29.9364
CP027624.1_17429001_17430001		99.015	95.02	-1.47581	5.67121	0.0418587	0.999979		0.133333	0.890631		1445.64	537.626	490.803	295.127	250.451	392.167
CP027623.1_11064001_11065001		99.0149	53.4518	-2.00791	2.40477	0.0418588	0.999979		0.266667	0.925904		178.376	51.902	4.63021	21.4638	22.5201	59.274
CP027630.1_310001_311001		99.0001	29.9822	-1.54805	1.47409	0.0418799	0.999979		0.133333	0.890631		58.5712	46.0263	4.63021	15.2035	25.9322	20.3567
CP027622.1_8219001_8220001		98.9867	42.4964	-1.71323	1.94719	0.0418992	0.999979		0.133333	0.890631		110.043	44.0677	4.63021	29.5127	25.9322	28.1402
CP027623.1_17997001_17998001		98.9785	72.1254	-1.96182	3.34139	0.0419108	0.999979		0.266667	0.925904		354.089	86.1769	60.1928	105.53	14.331	46.7007
CP027619.1_8301001_8302001		98.9754	59.2521	1.49428	2.66678	0.0419153	0.999979		0.133333	0.890631		25.7358	37.2128	125.016	62.6026	101.682	69.4524
CP027632.1_2313001_2314001		98.972	31.2287	1.99113	1.51808	0.04192	0.999979		0.266667	0.925904		12.4242	7.83427	9.26043	32.1956	57.3239	56.8791
CP027632.1_4830001_4831001		98.9672	33.6792	-2.00598	1.60791	0.0419269	0.999979		0.133333	0.890631		90.5191	39.1713	0	23.2524	10.9188	23.9491
CP027622.1_5591001_5592001		98.9326	34.8542	-1.61699	1.65047	0.0419765	0.999979		0.133333	0.890631		89.6317	30.3578	18.5209	12.5205	16.3782	29.9364
CP027623.1_15382001_15383001		98.9321	32.4138	-1.83483	1.56096	0.0419772	0.999979		0.133333	0.890631		78.0949	39.1713	27.7813	21.4638	4.09456	16.7644
CP027622.1_630001_631001		98.8637	67.8007	1.97645	3.09589	0.0420752	0.999979		0.133333	0.890631		34.6102	29.3785	277.813	86.7493	104.411	46.7007
CP027627.1_23493001_23494001		98.8378	10.5701	-1.37584	0.765851	0.0421124	0.999979		0.133333	0.890631		39.0475	19.5857	4.63021	9.83755	12.2837	14.3695
CP027619.1_6012001_6013001		98.8195	47.4823	-2.2812	2.14488	0.0421387	0.999979		0.8	0.946653		190.8	10.7721	9.26043	32.1956	15.6958	22.1529
CP027622.1_2605001_2606001		98.7979	88.5921	1.61696	4.64946	0.0421698	0.999979		0.133333	0.890631		58.5712	176.271	217.62	372.038	466.098	381.988
CP027619.1_10338001_10339001		98.7777	32.0431	-2.2033	1.54758	0.0421989	0.999979		0.10021	0.890631		90.5191	39.1713	0	12.5205	5.45942	31.7326
CP027627.1_2724001_2725001		98.7682	22.6319	-1.55653	1.20896	0.0422126	0.999979		0.133333	0.890631		56.7963	29.3785	4.63021	13.4148	12.2837	23.3504
CP027632.1_21101001_21102001		98.7655	31.4082	2.05616	1.52395	0.0422165	0.999979		0.133333	0.890631		8.87442	10.7721	69.4532	61.7083	14.331	25.7453
CP027633.1_483001_484001		98.7608	54.2809	-1.87611	2.44128	0.0422233	0.999979		0.133333	0.890631		161.514	67.5705	4.63021	41.1389	20.4728	52.0893
CP027625.1_8370001_8371001		98.7603	18.7918	-1.90715	1.07062	0.0422239	0.999979		0.133333	0.890631		62.121	23.5028	0	6.26026	13.6485	19.1593
CP027623.1_17177001_17178001		98.76	47.529	-1.72321	2.14689	0.0422244	0.999979		0.133333	0.890631		110.043	68.5498	4.63021	30.407	22.5201	44.3058
CP027622.1_651001_652001		98.7348	86.4247	-2.22078	4.41095	0.0422607	0.999979		0.266667	0.925904		823.546	168.437	9.26043	177.97	112.6	118.548
CP027630.1_6191001_6192001		98.7105	25.767	-1.8499	1.3208	0.0422958	0.999979		0.133333	0.890631		70.9954	30.3578	0	18.7808	14.331	16.7644
CP027619.1_8684001_8685001		98.6952	15.7471	-1.47225	0.957742	0.0423179	0.999979		0.133333	0.890631		45.2595	24.4821	4.63021	12.5205	9.55398	19.1593
CP027628.1_12330001_12331001		98.6758	67.5949	-1.572	3.08499	0.042346	0.999979		0.266667	0.925904		234.285	96.949	106.495	37.5616	34.8038	50.8918
CP027624.1_18890001_18891001		98.6511	81.5731	-1.65015	3.98092	0.0423816	0.999979		0.133333	0.890631		450.821	189.981	27.7813	140.409	92.1276	141.898
CP027624.1_1337001_1338001		98.6502	54.5217	-2.02689	2.4508	0.042383	0.999979		0.133333	0.890631		156.19	82.2598	9.26043	50.0821	46.405	6.586
CP027628.1_15349001_15350001		98.6247	28.3344	-1.4147	1.414	0.0424199	0.999979		0.133333	0.890631		57.6837	38.192	9.26043	23.2524	15.0134	20.9555
CP027633.1_3186001_3187001		98.6146	66.563	-1.22668	3.02785	0.0424345	0.999979		0.133333	0.890631		173.051	115.555	60.1928	60.814	49.1347	76.0384
CP027633.1_4269001_4270001		98.6128	49.692	1.72437	2.23922	0.0424371	0.999979		0.133333	0.890631		17.7488	22.5235	27.7813	68.8629	107.823	57.4778
CP027625.1_8101001_8102001		98.6046	49.9139	-1.33374	2.24954	0.042449	0.999979		0.133333	0.890631		93.1814	77.3634	46.3021	34.8786	23.2025	33.5287
CP027624.1_18763001_18764001		98.5827	36.9954	-1.60444	1.73187	0.0424807	0.999979		0.133333	0.890631		82.5321	44.0677	23.1511	26.8297	8.18912	25.7453
CP027632.1_7539001_7540001		98.5717	81.3177	-1.154	3.9598	0.0424967	0.999979		0.133333	0.890631		289.306	254.614	115.755	135.937	92.8101	143.695
CP027623.1_2604001_2605001		98.5434	16.1938	-1.65047	0.973728	0.0425378	0.999979		0.133333	0.890631		45.2595	29.3785	0	15.2035	12.2837	13.7707
CP027622.1_17821001_17822001		98.5278	41.4032	-1.62257	1.9033	0.0425605	0.999979		0.133333	0.890631		101.168	44.0677	13.8906	12.5205	27.2971	37.1211
CP027629.1_14862001_14863001		98.4936	28.2293	-1.47247	1.41042	0.0426103	0.999979		0.133333	0.890631		56.7963	39.1713	23.1511	16.9921	8.87155	22.1529
CP027632.1_16181001_16182001		98.4914	70.1404	-1.44792	3.22478	0.0426135	0.999979		0.133333	0.890631		252.034	102.825	60.1928	75.1231	34.8038	89.2104
CP027624.1_14458001_14459001		98.4908	29.0977	-1.65998	1.44172	0.0426143	0.999979		0.133333	0.890631		36.3851	66.5913	27.7813	9.83755	8.18912	23.3504
CP027632.1_479001_480001		98.4519	83.1115	-1.88412	4.10823	0.042671	0.999979		0.133333	0.890631		522.703	221.318	23.1511	99.2699	61.4184	212.548
CP027624.1_17954001_17955001		98.4001	48.0646	-1.72043	2.16982	0.0427466	0.999979		0.133333	0.890631		110.93	70.5084	4.63021	30.407	23.2025	45.5033
CP027621.1_4174001_4175001		98.3546	11.0926	-1.70261	0.783602	0.0428132	0.999979		0.133333	0.890631		47.9219	17.6271	0	11.6262	8.87155	13.7707
CP027621.1_9069001_9070001		98.3195	88.4126	-2.65657	4.62528	0.0428645	0.999979		0.133333	0.890631		851.944	398.568	0	106.424	63.4657	218.536
CP027620.1_14041001_14042001		98.3085	49.6643	-2.03208	2.23823	0.0428806	0.999979		0.133333	0.890631		72.7703	133.183	0	38.4559	30.0268	25.1466
CP027630.1_5749001_5750001		98.2995	80.1281	-2.63422	3.86316	0.0428939	0.999979		0.533333	0.925904		677.118	53.8606	4.63021	59.0253	30.0268	134.115
CP027626.1_1567001_1568001		98.2622	7.25691	-1.24277	0.632177	0.0429486	0.999979		0.133333	0.890631		26.6233	23.5028	9.26043	13.4148	7.5067	11.3758
CP027622.1_4832001_4833001		98.2453	66.4725	-1.26686	3.02213	0.0429735	0.999979		0.133333	0.890631		173.051	118.493	37.0417	72.4402	60.0536	69.4524
CP027632.1_21815001_21816001		98.2257	21.8627	-1.7494	1.17972	0.0430023	0.999979		0.133333	0.890631		55.9089	33.2956	0	14.3092	19.108	13.172
CP027633.1_1352001_1353001		98.2081	11.9027	2.24092	0.8131	0.0430281	0.999979		0.133333	0.890631		8.87442	0.979283	50.9323	14.3092	27.2971	14.3695
CP027633.1_3340001_3341001		98.2037	42.3286	-2.11501	1.93978	0.0430346	0.999979		0.133333	0.890631		126.017	43.0885	0	21.4638	14.331	35.3249
CP027632.1_4088001_4089001		98.1935	78.1592	-1.36416	3.71947	0.0430497	0.999979		0.133333	0.890631		264.458	225.235	166.688	63.4969	62.1009	94.0002
CP027624.1_1749001_1750001		98.1839	9.84762	-1.68968	0.738914	0.0430637	0.999979		0.240327	0.925904		49.6968	12.7307	4.63021	5.36594	15.6958	9.57964
CP027619.1_11024001_11025001		98.174	38.7249	-2.2161	1.79706	0.0430784	0.999979		0.266667	0.925904		132.229	23.5028	0	15.2035	16.3782	28.7389
CP027633.1_919001_920001		98.1676	29.2495	-1.5985	1.44731	0.0430879	0.999979		0.133333	0.890631		50.5842	52.8813	9.26043	18.7808	29.3444	7.78346
CP027619.1_2023001_2024001		98.1436	23.5003	-1.74993	1.23947	0.0431231	0.999979		0.133333	0.890631		61.2335	28.3992	27.7813	5.36594	8.87155	17.3631
CP027624.1_17601001_17602001		98.0672	50.2554	-1.30138	2.2641	0.0432361	0.999979		0.133333	0.890631		105.606	65.612	32.4115	37.5616	39.5808	28.7389
CP027622.1_528001_529001		98.0612	68.3656	-1.77912	3.1285	0.0432449	0.999979		0.133333	0.890631		268.895	93.0319	69.4532	38.4559	16.3782	88.6117
CP027624.1_390001_391001		98.0597	8.09616	-1.62506	0.667623	0.0432472	0.999979		0.133333	0.890631		35.4977	23.5028	0	6.26026	15.0134	10.7771
CP027621.1_4422001_4423001		98.0178	64.1679	-1.65846	2.90056	0.0433093	0.999979		0.133333	0.890631		212.986	87.1562	13.8906	53.6594	38.8983	77.8346
CP027631.1_10156001_10157001		98.0141	57.0175	3.46036	2.56148	0.0433147	0.999979		0.133333	0.890631		5.32465	11.7514	319.485	40.2445	25.2498	14.9682
CP027633.1_374001_375001		97.995	51.5895	-2.05003	2.32448	0.0433431	0.999979		0.266667	0.925904		186.363	32.3163	9.26043	55.448	21.1552	15.5669
CP027621.1_16337001_16338001		97.9736	36.1401	-1.29788	1.69925	0.0433748	0.999979		0.133333	0.890631		55.0214	58.757	18.5209	24.1467	21.8377	26.344
CP027628.1_16747001_16748001		97.9704	37.7952	-1.92389	1.76116	0.0433796	0.999979		0.133333	0.890631		91.4065	49.9434	9.26043	16.0978	40.2632	5.38855
CP027619.1_9324001_9325001		97.965	61.1744	-1.27978	2.75561	0.0433877	0.999979		0.133333	0.890631		141.991	99.8869	46.3021	54.5537	34.1213	63.4651
CP027622.1_14692001_14693001		97.9558	18.4692	-1.32704	1.05843	0.0434012	0.999979		0.133333	0.890631		46.147	25.4614	9.26043	13.4148	15.0134	16.7644
CP027619.1_27208001_27209001		97.9286	48.8192	-1.38192	2.20073	0.0434418	0.999979		0.133333	0.890631		97.6186	70.5084	18.5209	42.9275	25.9322	38.3186
CP027624.1_12128001_12129001		97.9224	73.3908	-1.45895	3.41264	0.0434509	0.999979		0.133333	0.890631		121.58	285.951	32.4115	97.4812	68.9251	92.8028
CP027620.1_150001_151001		97.9172	27.9738	3.86252	1.40087	0.0434587	0.999979		0.10021	0.890631		5.32465	0	148.167	12.5205	15.0134	13.172
CP027625.1_12800001_12801001		97.8721	87.6886	-1.18695	4.54208	0.0435259	0.999979		0.133333	0.890631		380.713	445.574	212.99	203.906	122.154	188
CP027622.1_20856001_20857001		97.8658	81.1747	1.24586	3.94667	0.0435353	0.999979		0.133333	0.890631		70.9954	107.721	217.62	202.117	228.613	199.975
CP027623.1_17747001_17748001		97.8333	38.236	-1.58344	1.77754	0.0435837	0.999979		0.133333	0.890631		63.0084	68.5498	9.26043	16.0978	17.0607	40.7135
CP027628.1_11125001_11126001		97.8331	40.618	-1.45552	1.87205	0.043584	0.999979		0.133333	0.890631		91.4065	44.0677	13.8906	24.1467	33.4389	23.9491
CP027627.1_23355001_23356001		97.817	5.78714	-1.38183	0.568178	0.043608	0.999979		0.133333	0.890631		30.173	19.5857	9.26043	4.47162	12.2837	11.3758
CP027621.1_2495001_2496001		97.8127	16.1617	-1.82728	0.972597	0.0436145	0.999979		0.133333	0.890631		60.3461	17.6271	0	8.94323	14.331	14.3695
CP027619.1_5073001_5074001		97.7727	9.44041	-1.57872	0.721355	0.0436743	0.999979		0.133333	0.890631		38.16	22.5235	0	8.94323	11.6013	13.7707
CP027623.1_1533001_1534001		97.7307	66.3923	-1.51887	3.01833	0.0437372	0.999979		0.133333	0.890631		195.237	118.493	23.1511	72.4402	34.1213	84.4206
CP027623.1_14336001_14337001		97.6966	53.7657	-1.26784	2.41857	0.0437884	0.999979		0.133333	0.890631		102.056	87.1562	41.6719	49.1878	36.1686	30.5351
CP027628.1_2840001_2841001		97.6909	95.9308	-1.45471	5.90163	0.0437969	0.999979		0.133333	0.890631		1281.47	1033.14	208.36	467.731	365.781	643.033
CP027627.1_5706001_5707001		97.6784	11.3714	-1.67309	0.79306	0.0438157	0.999979		0.10021	0.890631		35.4977	30.3578	0	5.36594	14.331	14.9682
CP027632.1_21189001_21190001		97.6782	38.1484	-2.71221	1.77396	0.0438161	0.999979		0.10021	0.890631		96.7312	69.5291	4.63021	29.5127	13.6485	0
CP027623.1_8206001_8207001		97.6393	97.1057	-1.99008	6.27667	0.0438745	0.999979		0.133333	0.890631		2033.13	1422.9	74.0834	640.335	296.856	722.664
CP027625.1_13299001_13300001		97.62	98.4368	1.75953	6.92653	0.0439036	0.999979		0.133333	0.890631		511.167	539.585	2731.83	1557.02	1760.66	1070.52
CP027622.1_17405001_17406001		97.6113	24.541	-1.63897	1.27738	0.0439166	0.999979		0.133333	0.890631		64.7833	27.4199	9.26043	6.26026	18.4255	22.1529
CP027626.1_8116001_8117001		97.6044	73.458	-2.38314	3.41639	0.043927	0.999979		0.266667	0.925904		416.21	94.0112	4.63021	106.424	14.331	63.4651
CP027620.1_16424001_16425001		97.5847	8.07426	-1.52619	0.666629	0.0439567	0.999979		0.133333	0.890631		32.8354	24.4821	0	11.6262	9.55398	12.5733
CP027621.1_10405001_10406001		97.5812	20.1535	-1.68732	1.11875	0.043962	0.999979		0.133333	0.890631		49.6968	34.2749	0	15.2035	13.6485	16.7644
CP027623.1_20141001_20142001		97.501	40.0166	-1.39756	1.84783	0.0440831	0.999979		0.133333	0.890631		69.2205	61.6948	13.8906	33.09	30.0268	19.1593
CP027629.1_16149001_16150001		97.4607	14.6758	-1.72323	0.918026	0.0441441	0.999979		0.133333	0.890631		20.4112	52.8813	0	9.83755	13.6485	14.3695
CP027633.1_921001_922001		97.4596	46.0417	-2.24412	2.08677	0.0441457	0.999979		0.133333	0.890631		90.5191	102.825	0	15.2035	50.4996	8.98091
CP027629.1_2533001_2534001		97.4528	40.0823	-1.51256	1.85027	0.044156	0.999979		0.133333	0.890631		94.0689	40.1506	32.4115	24.1467	13.6485	26.344
CP027619.1_20175001_20176001		97.4344	33.094	2.01356	1.58697	0.0441839	0.999979		0.133333	0.890631		14.1991	6.85498	74.0834	52.7651	37.5335	14.3695
CP027621.1_5514001_5515001		97.433	67.3439	-1.40833	3.07096	0.0441861	0.999979		0.133333	0.890631		199.674	114.576	69.4532	59.0253	27.9795	81.4269
CP027623.1_16267001_16268001		97.4243	19.7128	-1.43905	1.10364	0.0441992	0.999979		0.133333	0.890631		39.0475	38.192	4.63021	10.7319	15.0134	21.5542
CP027620.1_17436001_17437001		97.417	21.978	-1.50248	1.18354	0.0442103	0.999979		0.133333	0.890631		62.121	20.5649	9.26043	14.3092	12.9661	19.1593
CP027628.1_18095001_18096001		97.4099	35.8452	-1.5389	1.68795	0.0442211	0.999979		0.133333	0.890631		61.2335	60.7156	4.63021	25.9354	23.2025	24.5478
CP027625.1_13314001_13315001		97.382	8.84345	-1.88398	0.696711	0.0442635	0.999979		0.240327	0.925904		51.4716	12.7307	0	4.47162	13.6485	10.7771
CP027627.1_12137001_12138001		97.3423	71.3942	-1.43508	3.29998	0.0443238	0.999979		0.133333	0.890631		156.19	215.442	125.016	71.5458	42.3105	42.5097
CP027624.1_18711001_18712001		97.3268	50.4452	1.69266	2.27152	0.0443473	0.999979		0.133333	0.890631		30.173	11.7514	37.0417	68.8629	96.9046	65.86
CP027628.1_19447001_19448001		97.3262	79.8902	1.40696	3.84236	0.0443483	0.999979		0.133333	0.890631		50.5842	100.866	226.88	203.011	244.991	129.924
CP027624.1_5421001_5422001		97.3134	31.8023	-1.87316	1.53879	0.0443678	0.999979		0.133333	0.890631		73.6577	46.0263	0	15.2035	26.6147	16.7644
CP027633.1_16784001_16785001		97.3038	8.84637	-1.55298	0.696833	0.0443825	0.999979		0.10021	0.890631		40.8223	17.6271	4.63021	4.47162	15.0134	11.9745
CP027632.1_3873001_3874001		97.2793	35.4147	-2.06393	1.67166	0.0444197	0.999979		0.133333	0.890631		97.6186	40.1506	0	15.2035	10.9188	32.93
CP027623.1_17855001_17856001		97.2643	75.046	-1.3654	3.5136	0.0444426	0.999979		0.133333	0.890631		248.484	175.292	129.646	99.2699	48.4523	56.2804
CP027632.1_21188001_21189001		97.2496	79.3852	-2.6397	3.80622	0.0444651	0.999979		0.133333	0.890631		349.652	353.521	0	134.148	71.6548	12.5733
CP027628.1_17725001_17726001		97.1919	69.0136	-1.4608	3.16285	0.0445532	0.999979		0.133333	0.890631		194.35	146.892	50.9323	35.7729	42.9929	116.153
CP027632.1_3871001_3872001		97.1433	17.8401	-1.46811	1.03563	0.0446277	0.999979		0.133333	0.890631		47.9219	25.4614	9.26043	8.04891	11.6013	21.5542
CP027624.1_917001_918001		97.1294	21.9342	-1.80973	1.18245	0.044649	0.999979		0.133333	0.890631		39.9349	50.9227	0	12.5205	23.8849	8.98091
CP027621.1_19602001_19603001		97.1241	73.5412	1.32049	3.42142	0.0446571	0.999979		0.133333	0.890631		68.333	49.9434	101.865	181.548	138.533	167.045
CP027627.1_18141001_18142001		97.1146	82.9144	-1.29109	4.09174	0.0446717	0.999979		0.133333	0.890631		323.029	300.64	74.0834	187.808	92.8101	151.478
CP027623.1_16003001_16004001		97.0991	62.3683	-1.54891	2.81579	0.0446955	0.999979		0.133333	0.890631		169.501	104.783	13.8906	62.6026	38.2159	67.0575
CP027631.1_2229001_2230001		97.0412	34.8352	-2.04428	1.64939	0.0447845	0.999979		0.133333	0.890631		97.6186	37.2128	0	22.3581	9.55398	26.9427
CP027624.1_14767001_14768001		97.0036	51.5778	-1.31573	2.32378	0.0448425	0.999979		0.133333	0.890631		86.0819	93.0319	46.3021	39.3502	22.5201	37.7198
CP027619.1_7815001_7816001		96.9851	38.1251	-1.4568	1.77336	0.0448709	0.999979		0.133333	0.890631		67.4456	56.7984	41.6719	19.6751	15.6958	19.1593
CP027632.1_14749001_14750001		96.96	14.1227	-1.89485	0.897454	0.0449097	0.999979		0.533333	0.925904		62.121	12.7307	0	8.04891	12.9661	13.172
CP027631.1_1466001_1467001		96.9586	5.68789	-1.34072	0.56224	0.0449119	0.999979		0.133333	0.890631		33.7228	15.6685	4.63021	11.6262	8.87155	10.7771
CP027626.1_14412001_14413001		96.9533	19.6427	-1.37894	1.10091	0.0449201	0.999979		0.133333	0.890631		36.3851	37.2128	23.1511	11.6262	8.87155	16.7644
CP027624.1_14134001_14135001		96.9236	61.2298	-1.4375	2.75795	0.0449659	0.999979		0.133333	0.890631		169.501	85.1976	23.1511	39.3502	50.4996	70.6498
CP027630.1_2205001_2206001		96.8764	95.0536	2.37583	5.68094	0.045039	0.999979		0.133333	0.890631		178.376	124.369	2051.18	262.931	474.969	367.619
CP027623.1_10604001_10605001		96.8637	13.7417	-1.59213	0.882306	0.0450586	0.999979		0.133333	0.890631		52.3591	15.6685	4.63021	7.15458	13.6485	15.5669
CP027627.1_22329001_22330001		96.7926	52.1091	-2.01275	2.34676	0.045169	0.999979		0.133333	0.890631		91.4065	130.245	0	28.6183	45.0402	28.7389
CP027626.1_4450001_4451001		96.7806	74.9409	-2.40689	3.50527	0.0451876	0.999979		0.133333	0.890631		417.985	128.286	0	46.5048	41.628	109.567
CP027627.1_15333001_15334001		96.719	26.6894	-2.01448	1.35252	0.0452835	0.999979		0.10021	0.890631		46.147	61.6948	0	25.9354	4.77699	16.7644
CP027621.1_7465001_7466001		96.6867	41.5156	-2.07769	1.9076	0.045334	0.999979		0.133333	0.890631		130.454	33.2956	0	25.9354	19.7904	25.1466
CP027633.1_17440001_17441001		96.6354	13.6731	-1.54444	0.880025	0.045414	0.999979		0.133333	0.890631		48.8093	17.6271	9.26043	5.36594	12.9661	16.1656
CP027630.1_58001_59001		96.5999	67.2884	-1.67721	3.06808	0.0454695	0.999979		0.133333	0.890631		217.423	122.41	9.26043	76.9118	53.2293	66.4588
CP027628.1_8959001_8960001		96.5906	61.9844	1.49628	2.79637	0.045484	0.999979		0.133333	0.890631		46.147	22.5235	83.3438	142.197	87.3506	74.8409
CP027630.1_16359001_16360001		96.5799	72.0232	2.73765	3.33551	0.0455008	0.999979		0.133333	0.890631		28.3981	18.6064	472.282	42.0332	51.8644	81.4269
CP027622.1_10577001_10578001		96.5583	40.9639	-1.7035	1.88679	0.0455347	0.999979		0.133333	0.890631		102.056	45.047	4.63021	34.8786	17.7431	27.5415
CP027631.1_466001_467001		96.5276	8.46104	-1.56826	0.682695	0.0455829	0.999979		0.133333	0.890631		29.2856	29.3785	0	14.3092	6.82427	12.5733
CP027628.1_10984001_10985001		96.5126	8.46834	-1.5297	0.682995	0.0456064	0.999979		0.133333	0.890631		24.8484	33.2956	0	13.4148	8.87155	11.9745
CP027633.1_18087001_18088001		96.4938	46.1278	-1.3199	2.09025	0.045636	0.999979		0.133333	0.890631		70.9954	81.2805	23.1511	23.2524	31.3916	41.9109
CP027621.1_15262001_15263001		96.4879	86.0948	1.42362	4.37513	0.0456453	0.999979		0.133333	0.890631		105.606	111.638	152.797	253.093	410.821	345.466
CP027630.1_12272001_12273001		96.4281	27.952	-1.36123	1.40028	0.0457393	0.999979		0.133333	0.890631		52.3591	41.1299	9.26043	21.4638	15.6958	22.7516
CP027630.1_4454001_4455001		96.393	48.1434	-2.19337	2.17308	0.0457947	0.999979		0.266667	0.925904		164.177	39.1713	0	25.9354	16.3782	39.516
CP027619.1_10194001_10195001		96.3749	68.2474	-2.1134	3.1219	0.0458233	0.999979		0.533333	0.925904		33.7228	355.48	69.4532	68.8629	21.1552	24.5478
CP027621.1_16487001_16488001		96.3493	36.7896	-1.75467	1.72422	0.0458638	0.999979		0.133333	0.890631		91.4065	41.1299	4.63021	21.4638	11.6013	35.3249
CP027624.1_13836001_13837001		96.3187	68.8429	-1.43935	3.15434	0.0459122	0.999979		0.133333	0.890631		200.562	137.1	23.1511	81.3834	51.182	88.0129
CP027630.1_4502001_4503001		96.3111	27.6294	-1.79633	1.38798	0.0459242	0.999979		0.133333	0.890631		61.2335	44.0677	0	13.4148	16.3782	23.9491
CP027623.1_2659001_2660001		96.2983	4.70707	-1.64602	0.517072	0.0459444	0.999979		0.10021	0.890631		27.5107	25.4614	0	3.57729	11.6013	12.5733
CP027629.1_9673001_9674001		96.2776	39.643	-1.34772	1.83252	0.0459772	0.999979		0.133333	0.890631		80.7572	46.0263	27.7813	20.5694	21.8377	29.9364
CP027629.1_13795001_13796001		96.2695	20.1214	-1.71536	1.11711	0.0459901	0.999979		0.133333	0.890631		54.134	30.3578	0	13.4148	12.2837	19.1593
CP027621.1_4777001_4778001		96.2622	74.5118	-1.70379	3.47837	0.0460017	0.999979		0.133333	0.890631		325.691	131.224	13.8906	103.741	73.7021	82.6244
CP027625.1_9628001_9629001		96.258	76.1771	-1.3412	3.58396	0.0460083	0.999979		0.133333	0.890631		230.735	211.525	134.276	84.0664	40.9456	94.0002
CP027629.1_13970001_13971001		96.2521	84.6805	-1.50403	4.24592	0.0460177	0.999979		0.133333	0.890631		305.28	434.802	101.865	178.865	193.809	45.5033
CP027633.1_5302001_5303001		96.2418	11.71	-1.54194	0.805964	0.046034	0.999979		0.133333	0.890631		34.6102	29.3785	0	14.3092	10.2364	13.172
CP027630.1_17437001_17438001		96.218	31.5235	-1.50469	1.52834	0.0460718	0.999979		0.133333	0.890631		58.5712	48.9642	4.63021	18.7808	20.4728	26.344
CP027619.1_1192001_1193001		96.2144	24.1104	-1.73052	1.26105	0.0460775	0.999979		0.133333	0.890631		53.2465	41.1299	0	13.4148	15.6958	20.9555
CP027629.1_13370001_13371001		96.2041	25.0168	-1.56281	1.29347	0.0460938	0.999979		0.133333	0.890631		57.6837	34.2749	4.63021	12.5205	12.9661	26.9427
CP027628.1_17544001_17545001		96.1957	15.4114	-1.48374	0.944978	0.0461073	0.999979		0.133333	0.890631		50.5842	18.6064	4.63021	11.6262	17.0607	11.9745
CP027621.1_18724001_18725001		96.1835	88.2112	-3.04136	4.60233	0.0461267	0.999979		0.8	0.946653		1253.96	49.9434	0	76.9118	88.7155	143.096
CP027632.1_4915001_4916001		96.1811	16.3908	-1.62584	0.98126	0.0461304	0.999979		0.133333	0.890631		45.2595	29.3785	0	13.4148	12.2837	16.1656
CP027625.1_7595001_7596001		96.1767	23.6214	-1.63523	1.24309	0.0461374	0.999979		0.266667	0.925904		72.7703	15.6685	18.5209	10.7319	14.331	14.9682
CP027620.1_16971001_16972001		96.1711	24.7278	-1.76246	1.28488	0.0461464	0.999979		0.133333	0.890631		59.4586	37.2128	0	19.6751	12.2837	18.5606
CP027619.1_5398001_5399001		96.1643	76.796	1.96011	3.6249	0.0461572	0.999979		0.133333	0.890631		31.0605	62.6741	384.308	187.808	90.0804	77.8346
CP027623.1_2244001_2245001		96.16	39.8327	-1.64118	1.84017	0.046164	0.999979		0.133333	0.890631		94.9563	45.047	4.63021	22.3581	24.5674	32.3313
CP027624.1_11439001_11440001		96.1378	65.6362	1.43082	2.97902	0.0461994	0.999979		0.133333	0.890631		35.4977	46.0263	171.318	82.2777	81.2088	110.166
CP027622.1_2120001_2121001		96.1358	39.7189	-1.91938	1.8352	0.0462026	0.999979		0.133333	0.890631		92.294	57.7777	0	21.4638	19.108	31.7326
CP027619.1_18919001_18920001		96.0997	17.2724	1.87529	1.01386	0.0462602	0.999979		0.266667	0.925904		4.43721	10.7721	9.26043	19.6751	48.4523	28.1402
CP027633.1_3289001_3290001		96.0363	25.459	1.96702	1.30967	0.0463614	0.999979		0.133333	0.890631		9.76186	7.83427	78.7136	25.041	15.0134	31.7326
CP027630.1_14974001_14975001		96.0209	48.2515	-1.94228	2.17775	0.0463862	0.999979		0.133333	0.890631		111.818	81.2805	0	30.407	28.6619	34.1275
CP027633.1_6852001_6853001		96.0123	14.9108	-1.49596	0.927471	0.0463999	0.999979		0.133333	0.890631		49.6968	17.6271	13.8906	6.26026	14.331	13.7707
CP027627.1_24870001_24871001		96.0057	85.0877	-1.47079	4.28306	0.0464105	0.999979		0.133333	0.890631		526.253	226.214	78.7136	200.328	77.7967	182.612
CP027620.1_15035001_15036001		95.9925	12.6193	-1.50962	0.840943	0.0464316	0.999979		0.133333	0.890631		49.6968	14.6892	4.63021	9.83755	13.6485	13.172
CP027620.1_4921001_4922001		95.9601	18.2284	-1.51651	1.04926	0.0464836	0.999979		0.133333	0.890631		55.9089	19.5857	4.63021	16.0978	11.6013	16.1656
CP027631.1_13771001_13772001		95.959	30.9017	-1.32991	1.50556	0.0464854	0.999979		0.133333	0.890631		57.6837	42.1092	13.8906	19.6751	17.0607	26.344
CP027627.1_5206001_5207001		95.9243	48.8338	-1.58281	2.20123	0.0465411	0.999979		0.266667	0.925904		132.229	46.0263	13.8906	26.8297	47.7699	26.344
CP027633.1_3330001_3331001		95.8974	52.8345	-1.55555	2.3784	0.0465843	0.999979		0.133333	0.890631		141.103	59.7363	18.5209	33.09	22.5201	58.6753
CP027629.1_8973001_8974001		95.8969	31.6651	-1.4697	1.53362	0.046585	0.999979		0.133333	0.890631		49.6968	56.7984	9.26043	25.9354	11.6013	26.344
CP027629.1_17692001_17693001		95.8935	12.9229	-1.25116	0.852697	0.0465905	0.999979		0.133333	0.890631		37.2726	22.5235	9.26043	12.5205	10.9188	15.5669
CP027622.1_592001_593001		95.8652	73.9236	-1.25228	3.44381	0.0466361	0.999979		0.133333	0.890631		228.073	162.561	64.823	121.628	55.959	83.8218
CP027628.1_14652001_14653001		95.8157	96.5146	2.4613	6.08006	0.0467159	0.999979		0.266667	0.925904		73.6577	304.557	2356.78	772.695	758.859	287.389
CP027631.1_663001_664001		95.8026	14.5824	-1.38436	0.91455	0.046737	0.999979		0.133333	0.890631		45.2595	18.6064	18.5209	12.5205	10.9188	10.1784
CP027624.1_3294001_3295001		95.7735	88.5294	1.8662	4.64192	0.046784	0.999979		0.133333	0.890631		103.831	97.9283	833.438	233.418	236.802	179.02
CP027625.1_8122001_8123001		95.7531	35.8204	-1.59649	1.68685	0.0468171	0.999979		0.266667	0.925904		89.6317	31.3371	37.0417	15.2035	17.7431	15.5669
CP027623.1_3673001_3674001		95.7281	33.5391	-2.01544	1.60302	0.0468575	0.999979		0.133333	0.890631		94.0689	35.2542	0	31.3013	12.2837	14.3695
CP027627.1_11130001_11131001		95.7169	24.9	-1.81775	1.28992	0.0468756	0.999979		0.133333	0.890631		71.8828	26.4406	0	16.0978	17.0607	16.1656
CP027619.1_5785001_5786001		95.71	45.1134	-2.19916	2.04982	0.0468868	0.999979		0.266667	0.925904		158.852	27.4199	0	18.7808	32.0741	23.3504
CP027628.1_14392001_14393001		95.6992	91.8951	-1.27804	5.09546	0.0469044	0.999979		0.133333	0.890631		763.2	488.662	162.057	355.046	223.154	289.185
CP027619.1_1189001_1190001		95.6931	64.8481	-1.48384	2.93513	0.0469141	0.999979		0.133333	0.890631		180.151	112.618	23.1511	81.3834	32.0741	68.2549
CP027627.1_25836001_25837001		95.6855	42.1914	-2.0685	1.93533	0.0469266	0.999979		0.133333	0.890631		128.679	38.192	0	17.8865	20.4728	34.1275
CP027621.1_8869001_8870001		95.6791	74.8124	2.40753	3.49704	0.0469368	0.999979		0.133333	0.890631		34.6102	30.3578	476.912	110.896	58.6887	60.4715
CP027631.1_2553001_2554001		95.6645	66.8944	-1.63831	3.04739	0.0469606	0.999979		0.133333	0.890631		214.761	113.597	97.2345	67.0742	19.7904	33.5287
CP027625.1_9139001_9140001		95.6583	10.9321	-1.73958	0.778117	0.0469707	0.999979		0.10021	0.890631		46.147	19.5857	0	13.4148	15.0134	5.38855
CP027619.1_16658001_16659001		95.6476	6.70812	-1.28481	0.609336	0.0469879	0.999979		0.133333	0.890631		31.9479	18.6064	4.63021	8.94323	12.2837	11.9745
CP027622.1_3842001_3843001		95.6367	81.5074	-1.57451	3.97533	0.0470057	0.999979		0.133333	0.890631		327.466	297.702	37.0417	139.514	182.208	55.6817
CP027632.1_20732001_20733001		95.6273	51.4727	2.92308	2.31894	0.0470211	0.999979		0.133333	0.890631		11.5367	8.81355	250.032	22.3581	22.5201	36.5224
CP027631.1_1256001_1257001		95.6243	88.9891	-1.22842	4.69524	0.0470258	0.999979		0.133333	0.890631		562.638	369.19	231.511	264.72	145.357	155.07
CP027627.1_18885001_18886001		95.5985	15.1298	-1.65676	0.935472	0.0470678	0.999979		0.266667	0.925904		60.3461	10.7721	9.26043	10.7319	14.331	9.57964
CP027627.1_1565001_1566001		95.5914	41.9199	1.6332	1.92424	0.0470794	0.999979		0.133333	0.890631		21.2986	12.7307	92.6043	44.7162	40.2632	41.3122
CP027621.1_18328001_18329001		95.5874	12.9579	-1.61271	0.853706	0.0470859	0.999979		0.133333	0.890631		35.4977	32.3163	0	8.04891	11.6013	17.9618
CP027621.1_19610001_19611001		95.5154	78.9532	1.43474	3.7736	0.0472033	0.999979		0.133333	0.890631		94.0689	47.9849	291.703	194.068	136.485	151.478
CP027631.1_15156001_15157001		95.5043	31.3892	2.58386	1.52341	0.0472214	0.999979		0.133333	0.890631		5.32465	8.81355	120.386	30.407	27.2971	9.57964
CP027623.1_13752001_13753001		95.4579	97.8223	-1.45342	6.56847	0.0472973	0.999979		0.133333	0.890631		2290.49	1386.66	842.699	714.564	394.443	735.237
CP027631.1_3526001_3527001		95.4318	54.5699	-1.41972	2.45262	0.0473399	0.999979		0.133333	0.890631		119.805	83.2391	37.0417	57.2367	18.4255	38.9173
CP027633.1_1351001_1352001		95.4137	70.3214	1.8799	3.23537	0.0473696	0.999979		0.266667	0.925904		54.134	20.5649	259.292	119.839	128.979	51.4906
CP027622.1_2327001_2328001		95.3975	5.48063	-1.68492	0.551298	0.0473962	0.999979		0.133333	0.890631		41.7098	12.7307	0	11.6262	6.82427	10.1784
CP027630.1_12393001_12394001		95.3699	69.9682	1.35167	3.2161	0.0474414	0.999979		0.133333	0.890631		47.9219	52.8813	175.948	114.473	145.357	82.6244
CP027627.1_7713001_7714001		95.2627	65.8157	1.65572	2.98919	0.0476177	0.999979		0.133333	0.890631		42.5972	29.3785	222.25	93.9039	66.1954	80.8282
CP027633.1_933001_934001		95.2283	12.3157	-1.80685	0.829581	0.0476745	0.999979		0.133333	0.890631		56.7963	12.7307	0	12.5205	8.87155	12.5733
CP027619.1_26265001_26266001		95.2087	19.8324	-1.75741	1.10779	0.0477068	0.999979		0.133333	0.890631		61.2335	23.5028	0	13.4148	12.2837	17.9618
CP027619.1_5446001_5447001		95.2071	34.4805	-1.89603	1.63588	0.0477095	0.999979		0.133333	0.890631		86.9693	42.1092	0	17.8865	27.9795	16.7644
CP027619.1_10110001_10111001		95.1895	37.7441	-1.34676	1.75971	0.0477385	0.999979		0.133333	0.890631		72.7703	47.0056	32.4115	23.2524	17.0607	23.9491
CP027620.1_6864001_6865001		95.1816	20.7169	-1.44617	1.13701	0.0477517	0.999979		0.133333	0.890631		45.2595	32.3163	18.5209	16.0978	6.14184	17.9618
CP027619.1_16404001_16405001		95.1575	12.7697	-1.66682	0.846706	0.0477915	0.999979		0.133333	0.890631		43.4847	24.4821	0	18.7808	8.18912	10.1784
CP027626.1_25270001_25271001		95.155	71.6379	-1.16204	3.31364	0.0477957	0.999979		0.133333	0.890631		214.761	131.224	78.7136	76.9118	65.513	88.0129
CP027627.1_24873001_24874001		95.1315	36.7545	-2.17857	1.72297	0.0478346	0.999979		0.533333	0.925904		127.792	18.6064	0	14.3092	19.7904	23.9491
CP027619.1_6374001_6375001		95.1288	80.9338	-1.53849	3.92734	0.047839	0.999979		0.133333	0.890631		395.799	202.712	27.7813	128.783	109.188	140.102
CP027620.1_9168001_9169001		95.1077	55.7959	-1.31131	2.50911	0.0478739	0.999979		0.133333	0.890631		107.38	97.9283	23.1511	59.9196	38.2159	40.7135
CP027624.1_4840001_4841001		95.0964	11.3816	-1.69379	0.793255	0.0478928	0.999979		0.10021	0.890631		42.5972	23.5028	0	5.36594	17.0607	11.9745
CP027626.1_22090001_22091001		95.0956	15.7763	-1.30146	0.958704	0.047894	0.999979		0.133333	0.890631		33.7228	32.3163	9.26043	8.94323	12.9661	19.758
CP027621.1_8129001_8130001		95.0956	59.1616	1.38311	2.66279	0.0478941	0.999979		0.133333	0.890631		24.8484	42.1092	111.125	71.5458	92.1276	77.2358
CP027628.1_16746001_16747001		95.0951	51.9996	-2.08723	2.34254	0.047895	0.999979		0.133333	0.890631		120.692	103.804	0	38.4559	46.405	13.7707
CP027624.1_3544001_3545001		95.0914	52.6987	-1.45685	2.37221	0.0479011	0.999979		0.133333	0.890631		128.679	65.612	23.1511	29.5127	25.9322	59.8727
CP027628.1_14393001_14394001		95.0901	33.3231	-1.44478	1.59524	0.0479032	0.999979		0.133333	0.890631		78.0949	31.3371	23.1511	22.3581	13.6485	22.1529
CP027628.1_14453001_14454001		95.0772	60.4548	-2.01288	2.72389	0.0479246	0.999979		0.133333	0.890631		151.753	138.079	0	42.9275	45.0402	47.8982
CP027632.1_16109001_16110001		95.0731	88.6782	2.002	4.65717	0.0479315	0.999979		0.133333	0.890631		78.9824	108.7	861.22	201.223	318.011	134.714
CP027622.1_17820001_17821001		95.0423	24.4446	-1.67309	1.2734	0.0479825	0.999979		0.133333	0.890631		64.7833	27.4199	13.8906	4.47162	15.6958	22.7516
CP027622.1_19849001_19850001		95.0385	18.5787	-1.28811	1.06288	0.047989	0.999979		0.133333	0.890631		38.16	32.3163	13.8906	19.6751	9.55398	14.3695
CP027621.1_4776001_4777001		95.016	89.3219	-1.26637	4.73298	0.0480263	0.999979		0.133333	0.890631		624.759	343.728	171.318	300.493	150.816	181.414
CP027621.1_4267001_4268001		94.9962	41.3872	-1.54354	1.90285	0.0480592	0.999979		0.133333	0.890631		92.294	49.9434	9.26043	40.2445	25.2498	18.5606
CP027628.1_113001_114001		94.9377	48.612	-1.37682	2.19267	0.0481568	0.999979		0.133333	0.890631		110.043	56.7984	18.5209	41.1389	36.8511	28.7389
CP027630.1_11473001_11474001		94.9186	27.3638	-1.79265	1.3783	0.0481887	0.999979		0.133333	0.890631		70.9954	33.2956	0	18.7808	15.6958	19.1593
CP027631.1_3711001_3712001		94.9095	20.4382	-2.12663	1.12822	0.0482039	0.999979		0.533333	0.925904		82.5321	10.7721	0	17.8865	6.82427	12.5733
CP027632.1_23609001_23610001		94.8861	83.4851	-1.4178	4.13606	0.048243	0.999979		0.133333	0.890631		406.449	260.489	222.25	84.0664	64.8306	134.115
CP027621.1_4030001_4031001		94.8726	16.2069	-1.60069	0.974506	0.0482657	0.999979		0.133333	0.890631		44.3721	29.3785	0	14.3092	12.2837	15.5669
CP027623.1_4205001_4206001		94.8589	66.9863	2.43077	3.05259	0.0482885	0.999979		0.266667	0.925904		15.974	30.3578	41.6719	285.289	27.9795	140.701
CP027625.1_14592001_14593001		94.7691	5.38138	-1.54506	0.546546	0.0484391	0.999979		0.133333	0.890631		33.7228	18.6064	0	13.4148	7.5067	9.57964
CP027619.1_26150001_26151001		94.7564	19.6412	-1.2775	1.10085	0.0484605	0.999979		0.133333	0.890631		43.4847	28.3992	18.5209	15.2035	10.9188	16.1656
CP027624.1_15507001_15508001		94.7347	87.1997	2.0988	4.49271	0.0484971	0.999979		0.133333	0.890631		55.9089	101.845	814.918	254.882	169.924	124.535
CP027626.1_20544001_20545001		94.7298	41.3434	-1.69142	1.90114	0.0485052	0.999979		0.133333	0.890631		99.3935	46.0263	41.6719	14.3092	9.55398	29.9364
CP027622.1_20549001_20550001		94.7233	30.6069	-1.83337	1.49527	0.0485162	0.999979		0.133333	0.890631		74.5451	40.1506	0	25.041	14.331	18.5606
CP027630.1_525001_526001		94.6573	54.6998	-2.23105	2.45857	0.0486275	0.999979		0.133333	0.890631		181.038	70.5084	0	28.6183	12.9661	58.0766
CP027631.1_2152001_2153001		94.6538	93.8348	2.40748	5.42547	0.0486333	0.999979		0.133333	0.890631		86.0819	162.561	1750.22	414.966	285.937	201.172
CP027625.1_10610001_10611001		94.6423	16.3981	-1.92489	0.981418	0.0486528	0.999979		0.533333	0.925904		68.333	11.7514	0	14.3092	9.55398	12.5733
CP027623.1_5912001_5913001		94.6287	10.7482	-1.30103	0.772151	0.0486758	0.999979		0.133333	0.890631		29.2856	28.3992	4.63021	10.7319	17.7431	9.57964
CP027626.1_7624001_7625001		94.6246	23.0887	-2.15811	1.22519	0.0486827	0.999979		0.240327	0.925904		83.4196	16.6478	4.63021	23.2524	2.04728	11.9745
CP027626.1_5749001_5750001		94.5657	36.4933	-1.70859	1.71265	0.0487822	0.999979		0.133333	0.890631		87.8568	42.1092	4.63021	14.3092	17.0607	37.7198
CP027629.1_16374001_16375001		94.5174	9.59658	-1.40949	0.728135	0.0488642	0.999979		0.133333	0.890631		36.3851	19.5857	13.8906	13.4148	4.77699	11.9745
CP027623.1_3871001_3872001		94.5139	43.8086	-1.39581	2.00105	0.04887	0.999979		0.133333	0.890631		105.606	40.1506	23.1511	25.9354	27.2971	32.93
CP027633.1_5895001_5896001		94.513	77.085	-1.32749	3.64621	0.0488717	0.999979		0.133333	0.890631		310.605	150.81	50.9323	93.0096	83.2561	136.51
CP027627.1_4487001_4488001		94.49	8.92372	1.58696	0.699431	0.0489107	0.999979		0.133333	0.890631		9.76186	3.91713	37.0417	19.6751	19.7904	14.3695
CP027619.1_521001_522001		94.4779	59.4039	-1.42324	2.67371	0.0489311	0.999979		0.133333	0.890631		172.164	66.5913	23.1511	49.1878	58.6887	43.1084
CP027624.1_14078001_14079001		94.463	1.53983	-1.48155	0.325457	0.0489564	0.999979		0.10021	0.890631		24.8484	17.6271	4.63021	11.6262	2.72971	9.57964
CP027623.1_5768001_5769001		94.4579	5.84844	-1.49264	0.570773	0.0489652	0.999979		0.133333	0.890631		28.3981	24.4821	0	7.15458	12.2837	11.9745
CP027630.1_7206001_7207001		94.4545	62.5069	-1.58717	2.82161	0.0489709	0.999979		0.133333	0.890631		198.787	79.3219	18.5209	67.9686	27.9795	65.86
CP027620.1_2338001_2339001		94.4313	24.2257	-1.90575	1.26495	0.0490105	0.999979		0.133333	0.890631		27.5107	71.4877	0	8.94323	25.2498	11.9745
CP027620.1_4046001_4047001		94.4082	85.9518	-1.22285	4.36135	0.0490498	0.999979		0.133333	0.890631		460.582	276.158	148.167	160.084	103.729	218.536
CP027626.1_2137001_2138001		94.3916	61.5159	-1.18339	2.77306	0.0490781	0.999979		0.133333	0.890631		110.043	127.307	60.1928	59.9196	40.2632	49.6944
CP027626.1_23787001_23788001		94.3834	11.8414	-1.61332	0.810946	0.0490921	0.999979		0.133333	0.890631		37.2726	28.3992	0	6.26026	15.0134	14.9682
CP027619.1_407001_408001		94.3724	28.0994	-1.80895	1.40573	0.0491107	0.999979		0.133333	0.890631		74.5451	32.3163	0	16.9921	16.3782	20.9555
CP027630.1_14422001_14423001		94.3604	89.4328	5.48766	4.74795	0.0491313	0.999979		0.133333	0.890631		7.09954	12.7307	1750.22	29.5127	15.6958	23.3504
CP027619.1_13724001_13725001		94.3508	67.0826	-1.13565	3.05764	0.0491476	0.999979		0.133333	0.890631		157.077	129.265	60.1928	58.131	64.1481	77.2358
CP027624.1_11981001_11982001		94.3507	18.0839	-1.4989	1.04323	0.0491478	0.999979		0.133333	0.890631		43.4847	31.3371	4.63021	20.5694	6.82427	16.7644
CP027625.1_10050001_10051001		94.35	53.4124	-1.31313	2.40292	0.0491491	0.999979		0.133333	0.890631		98.5061	92.0526	18.5209	43.8218	38.8983	47.8982
CP027624.1_18182001_18183001		94.3311	81.1425	-1.23838	3.94312	0.0491813	0.999979		0.133333	0.890631		338.115	214.463	83.3438	160.084	81.2088	141.3
CP027633.1_4339001_4340001		94.3241	96.1964	1.52474	5.96932	0.0491932	0.999979		0.133333	0.890631		261.795	360.376	1375.17	937.251	671.508	601.122
CP027621.1_17316001_17317001		94.2995	29.6465	-1.27903	1.46192	0.0492354	0.999979		0.133333	0.890631		48.8093	46.0263	18.5209	18.7808	15.0134	25.1466
CP027627.1_15147001_15148001		94.2926	10.6956	-1.64839	0.770566	0.0492471	0.999979		0.133333	0.890631		45.2595	18.6064	0	16.0978	8.18912	10.7771
CP027624.1_17747001_17748001		94.2508	52.2302	-1.31842	2.35171	0.0493187	0.999979		0.133333	0.890631		120.692	62.6741	32.4115	42.0332	26.6147	44.9046
CP027631.1_16785001_16786001		94.2315	23.458	-1.91621	1.23823	0.0493519	0.999979		0.133333	0.890631		64.7833	32.3163	0	11.6262	6.82427	26.344
CP027624.1_14579001_14580001		94.2068	54.1262	-1.75709	2.43477	0.0493943	0.999979		0.133333	0.890631		160.627	60.7156	4.63021	41.1389	30.7092	47.8982
CP027627.1_1615001_1616001		94.178	6.08197	1.42316	0.582214	0.0494437	0.999979		0.133333	0.890631		7.09954	6.85498	27.7813	18.7808	11.6013	21.5542
CP027622.1_636001_637001		94.1647	66.0639	1.69377	3.00112	0.0494665	0.999979		0.133333	0.890631		32.8354	38.192	236.141	60.814	94.1749	78.4333
CP027628.1_12178001_12179001		94.16	49.5607	-1.76841	2.23361	0.0494748	0.999979		0.266667	0.925904		151.753	40.1506	9.26043	26.8297	19.7904	51.4906
CP027633.1_5697001_5698001		94.1578	21.3358	-1.50597	1.16055	0.0494785	0.999979		0.133333	0.890631		51.4716	30.3578	4.63021	22.3581	8.87155	17.3631
CP027621.1_18626001_18627001		94.0896	5.9725	-1.59202	0.576926	0.049596	0.999979		0.10021	0.890631		30.173	24.4821	0	4.47162	12.9661	12.5733
CP027620.1_2308001_2309001		94.0694	17.3921	1.59875	1.0181	0.0496309	0.999979		0.133333	0.890631		8.87442	8.81355	37.0417	39.3502	21.8377	13.7707
CP027626.1_20831001_20832001		94.0605	44.0333	-2.06916	2.00934	0.0496461	0.999979		0.133333	0.890631		125.129	50.9227	0	25.041	12.2837	39.516
CP027619.1_8100001_8101001		94.0601	75.189	1.49931	3.52273	0.0496469	0.999979		0.133333	0.890631		84.307	30.3578	240.771	123.417	140.58	149.083
CP027623.1_19780001_19781001		94.059	3.10885	-1.23901	0.434043	0.0496488	0.999979		0.133333	0.890631		24.8484	18.6064	4.63021	7.15458	12.2837	9.57964
CP027623.1_16393001_16394001		94.0278	11.4604	-1.58581	0.795924	0.0497027	0.999979		0.133333	0.890631		42.5972	21.5442	0	13.4148	14.331	8.98091
CP027628.1_9832001_9833001		93.9832	27.5623	1.86377	1.38532	0.0497799	0.999979		0.133333	0.890631		5.32465	14.6892	55.5626	31.3013	48.4523	15.5669
CP027626.1_24941001_24942001		93.9365	49.4497	-2.05812	2.2282	0.0498609	0.999979		0.133333	0.890631		152.64	52.8813	0	27.724	21.1552	42.5097
CP027619.1_28137001_28138001		93.936	86.8976	-1.36519	4.46056	0.0498617	0.999979		0.133333	0.890631		489.868	334.915	231.511	139.514	69.6075	202.969
CP027621.1_526001_527001		93.9146	12.8397	-1.52231	0.8494	0.0498989	0.999979		0.133333	0.890631		46.147	17.6271	13.8906	4.47162	15.0134	11.9745
CP027622.1_4632001_4633001		93.9025	55.7784	-1.3794	2.50794	0.0499198	0.999979		0.133333	0.890631		146.428	61.6948	55.5626	45.6105	30.0268	31.7326
CP027627.1_22961001_22962001		93.8976	55.2953	-1.54594	2.48546	0.0499285	0.999979		0.133333	0.890631		160.627	55.8191	13.8906	45.6105	34.1213	49.6944
CP027633.1_4877001_4878001		93.8804	74.4563	-2.24831	3.47503	0.0499583	0.999979		0.133333	0.890631		356.752	161.582	0	55.448	48.4523	105.975
CP027621.1_13274001_13275001		93.8339	86.1313	1.60257	4.37913	0.0500392	0.999979		0.133333	0.890631		77.2075	119.473	523.214	169.027	343.943	165.249
CP027622.1_18794001_18795001		93.8153	49.0484	-1.5907	2.21175	0.0500717	0.999979		0.133333	0.890631		112.705	64.6327	60.1928	30.407	14.331	20.3567
CP027627.1_313001_314001		93.8057	22.9033	-1.40332	1.21805	0.0500883	0.999979		0.133333	0.890631		48.8093	34.2749	4.63021	17.8865	14.331	20.9555
CP027626.1_1388001_1389001		93.7914	83.2049	-2.59756	4.11609	0.0501133	0.999979		0.533333	0.925904		778.287	89.1148	0	73.3345	100.317	104.777
CP027621.1_2529001_2530001		93.7362	51.9237	1.40486	2.33979	0.0502098	0.999979		0.133333	0.890631		23.9609	28.3992	41.6719	77.8061	82.5737	72.446
CP027630.1_2384001_2385001		93.7149	94.5135	1.72091	5.55711	0.050247	0.999979		0.133333	0.890631		191.688	223.277	273.183	1074.98	947.891	436.472
CP027629.1_10964001_10965001		93.7078	7.04965	-1.48964	0.623544	0.0502594	0.999979		0.133333	0.890631		28.3981	26.4406	0	12.5205	12.9661	7.78346
CP027633.1_3670001_3671001		93.698	60.7307	-1.73762	2.73674	0.0502765	0.999979		0.133333	0.890631		173.939	94.9905	92.6043	41.1389	16.3782	20.9555
CP027620.1_6863001_6864001		93.6927	16.3383	-1.26263	0.979614	0.0502858	0.999979		0.133333	0.890631		38.16	27.4199	13.8906	16.9921	8.87155	14.9682
CP027631.1_4706001_4707001		93.6889	27.7082	-1.56111	1.39024	0.0502926	0.999979		0.133333	0.890631		70.1079	28.3992	4.63021	23.2524	13.6485	20.3567
CP027631.1_2895001_2896001		93.6857	96.681	1.46542	6.13784	0.0502981	0.999979		0.133333	0.890631		321.254	402.485	907.522	1070.5	1354.62	664.588
CP027623.1_1072001_1073001		93.6828	29.7209	-1.84068	1.46423	0.0503032	0.999979		0.133333	0.890631		77.2075	35.2542	0	15.2035	15.0134	25.7453
CP027630.1_5583001_5584001		93.652	12.2355	-1.29763	0.826116	0.0503572	0.999979		0.133333	0.890631		23.9609	36.2335	4.63021	10.7319	12.2837	16.7644
CP027630.1_16457001_16458001		93.65	30.3807	-1.80323	1.48734	0.0503608	0.999979		0.133333	0.890631		68.333	45.047	0	16.0978	15.0134	26.9427
CP027624.1_15253001_15254001		93.6288	27.0835	1.93476	1.36777	0.050398	0.999979		0.133333	0.890631		7.09954	11.7514	74.0834	40.2445	26.6147	13.7707
CP027631.1_1393001_1394001		93.6219	72.4144	1.55045	3.35787	0.05041	0.999979		0.133333	0.890631		63.0084	36.2335	259.292	141.303	100.317	88.6117
CP027631.1_16419001_16420001		93.6165	94.4727	2.28605	5.54691	0.0504196	0.999979		0.133333	0.890631		121.58	170.395	1847.46	372.933	212.917	428.09
CP027623.1_16304001_16305001		93.597	24.8781	-1.35444	1.28954	0.0504538	0.999979		0.133333	0.890631		54.134	31.3371	13.8906	17.8865	10.9188	22.7516
CP027627.1_350001_351001		93.5572	19.8149	-1.63253	1.1073	0.0505239	0.999979		0.133333	0.890631		39.9349	42.1092	0	19.6751	14.331	12.5733
CP027627.1_5847001_5848001		93.5501	81.5541	-1.26587	3.97959	0.0505364	0.999979		0.133333	0.890631		365.626	205.649	138.906	156.507	65.513	115.554
CP027631.1_15753001_15754001		93.5496	87.1209	2.02702	4.48449	0.0505372	0.999979		0.533333	0.925904		91.4065	71.4877	69.4532	422.12	627.833	203.567
CP027627.1_11131001_11132001		93.5382	14.3576	-1.67237	0.906725	0.0505573	0.999979		0.133333	0.890631		48.8093	22.5235	0	12.5205	17.7431	8.38218
CP027621.1_7230001_7231001		93.5332	10.4037	-1.75238	0.759102	0.0505661	0.999979		0.266667	0.925904		53.2465	11.7514	0	12.5205	10.2364	10.1784
CP027632.1_14202001_14203001		93.5226	49.8263	-1.94506	2.24561	0.0505849	0.999979		0.133333	0.890631		131.341	71.4877	0	27.724	35.4862	34.7262
CP027619.1_1880001_1881001		93.4827	16.1631	1.60238	0.972601	0.0506552	0.999979		0.133333	0.890631		4.43721	12.7307	37.0417	16.9921	30.7092	23.3504
CP027622.1_7397001_7398001		93.4657	34.9184	-2.00203	1.65284	0.0506853	0.999979		0.133333	0.890631		73.6577	55.8191	37.0417	17.8865	2.04728	15.5669
CP027623.1_5762001_5763001		93.4516	11.135	-1.7749	0.784672	0.0507102	0.999979		0.266667	0.925904		12.4242	54.8399	0	8.04891	12.9661	11.9745
CP027629.1_14381001_14382001		93.4451	57.0234	3.16199	2.56185	0.0507218	0.999979		0.533333	0.925904		13.3116	6.85498	0	168.133	146.722	42.5097
CP027633.1_20820001_20821001		93.4409	65.7282	2.29173	2.98392	0.0507291	0.999979		0.533333	0.925904		17.7488	30.3578	9.26043	133.254	186.985	134.714
CP027627.1_5606001_5607001		93.4228	71.6204	-1.38561	3.3131	0.0507611	0.999979		0.133333	0.890631		241.384	130.245	27.7813	101.059	75.7494	74.8409
CP027631.1_2672001_2673001		93.4149	62.8791	-1.14165	2.83843	0.0507751	0.999979		0.133333	0.890631		124.242	121.431	46.3021	65.2856	53.9117	55.6817
CP027628.1_19638001_19639001		93.3881	4.36553	-1.43658	0.500883	0.0508226	0.999979		0.133333	0.890631		26.6233	22.5235	0	11.6262	8.87155	10.1784
CP027627.1_24811001_24812001		93.3522	25.2883	1.55094	1.30343	0.0508864	0.999979		0.133333	0.890631		7.09954	15.6685	23.1511	45.6105	36.1686	26.344
CP027632.1_19873001_19874001		93.3442	51.2552	-2.05304	2.30862	0.0509005	0.999979		0.133333	0.890631		159.74	57.7777	0	20.5694	34.8038	41.9109
CP027619.1_18881001_18882001		93.3353	23.9382	-1.79846	1.25499	0.0509163	0.999979		0.133333	0.890631		60.3461	35.2542	0	10.7319	11.6013	25.7453
CP027633.1_5183001_5184001		93.3275	29.1371	-1.48474	1.44342	0.0509301	0.999979		0.133333	0.890631		75.4326	24.4821	9.26043	17.8865	19.7904	20.9555
CP027632.1_20618001_20619001		93.3145	46.554	3.04874	2.10732	0.0509532	0.999979		0.266667	0.925904		4.43721	11.7514	217.62	11.6262	31.3916	28.7389
CP027630.1_16378001_16379001		93.3048	6.21479	-1.85877	0.58775	0.0509705	0.999979		0.48112	0.925904		47.9219	10.7721	0	3.57729	12.2837	10.7771
CP027627.1_25866001_25867001		93.3	16.0887	-1.34394	0.970066	0.050979	0.999979		0.133333	0.890631		33.7228	34.2749	4.63021	10.7319	12.9661	20.3567
CP027627.1_21642001_21643001		93.2785	14.7079	-1.33508	0.919905	0.0510174	0.999979		0.133333	0.890631		42.5972	22.5235	4.63021	13.4148	12.9661	16.1656
CP027624.1_11438001_11439001		93.2572	25.1817	2.02408	1.29937	0.0510552	0.999979		0.133333	0.890631		7.09954	9.79283	87.9741	19.6751	18.4255	26.344
CP027628.1_9443001_9444001		93.2502	36.0496	1.8266	1.69538	0.0510677	0.999979		0.266667	0.925904		7.09954	18.6064	50.9323	60.814	17.7431	54.4842
CP027621.1_9067001_9068001		93.2356	98.2821	-1.53264	6.82624	0.0510938	0.999979		0.133333	0.890631		2624.17	1875.33	893.631	970.341	347.355	899.887
CP027627.1_16756001_16757001		93.2177	24.8475	2.17895	1.28857	0.0511257	0.999979		0.266667	0.925904		2.66233	12.7307	23.1511	59.0253	43.6753	11.3758
CP027620.1_3149001_3150001		93.207	3.35406	-1.78536	0.447682	0.0511448	0.999979		0.10021	0.890631		39.0475	12.7307	0	2.68297	11.6013	10.1784
CP027631.1_9538001_9539001		93.2003	10.5803	-1.56054	0.766245	0.0511567	0.999979		0.133333	0.890631		39.0475	23.5028	0	8.04891	11.6013	16.1656
CP027620.1_3564001_3565001		93.1965	37.4814	-2.34161	1.75094	0.0511635	0.999979		0.533333	0.925904		136.666	17.6271	0	19.6751	6.14184	28.7389
CP027625.1_2439001_2440001		93.1809	29.3911	-1.37074	1.45281	0.0511915	0.999979		0.133333	0.890631		51.4716	46.0263	9.26043	22.3581	13.6485	26.344
CP027625.1_15344001_15345001		93.169	73.4215	3.1938	3.41393	0.0512127	0.999979		0.533333	0.925904		6.2121	30.3578	138.906	5.36594	201.998	322.115
CP027624.1_18016001_18017001		93.1624	54.3276	-1.74722	2.44303	0.0512245	0.999979		0.533333	0.925904		26.6233	194.877	23.1511	25.041	40.2632	40.7135
CP027628.1_1023001_1024001		93.1581	11.0211	-1.20727	0.78148	0.0512321	0.999979		0.133333	0.890631		34.6102	20.5649	13.8906	11.6262	13.6485	9.57964
CP027619.1_22244001_22245001		93.0744	15.0188	-1.63284	0.932102	0.0513821	0.999979		0.266667	0.925904		47.0344	20.5649	27.7813	11.6262	6.14184	7.18473
CP027625.1_3226001_3227001		93.0468	33.1042	-1.69389	1.58724	0.0514317	0.999979		0.266667	0.925904		91.4065	26.4406	4.63021	28.6183	19.7904	14.9682
CP027629.1_22001_23001		93.0311	87.9003	1.35343	4.56454	0.0514599	0.999979		0.133333	0.890631		93.1814	165.499	356.526	355.046	412.186	199.376
CP027627.1_24663001_24664001		92.9366	80.944	-1.61592	3.92794	0.05163	0.999979		0.266667	0.925904		457.033	151.789	194.469	93.9039	42.3105	74.2422
CP027621.1_15856001_15857001		92.9181	21.3226	-1.28722	1.16013	0.0516634	0.999979		0.133333	0.890631		31.9479	44.0677	13.8906	20.5694	10.2364	16.7644
CP027621.1_7291001_7292001		92.9157	38.8607	1.68734	1.80098	0.0516677	0.999979		0.133333	0.890631		10.6493	19.5857	92.6043	35.7729	38.2159	36.5224
CP027619.1_21467001_21468001		92.9103	92.3169	-1.41512	5.15839	0.0516774	0.999979		0.133333	0.890631		769.412	593.446	425.98	248.622	105.094	247.274
CP027621.1_6924001_6925001		92.8949	52.8009	-1.89048	2.37718	0.0517054	0.999979		0.266667	0.925904		180.151	39.1713	9.26043	16.9921	25.9322	60.4715
CP027628.1_8494001_8495001		92.8947	93.3094	4.3808	5.33085	0.0517057	0.999979		0.133333	0.890631		61.2335	1.95857	2264.17	68.8629	141.262	192.79
CP027621.1_2448001_2449001		92.8893	90.364	-2.11223	4.87238	0.0517155	0.999979		0.133333	0.890631		842.183	495.517	9.26043	155.612	132.391	313.733
CP027625.1_425001_426001		92.8867	40.1801	-1.62503	1.85518	0.0517201	0.999979		0.266667	0.925904		111.818	28.3992	13.8906	15.2035	23.8849	34.7262
CP027626.1_9504001_9505001		92.8513	73.1836	-1.48465	3.40095	0.0517841	0.999979		0.133333	0.890631		267.12	138.079	111.125	101.953	30.0268	50.8918
CP027633.1_6088001_6089001		92.8511	5.38722	-1.23487	0.546672	0.0517845	0.999979		0.133333	0.890631		23.0735	24.4821	4.63021	7.15458	12.2837	12.5733
CP027619.1_15085001_15086001		92.8351	48.5113	-1.40743	2.189	0.0518134	0.999979		0.133333	0.890631		102.943	64.6327	27.7813	28.6183	17.7431	50.8918
CP027620.1_1981001_1982001		92.8195	39.2839	-1.61307	1.81765	0.0518418	0.999979		0.133333	0.890631		96.7312	39.1713	13.8906	32.1956	9.55398	30.5351
CP027630.1_1798001_1799001		92.8192	50.7225	-1.2682	2.28652	0.0518424	0.999979		0.133333	0.890631		112.705	59.7363	27.7813	36.6672	35.4862	41.3122
CP027623.1_14337001_14338001		92.7981	47.3013	-1.25041	2.13808	0.0518807	0.999979		0.133333	0.890631		92.294	61.6948	27.7813	40.2445	32.7565	27.5415
CP027624.1_1751001_1752001		92.798	13.1769	-1.80514	0.862478	0.0518808	0.999979		0.533333	0.925904		59.4586	11.7514	0	12.5205	12.2837	10.1784
CP027627.1_818001_819001		92.7891	63.6293	-1.68984	2.87546	0.0518969	0.999979		0.266667	0.925904		241.384	55.8191	13.8906	50.9764	68.2427	45.5033
CP027626.1_24942001_24943001		92.7714	58.6785	-1.83511	2.63981	0.0519289	0.999979		0.133333	0.890631		200.562	60.7156	4.63021	45.6105	30.7092	58.6753
CP027619.1_5764001_5765001		92.7645	18.7786	-1.58851	1.07015	0.0519415	0.999979		0.133333	0.890631		40.8223	38.192	0	13.4148	15.0134	17.3631
CP027633.1_21785001_21786001		92.7461	65.2859	-1.48062	2.95966	0.051975	0.999979		0.133333	0.890631		177.488	120.452	13.8906	75.1231	53.2293	65.2613
CP027620.1_7032001_7033001		92.7297	54.1962	2.09705	2.43715	0.0520048	0.999979		0.266667	0.925904		8.87442	28.3992	138.906	84.9607	82.5737	19.758
CP027626.1_4784001_4785001		92.7284	76.7215	-1.283	3.62041	0.0520072	0.999979		0.133333	0.890631		287.531	158.644	106.495	97.4812	47.0875	116.752
CP027626.1_16849001_16850001		92.725	23.0376	-1.67231	1.22362	0.0520134	0.999979		0.533333	0.925904		75.4326	13.71	9.26043	9.83755	15.6958	18.5606
CP027620.1_1110001_1111001		92.7204	57.165	1.81394	2.56715	0.0520217	0.999979		0.133333	0.890631		12.4242	36.2335	166.688	62.6026	48.4523	73.0448
CP027628.1_2041001_2042001		92.7127	75.008	-1.14504	3.51044	0.0520357	0.999979		0.133333	0.890631		233.397	161.582	120.386	87.6437	71.6548	80.2295
CP027632.1_1896001_1897001		92.7126	16.293	-1.7015	0.977992	0.052036	0.999979		0.133333	0.890631		50.5842	25.4614	0	8.04891	11.6013	20.3567
CP027626.1_2423001_2424001		92.6919	76.2224	3.03523	3.58641	0.0520736	0.999979		0.133333	0.890631		26.6233	19.5857	592.667	120.734	35.4862	31.1338
CP027624.1_17214001_17215001		92.6808	48.663	-2.15961	2.19469	0.0520938	0.999979		0.266667	0.925904		39.9349	164.52	9.26043	29.5127	45.0402	3.59236
CP027633.1_13022001_13023001		92.6425	88.3907	3.21618	4.62192	0.0521636	0.999979		0.533333	0.925904		35.4977	48.9642	1222.38	213.743	125.567	28.7389
CP027633.1_17887001_17888001		92.6265	14.1387	-1.71461	0.89782	0.0521929	0.999979		0.133333	0.890631		54.134	17.6271	0	8.04891	13.6485	15.5669
CP027631.1_14961001_14962001		92.6234	34.7082	-1.94632	1.64376	0.0521986	0.999979		0.133333	0.890631		93.1814	38.192	0	20.5694	10.9188	29.9364
CP027621.1_6242001_6243001		92.5749	34.9914	-1.96267	1.65521	0.0522873	0.999979		0.133333	0.890631		77.2075	55.8191	0	24.1467	7.5067	29.9364
CP027633.1_1241001_1242001		92.5628	60.8533	-1.18266	2.74144	0.0523094	0.999979		0.133333	0.890631		124.242	107.721	60.1928	44.7162	38.8983	61.6689
CP027624.1_15217001_15218001		92.5525	90.634	-2.09164	4.9066	0.0523283	0.999979		0.133333	0.890631		799.585	564.067	9.26043	307.647	128.296	187.402
CP027628.1_2193001_2194001		92.5457	81.0156	2.52604	3.93274	0.0523406	0.999979		0.133333	0.890631		33.7228	47.9849	643.6	54.5537	193.809	65.86
CP027628.1_17607001_17608001		92.5398	37.1209	2.4695	1.73706	0.0523515	0.999979		0.133333	0.890631		7.09954	10.7721	148.167	22.3581	27.2971	19.1593
CP027631.1_3968001_3969001		92.5215	6.05862	-1.70647	0.581128	0.052385	0.999979		0.240327	0.925904		12.4242	43.0885	4.63021	13.4148	2.72971	10.7771
CP027624.1_17800001_17801001		92.5151	52.6856	-1.70247	2.37195	0.0523966	0.999979		0.133333	0.890631		121.58	87.1562	4.63021	43.8218	21.1552	52.0893
CP027625.1_9069001_9070001		92.5073	16.5324	-1.61791	0.98578	0.052411	0.999979		0.133333	0.890631		44.3721	30.3578	0	11.6262	19.7904	10.7771
CP027630.1_16488001_16489001		92.5065	93.4393	1.76133	5.35814	0.0524124	0.999979		0.133333	0.890631		169.501	184.105	1227.01	569.684	301.633	308.345
CP027623.1_7566001_7567001		92.4828	15.6158	-1.59888	0.95236	0.0524561	0.999979		0.133333	0.890631		47.9219	24.4821	0	16.0978	12.2837	13.172
CP027632.1_15100001_15101001		92.4643	76.6486	-1.32156	3.616	0.05249	0.999979		0.133333	0.890631		312.38	138.079	78.7136	99.2699	51.8644	129.325
CP027630.1_12439001_12440001		92.4407	47.2808	-1.47529	2.13727	0.0525334	0.999979		0.133333	0.890631		116.255	48.9642	13.8906	28.6183	25.9322	46.102
CP027633.1_1481001_1482001		92.4303	21.1752	-1.50548	1.15403	0.0525526	0.999979		0.133333	0.890631		39.0475	39.1713	32.4115	11.6262	7.5067	11.9745
CP027628.1_11754001_11755001		92.4122	26.9084	-1.59325	1.36114	0.0525858	0.999979		0.266667	0.925904		71.8828	25.4614	4.63021	16.0978	12.9661	25.7453
CP027625.1_13803001_13804001		92.4066	90.4764	2.25331	4.88647	0.0525961	0.999979		0.133333	0.890631		110.043	78.3427	1185.33	143.986	185.62	296.37
CP027631.1_3419001_3420001		92.4012	89.3788	1.54156	4.73931	0.052606	0.999979		0.133333	0.890631		174.826	87.1562	662.121	342.526	311.187	216.739
CP027621.1_6792001_6793001		92.3564	21.9357	-1.71789	1.18248	0.0526886	0.999979		0.133333	0.890631		62.121	26.4406	0	17.8865	17.0607	12.5733
CP027619.1_15800001_15801001		92.3118	27.139	-1.50192	1.37014	0.0527711	0.999979		0.133333	0.890631		60.3461	35.2542	4.63021	19.6751	12.2837	25.7453
CP027630.1_5677001_5678001		92.2865	64.5897	-1.5868	2.92051	0.0528179	0.999979		0.133333	0.890631		189.025	109.68	9.26043	72.4402	58.0063	52.688
CP027628.1_3452001_3453001		92.2846	87.6916	-1.50472	4.54239	0.0528213	0.999979		0.133333	0.890631		616.772	292.806	254.662	164.555	53.9117	172.434
CP027627.1_5101001_5102001		92.2482	69.6996	2.95871	3.20104	0.0528888	0.999979		0.133333	0.890631		19.5237	17.6271	476.912	52.7651	34.8038	36.5224
CP027621.1_10587001_10588001		92.2253	38.5031	-1.31256	1.78819	0.0529313	0.999979		0.133333	0.890631		76.32	45.047	27.7813	28.6183	17.0607	25.1466
CP027628.1_619001_620001		92.209	88.1294	-1.19777	4.59225	0.0529615	0.999979		0.133333	0.890631		465.02	393.672	226.88	181.548	105.776	235.899
CP027633.1_7786001_7787001		92.177	28.6438	-1.58136	1.42461	0.0530208	0.999979		0.133333	0.890631		68.333	33.2956	4.63021	24.1467	10.2364	23.9491
CP027621.1_1699001_1700001		92.1762	14.5007	-1.64496	0.911513	0.0530224	0.999979		0.533333	0.925904		59.4586	10.7721	4.63021	15.2035	10.2364	11.3758
CP027620.1_689001_690001		92.1653	15.1677	1.41382	0.936757	0.0530426	0.999979		0.133333	0.890631		9.76186	8.81355	32.4115	17.8865	18.4255	33.5287
CP027621.1_19338001_19339001		92.1208	54.8997	2.4252	2.46853	0.0531255	0.999979		0.133333	0.890631		21.2986	9.79283	240.771	34.8786	40.2632	37.1211
CP027631.1_16089001_16090001		92.119	91.2558	2.14937	4.99452	0.0531287	0.999979		0.133333	0.890631		29.2856	187.043	722.313	712.775	301.633	187.402
CP027620.1_14086001_14087001		92.1147	13.4192	-1.31853	0.871508	0.0531367	0.999979		0.133333	0.890631		39.0475	23.5028	4.63021	10.7319	12.2837	17.9618
CP027631.1_4475001_4476001		92.1126	13.1535	-1.33164	0.861664	0.0531406	0.999979		0.133333	0.890631		33.7228	28.3992	4.63021	19.6751	12.2837	8.98091
CP027625.1_8274001_8275001		92.1118	42.6205	-1.74383	1.95148	0.0531422	0.999979		0.266667	0.925904		124.242	30.3578	18.5209	36.6672	8.87155	26.9427
CP027623.1_3542001_3543001		92.0505	12.018	-1.50289	0.817631	0.0532566	0.999979		0.133333	0.890631		24.8484	39.1713	0	12.5205	12.9661	13.172
CP027621.1_18730001_18731001		92.0484	73.0873	-1.71323	3.39568	0.0532605	0.999979		0.133333	0.890631		309.717	121.431	46.3021	84.9607	112.6	16.7644
CP027620.1_143001_144001		92.043	80.4478	-1.51076	3.88849	0.0532706	0.999979		0.533333	0.925904		453.483	122.41	148.167	128.783	53.2293	77.8346
CP027623.1_14809001_14810001		92.022	68.6911	-1.73158	3.14734	0.0533097	0.999979		0.133333	0.890631		262.683	101.845	9.26043	85.855	42.3105	75.4397
CP027624.1_15051001_15052001		92.0073	60.3541	1.73492	2.71942	0.0533373	0.999979		0.133333	0.890631		28.3981	28.3992	199.099	85.855	51.8644	52.0893
CP027623.1_17178001_17179001		91.9778	41.9608	-1.83322	1.92605	0.0533925	0.999979		0.133333	0.890631		82.5321	74.4255	0	28.6183	21.8377	30.5351
CP027621.1_1498001_1499001		91.9674	34.59	-1.63955	1.64021	0.0534119	0.999979		0.133333	0.890631		89.6317	31.3371	4.63021	17.8865	18.4255	31.1338
CP027622.1_6663001_6664001		91.9571	97.6399	2.81035	6.4915	0.0534313	0.999979		0.133333	0.890631		171.276	231.111	4111.63	300.493	854.399	393.963
CP027619.1_25565001_25566001		91.9403	14.6437	-1.45542	0.916664	0.0534629	0.999979		0.133333	0.890631		42.5972	24.4821	4.63021	20.5694	6.82427	13.172
CP027626.1_10435001_10436001		91.9401	85.4205	2.00981	4.30993	0.0534632	0.999979		0.133333	0.890631		78.0949	68.5498	676.011	274.557	161.053	82.0257
CP027629.1_14610001_14611001		91.8962	81.1133	-1.43907	3.94071	0.0535455	0.999979		0.266667	0.925904		449.046	136.12	171.318	68.8629	79.1615	116.752
CP027632.1_18672001_18673001		91.8675	61.5597	-2.14332	2.77511	0.0535995	0.999979		0.266667	0.925904		238.722	69.5291	13.8906	22.3581	90.7628	7.78346
CP027621.1_2921001_2922001		91.8597	38.706	-1.69045	1.79653	0.0536141	0.999979		0.533333	0.925904		115.367	21.5442	9.26043	21.4638	21.8377	28.1402
CP027620.1_17963001_17964001		91.8392	81.1002	-1.33815	3.9398	0.0536527	0.999979		0.133333	0.890631		354.089	213.484	175.948	123.417	51.182	102.981
CP027631.1_15652001_15653001		91.8164	40.9975	-1.39964	1.88808	0.0536957	0.999979		0.133333	0.890631		77.2075	57.7777	13.8906	22.3581	19.7904	42.5097
CP027619.1_7266001_7267001		91.8157	38.4111	-1.82904	1.78458	0.0536971	0.999979		0.133333	0.890631		89.6317	51.902	0	20.5694	23.8849	28.1402
CP027625.1_15564001_15565001		91.7889	62.939	-1.28861	2.84084	0.0537476	0.999979		0.133333	0.890631		164.177	94.0112	27.7813	67.0742	64.1481	48.4969
CP027621.1_129001_130001		91.7882	81.7804	-1.43253	4.00077	0.0537489	0.999979		0.133333	0.890631		409.998	200.753	60.1928	148.458	61.4184	178.421
CP027621.1_15806001_15807001		91.7811	31.5906	-1.91896	1.53144	0.0537623	0.999979		0.8	0.946653		12.4242	107.721	4.63021	15.2035	23.2025	15.5669
CP027624.1_6180001_6181001		91.7385	58.1137	-2.04263	2.61147	0.0538428	0.999979		0.133333	0.890631		202.337	66.5913	4.63021	43.8218	10.2364	65.2613
CP027626.1_24332001_24333001		91.7303	42.5212	-1.89708	1.94814	0.0538582	0.999979		0.133333	0.890631		110.93	50.9227	0	29.5127	20.4728	29.9364
CP027630.1_2960001_2961001		91.6765	24.992	-1.37258	1.2926	0.0539601	0.999979		0.133333	0.890631		48.8093	38.192	4.63021	19.6751	19.7904	17.9618
CP027620.1_15055001_15056001		91.6317	37.0829	-1.75952	1.73579	0.0540452	0.999979		0.266667	0.925904		108.268	25.4614	4.63021	21.4638	15.6958	31.7326
CP027627.1_9726001_9727001		91.6305	41.555	-1.75702	1.90866	0.0540473	0.999979		0.266667	0.925904		115.367	36.2335	4.63021	16.0978	40.9456	22.1529
CP027621.1_17484001_17485001		91.6298	82.7101	1.20215	4.07469	0.0540487	0.999979		0.133333	0.890631		79.8698	120.452	203.729	228.947	287.984	200.574
CP027632.1_10832001_10833001		91.5855	26.8865	1.72136	1.36002	0.0541329	0.999979		0.133333	0.890631		12.4242	8.81355	74.0834	24.1467	31.3916	21.5542
CP027627.1_2989001_2990001		91.5845	80.1763	1.40556	3.86674	0.0541347	0.999979		0.133333	0.890631		69.2205	85.1976	361.157	152.035	138.533	173.631
CP027633.1_14284001_14285001		91.5525	12.7171	-1.47137	0.84474	0.0541956	0.999979		0.266667	0.925904		47.0344	16.6478	4.63021	18.7808	9.55398	9.57964
CP027627.1_25837001_25838001		91.5522	34.6323	-1.99983	1.64127	0.0541962	0.999979		0.266667	0.925904		108.268	24.4821	0	13.4148	19.7904	26.344
CP027626.1_3028001_3029001		91.5492	23.7805	-1.70531	1.24888	0.054202	0.999979		0.133333	0.890631		57.6837	35.2542	0	11.6262	15.6958	22.7516
CP027629.1_3955001_3956001		91.5026	48.9258	-1.5319	2.20528	0.0542907	0.999979		0.133333	0.890631		120.692	55.8191	9.26043	44.7162	24.5674	38.3186
CP027626.1_7118001_7119001		91.4993	17.8737	-1.69614	1.03636	0.054297	0.999979		0.133333	0.890631		59.4586	19.5857	0	14.3092	15.0134	13.172
CP027633.1_13275001_13276001		91.4312	72.8669	-1.08395	3.38393	0.0544273	0.999979		0.133333	0.890631		189.025	165.499	74.0834	100.164	72.3373	86.8155
CP027628.1_18340001_18341001		91.4146	69.0005	-1.35085	3.16239	0.0544589	0.999979		0.133333	0.890631		190.8	138.079	111.125	45.6105	34.8038	71.8473
CP027622.1_1001_2001		91.3458	14.9167	-1.63999	0.927927	0.0545908	0.999979		0.133333	0.890631		30.173	42.1092	0	6.26026	17.0607	16.1656
CP027626.1_5320001_5321001		91.3032	31.125	-1.57055	1.51385	0.0546728	0.999979		0.133333	0.890631		80.7572	27.4199	4.63021	20.5694	23.8849	18.5606
CP027632.1_16290001_16291001		91.2905	42.8423	-1.87491	1.96136	0.0546971	0.999979		0.266667	0.925904		129.567	32.3163	4.63021	45.6105	15.0134	17.9618
CP027624.1_18229001_18230001		91.2462	72.9121	-2.1493	3.38601	0.0547825	0.999979		0.133333	0.890631		322.141	154.727	0	49.1878	63.4657	94.0002
CP027627.1_23491001_23492001		91.2422	45.9994	-1.84909	2.08521	0.0547901	0.999979		0.133333	0.890631		90.5191	86.1769	0	33.9843	24.5674	32.3313
CP027628.1_7041001_7042001		91.2399	52.5382	-1.92698	2.36599	0.0547947	0.999979		0.133333	0.890631		134.004	86.1769	0	26.8297	38.2159	43.1084
CP027629.1_13713001_13714001		91.2391	38.9774	1.74615	1.80568	0.0547961	0.999979		0.133333	0.890631		11.5367	17.6271	41.6719	46.5048	86.6682	20.3567
CP027621.1_18978001_18979001		91.2233	55.4106	-2.10241	2.4906	0.0548265	0.999979		0.133333	0.890631		164.177	86.1769	0	44.7162	13.6485	50.8918
CP027632.1_20702001_20703001		91.199	32.5364	-1.46931	1.56635	0.0548735	0.999979		0.133333	0.890631		76.32	32.3163	13.8906	18.7808	12.2837	31.1338
CP027622.1_10858001_10859001		91.1913	4.95519	-1.4097	0.528849	0.0548884	0.999979		0.10021	0.890631		35.4977	13.71	4.63021	5.36594	12.9661	10.7771
CP027633.1_3331001_3332001		91.1809	31.8358	-2.0207	1.54025	0.0549084	0.999979		0.133333	0.890631		88.7442	35.2542	0	15.2035	6.82427	32.3313
CP027630.1_2525001_2526001		91.1653	13.4907	-1.64925	0.873805	0.0549385	0.999979		0.133333	0.890631		48.8093	20.5649	0	8.04891	11.6013	17.9618
CP027627.1_16865001_16866001		91.158	16.2536	-1.54799	0.976652	0.0549527	0.999979		0.133333	0.890631		43.4847	29.3785	0	12.5205	15.6958	14.9682
CP027622.1_2590001_2591001		91.155	83.6004	1.94742	4.1464	0.0549585	0.999979		0.133333	0.890631		29.2856	106.742	574.146	188.702	156.276	140.701
CP027623.1_15574001_15575001		91.1027	48.4149	-1.95417	2.18485	0.0550598	0.999979		0.133333	0.890631		135.779	58.757	0	33.09	21.1552	38.9173
CP027620.1_314001_315001		91.0796	30.5952	-1.84693	1.4948	0.0551046	0.999979		0.133333	0.890631		78.9824	36.2335	0	13.4148	14.331	29.3376
CP027630.1_15179001_15180001		91.0719	25.1846	-1.72626	1.29963	0.0551195	0.999979		0.133333	0.890631		55.9089	41.1299	0	9.83755	18.4255	23.3504
CP027622.1_19857001_19858001		91.0503	16.6637	-1.39153	0.990759	0.0551616	0.999979		0.133333	0.890631		44.3721	25.4614	4.63021	16.0978	8.87155	19.1593
CP027621.1_3616001_3617001		90.9771	9.3397	-1.56768	0.716719	0.0553038	0.999979		0.133333	0.890631		33.7228	26.4406	0	11.6262	17.0607	5.98727
CP027632.1_4893001_4894001		90.9767	72.6217	-1.79905	3.36947	0.0553045	0.999979		0.133333	0.890631		233.397	200.753	4.63021	81.3834	54.5942	101.185
CP027631.1_3411001_3412001		90.9599	47.1699	2.17406	2.13301	0.0553374	0.999979		0.266667	0.925904		8.87442	19.5857	74.0834	79.5948	95.5398	10.1784
CP027627.1_21953001_21954001		90.952	17.014	-1.69609	1.0041	0.0553528	0.999979		0.133333	0.890631		57.6837	19.5857	0	11.6262	11.6013	17.9618
CP027627.1_3407001_3408001		90.9348	38.255	-1.53246	1.77866	0.0553863	0.999979		0.266667	0.925904		97.6186	31.3371	18.5209	18.7808	14.331	35.9236
CP027627.1_8141001_8142001		90.9213	50.0525	2.77814	2.25553	0.0554125	0.999979		0.533333	0.925904		12.4242	8.81355	180.578	42.9275	78.4791	5.38855
CP027624.1_18513001_18514001		90.8826	10.7525	-1.58887	0.772264	0.0554883	0.999979		0.133333	0.890631		32.8354	26.4406	23.1511	11.6262	2.72971	9.57964
CP027631.1_1979001_1980001		90.875	7.31383	-1.50473	0.63417	0.055503	0.999979		0.133333	0.890631		31.9479	23.5028	0	15.2035	6.82427	11.3758
CP027629.1_17394001_17395001		90.8449	8.65954	-1.32145	0.690479	0.0555621	0.999979		0.133333	0.890631		15.974	37.2128	13.8906	13.4148	6.82427	10.1784
CP027631.1_3361001_3362001		90.8398	41.5098	-1.91863	1.90747	0.055572	0.999979		0.133333	0.890631		99.3935	58.757	0	17.8865	17.7431	40.7135
CP027633.1_7406001_7407001		90.8173	99.1053	6.83125	7.50363	0.0556161	0.999979		0.533333	0.925904		25.7358	27.4199	11983	78.7004	98.9519	13.7707
CP027628.1_19158001_19159001		90.8112	70.5359	-1.45394	3.24852	0.0556279	0.999979		0.266667	0.925904		246.709	115.555	32.4115	41.1389	68.2427	117.949
CP027619.1_1590001_1591001		90.7882	43.0905	-1.71308	1.97213	0.055673	0.999979		0.133333	0.890631		110.93	46.0263	4.63021	29.5127	14.331	41.3122
CP027623.1_5454001_5455001		90.7587	39.2387	-1.66765	1.81631	0.0557311	0.999979		0.133333	0.890631		90.5191	47.9849	4.63021	33.09	11.6013	32.3313
CP027631.1_3390001_3391001		90.7554	11.1583	-1.17843	0.785608	0.0557375	0.999979		0.133333	0.890631		31.0605	24.4821	9.26043	10.7319	17.0607	10.1784
CP027620.1_2337001_2338001		90.7487	80.2741	-1.72088	3.87539	0.0557506	0.999979		0.533333	0.925904		78.0949	526.854	115.755	62.6026	141.262	49.0957
CP027620.1_8206001_8207001		90.746	45.5936	-1.49243	2.06812	0.0557559	0.999979		0.266667	0.925904		117.142	39.1713	41.6719	18.7808	19.7904	34.1275
CP027619.1_3384001_3385001		90.7435	11.9523	-1.51278	0.815228	0.0557609	0.999979		0.133333	0.890631		24.8484	39.1713	0	15.2035	9.55398	13.7707
CP027630.1_625001_626001		90.7219	3.54088	1.74786	0.459066	0.0558034	0.999979		0.133333	0.890631		7.09954	2.93785	41.6719	13.4148	11.6013	14.3695
CP027628.1_15132001_15133001		90.6796	46.9977	-1.52442	2.12528	0.0558867	0.999979		0.133333	0.890631		96.7312	67.5705	46.3021	24.1467	10.2364	37.7198
CP027621.1_15669001_15670001		90.6452	79.1488	-1.22697	3.7887	0.0559546	0.999979		0.133333	0.890631		268.895	224.256	162.057	93.0096	57.3239	113.159
CP027621.1_6836001_6837001		90.6397	31.6957	2.14732	1.53463	0.0559653	0.999979		0.133333	0.890631		7.98698	10.7721	111.125	30.407	25.2498	15.5669
CP027621.1_16107001_16108001		90.6131	19.3435	-1.35982	1.09053	0.0560178	0.999979		0.133333	0.890631		25.7358	48.9642	4.63021	18.7808	15.6958	14.3695
CP027624.1_13861001_13862001		90.603	48.0238	-1.19894	2.16837	0.0560378	0.999979		0.133333	0.890631		78.0949	76.3841	41.6719	28.6183	28.6619	37.1211
CP027628.1_8142001_8143001		90.5876	10.5935	-1.60346	0.766792	0.0560684	0.999979		0.133333	0.890631		44.3721	18.6064	0	13.4148	15.0134	7.18473
CP027623.1_18923001_18924001		90.5863	29.9194	-1.83041	1.47156	0.0560708	0.999979		0.133333	0.890631		84.307	28.3992	0	16.9921	15.6958	23.9491
CP027633.1_11646001_11647001		90.5713	94.1705	-2.35383	5.49134	0.0561006	0.999979		0.133333	0.890631		1832.57	330.998	9.26043	304.07	305.045	220.93
CP027621.1_14473001_14474001		90.5516	42.981	-1.56488	1.96654	0.0561394	0.999979		0.133333	0.890631		100.281	49.9434	4.63021	33.09	27.2971	30.5351
CP027626.1_17224001_17225001		90.5474	85.2891	1.19165	4.2997	0.0561478	0.999979		0.133333	0.890631		105.606	130.245	250.032	355.941	261.37	210.153
CP027632.1_4112001_4113001		90.5351	94.3063	1.4827	5.51763	0.0561723	0.999979		0.133333	0.890631		164.177	301.619	782.506	501.715	941.749	379.593
CP027627.1_26395001_26396001		90.528	20.7899	1.42049	1.13993	0.0561862	0.999979		0.133333	0.890631		7.09954	14.6892	23.1511	29.5127	24.5674	37.7198
CP027619.1_3020001_3021001		90.4536	33.5566	-2.11653	1.60359	0.056334	0.999979		0.533333	0.925904		111.818	20.5649	0	21.4638	7.5067	25.7453
CP027632.1_13492001_13493001		90.4481	24.0126	2.17396	1.25797	0.056345	0.999979		0.133333	0.890631		7.98698	6.85498	92.6043	16.9921	29.3444	12.5733
CP027625.1_8597001_8598001		90.4448	67.16	-1.24346	3.06205	0.0563516	0.999979		0.133333	0.890631		170.389	126.328	87.9741	67.0742	33.4389	65.2613
CP027632.1_1893001_1894001		90.4427	35.4599	-1.85055	1.67314	0.0563556	0.999979		0.133333	0.890631		84.307	47.0056	0	14.3092	18.4255	32.93
CP027631.1_4204001_4205001		90.4234	81.9672	-1.90366	4.01409	0.056394	0.999979		0.133333	0.890631		444.609	255.593	9.26043	103.741	60.736	192.79
CP027622.1_3851001_3852001		90.4043	9.02881	-1.43442	0.704355	0.0564321	0.999979		0.133333	0.890631		31.0605	26.4406	0	12.5205	13.6485	10.1784
CP027622.1_237001_238001		90.3873	46.6065	1.29799	2.10936	0.056466	0.999979		0.133333	0.890631		25.7358	21.5442	64.823	54.5537	52.5469	62.2677
CP027622.1_3881001_3882001		90.3737	78.1213	-1.5454	3.71659	0.056493	0.999979		0.133333	0.890631		337.228	180.188	18.5209	93.9039	122.154	113.159
CP027623.1_20140001_20141001		90.3647	24.5249	-1.4979	1.27665	0.0565111	0.999979		0.133333	0.890631		37.2726	51.902	4.63021	18.7808	25.9322	8.98091
CP027631.1_1728001_1729001		90.3586	73.5456	1.45627	3.42163	0.0565233	0.999979		0.133333	0.890631		46.147	63.6534	277.813	107.319	124.202	101.185
CP027620.1_3565001_3566001		90.3584	57.1985	-2.11924	2.5686	0.0565236	0.999979		0.133333	0.890631		205.887	59.7363	0	36.6672	21.1552	56.8791
CP027619.1_3252001_3253001		90.3451	59.0332	-1.39259	2.65678	0.0565501	0.999979		0.133333	0.890631		158.852	74.4255	37.0417	70.6515	23.8849	44.9046
CP027630.1_7952001_7953001		90.3063	45.9731	-1.99191	2.08393	0.0566278	0.999979		0.133333	0.890631		127.792	54.8399	0	20.5694	17.7431	46.102
CP027627.1_3406001_3407001		90.2846	39.9685	-2.03497	1.84583	0.0566711	0.999979		0.133333	0.890631		107.38	47.9849	0	15.2035	10.9188	42.5097
CP027621.1_10401001_10402001		90.2476	13.1199	-1.56327	0.860533	0.0567451	0.999979		0.10021	0.890631		47.9219	18.6064	4.63021	4.47162	12.9661	18.5606
CP027626.1_21702001_21703001		90.2303	47.0152	-2.04203	2.12621	0.05678	0.999979		0.133333	0.890631		107.38	83.2391	0	9.83755	25.9322	49.0957
CP027633.1_796001_797001		90.2292	33.7727	-1.62611	1.61049	0.056782	0.999979		0.266667	0.925904		94.9563	22.5235	9.26043	18.7808	14.331	29.9364
CP027628.1_13594001_13595001		90.2058	40.5698	-1.39317	1.87041	0.0568291	0.999979		0.133333	0.890631		57.6837	73.4462	46.3021	15.2035	22.5201	21.5542
CP027628.1_1357001_1358001		90.1964	12.7302	-1.68097	0.845089	0.0568479	0.999979		0.10021	0.890631		47.9219	20.5649	0	5.36594	16.3782	14.3695
CP027628.1_201001_202001		90.1929	35.9153	-1.81901	1.69021	0.0568549	0.999979		0.133333	0.890631		88.7442	43.0885	0	16.9921	27.9795	22.7516
CP027629.1_12571001_12572001		90.1636	79.6859	1.54679	3.82781	0.0569138	0.999979		0.133333	0.890631		69.2205	68.5498	106.495	159.19	397.172	138.905
CP027624.1_14006001_14007001		90.1553	68.8516	-1.15551	3.15471	0.0569305	0.999979		0.133333	0.890631		135.779	173.333	41.6719	83.172	79.1615	70.0511
CP027621.1_3932001_3933001		90.1516	25.2167	-1.36673	1.30062	0.0569379	0.999979		0.133333	0.890631		55.0214	31.3371	13.8906	26.8297	10.9188	14.3695
CP027629.1_1952001_1953001		90.1486	9.74837	-1.66457	0.735063	0.056944	0.999979		0.266667	0.925904		49.6968	12.7307	0	13.4148	8.87155	11.3758
CP027626.1_7926001_7927001		90.1374	13.3009	-1.56117	0.867091	0.0569665	0.999979		0.133333	0.890631		38.16	29.3785	0	7.15458	15.0134	16.7644
CP027619.1_5445001_5446001		90.1239	69.1859	-1.74333	3.17362	0.0569937	0.999979		0.133333	0.890631		220.973	151.789	4.63021	79.5948	52.5469	78.4333
CP027628.1_19147001_19148001		90.1177	56.0557	-2.63854	2.52025	0.0570063	0.999979		0.240327	0.925904		239.609	35.2542	64.823	28.6183	2.72971	4.78982
CP027629.1_4613001_4614001		90.1043	60.8503	-1.34348	2.74137	0.0570332	0.999979		0.133333	0.890631		161.514	83.2391	23.1511	49.1878	43.6753	72.446
CP027632.1_369001_370001		90.0741	90.8033	-2.18812	4.92843	0.0570941	0.999979		0.133333	0.890631		890.992	522.937	4.63021	198.54	126.931	282.599
CP027630.1_17480001_17481001		90.074	62.8996	-1.10877	2.83919	0.0570944	0.999979		0.133333	0.890631		133.116	109.68	64.823	57.2367	48.4523	55.6817
CP027626.1_21685001_21686001		90.0579	2.26523	-1.53723	0.380776	0.0571267	0.999979		0.10021	0.890631		26.6233	19.5857	0	3.57729	12.2837	10.1784
CP027632.1_4916001_4917001		90.0518	56.8366	-1.35664	2.55428	0.0571391	0.999979		0.133333	0.890631		104.718	110.659	13.8906	47.3991	45.7226	55.6817
CP027622.1_10575001_10576001		90.0403	12.8266	-1.59112	0.848802	0.0571624	0.999979		0.133333	0.890631		45.2595	21.5442	0	16.9921	8.18912	13.172
CP027628.1_15350001_15351001		90.0326	4.52024	-1.4988	0.508842	0.0571779	0.999979		0.133333	0.890631		35.4977	14.6892	0	11.6262	8.87155	9.57964
CP027619.1_16363001_16364001		90.0109	24.8519	-1.71928	1.28864	0.0572218	0.999979		0.133333	0.890631		66.5582	29.3785	0	14.3092	15.0134	22.1529
CP027625.1_8372001_8373001		90.0059	63.1667	-1.18199	2.85157	0.057232	0.999979		0.133333	0.890631		112.705	138.079	69.4532	56.3424	34.8038	62.2677
CP027621.1_10218001_10219001		89.995	36.0642	-1.81309	1.69596	0.057254	0.999979		0.10021	0.890631		60.3461	71.4877	4.63021	26.8297	4.77699	33.5287
CP027629.1_5963001_5964001		89.9947	38.325	-1.39208	1.78138	0.0572547	0.999979		0.133333	0.890631		51.4716	73.4462	9.26043	28.6183	19.108	33.5287
CP027630.1_14254001_14255001		89.994	95.4287	-1.53205	5.7696	0.0572561	0.999979		0.133333	0.890631		1439.43	718.794	546.365	383.665	120.79	444.855
CP027629.1_14631001_14632001		89.9677	16.1704	-1.34654	0.97274	0.0573094	0.999979		0.133333	0.890631		44.3721	23.5028	4.63021	18.7808	15.0134	10.7771
CP027627.1_7606001_7607001		89.961	23.0391	-1.658	1.22363	0.057323	0.999979		0.133333	0.890631		58.5712	31.3371	0	20.5694	15.0134	14.9682
CP027623.1_3563001_3564001		89.9276	46.5671	1.62211	2.10771	0.0573906	0.999979		0.266667	0.925904		10.6493	28.3992	27.7813	60.814	68.9251	78.4333
CP027623.1_3656001_3657001		89.9165	67.0753	-2.22423	3.05728	0.0574132	0.999979		0.133333	0.890631		229.848	150.81	50.9323	89.4323	22.5201	2.39491
CP027630.1_1870001_1871001		89.9043	69.2238	-2.14537	3.17527	0.0574379	0.999979		0.133333	0.890631		308.83	101.845	0	43.8218	49.8172	83.8218
CP027623.1_1495001_1496001		89.9023	86.7356	1.27768	4.44428	0.0574419	0.999979		0.133333	0.890631		136.666	111.638	254.662	452.527	294.808	201.771
CP027619.1_19824001_19825001		89.8991	69.002	-1.37014	3.16247	0.0574485	0.999979		0.133333	0.890631		172.164	160.602	23.1511	77.8061	49.8172	101.185
CP027620.1_14355001_14356001		89.8968	60.7248	-1.16374	2.73663	0.0574531	0.999979		0.133333	0.890631		117.142	112.618	60.1928	58.131	34.1213	53.8855
CP027631.1_17462001_17463001		89.8808	6.87597	-1.49347	0.616564	0.0574856	0.999979		0.133333	0.890631		31.9479	22.5235	0	16.0978	7.5067	9.57964
CP027629.1_17180001_17181001		89.8802	70.2324	3.19046	3.22946	0.057487	0.999979		0.533333	0.925904		16.8614	15.6685	472.282	67.9686	68.2427	8.38218
CP027622.1_18256001_18257001		89.8642	40.2327	-1.4797	1.85721	0.0575194	0.999979		0.133333	0.890631		74.5451	60.7156	9.26043	36.6672	13.6485	32.93
CP027619.1_1522001_1523001		89.8627	86.8713	2.50484	4.45831	0.0575226	0.999979		0.533333	0.925904		66.5582	51.902	87.9741	468.625	734.974	49.6944
CP027627.1_22852001_22853001		89.8322	59.8111	-1.49712	2.69338	0.0575846	0.999979		0.266667	0.925904		168.614	76.3841	87.9741	27.724	26.6147	38.9173
CP027629.1_2535001_2536001		89.8161	32.605	-1.43581	1.56877	0.0576174	0.999979		0.133333	0.890631		70.1079	36.2335	32.4115	16.0978	10.9188	23.3504
CP027621.1_6366001_6367001		89.8096	15.7048	-1.58292	0.95642	0.0576307	0.999979		0.133333	0.890631		37.2726	35.2542	0	9.83755	21.1552	10.7771
CP027622.1_16389001_16390001		89.8057	46.0052	-2.12085	2.08538	0.0576386	0.999979		0.266667	0.925904		161.514	26.4406	0	25.041	18.4255	35.9236
CP027630.1_524001_525001		89.7992	46.1074	-1.98349	2.08947	0.057652	0.999979		0.133333	0.890631		115.367	67.5705	0	33.09	11.6013	40.7135
CP027624.1_8971001_8972001		89.7858	21.7882	-1.42018	1.1769	0.0576793	0.999979		0.133333	0.890631		51.4716	27.4199	23.1511	15.2035	6.82427	17.3631
CP027631.1_4873001_4874001		89.7594	13.679	-1.55098	0.880141	0.0577331	0.999979		0.133333	0.890631		44.3721	23.5028	0	10.7319	11.6013	17.3631
CP027633.1_9456001_9457001		89.7574	36.2495	-1.34005	1.70346	0.0577372	0.999979		0.133333	0.890631		75.4326	39.1713	32.4115	18.7808	16.3782	25.7453
CP027632.1_13353001_13354001		89.7538	58.7427	-2.62434	2.64384	0.0577446	0.999979		0.266667	0.925904		250.259	47.9849	87.9741	12.5205	2.72971	10.7771
CP027630.1_3947001_3948001		89.752	50.2452	-1.30841	2.26373	0.0577482	0.999979		0.133333	0.890631		118.03	53.8606	23.1511	36.6672	30.7092	45.5033
CP027631.1_4499001_4500001		89.7038	29.4115	-1.60003	1.45342	0.0578469	0.999979		0.133333	0.890631		75.4326	27.4199	18.5209	25.9354	6.14184	17.9618
CP027627.1_13954001_13955001		89.6874	3.8649	-1.14957	0.476521	0.0578806	0.999979		0.133333	0.890631		17.7488	25.4614	9.26043	7.15458	11.6013	10.1784
CP027632.1_6081001_6082001		89.6657	10.519	-1.60735	0.763245	0.057925	0.999979		0.133333	0.890631		45.2595	17.6271	0	12.5205	15.6958	7.18473
CP027619.1_3909001_3910001		89.6458	18.2138	-1.62979	1.04859	0.0579657	0.999979		0.133333	0.890631		55.0214	23.5028	0	11.6262	15.6958	16.7644
CP027620.1_9167001_9168001		89.6151	38.182	-1.77375	1.77594	0.0580288	0.999979		0.133333	0.890631		68.333	70.5084	0	18.7808	25.2498	29.9364
CP027628.1_11547001_11548001		89.6048	14.0001	-1.51258	0.892976	0.0580499	0.999979		0.133333	0.890631		36.3851	31.3371	0	15.2035	16.3782	9.57964
CP027619.1_5665001_5666001		89.6032	97.5567	1.43563	6.45515	0.0580534	0.999979		0.133333	0.890631		354.977	563.088	1134.4	1466.69	1411.94	953.773
CP027630.1_2000001_2001001		89.5603	25.3379	-1.60955	1.30487	0.0581415	0.999979		0.266667	0.925904		69.2205	24.4821	4.63021	15.2035	27.2971	9.57964
CP027626.1_1248001_1249001		89.5593	35.3592	-1.47116	1.66962	0.0581436	0.999979		0.133333	0.890631		78.0949	39.1713	13.8906	28.6183	10.2364	29.3376
CP027630.1_16833001_16834001		89.5266	13.1345	-1.88187	0.861217	0.058211	0.999979		0.10021	0.890631		47.0344	25.4614	0	11.6262	19.7904	2.39491
CP027627.1_18715001_18716001		89.5221	18.5057	-1.55243	1.05984	0.0582203	0.999979		0.133333	0.890631		45.2595	32.3163	0	15.2035	13.6485	17.3631
CP027623.1_15575001_15576001		89.5177	27.4761	-1.76162	1.38193	0.0582294	0.999979		0.133333	0.890631		67.4456	36.2335	0	25.9354	10.9188	17.9618
CP027627.1_6047001_6048001		89.5055	42.0221	-1.24043	1.92855	0.0582545	0.999979		0.133333	0.890631		55.9089	76.3841	18.5209	31.3013	25.2498	34.1275
CP027628.1_19500001_19501001		89.5048	7.51671	1.38441	0.643262	0.0582559	0.999979		0.133333	0.890631		4.43721	10.7721	23.1511	18.7808	15.0134	23.9491
CP027633.1_38001_39001		89.5021	62.2179	-1.24739	2.808	0.0582615	0.999979		0.133333	0.890631		166.839	81.2805	64.823	42.9275	38.2159	64.6626
CP027622.1_2620001_2621001		89.4889	98.4281	4.81144	6.92161	0.0582888	0.999979		0.133333	0.890631		31.9479	110.659	7575.03	135.043	159.688	164.65
CP027632.1_857001_858001		89.4556	34.5491	-1.22957	1.63812	0.0583575	0.999979		0.133333	0.890631		59.4586	47.0056	18.5209	24.1467	18.4255	28.1402
CP027623.1_5423001_5424001		89.4438	62.9521	-1.47218	2.84156	0.058382	0.999979		0.266667	0.925904		85.1944	188.022	23.1511	52.7651	86.6682	29.9364
CP027628.1_18083001_18084001		89.4433	31.4958	-1.59037	1.5268	0.058383	0.999979		0.133333	0.890631		75.4326	33.2956	18.5209	7.15458	13.6485	32.3313
CP027628.1_7561001_7562001		89.4406	67.36	-1.13543	3.07231	0.0583885	0.999979		0.133333	0.890631		176.601	112.618	64.823	52.7651	61.4184	83.8218
CP027630.1_17275001_17276001		89.4394	12.4734	-1.48411	0.836794	0.0583911	0.999979		0.133333	0.890631		39.9349	24.4821	0	14.3092	11.6013	13.7707
CP027629.1_16986001_16987001		89.3876	45.9789	1.28892	2.08446	0.0584984	0.999979		0.133333	0.890631		22.1861	24.4821	46.3021	59.9196	57.3239	63.4651
CP027632.1_18637001_18638001		89.3855	5.60469	-1.60133	0.557386	0.0585028	0.999979		0.10021	0.890631		20.4112	33.2956	0	15.2035	4.09456	10.7771
CP027625.1_1647001_1648001		89.3707	82.7787	-2.08757	4.08001	0.0585335	0.999979		0.8	0.946653		680.668	84.2184	9.26043	110.002	124.884	108.37
CP027628.1_2058001_2059001		89.3685	22.6523	-1.62268	1.20932	0.0585381	0.999979		0.133333	0.890631		45.2595	43.0885	0	16.0978	12.2837	22.1529
CP027627.1_8509001_8510001		89.3677	10.5219	1.60857	0.763535	0.0585397	0.999979		0.133333	0.890631		12.4242	1.95857	23.1511	25.041	20.4728	21.5542
CP027630.1_878001_879001		89.3624	83.3246	-2.429	4.1245	0.0585507	0.999979		0.133333	0.890631		697.53	148.851	0	139.514	52.5469	114.357
CP027627.1_7607001_7608001		89.3545	17.1688	-1.55724	1.00902	0.0585671	0.999979		0.133333	0.890631		44.3721	30.3578	0	17.8865	10.9188	15.5669
CP027623.1_2736001_2737001		89.3479	88.1674	-1.30546	4.59665	0.0585807	0.999979		0.133333	0.890631		488.093	402.485	305.594	159.19	83.9385	177.223
CP027629.1_15243001_15244001		89.3448	66.6521	-2.14458	3.03337	0.0585872	0.999979		0.133333	0.890631		252.921	118.493	0	63.4969	21.8377	74.8409
CP027620.1_13735001_13736001		89.3335	88.1192	-1.60887	4.59002	0.0586107	0.999979		0.266667	0.925904		695.755	274.199	55.5626	137.726	111.918	325.109
CP027628.1_13570001_13571001		89.3271	41.536	-1.64584	1.90813	0.058624	0.999979		0.133333	0.890631		102.056	44.0677	18.5209	36.6672	6.82427	29.9364
CP027621.1_13583001_13584001		89.3061	86.3094	-1.51783	4.39802	0.0586677	0.999979		0.133333	0.890631		535.128	291.826	46.3021	207.483	89.3979	228.714
CP027628.1_15176001_15177001		89.2548	3.52921	-1.49491	0.458457	0.0587744	0.999979		0.10021	0.890631		25.7358	22.5235	0	13.4148	4.77699	10.7771
CP027632.1_3872001_3873001		89.2321	34.1434	-1.82927	1.62283	0.0588219	0.999979		0.133333	0.890631		89.6317	36.2335	0	15.2035	20.4728	28.1402
CP027628.1_11753001_11754001		89.2279	38.3557	-1.76714	1.78276	0.0588304	0.999979		0.133333	0.890631		84.307	54.8399	0	25.041	24.5674	25.1466
CP027622.1_2119001_2120001		89.2116	17.6402	-1.54791	1.02758	0.0588645	0.999979		0.133333	0.890631		45.2595	30.3578	0	16.0978	12.2837	16.7644
CP027629.1_10916001_10917001		89.2085	9.61847	-1.46231	0.729429	0.058871	0.999979		0.133333	0.890631		35.4977	23.5028	0	13.4148	14.331	8.98091
CP027619.1_28813001_28814001		89.204	33.4997	-1.82517	1.60143	0.0588804	0.999979		0.10021	0.890631		85.1944	38.192	4.63021	5.36594	36.8511	17.3631
CP027622.1_2885001_2886001		89.1992	36.0204	-1.40973	1.69402	0.0588904	0.999979		0.133333	0.890631		90.5191	26.4406	18.5209	22.3581	22.5201	23.3504
CP027621.1_6914001_6915001		89.1759	12.666	-1.47129	0.842522	0.0589392	0.999979		0.133333	0.890631		39.0475	25.4614	0	12.5205	14.331	13.172
CP027629.1_16663001_16664001		89.1611	11.5013	-1.38191	0.797509	0.0589701	0.999979		0.266667	0.925904		44.3721	15.6685	4.63021	11.6262	16.3782	9.57964
CP027633.1_18237001_18238001		89.1563	29.7399	-1.47847	1.46493	0.05898	0.999979		0.133333	0.890631		57.6837	44.0677	4.63021	26.8297	24.5674	11.9745
CP027622.1_1699001_1700001		89.1375	42.2979	1.48477	1.93867	0.0590194	0.999979		0.133333	0.890631		25.7358	11.7514	78.7136	50.0821	42.3105	44.3058
CP027621.1_4531001_4532001		89.1157	77.2426	1.2542	3.65751	0.0590652	0.999979		0.133333	0.890631		70.9954	74.4255	259.292	143.986	177.431	117.949
CP027624.1_5809001_5810001		89.1111	20.8235	-1.64764	1.14124	0.0590749	0.999979		0.133333	0.890631		47.0344	36.2335	9.26043	11.6262	26.6147	3.59236
CP027624.1_14167001_14168001		89.0892	96.0665	2.78523	5.93753	0.0591207	0.999979		0.133333	0.890631		51.4716	227.194	2833.69	339.843	306.41	377.198
CP027624.1_18015001_18016001		89.067	6.03964	-1.79064	0.580134	0.0591673	0.999979		0.10021	0.890631		17.7488	40.1506	0	1.78865	11.6013	13.7707
CP027626.1_18585001_18586001		89.0508	13.4075	-1.23504	0.871016	0.0592013	0.999979		0.133333	0.890631		36.3851	24.4821	4.63021	16.0978	12.2837	14.3695
CP027628.1_8875001_8876001		89.0186	78.9474	1.59735	3.77331	0.0592691	0.999979		0.266667	0.925904		97.6186	31.3371	268.552	249.516	178.796	88.6117
CP027629.1_14094001_14095001		88.9927	87.9324	1.4469	4.56728	0.0593235	0.999979		0.133333	0.890631		104.718	141.017	560.256	169.921	372.605	243.083
CP027626.1_22549001_22550001		88.9926	41.936	-1.59813	1.92496	0.0593237	0.999979		0.133333	0.890631		102.056	45.047	4.63021	32.1956	19.108	35.3249
CP027621.1_16697001_16698001		88.9796	20.9957	-1.23877	1.14746	0.0593513	0.999979		0.133333	0.890631		50.5842	23.5028	13.8906	16.0978	15.6958	16.1656
CP027630.1_3571001_3572001		88.9794	34.6572	-1.32904	1.6422	0.0593515	0.999979		0.133333	0.890631		76.32	33.2956	23.1511	27.724	17.0607	19.758
CP027628.1_14595001_14596001		88.975	9.55571	-1.36589	0.72642	0.0593608	0.999979		0.133333	0.890631		20.4112	36.2335	4.63021	16.9921	12.9661	5.98727
CP027631.1_16473001_16474001		88.9604	93.8524	-2.12828	5.42871	0.0593917	0.999979		0.266667	0.925904		1610.71	366.252	27.7813	507.081	144.675	218.536
CP027632.1_23350001_23351001		88.9576	6.36074	-1.12783	0.593898	0.0593975	0.999979		0.133333	0.890631		28.3981	18.6064	9.26043	8.94323	12.2837	11.3758
CP027633.1_6611001_6612001		88.9528	58.0115	-1.52562	2.60689	0.0594076	0.999979		0.266667	0.925904		177.488	54.8399	74.0834	26.8297	25.2498	41.3122
CP027628.1_17896001_17897001		88.9384	32.4124	-2.52019	1.56088	0.059438	0.999979		0.240327	0.925904		99.3935	31.3371	41.6719	14.3092	2.04728	1.79618
CP027624.1_15373001_15374001		88.9384	78.1388	1.49103	3.71757	0.0594381	0.999979		0.133333	0.890631		36.3851	95.9698	305.594	181.548	117.377	145.491
CP027622.1_4036001_4037001		88.9133	51.5442	-1.4535	2.32177	0.0594911	0.999979		0.133333	0.890631		86.9693	100.866	9.26043	48.2934	26.6147	47.2995
CP027626.1_21594001_21595001		88.8909	8.9354	-1.20016	0.699875	0.0595384	0.999979		0.133333	0.890631		27.5107	25.4614	4.63021	8.94323	15.6958	12.5733
CP027624.1_15235001_15236001		88.8873	35.5942	-1.8607	1.67837	0.059546	0.999979		0.133333	0.890631		96.7312	35.2542	0	21.4638	15.0134	29.3376
CP027619.1_3874001_3875001		88.8768	10.214	-1.1876	0.7529	0.0595683	0.999979		0.133333	0.890631		33.7228	20.5649	9.26043	11.6262	8.87155	16.1656
CP027628.1_466001_467001		88.8623	35.7182	-1.8083	1.68246	0.0595988	0.999979		0.133333	0.890631		81.6447	48.9642	0	30.407	23.8849	13.7707
CP027629.1_1098001_1099001		88.8614	78.8598	-1.36917	3.76773	0.0596008	0.999979		0.133333	0.890631		351.427	156.685	111.125	126.994	38.8983	117.351
CP027623.1_1758001_1759001		88.8455	31.8709	-1.88385	1.54155	0.0596344	0.999979		0.133333	0.890631		87.8568	32.3163	0	18.7808	10.2364	29.3376
CP027621.1_378001_379001		88.8374	66.5105	-1.15421	3.02508	0.0596517	0.999979		0.133333	0.890631		163.289	118.493	41.6719	72.4402	55.2766	80.8282
CP027627.1_3614001_3615001		88.8236	74.611	2.5145	3.48461	0.0596808	0.999979		0.266667	0.925904		23.0735	37.2128	509.323	79.5948	84.6209	34.1275
CP027624.1_4603001_4604001		88.8224	54.0882	-2.13622	2.43347	0.0596833	0.999979		0.533333	0.925904		214.761	26.4406	9.26043	38.4559	6.82427	50.2931
CP027626.1_45001_46001		88.795	75.2372	-1.28484	3.52611	0.0597414	0.999979		0.133333	0.890631		246.709	170.395	143.537	70.6515	43.6753	89.8091
CP027624.1_17119001_17120001		88.782	18.9421	-1.69993	1.07612	0.0597691	0.999979		0.533333	0.925904		70.1079	10.7721	4.63021	10.7319	11.6013	18.5606
CP027626.1_2249001_2250001		88.7764	21.9765	2.80069	1.1835	0.0597811	0.999979		0.10021	0.890631		4.43721	4.89642	120.386	12.5205	12.2837	11.9745
CP027619.1_3065001_3066001		88.7734	21.2278	-1.30858	1.1558	0.0597875	0.999979		0.133333	0.890631		45.2595	31.3371	9.26043	22.3581	9.55398	17.9618
CP027628.1_14145001_14146001		88.769	5.72438	-1.17847	0.564142	0.0597968	0.999979		0.133333	0.890631		25.7358	21.5442	4.63021	8.94323	14.331	10.1784
CP027619.1_9938001_9939001		88.7661	50.092	-1.22079	2.25682	0.0598029	0.999979		0.133333	0.890631		109.155	56.7984	37.0417	38.4559	29.3444	37.7198
CP027633.1_5301001_5302001		88.7235	35.0337	-1.44701	1.65734	0.0598935	0.999979		0.133333	0.890631		60.3461	55.8191	4.63021	29.5127	19.108	26.344
CP027628.1_14580001_14581001		88.7215	52.9118	-1.6149	2.382	0.0598977	0.999979		0.8	0.946653		32.8354	172.354	13.8906	38.4559	36.1686	40.7135
CP027621.1_5464001_5465001		88.7047	95.8271	1.58615	5.87631	0.0599335	0.999979		0.133333	0.890631		231.622	330.998	1527.97	611.717	805.946	439.466
CP027623.1_2356001_2357001		88.6913	7.64369	-1.45367	0.64777	0.059962	0.999979		0.133333	0.890631		33.7228	21.5442	0	14.3092	8.18912	11.9745
CP027627.1_26209001_26210001		88.6851	73.2099	1.4389	3.40286	0.0599754	0.999979		0.133333	0.890631		32.8354	76.3841	157.427	141.303	213.6	80.8282
CP027619.1_21086001_21087001		88.6729	19.2165	-1.54101	1.08522	0.0600012	0.999979		0.266667	0.925904		51.4716	26.4406	4.63021	26.8297	8.18912	10.1784
CP027626.1_1326001_1327001		88.6579	11.5626	1.4854	0.79938	0.0600334	0.999979		0.133333	0.890631		7.98698	7.83427	41.6719	13.4148	25.9322	16.1656
CP027628.1_17384001_17385001		88.6276	71.5022	-1.07073	3.30594	0.060098	0.999979		0.133333	0.890631		178.376	155.706	69.4532	86.7493	64.8306	95.7964
CP027633.1_20065001_20066001		88.612	23.1383	-1.70269	1.22724	0.0601313	0.999979		0.133333	0.890631		63.8958	27.4199	0	14.3092	12.2837	22.7516
CP027631.1_14349001_14350001		88.6072	37.2362	2.3211	1.74141	0.0601416	0.999979		0.133333	0.890631		11.5367	7.83427	23.1511	14.3092	127.614	25.7453
CP027625.1_3797001_3798001		88.6006	70.3827	1.23516	3.23981	0.0601558	0.999979		0.133333	0.890631		48.8093	60.7156	148.167	102.847	170.607	95.7964
CP027633.1_3359001_3360001		88.5824	41.9403	-1.23604	1.92516	0.0601947	0.999979		0.133333	0.890631		72.7703	58.757	23.1511	24.1467	23.2025	39.516
CP027632.1_5033001_5034001		88.5718	11.7056	1.32327	0.805926	0.0602174	0.999979		0.133333	0.890631		6.2121	11.7514	18.5209	21.4638	18.4255	29.9364
CP027628.1_12177001_12178001		88.5609	50.5678	-2.21154	2.27899	0.0602406	0.999979		0.266667	0.925904		179.263	41.1299	0	14.3092	16.3782	56.8791
CP027631.1_16474001_16475001		88.5551	98.3741	-1.7456	6.8849	0.0602531	0.999979		0.266667	0.925904		3804.46	1160.45	513.954	1494.41	421.057	529.874
CP027631.1_18025001_18026001		88.555	89.8575	3.72565	4.8026	0.0602534	0.999979		0.133333	0.890631		30.173	38.192	1648.36	68.8629	62.1009	55.6817
CP027633.1_4874001_4875001		88.5476	13.1054	-1.62488	0.859951	0.0602692	0.999979		0.133333	0.890631		51.4716	16.6478	0	8.94323	15.0134	13.7707
CP027624.1_7998001_7999001		88.5292	64.9663	1.57688	2.94272	0.0603087	0.999979		0.266667	0.925904		37.2726	35.2542	37.0417	179.759	88.0331	123.338
CP027631.1_17738001_17739001		88.522	63.93	-1.12124	2.89024	0.060324	0.999979		0.133333	0.890631		116.255	137.1	41.6719	61.7083	53.9117	73.0448
CP027619.1_20496001_20497001		88.4982	75.9057	-1.1423	3.57119	0.0603752	0.999979		0.133333	0.890631		232.51	180.188	55.5626	122.522	109.188	83.2231
CP027619.1_27298001_27299001		88.4799	40.6574	-1.78664	1.87379	0.0604144	0.999979		0.133333	0.890631		80.7572	68.5498	0	34.8786	23.8849	20.9555
CP027624.1_15988001_15989001		88.4587	26.3771	-1.37493	1.34145	0.0604599	0.999979		0.133333	0.890631		40.8223	48.9642	9.26043	30.407	11.6013	14.9682
CP027625.1_10212001_10213001		88.4541	60.6927	-1.70964	2.73526	0.0604699	0.999979		0.133333	0.890631		192.575	78.3427	4.63021	38.4559	51.8644	63.4651
CP027627.1_18913001_18914001		88.4397	60.6226	-1.63871	2.73128	0.0605008	0.999979		0.133333	0.890631		162.402	98.9076	92.6043	43.8218	13.6485	26.9427
CP027628.1_2207001_2208001		88.4162	45.363	-1.16958	2.05955	0.0605516	0.999979		0.133333	0.890631		78.9824	62.6741	32.4115	32.1956	26.6147	34.7262
CP027625.1_13281001_13282001		88.398	75.5203	-1.46601	3.54735	0.0605909	0.999979		0.133333	0.890631		319.479	129.265	32.4115	122.522	51.182	113.758
CP027622.1_17224001_17225001		88.3951	55.5624	-1.71134	2.49886	0.0605969	0.999979		0.133333	0.890631		161.514	67.5705	4.63021	25.041	45.7226	57.4778
CP027623.1_338001_339001		88.391	87.7295	4.34951	4.54687	0.060606	0.999979		0.133333	0.890631		15.0865	22.5235	1463.15	43.8218	34.1213	22.7516
CP027628.1_9139001_9140001		88.3842	20.1025	-1.26807	1.11669	0.0606205	0.999979		0.133333	0.890631		31.0605	41.1299	23.1511	15.2035	8.87155	16.1656
CP027623.1_16524001_16525001		88.3782	34.4265	-1.96851	1.6341	0.0606334	0.999979		0.266667	0.925904		104.718	26.4406	0	13.4148	14.331	32.3313
CP027619.1_10801001_10802001		88.3752	36.0087	1.53554	1.69382	0.06064	0.999979		0.133333	0.890631		17.7488	12.7307	78.7136	39.3502	39.5808	26.9427
CP027624.1_4629001_4630001		88.346	86.8815	-1.05911	4.45943	0.0607029	0.999979		0.133333	0.890631		422.422	325.122	222.25	175.287	143.31	178.421
CP027631.1_15179001_15180001		88.3259	66.5222	1.40405	3.02543	0.0607464	0.999979		0.133333	0.890631		25.7358	59.7363	125.016	136.831	65.513	126.332
CP027624.1_17597001_17598001		88.3232	75.786	1.23229	3.56368	0.0607522	0.999979		0.133333	0.890631		89.6317	47.9849	162.057	186.914	180.161	118.548
CP027625.1_7350001_7351001		88.3223	9.77464	-1.26696	0.735927	0.0607542	0.999979		0.133333	0.890631		15.974	39.1713	9.26043	8.04891	12.2837	14.3695
CP027624.1_14572001_14573001		88.3194	23.9236	-1.3196	1.25446	0.0607605	0.999979		0.133333	0.890631		52.3591	30.3578	9.26043	25.041	12.2837	16.7644
CP027624.1_13875001_13876001		88.3088	24.9672	-1.7568	1.29195	0.0607835	0.999979		0.133333	0.890631		54.134	43.0885	0	14.3092	8.18912	28.1402
CP027628.1_18673001_18674001		88.2701	54.9552	-1.36035	2.47142	0.0608672	0.999979		0.266667	0.925904		156.19	46.0263	37.0417	41.1389	31.3916	47.2995
CP027631.1_18244001_18245001		88.23	16.9425	-1.45551	1.00176	0.0609542	0.999979		0.266667	0.925904		55.9089	15.6685	4.63021	16.0978	12.2837	14.9682
CP027624.1_758001_759001		88.2196	44.6288	-1.38999	2.03362	0.0609768	0.999979		0.133333	0.890631		110.043	39.1713	18.5209	34.8786	21.8377	35.9236
CP027623.1_1494001_1495001		88.1927	26.5741	1.37642	1.3483	0.0610352	0.999979		0.133333	0.890631		14.1991	11.7514	27.7813	45.6105	37.5335	23.3504
CP027621.1_2106001_2107001		88.1844	7.42184	-1.5562	0.638582	0.0610532	0.999979		0.133333	0.890631		41.7098	14.6892	0	12.5205	7.5067	12.5733
CP027630.1_13751001_13752001		88.1429	36.5035	-1.8595	1.71315	0.0611436	0.999979		0.133333	0.890631		102.056	33.2956	0	16.9921	21.8377	28.7389
CP027619.1_7854001_7855001		88.1209	16.0697	-1.21408	0.969296	0.0611914	0.999979		0.133333	0.890631		39.0475	24.4821	18.5209	16.9921	10.9188	10.7771
CP027628.1_8148001_8149001		88.1206	91.2938	-1.5734	4.99906	0.0611921	0.999979		0.133333	0.890631		827.096	450.47	64.823	423.015	217.012	148.484
CP027632.1_19228001_19229001		88.1186	72.1838	-1.51379	3.34476	0.0611964	0.999979		0.266667	0.925904		284.869	109.68	23.1511	112.685	47.0875	88.0129
CP027624.1_4368001_4369001		88.1098	30.0873	-1.66035	1.47767	0.0612158	0.999979		0.133333	0.890631		58.5712	49.9434	0	20.5694	18.4255	22.7516
CP027631.1_5151001_5152001		88.1062	65.0845	-1.33831	2.94818	0.0612236	0.999979		0.133333	0.890631		189.913	92.0526	69.4532	33.09	37.5335	84.4206
CP027626.1_6008001_6009001		88.1032	30.3412	-1.76136	1.48612	0.06123	0.999979		0.133333	0.890631		70.9954	41.1299	0	13.4148	15.6958	29.9364
CP027633.1_3333001_3334001		88.0914	30.9338	-1.73947	1.5067	0.0612558	0.999979		0.533333	0.925904		95.8438	16.6478	4.63021	16.9921	14.331	26.344
CP027621.1_6738001_6739001		88.083	96.2811	-1.42507	6.0013	0.061274	0.999979		0.133333	0.890631		1698.56	759.924	717.683	326.428	256.593	534.065
CP027628.1_19279001_19280001		88.0702	87.7529	4.76193	4.54883	0.061302	0.999979		0.533333	0.925904		8.87442	19.5857	1495.56	18.7808	15.6958	46.102
CP027633.1_3859001_3860001		88.0449	72.7443	-1.74773	3.37691	0.0613573	0.999979		0.266667	0.925904		368.288	61.6948	23.1511	49.1878	120.79	57.4778
CP027629.1_3563001_3564001		88.0281	28.1855	-1.80832	1.40872	0.0613941	0.999979		0.133333	0.890631		82.5321	24.4821	0	18.7808	12.9661	22.7516
CP027627.1_8161001_8162001		88.0214	83.7785	2.2666	4.16286	0.0614089	0.999979		0.533333	0.925904		63.0084	48.9642	23.1511	366.672	504.314	177.822
CP027619.1_28211001_28212001		88.0166	10.3512	1.36027	0.757199	0.0614192	0.999979		0.133333	0.890631		10.6493	5.8757	32.4115	16.0978	25.2498	16.7644
CP027629.1_159001_160001		88.0057	7.68164	-1.55383	0.649631	0.0614432	0.999979		0.133333	0.890631		16.8614	40.1506	0	16.0978	7.5067	9.57964
CP027620.1_15258001_15259001		88.0029	11.5144	1.39846	0.797978	0.0614493	0.999979		0.133333	0.890631		7.09954	9.79283	27.7813	18.7808	32.0741	13.172
CP027633.1_20243001_20244001		88.0023	22.6392	-1.49561	1.20905	0.0614506	0.999979		0.133333	0.890631		42.5972	42.1092	4.63021	16.9921	26.6147	7.18473
CP027620.1_9575001_9576001		87.9915	14.9823	-1.46977	0.930516	0.0614741	0.999979		0.133333	0.890631		33.7228	35.2542	0	12.5205	14.331	16.1656
CP027625.1_1458001_1459001		87.9416	61.1131	-1.5242	2.75311	0.0615837	0.999979		0.266667	0.925904		189.025	71.4877	13.8906	37.5616	47.7699	76.0384
CP027630.1_3318001_3319001		87.9249	35.6059	1.912	1.67877	0.0616203	0.999979		0.266667	0.925904		15.0865	8.81355	9.26043	46.5048	85.3034	33.5287
CP027626.1_25128001_25129001		87.9248	65.9208	-1.07529	2.99439	0.0616206	0.999979		0.133333	0.890631		112.705	155.706	60.1928	62.6026	59.3711	71.8473
CP027619.1_27988001_27989001		87.9182	39.3919	-1.55379	1.82181	0.0616351	0.999979		0.133333	0.890631		78.9824	55.8191	4.63021	41.1389	23.8849	16.7644
CP027621.1_3104001_3105001		87.9127	25.678	1.81687	1.3172	0.0616472	0.999979		0.133333	0.890631		11.5367	7.83427	83.3438	25.9354	21.1552	20.3567
CP027626.1_3356001_3357001		87.8995	14.5226	1.39156	0.912075	0.0616761	0.999979		0.133333	0.890631		12.4242	5.8757	37.0417	23.2524	23.8849	17.9618
CP027624.1_1763001_1764001		87.8743	79.6947	2.08155	3.82816	0.0617315	0.999979		0.133333	0.890631		62.121	38.192	546.365	162.767	77.7967	77.8346
CP027621.1_1832001_1833001		87.8369	11.4108	-1.60652	0.794284	0.0618139	0.999979		0.8	0.946653		50.5842	11.7514	13.8906	3.57729	12.9661	11.9745
CP027629.1_10656001_10657001		87.833	35.7898	-1.81139	1.68498	0.0618227	0.999979		0.133333	0.890631		96.7312	34.2749	0	21.4638	21.1552	25.1466
CP027627.1_8504001_8505001		87.8325	77.7914	2.28543	3.69485	0.0618236	0.999979		0.133333	0.890631		34.6102	46.0263	560.256	99.2699	53.2293	91.0066
CP027619.1_17163001_17164001		87.8269	71.5752	1.86997	3.31016	0.0618361	0.999979		0.266667	0.925904		33.7228	45.047	37.0417	127.888	312.552	92.8028
CP027628.1_12428001_12429001		87.7941	62.6208	-1.43836	2.82732	0.0619084	0.999979		0.133333	0.890631		167.727	99.8869	23.1511	59.0253	85.3034	25.7453
CP027630.1_1846001_1847001		87.7922	16.9907	1.95247	1.00331	0.0619126	0.999979		0.133333	0.890631		7.98698	5.8757	69.4532	28.6183	12.9661	12.5733
CP027622.1_484001_485001		87.7503	63.1199	-1.25037	2.84926	0.0620053	0.999979		0.133333	0.890631		140.216	116.535	27.7813	60.814	41.628	81.4269
CP027630.1_14423001_14424001		87.7356	83.9288	3.56942	4.17727	0.0620377	0.999979		0.266667	0.925904		16.8614	32.3163	1046.43	66.1799	25.9322	54.4842
CP027619.1_9210001_9211001		87.7241	36.9603	-1.77369	1.73065	0.0620633	0.999979		0.133333	0.890631		74.5451	59.7363	0	24.1467	15.0134	32.3313
CP027621.1_10351001_10352001		87.715	94.3165	4.90555	5.52015	0.0620833	0.999979		0.133333	0.890631		22.1861	28.3992	2940.19	31.3013	30.7092	63.4651
CP027632.1_18321001_18322001		87.7103	34.2251	-1.52169	1.62641	0.0620938	0.999979		0.266667	0.925904		89.6317	25.4614	13.8906	28.6183	11.6013	23.9491
CP027623.1_4357001_4358001		87.7102	20.5724	-1.65156	1.13231	0.0620939	0.999979		0.133333	0.890631		60.3461	23.5028	0	19.6751	13.6485	13.7707
CP027621.1_2231001_2232001		87.7011	93.1197	-1.2266	5.29513	0.0621142	0.999979		0.133333	0.890631		1029.43	385.838	268.552	359.518	281.16	299.364
CP027624.1_18891001_18892001		87.6885	23.4653	-1.42186	1.2385	0.0621421	0.999979		0.133333	0.890631		61.2335	23.5028	4.63021	16.0978	17.7431	19.758
CP027630.1_16458001_16459001		87.6847	73.5966	-1.1559	3.42451	0.0621506	0.999979		0.133333	0.890631		190.8	183.126	50.9323	92.1153	66.8778	122.14
CP027619.1_3144001_3145001		87.6643	47.5625	-2.38468	2.14793	0.0621958	0.999979		0.533333	0.925904		190.8	12.7307	27.7813	41.1389	6.82427	5.38855
CP027628.1_19332001_19333001		87.6582	74.7643	-1.34771	3.49358	0.0622094	0.999979		0.133333	0.890631		224.523	192.919	23.1511	95.6926	103.046	99.9875
CP027627.1_1180001_1181001		87.6301	22.3604	-1.34021	1.19817	0.0622717	0.999979		0.133333	0.890631		41.7098	36.2335	27.7813	17.8865	12.9661	8.38218
CP027622.1_12082001_12083001		87.5953	21.9692	-1.74523	1.18323	0.0623491	0.999979		0.133333	0.890631		53.2465	36.2335	0	13.4148	6.82427	26.344
CP027621.1_18795001_18796001		87.5937	66.8404	2.01284	3.04375	0.0623526	0.999979		0.266667	0.925904		21.2986	39.1713	300.964	67.0742	94.8573	38.9173
CP027625.1_7589001_7590001		87.5865	82.4897	-1.19622	4.05803	0.0623686	0.999979		0.133333	0.890631		299.955	290.847	115.755	148.458	64.1481	186.204
CP027627.1_18751001_18752001		87.5729	47.1057	-1.22209	2.12988	0.0623991	0.999979		0.133333	0.890631		85.1944	66.5913	27.7813	36.6672	21.8377	42.5097
CP027628.1_743001_744001		87.5425	23.2741	-1.31013	1.23167	0.0624668	0.999979		0.133333	0.890631		43.4847	38.192	4.63021	18.7808	15.6958	21.5542
CP027629.1_17590001_17591001		87.5421	34.5944	-1.26438	1.64031	0.0624676	0.999979		0.133333	0.890631		66.5582	41.1299	18.5209	31.3013	17.0607	21.5542
CP027623.1_6174001_6175001		87.5251	42.619	-1.55052	1.95139	0.0625057	0.999979		0.266667	0.925904		118.03	29.3785	13.8906	20.5694	21.8377	40.7135
CP027629.1_2150001_2151001		87.5229	94.9718	2.09138	5.66172	0.0625105	0.999979		0.533333	0.925904		176.601	180.188	1643.73	763.752	508.408	135.312
CP027629.1_14250001_14251001		87.5106	31.9044	1.34864	1.54274	0.0625379	0.999979		0.133333	0.890631		18.6363	11.7514	46.3021	33.09	45.0402	32.93
CP027633.1_19742001_19743001		87.4777	20.9154	-1.69654	1.14482	0.0626116	0.999979		0.133333	0.890631		59.4586	26.4406	0	8.04891	17.0607	20.9555
CP027633.1_15745001_15746001		87.4775	30.6857	1.96037	1.49875	0.0626118	0.999979		0.133333	0.890631		10.6493	9.79283	101.865	19.6751	33.4389	19.1593
CP027625.1_1785001_1786001		87.4769	11.4371	-1.29112	0.795115	0.0626133	0.999979		0.133333	0.890631		41.7098	16.6478	4.63021	14.3092	11.6013	13.172
CP027630.1_9990001_9991001		87.4694	32.389	-1.23208	1.55983	0.06263	0.999979		0.133333	0.890631		50.5842	49.9434	18.5209	27.724	14.331	23.9491
CP027624.1_17799001_17800001		87.426	28.8846	-1.75203	1.43328	0.0627272	0.999979		0.133333	0.890631		78.0949	29.3785	0	18.7808	14.331	23.9491
CP027619.1_891001_892001		87.4164	33.761	-1.87037	1.61022	0.0627487	0.999979		0.266667	0.925904		100.281	25.4614	0	25.9354	18.4255	17.9618
CP027623.1_17998001_17999001		87.414	66.925	-1.82345	3.04886	0.0627542	0.999979		0.266667	0.925904		280.432	66.5913	27.7813	116.262	25.2498	23.9491
CP027620.1_7640001_7641001		87.3774	91.5813	-2.45584	5.04463	0.0628362	0.999979		0.133333	0.890631		1213.13	403.465	0	223.581	180.161	177.822
CP027628.1_658001_659001		87.3746	30.6375	-1.49387	1.49677	0.0628424	0.999979		0.266667	0.925904		80.7572	23.5028	9.26043	13.4148	21.1552	26.344
CP027631.1_289001_290001		87.3739	79.6713	-1.37696	3.82702	0.0628441	0.999979		0.133333	0.890631		318.592	211.525	185.209	100.164	39.5808	89.8091
CP027621.1_17433001_17434001		87.3544	27.2762	-1.54265	1.37493	0.0628878	0.999979		0.266667	0.925904		63.0084	33.2956	9.26043	33.9843	10.2364	10.1784
CP027622.1_2359001_2360001		87.3487	96.8386	2.33299	6.18409	0.0629006	0.999979		0.266667	0.925904		157.965	283.013	2764.24	880.908	608.725	201.771
CP027627.1_7201001_7202001		87.3436	86.5575	-1.33987	4.42607	0.0629121	0.999979		0.133333	0.890631		491.643	308.474	60.1928	148.458	261.37	156.867
CP027620.1_15259001_15260001		87.3409	33.9668	2.6906	1.61745	0.0629183	0.999979		0.133333	0.890631		4.43721	9.79283	148.167	17.8865	28.6619	10.1784
CP027629.1_7408001_7409001		87.3373	8.17059	-1.17291	0.67084	0.0629262	0.999979		0.133333	0.890631		24.8484	26.4406	4.63021	11.6262	15.6958	9.57964
CP027622.1_9024001_9025001		87.3364	34.8761	-1.48676	1.65141	0.0629284	0.999979		0.133333	0.890631		70.9954	46.0263	4.63021	20.5694	17.7431	34.7262
CP027619.1_28650001_28651001		87.3347	24.5351	-1.59913	1.27717	0.0629322	0.999979		0.8	0.946653		77.2075	12.7307	18.5209	10.7319	17.0607	14.3695
CP027623.1_14299001_14300001		87.3268	21.6423	-1.59877	1.17129	0.0629499	0.999979		0.133333	0.890631		56.7963	28.3992	0	17.8865	15.0134	16.7644
CP027632.1_14333001_14334001		87.3238	63.6439	-1.10295	2.87684	0.0629568	0.999979		0.133333	0.890631		118.917	130.245	55.5626	63.4969	42.3105	70.0511
CP027633.1_1779001_1780001		87.3226	55.9068	1.56432	2.51355	0.0629595	0.999979		0.133333	0.890631		24.8484	29.3785	138.906	33.09	67.5603	88.0129
CP027625.1_11687001_11688001		87.3079	3.54672	-1.3573	0.459277	0.0629925	0.999979		0.133333	0.890631		22.1861	24.4821	0	8.04891	11.6013	10.7771
CP027629.1_650001_651001		87.2961	22.3458	-1.58602	1.1973	0.063019	0.999979		0.133333	0.890631		53.2465	33.2956	0	19.6751	17.0607	14.3695
CP027630.1_3834001_3835001		87.2925	34.4703	-1.51706	1.63558	0.0630272	0.999979		0.266667	0.925904		87.8568	28.3992	9.26043	14.3092	20.4728	32.93
CP027621.1_19459001_19460001		87.2808	9.94541	-1.55396	0.742716	0.0630535	0.999979		0.133333	0.890631		42.5972	18.6064	0	8.04891	17.7431	9.57964
CP027623.1_14421001_14422001		87.2766	29.2801	-1.47224	1.44902	0.0630631	0.999979		0.266667	0.925904		74.5451	25.4614	9.26043	18.7808	12.2837	28.1402
CP027627.1_7820001_7821001		87.2554	20.4279	2.08997	1.12797	0.0631107	0.999979		0.133333	0.890631		5.32465	8.81355	87.9741	16.0978	15.0134	19.758
CP027630.1_10035001_10036001		87.2287	93.3079	-1.17907	5.3308	0.0631711	0.999979		0.133333	0.890631		964.65	464.18	328.745	246.833	295.491	390.969
CP027630.1_2311001_2312001		87.2248	80.0917	2.51839	3.86102	0.0631797	0.999979		0.266667	0.925904		28.3981	48.9642	41.6719	640.335	131.708	68.2549
CP027619.1_1825001_1826001		87.2148	16.6886	-1.58582	0.991708	0.0632023	0.999979		0.133333	0.890631		36.3851	38.192	0	12.5205	8.18912	22.1529
CP027626.1_6404001_6405001		87.1956	87.0216	1.14668	4.47481	0.0632458	0.999979		0.133333	0.890631		130.454	142.975	305.594	399.762	255.91	250.268
CP027633.1_4075001_4076001		87.1771	26.6456	-1.38718	1.35075	0.0632878	0.999979		0.133333	0.890631		55.9089	35.2542	4.63021	19.6751	25.2498	14.9682
CP027632.1_5752001_5753001		87.1685	4.34072	-1.45359	0.499635	0.0633071	0.999979		0.133333	0.890631		33.7228	15.6685	0	7.15458	11.6013	11.3758
CP027628.1_17720001_17721001		87.1527	48.0792	-1.33631	2.17068	0.063343	0.999979		0.133333	0.890631		104.718	56.7984	37.0417	20.5694	22.5201	48.4969
CP027619.1_13183001_13184001		87.1516	69.6763	-1.19785	3.20024	0.0633454	0.999979		0.133333	0.890631		186.363	136.12	106.495	57.2367	42.3105	79.032
CP027633.1_5149001_5150001		87.1472	27.4747	-1.55968	1.38192	0.0633553	0.999979		0.133333	0.890631		66.5582	31.3371	4.63021	24.1467	8.18912	24.5478
CP027625.1_2541001_2542001		87.1188	88.1411	3.35157	4.59403	0.0634199	0.999979		0.133333	0.890631		43.4847	32.3163	1365.91	50.0821	73.0197	83.8218
CP027619.1_11588001_11589001		87.1125	73.1719	-1.13001	3.40053	0.0634342	0.999979		0.133333	0.890631		185.475	178.23	115.755	78.7004	50.4996	90.4079
CP027632.1_21071001_21072001		87.1068	55.5186	-1.62497	2.49658	0.0634469	0.999979		0.133333	0.890631		149.978	73.4462	4.63021	44.7162	55.2766	33.5287
CP027621.1_10219001_10220001		87.1024	38.2316	-2.30001	1.77738	0.0634569	0.999979		0.10021	0.890631		50.5842	105.763	0	27.724	1.36485	28.1402
CP027629.1_2580001_2581001		87.043	23.5645	-1.25726	1.24143	0.0635919	0.999979		0.133333	0.890631		48.8093	31.3371	13.8906	13.4148	12.9661	25.1466
CP027621.1_4015001_4016001		87.0424	40.1188	-1.29733	1.85232	0.0635932	0.999979		0.133333	0.890631		74.5451	52.8813	13.8906	36.6672	30.0268	19.758
CP027631.1_14715001_14716001		87.0364	48.3157	2.31373	2.18109	0.0636069	0.999979		0.533333	0.925904		12.4242	14.6892	152.797	31.3013	87.3506	10.7771
CP027625.1_15345001_15346001		87.022	57.4773	3.6023	2.58104	0.0636398	0.999979		0.347558	0.925904		2.66233	12.7307	27.7813	0.894323	144.675	195.784
CP027628.1_15087001_15088001		87.0111	67.3235	-1.16293	3.0699	0.0636645	0.999979		0.133333	0.890631		175.714	115.555	64.823	86.7493	40.2632	68.2549
CP027622.1_17943001_17944001		86.9976	38.6768	-1.83954	1.79508	0.0636953	0.999979		0.133333	0.890631		86.0819	56.7984	0	33.9843	11.6013	27.5415
CP027633.1_13277001_13278001		86.9938	43.0043	-1.80085	1.96815	0.063704	0.999979		0.133333	0.890631		105.606	54.8399	0	23.2524	33.4389	28.1402
CP027624.1_95001_96001		86.9591	15.0933	-1.47501	0.9342	0.0637831	0.999979		0.133333	0.890631		41.7098	27.4199	0	14.3092	15.6958	13.172
CP027621.1_17986001_17987001		86.9578	89.2489	3.12336	4.72331	0.0637861	0.999979		0.533333	0.925904		53.2465	43.0885	1398.32	108.213	155.593	39.516
CP027627.1_18314001_18315001		86.9524	70.352	1.16342	3.23801	0.0637984	0.999979		0.133333	0.890631		55.0214	58.757	92.6043	158.295	123.519	133.516
CP027631.1_18118001_18119001		86.9426	20.3374	1.34162	1.12499	0.0638208	0.999979		0.133333	0.890631		11.5367	10.7721	41.6719	33.09	22.5201	20.9555
CP027632.1_4146001_4147001		86.9407	43.2627	-1.8511	1.97894	0.0638252	0.999979		0.133333	0.890631		102.056	61.6948	0	27.724	15.6958	40.1147
CP027628.1_2300001_2301001		86.9284	18.1145	-1.63228	1.04469	0.0638532	0.999979		0.133333	0.890631		56.7963	21.5442	0	12.5205	11.6013	19.758
CP027621.1_1700001_1701001		86.9278	79.213	-1.68723	3.79317	0.0638547	0.999979		0.266667	0.925904		440.171	127.307	18.5209	112.685	64.8306	149.682
CP027631.1_17670001_17671001		86.9121	79.1546	-1.16579	3.78883	0.0638905	0.999979		0.133333	0.890631		287.531	196.836	87.9741	123.417	64.1481	154.472
CP027619.1_646001_647001		86.8937	21.1417	-1.26796	1.15292	0.0639325	0.999979		0.133333	0.890631		35.4977	40.1506	9.26043	18.7808	9.55398	22.1529
CP027625.1_8039001_8040001		86.8612	80.3982	-1.16027	3.88415	0.0640071	0.999979		0.133333	0.890631		263.57	252.655	180.578	123.417	70.29	92.204
CP027620.1_2129001_2130001		86.8473	19.7303	-1.27909	1.10455	0.0640388	0.999979		0.133333	0.890631		51.4716	21.5442	9.26043	17.8865	12.9661	17.3631
CP027619.1_6283001_6284001		86.8407	79.7443	-1.14117	3.83164	0.064054	0.999979		0.133333	0.890631		268.008	227.194	92.6043	81.3834	93.4925	179.618
CP027622.1_15626001_15627001		86.8296	94.0625	1.31158	5.46919	0.0640794	0.999979		0.133333	0.890631		320.367	177.25	875.11	480.251	595.076	523.887
CP027622.1_14755001_14756001		86.8164	41.9681	-1.51969	1.92626	0.0641097	0.999979		0.266667	0.925904		113.593	28.3992	37.0417	14.3092	23.8849	26.9427
CP027621.1_9329001_9330001		86.81	29.2261	-2.12031	1.44674	0.0641245	0.999979		0.533333	0.925904		107.38	10.7721	0	15.2035	8.87155	23.9491
CP027619.1_4451001_4452001		86.8046	23.3398	-1.41614	1.23426	0.0641368	0.999979		0.133333	0.890631		46.147	35.2542	32.4115	16.9921	8.87155	10.1784
CP027624.1_14076001_14077001		86.7632	34.3215	-1.46756	1.63023	0.064232	0.999979		0.266667	0.925904		78.9824	35.2542	9.26043	16.0978	16.3782	36.5224
CP027632.1_19871001_19872001		86.7532	93.1007	-1.45706	5.29112	0.0642549	0.999979		0.133333	0.890631		881.23	633.596	74.0834	278.134	336.436	408.931
CP027628.1_19022001_19023001		86.7255	56.19	1.425	2.52581	0.0643188	0.999979		0.133333	0.890631		23.9609	35.2542	83.3438	56.3424	128.296	50.8918
[truncated: 3,003 more rows]
