# Supplementary material for: Transcriptomes of Different Tissues of Flax (Linum usitatissimum L.) Cultivars With Diverse Characteristics
Source: Front Genet. 2020 Nov 30;11:565146. doi: 10.3389/fgene.2020.565146 (PMC7755106; doi:10.3389/fgene.2020.565146)
Supplement: Supplementary file 6 [file Data_Sheet_6.xlsx]

## Sheet: stems
Supplementary Data 6. Differential expression analysis between groups of linseed (#3896 and LM98) and fiber flax (Alizee, Atlant, Diplomat, and Universal) genotypes for stems.
The NCBI representative L. usitatissimum genome (GenBank assembly: GCA_000224295.2) was divided into 1000-bp intervals, expression level was quantified as CPM for each interval, and differential expression analysis was performed using edgeR. Genomic regions were sorted according to score values calculated as -log(p-value)*abs(logFC). Top 5000 regions are represented.
Genomic region		Score	LogCPM rank (%)	LogFC	LogCPM	p (QLF test)	FDR (QLF test)		p (Mann-Wh.)	FDR (Mann-Wh.)		LM98_stems	3896_stems	Alizee_stems	Atlant_stems	Diplomat_stems	Universal_stems
CP027621.1_19825001_19826001		773.188	90.0629	-5.77541	4.51754	1.07836e-06	0.088703		0.133333	0.956783		538.617	1027.94	18.7732	19.4982	9.28583	9.65585
CP027622.1_14016001_14017001		670.715	41.7168	5.97371	2.06603	2.68112e-06	0.110271		0.10021	0.956783		0.874378	1.187	64.9842	71.2109	70.0658	78.2123
CP027628.1_8367001_8368001		628.729	70.7806	8.04338	3.22436	4.03183e-06	0.110549		0.10021	0.956783		0.874378	0	200.729	113.598	211.042	129.388
CP027630.1_10408001_10409001		601.079	26.3345	8.6001	1.50795	1.04041e-05	0.213953		0.10021	0.956783		0	0	51.9874	41.5397	52.3383	45.3825
CP027628.1_8366001_8367001		478.139	83.8919	7.06655	3.97585	2.16549e-05	0.304275		0.10021	0.956783		3.49751	0	300.372	198.373	401.823	206.635
CP027630.1_10407001_10408001		516.534	11.9613	8.00767	0.957533	2.42667e-05	0.304275		0.10021	0.956783		0	0	25.9937	29.6712	33.7667	36.6922
CP027633.1_10529001_10530001		464.042	38.8563	5.31185	1.96391	2.58935e-05	0.304275		0.10021	0.956783		0.874378	2.37399	73.6488	88.1659	44.7408	56.9695
CP027620.1_13432001_13433001		473.723	20.1138	8.35498	1.27976	3.90055e-05	0.345395		0.10021	0.956783		0	0	27.4378	42.3874	34.6108	56.0039
CP027628.1_14318001_14319001		428.73	7.355	5.43922	0.752443	4.13347e-05	0.345395		0.10021	0.956783		0.874378	0	23.1055	27.128	28.7017	28.002
CP027630.1_13951001_13952001		426.02	70.7344	-2.67273	3.2218	4.28985e-05	0.345395		0.133333	0.956783		250.947	246.895	40.4346	37.3009	26.1692	52.1416
CP027630.1_10409001_10410001		457.342	1.28135	7.37108	0.38486	4.72197e-05	0.345395		0.10021	0.956783		0	0	20.2173	22.0415	17.7275	21.2429
CP027620.1_3747001_3748001		409.561	93.1179	5.90783	4.90677	5.39751e-05	0.345395		0.133333	0.956783		2.62314	15.431	713.383	597.663	484.552	315.746
CP027628.1_12567001_12568001		401.929	73.7603	-3.51847	3.37029	6.01888e-05	0.345395		0.133333	0.956783		153.016	467.677	20.2173	33.9099	20.26	32.8299
CP027619.1_16790001_16791001		399.016	33.3613	3.75699	1.76328	6.27716e-05	0.345395		0.10021	0.956783		4.37189	3.56099	73.6488	38.9964	54.8708	56.0039
CP027625.1_4836001_4837001		433.537	32.0909	8.81725	1.71677	6.29846e-05	0.345395		0.10021	0.956783		0	0	34.6583	91.5569	53.1825	41.5201
CP027632.1_15892001_15893001		381.078	35.163	-2.82129	1.82939	8.1748e-05	0.355284		0.133333	0.956783		76.9453	112.765	8.66457	18.6505	13.5067	11.587
CP027621.1_16159001_16160001		370.427	66.0151	-2.92169	3.00796	9.60668e-05	0.355284		0.133333	0.956783		146.021	300.31	27.4378	43.2352	20.26	26.0708
CP027630.1_10406001_10407001		400.115	7.22978	7.77517	0.745097	9.65507e-05	0.355284		0.10021	0.956783		0	0	23.1055	17.8027	27.0133	39.589
CP027627.1_24823001_24824001		399.339	8.09901	7.81991	0.786492	9.75468e-05	0.355284		0.10021	0.956783		0	0	21.6614	42.3874	20.26	26.0708
CP027626.1_5389001_5390001		368.694	76.847	2.36199	3.53392	9.86555e-05	0.355284		0.133333	0.956783		34.1008	37.9839	186.288	172.941	189.093	194.082
CP027624.1_15040001_15041001		397.149	6.62558	7.74188	0.715207	0.00010042	0.355284		0.10021	0.956783		0	0	21.6614	29.6712	16.8833	36.6922
CP027628.1_8666001_8667001		366.841	75.1912	-3.72162	3.44539	0.000101513	0.355284		0.133333	0.956783		120.664	547.205	18.7732	22.8892	30.39	28.002
CP027619.1_8494001_8495001		364.048	94.6959	5.904	5.17077	0.000105998	0.355284		0.133333	0.956783		11.3669	9.49597	1191.38	345.034	243.964	760.881
CP027625.1_4835001_4836001		363.737	47.8731	5.009	2.29317	0.000106512	0.355284		0.10021	0.956783		3.49751	1.187	51.9874	140.726	84.4167	54.0727
CP027619.1_10885001_10886001		356.617	91.7648	-4.7628	4.72478	0.000119069	0.355284		0.133333	0.956783		640.045	1108.65	20.2173	72.0586	27.0133	7.72468
CP027620.1_7445001_7446001		349.805	87.4138	-2.58157	4.25456	0.000132676	0.355284		0.133333	0.956783		356.746	656.409	77.9811	108.512	55.715	95.5929
CP027625.1_4834001_4835001		349.384	65.1543	5.25879	2.97057	0.000133574	0.355284		0.10021	0.956783		5.24627	1.187	73.6488	231.435	149.417	84.0059
CP027630.1_3001001_3002001		349.216	93.5154	4.85533	4.96541	0.000133933	0.355284		0.133333	0.956783		13.9901	23.7399	683.057	176.332	588.384	732.879
CP027622.1_16867001_16868001		344.316	75.4659	4.71978	3.45936	0.000144933	0.355284		0.133333	0.956783		12.2413	1.187	186.288	250.934	151.95	169.943
CP027633.1_10528001_10529001		342.634	48.2196	5.63788	2.30519	0.000148943	0.355284		0.10021	0.956783		0	3.56099	106.863	101.73	52.3383	77.2468
CP027621.1_2709001_2710001		342.262	47.0452	3.46413	2.26441	0.000149846	0.355284		0.133333	0.956783		6.99503	7.12198	46.211	66.1244	106.365	96.5585
CP027622.1_16869001_16870001		341.795	18.0155	5.08443	1.2008	0.000150991	0.355284		0.10021	0.956783		1.74876	0	27.4378	55.1037	32.9225	33.7955
CP027620.1_3678001_3679001		341.013	92.9757	3.5206	4.88867	0.000152927	0.355284		0.133333	0.956783		36.7239	51.0409	736.488	595.12	279.419	404.58
CP027619.1_8496001_8497001		340.872	79.8789	5.9419	3.7047	0.000153281	0.355284		0.10021	0.956783		2.62314	4.74799	437.561	111.903	95.3908	270.364
CP027628.1_18264001_18265001		340.346	23.1141	3.37334	1.39344	0.000154602	0.355284		0.10021	0.956783		5.24627	2.37399	43.3228	32.2144	41.3642	51.176
CP027628.1_18266001_18267001		339.206	69.8178	3.53999	3.18127	0.000157511	0.355284		0.133333	0.956783		18.3619	7.12198	216.614	122.924	109.742	162.218
CP027627.1_19811001_19812001		337.881	1.31053	3.60212	0.387826	0.000160973	0.355284		0.10021	0.956783		1.74876	1.187	24.5496	20.346	17.7275	16.4149
CP027620.1_3748001_3749001		334.913	83.605	5.47229	3.95512	0.00016904	0.355284		0.133333	0.956783		0.874378	11.87	343.694	309.428	276.042	153.528
CP027627.1_1771001_1772001		333.536	74.4326	3.60648	3.40635	0.00017294	0.355284		0.133333	0.956783		6.12065	23.7399	181.956	184.809	192.47	155.459
CP027626.1_5388001_5389001		332.925	58.3999	2.3989	2.69315	0.000174704	0.355284		0.133333	0.956783		17.4876	21.3659	86.6457	99.1866	112.274	112.008
CP027625.1_2720001_2721001		331.733	45.6046	4.62229	2.21026	0.000178202	0.355284		0.10021	0.956783		2.62314	3.56099	50.5433	39.8442	89.4817	131.319
CP027625.1_7052001_7053001		330.664	80.8527	-5.02235	3.76801	0.000181406	0.355284		0.133333	0.956783		104.925	803.597	11.5528	4.23874	21.9483	17.3805
CP027630.1_17412001_17413001		327.975	16.1226	3.70091	1.12977	0.000189761	0.363003		0.10021	0.956783		1.74876	3.56099	46.211	38.1487	22.7925	32.8299
CP027622.1_19058001_19059001		319.553	70.0038	-2.98058	3.1897	0.00021889	0.382474		0.133333	0.956783		132.031	379.839	36.1024	45.7784	27.0133	20.2773
CP027632.1_20050001_20051001		318.027	92.5757	3.23568	4.83114	0.000224695	0.382474		0.133333	0.956783		62.0809	39.1709	564.641	636.659	251.562	465.412
CP027630.1_3000001_3001001		314.114	90.6087	4.34914	4.58098	0.000240395	0.382474		0.133333	0.956783		15.7388	24.9269	514.098	130.553	438.122	573.557
CP027623.1_5453001_5454001		313.394	90.075	-2.19816	4.51871	0.000243418	0.382474		0.133333	0.956783		366.365	765.613	127.08	133.097	114.807	117.801
CP027633.1_11954001_11955001		313.235	81.8581	-2.45025	3.83461	0.000244089	0.382474		0.133333	0.956783		199.358	538.897	64.9842	65.2766	73.4425	65.6597
CP027633.1_5024001_5025001		311.144	87.7676	-4.11243	4.28697	0.000253142	0.382474		0.133333	0.956783		123.287	1118.15	37.5464	34.7577	38.8317	31.8643
CP027628.1_12348001_12349001		310.216	70.3612	2.89126	3.20375	0.000257281	0.382474		0.133333	0.956783		19.2363	21.3659	108.307	184.809	101.3	209.532
CP027628.1_14317001_14318001		309.168	6.58789	3.59003	0.713665	0.00026205	0.382474		0.10021	0.956783		2.62314	1.187	20.2173	22.8892	21.1042	36.6922
CP027632.1_5303001_5304001		308.657	88.9359	-4.23276	4.40139	0.00026441	0.382474		0.133333	0.956783		157.388	1198.87	27.4378	58.4947	33.7667	23.174
CP027630.1_3515001_3516001		308.444	85.6875	2.99855	4.11145	0.000265404	0.382474		0.133333	0.956783		34.9751	36.7969	453.446	207.698	302.212	188.289
CP027632.1_17089001_17090001		307.067	89.658	-6.51855	4.47609	0.000271912	0.382474		0.10021	0.956783		106.674	1441.01	2.88819	16.1072	0.844167	12.5526
CP027620.1_7447001_7448001		306.625	81.5043	-2.26353	3.81115	0.000274043	0.382474		0.133333	0.956783		386.475	312.18	66.4283	100.882	43.0525	80.1435
CP027627.1_6274001_6275001		306.146	91.8584	-2.96979	4.7395	0.00027637	0.382474		0.133333	0.956783		585.834	924.67	59.2079	178.875	59.9358	85.937
CP027633.1_1352001_1353001		305.385	95.7657	5.04133	5.39247	0.000280115	0.382474		0.133333	0.956783		29.7289	14.244	326.365	433.2	650.008	1529.49
CP027625.1_4837001_4838001		325.384	22.9196	8.46637	1.38574	0.000281535	0.382474		0.10021	0.956783		0	0	27.4378	65.2766	61.6242	18.3461
CP027624.1_5382001_5383001		304.782	56.3551	-2.83928	2.6137	0.000283123	0.382474		0.133333	0.956783		90.9354	243.334	17.3291	26.2802	32.9225	15.4494
CP027628.1_9354001_9355001		303.12	29.2182	3.40827	1.61368	0.000291604	0.382474		0.10021	0.956783		4.37189	4.74799	77.9811	47.4739	30.39	43.4513
CP027622.1_495001_496001		301.14	91.6566	-1.87101	4.71092	0.000302089	0.382474		0.133333	0.956783		545.612	655.222	144.409	190.743	140.132	180.564
CP027632.1_14421001_14422001		300.25	92.3812	-3.02443	4.80695	0.000306939	0.382474		0.133333	0.956783		435.44	1159.7	127.08	133.944	82.7283	48.2792
CP027629.1_3804001_3805001		300.033	55.2245	-3.97246	2.56757	0.000308135	0.382474		0.133333	0.956783		48.0908	320.489	5.77638	16.1072	10.9742	12.5526
CP027630.1_9997001_9998001		299.9	56.2238	-2.6522	2.60868	0.000308868	0.382474		0.133333	0.956783		126.785	195.854	11.5528	24.5847	25.325	39.589
CP027628.1_7866001_7867001		298.479	71.0772	2.58638	3.23932	0.000316856	0.382474		0.133333	0.956783		20.1107	30.8619	194.953	172.941	102.144	141.941
CP027619.1_5557001_5558001		297.572	82.3687	-2.5084	3.86977	0.000322078	0.382474		0.133333	0.956783		236.082	528.214	80.8693	70.3631	78.5075	38.6234
CP027630.1_5655001_5656001		296.904	53.4629	3.0579	2.49749	0.000325984	0.382474		0.133333	0.956783		16.6132	4.74799	95.3102	83.0794	93.7025	97.524
CP027628.1_15023001_15024001		296.783	86.3404	-3.70507	4.16336	0.000326696	0.382474		0.133333	0.956783		160.886	940.101	53.4315	38.9964	54.0267	22.2084
CP027627.1_4695001_4696001		296.453	32.9455	-2.29811	1.74873	0.000328651	0.382474		0.133333	0.956783		58.5834	104.456	18.7732	18.6505	16.8833	11.587
CP027632.1_4088001_4089001		296.071	71.3666	-4.18115	3.25451	0.000330934	0.382474		0.133333	0.956783		90.061	516.344	8.66457	20.346	7.5975	28.9675
CP027619.1_5556001_5557001		295.485	81.8107	-2.8561	3.83187	0.000334463	0.382474		0.133333	0.956783		160.011	629.108	56.3197	61.0379	57.4033	42.4857
CP027628.1_7867001_7868001		293.316	54.151	2.81966	2.52409	0.000347912	0.382474		0.133333	0.956783		8.74378	17.805	98.1984	121.228	65.845	86.9026
CP027622.1_470001_471001		291.845	35.4329	-2.91818	1.83983	0.000357385	0.382474		0.133333	0.956783		69.0759	124.635	12.9968	5.08649	12.6625	20.2773
CP027621.1_14709001_14710001		290.994	76.2209	-2.13881	3.50038	0.000362997	0.382474		0.133333	0.956783		216.846	331.172	57.7638	87.3181	42.2083	60.8318
CP027622.1_14015001_14016001		290.404	32.6489	4.74986	1.73668	0.000366947	0.382474		0.10021	0.956783		3.49751	0	28.8819	59.3424	59.0917	73.3844
CP027619.1_8495001_8496001		289.602	78.059	6.5693	3.60064	0.000372394	0.382474		0.10021	0.956783		0	4.74799	405.79	113.598	90.3258	243.327
CP027620.1_8380001_8381001		289.368	4.13825	3.12803	0.58257	0.000373997	0.382474		0.10021	0.956783		3.49751	1.187	21.6614	22.0415	19.4158	27.0364
CP027622.1_469001_470001		288.286	35.5751	-2.66445	1.84472	0.000381533	0.382474		0.133333	0.956783		64.704	122.261	14.4409	7.62974	14.3508	22.2084
CP027622.1_19059001_19060001		287.809	86.1349	-3.46256	4.1467	0.000384904	0.382474		0.133333	0.956783		188.866	873.63	49.0992	79.6884	30.39	32.8299
CP027627.1_22899001_22900001		287.418	0.372005	3.41535	0.257759	0.000387695	0.382474		0.10021	0.956783		0.874378	2.37399	14.4409	22.0415	17.7275	15.4494
CP027632.1_18297001_18298001		286.967	74.6563	-3.34786	3.4192	0.000390944	0.382474		0.133333	0.956783		90.9354	540.083	28.8819	32.2144	24.4808	37.6578
CP027630.1_17411001_17412001		286.936	17.6362	4.09413	1.18613	0.000391171	0.382474		0.10021	0.956783		1.74876	2.37399	44.7669	57.6469	20.26	24.1396
CP027633.1_7350001_7351001		286.875	84.6202	2.29676	4.02837	0.000391616	0.382474		0.133333	0.956783		58.5834	47.4799	196.397	324.688	312.342	211.463
CP027627.1_18023001_18024001		286.634	60.2356	-4.00531	2.76564	0.000393365	0.382474		0.133333	0.956783		60.3321	364.408	7.22047	22.0415	6.75333	15.4494
CP027621.1_5244001_5245001		285.905	42.0207	2.85478	2.07746	0.00039872	0.382474		0.133333	0.956783		12.2413	5.93498	92.422	70.3631	59.0917	50.2104
CP027628.1_8675001_8676001		285.486	49.817	-3.02981	2.36217	0.000401833	0.382474		0.133333	0.956783		142.524	143.627	7.22047	29.6712	8.44167	23.174
CP027628.1_11067001_11068001		284.666	60.8422	-2.18116	2.78998	0.000408011	0.382474		0.133333	0.956783		127.659	207.724	27.4378	50.8649	27.8575	40.5546
CP027633.1_10527001_10528001		284.459	7.07295	4.50759	0.737602	0.000409586	0.382474		0.10021	0.956783		0	2.37399	36.1024	23.737	22.7925	23.174
CP027623.1_5454001_5455001		283.906	69.9867	-1.99518	3.18902	0.000413828	0.382474		0.133333	0.956783		148.644	277.757	59.2079	59.3424	51.4942	43.4513
CP027623.1_18841001_18842001		282.754	59.9706	-3.2097	2.75461	0.000422836	0.386458		0.133333	0.956783		87.4378	301.497	14.4409	37.3009	13.5067	17.3805
CP027626.1_5390001_5391001		281.242	88.2964	2.09047	4.3388	0.000434992	0.3932		0.133333	0.956783		56.8346	93.7727	332.142	304.342	330.069	314.781
CP027621.1_226001_227001		278.568	45.8818	-3.0407	2.22027	0.000457468	0.409021		0.133333	0.956783		48.0908	212.472	12.9968	13.564	20.26	15.4494
CP027619.1_8493001_8494001		277.03	97.7048	4.59596	6.02076	0.000470995	0.415643		0.133333	0.956783		33.2264	60.5368	2161.81	646.832	427.148	1294.85
CP027631.1_6026001_6027001		276.587	1.68253	5.03034	0.420349	0.00047498	0.415643		0.10021	0.956783		0	1.187	31.7701	11.8685	22.7925	17.3805
CP027624.1_18861001_18862001		275.233	0.644322	3.50605	0.307181	0.000487385	0.422008		0.10021	0.956783		1.74876	1.187	18.7732	12.7162	15.195	27.0364
CP027626.1_23205001_23206001		273.372	24.5718	-2.44968	1.44352	0.000505029	0.431493		0.133333	0.956783		37.5983	97.3337	11.5528	14.4117	10.13	12.5526
CP027624.1_14420001_14421001		272.981	35.242	2.0913	1.83256	0.00050883	0.431493		0.133333	0.956783		12.2413	13.057	53.4315	54.2559	53.1825	56.0039
CP027629.1_15771001_15772001		270.795	48.9721	2.93891	2.3314	0.000530687	0.445436		0.133333	0.956783		15.7388	4.74799	60.652	80.5361	86.9492	97.524
CP027622.1_16868001_16869001		269.466	56.4438	4.73567	2.61708	0.000544493	0.452408		0.133333	0.956783		6.99503	0	114.083	153.443	61.6242	89.7994
CP027633.1_1351001_1352001		268.871	99.2049	4.30088	7.09566	0.0005508	0.453072		0.133333	0.956783		119.79	121.074	1090.29	1397.94	2061.45	4953.45
CP027625.1_2721001_2722001		267.137	38.3445	3.97512	1.9455	0.000569675	0.457961		0.10021	0.956783		5.24627	2.37399	33.2142	37.3009	74.2867	109.111
CP027623.1_338001_339001		266.573	76.1406	2.58855	3.49577	0.000575977	0.457961		0.133333	0.956783		21.8595	39.1709	122.748	203.46	146.885	257.811
CP027632.1_20049001_20050001		266.524	95.8083	2.93884	5.40215	0.000576528	0.457961		0.133333	0.956783		104.051	79.5288	870.789	969.824	331.757	649.838
CP027632.1_20614001_20615001		265.317	39.1651	-2.58561	1.97593	0.000590278	0.457961		0.133333	0.956783		98.8048	103.269	12.9968	11.8685	10.13	31.8643
CP027623.1_5455001_5456001		263.869	41.5259	-1.9219	2.05909	0.000607284	0.457961		0.133333	0.956783		90.061	97.3337	17.3291	21.1937	30.39	28.9675
CP027625.1_8586001_8587001		262.504	50.189	-1.83935	2.3759	0.00062381	0.457961		0.133333	0.956783		88.3122	142.44	34.6583	31.3667	35.455	27.0364
CP027630.1_3514001_3515001		262.213	63.6359	2.7386	2.90624	0.000627407	0.457961		0.133333	0.956783		13.9901	22.5529	134.301	183.114	92.8583	76.2812
CP027624.1_14418001_14419001		261.389	23.0655	2.32098	1.39191	0.000637696	0.457961		0.133333	0.956783		9.61816	5.93498	44.7669	37.3009	34.6108	43.4513
CP027631.1_5793001_5794001		261.12	41.3874	-3.16998	2.0545	0.000641095	0.457961		0.133333	0.956783		34.9751	200.602	11.5528	12.7162	11.8183	15.4494
CP027619.1_2659001_2660001		260.746	25.5237	-2.73295	1.47908	0.000645867	0.457961		0.133333	0.956783		92.6841	51.0409	4.33228	11.8685	7.5975	18.3461
CP027619.1_5558001_5559001		260.545	54.6312	-2.3001	2.5432	0.000648449	0.457961		0.133333	0.956783		139.901	148.375	14.4409	40.6919	38.8317	21.2429
CP027619.1_5445001_5446001		260.509	60.2052	-2.20905	2.76458	0.0006489	0.457961		0.133333	0.956783		139.026	192.293	20.2173	55.1037	28.7017	37.6578
CP027629.1_14915001_14916001		260.361	51.0996	-2.93975	2.40916	0.000650806	0.457961		0.133333	0.956783		57.709	236.212	14.4409	21.1937	27.0133	12.5526
CP027622.1_586001_587001		258.296	96.9304	2.72824	5.727	0.000678095	0.457961		0.133333	0.956783		165.258	98.5207	1152.39	473.892	899.882	978.137
CP027621.1_18768001_18769001		257.274	90.0069	-6.43301	4.51327	0.000692065	0.457961		0.10021	0.956783		55.0858	1532.41	0	12.7162	17.7275	3.86234
CP027622.1_16776001_16777001		255.302	93.248	2.1955	4.92454	0.000719966	0.457961		0.133333	0.956783		132.031	79.5288	600.743	506.954	355.394	480.861
CP027622.1_14548001_14549001		255.221	67.3475	-2.09013	3.06764	0.000721149	0.457961		0.133333	0.956783		210.725	188.732	28.8819	75.4496	42.2083	39.589
CP027623.1_3669001_3670001		255.195	25.5152	2.26246	1.47878	0.000721528	0.457961		0.133333	0.956783		6.99503	10.683	49.0992	45.7784	36.2992	38.6234
CP027621.1_14710001_14711001		255.055	96.3067	-2.57752	5.53817	0.000723559	0.457961		0.133333	0.956783		570.095	1906.32	177.624	289.082	155.327	206.635
CP027620.1_1015001_1016001		254.957	94.9767	-4.53787	5.22142	0.000724983	0.457961		0.133333	0.956783		108.423	2336.01	44.7669	44.9307	66.6892	53.1071
CP027620.1_2420001_2421001		254.748	61.8877	2.10191	2.83089	0.000728031	0.457961		0.133333	0.956783		28.8545	22.5529	145.854	115.294	81.8842	102.352
CP027628.1_15025001_15026001		254.528	55.5953	-2.62682	2.58296	0.00073127	0.457961		0.133333	0.956783		66.4528	249.269	34.6583	23.737	23.6367	20.2773
CP027632.1_15891001_15892001		254.48	91.3077	-3.37062	4.66889	0.000731984	0.457961		0.133333	0.956783		352.374	1162.07	18.7732	111.903	86.105	73.3844
CP027621.1_19602001_19603001		254.003	46.2137	2.85684	2.23515	0.000739045	0.457961		0.133333	0.956783		12.2413	8.30898	109.751	51.7127	47.2733	96.5585
CP027622.1_19752001_19753001		253.012	76.74	-3.00354	3.52777	0.000753989	0.457961		0.133333	0.956783		112.795	538.897	41.8787	57.6469	22.7925	39.589
CP027630.1_13952001_13953001		252.496	33.4914	-2.43422	1.7675	0.000761909	0.457961		0.133333	0.956783		125.91	41.5449	18.7732	13.564	12.6625	17.3805
CP027623.1_16204001_16205001		252.415	69.0713	-2.01	3.14684	0.000763154	0.457961		0.133333	0.956783		129.408	286.066	56.3197	50.0172	38.8317	60.8318
CP027620.1_1016001_1017001		251.747	95.1238	-5.11513	5.24993	0.000773563	0.457961		0.133333	0.956783		124.162	2436.9	21.6614	23.737	79.3517	21.2429
CP027621.1_3838001_3839001		251.583	12.4451	2.73176	0.977712	0.000776144	0.457961		0.133333	0.956783		6.12065	2.37399	28.8819	24.5847	27.0133	39.589
CP027621.1_3326001_3327001		250.461	44.0473	-2.04033	2.15204	0.000794046	0.457961		0.133333	0.956783		62.9552	143.627	27.4378	22.8892	23.6367	26.0708
CP027620.1_1017001_1018001		250.43	80.9633	-4.01849	3.77563	0.000794553	0.457961		0.133333	0.956783		68.2015	795.288	21.6614	18.6505	44.7408	20.2773
CP027628.1_13322001_13323001		249.635	57.358	-3.53263	2.65135	0.000807533	0.457961		0.133333	0.956783		68.2015	307.432	7.22047	9.32524	32.9225	13.5182
CP027624.1_17294001_17295001		249.388	30.181	4.66229	1.65028	0.000811615	0.457961		0.10021	0.956783		3.49751	0	70.7606	54.2559	20.26	64.6942
CP027626.1_6824001_6825001		249.137	18.8786	-1.81235	1.23453	0.000815796	0.457961		0.133333	0.956783		46.3421	53.4149	15.885	11.0207	14.3508	15.4494
CP027621.1_14708001_14709001		249.019	92.645	-2.0039	4.84281	0.00081777	0.457961		0.133333	0.956783		601.572	757.304	141.521	261.954	114.807	158.356
CP027625.1_3038001_3039001		248.83	80.8952	-1.99566	3.7717	0.000820933	0.457961		0.133333	0.956783		276.304	365.595	69.3165	65.2766	128.313	57.9351
CP027621.1_18769001_18770001		248.405	96.2252	-7.02339	5.51402	0.000828109	0.457961		0.133333	0.956783		49.8396	3156.22	0	17.8027	19.4158	9.65585
CP027620.1_3679001_3680001		248.132	85.7836	3.22146	4.11847	0.000832741	0.457961		0.133333	0.956783		16.6132	46.2929	424.564	345.034	141.82	254.914
CP027624.1_14422001_14423001		247.845	45.0636	2.11446	2.18878	0.000837667	0.457961		0.133333	0.956783		20.1107	11.87	82.3134	59.3424	72.5983	67.5909
CP027632.1_5768001_5769001		247.501	53.796	-2.41459	2.50954	0.000843599	0.457961		0.133333	0.956783		65.5784	223.155	25.9937	30.519	21.1042	29.9331
CP027623.1_6103001_6104001		247.28	40.1619	-2.98399	2.01057	0.000847439	0.457961		0.133333	0.956783		45.4677	176.863	12.9968	21.1937	6.75333	14.4838
CP027628.1_12314001_12315001		247.22	68.9498	-4.03506	3.14119	0.000848471	0.457961		0.133333	0.956783		62.9552	491.417	12.9968	33.0622	5.90917	14.4838
CP027632.1_18296001_18297001		247.177	71.273	-2.55875	3.24931	0.000849223	0.457961		0.133333	0.956783		112.795	386.961	34.6583	36.4532	32.9225	64.6942
CP027630.1_5925001_5926001		247.099	47.0768	-2.14192	2.26554	0.000850588	0.457961		0.133333	0.956783		111.046	117.513	20.2173	39.8442	27.8575	14.4838
CP027627.1_1180001_1181001		246.882	25.6975	-1.88349	1.48563	0.000854396	0.457961		0.133333	0.956783		48.9652	73.5938	18.7732	14.4117	19.4158	13.5182
CP027627.1_18022001_18023001		246.801	66.9207	-3.40954	3.04946	0.000855811	0.457961		0.133333	0.956783		137.277	352.538	10.1087	39.8442	6.75333	33.7955
CP027627.1_19365001_19366001		246.797	31.9389	2.37497	1.71089	0.000855891	0.457961		0.133333	0.956783		8.74378	10.683	67.8724	43.2352	35.455	56.9695
CP027630.1_215001_216001		246.456	70.8742	-3.40171	3.22854	0.000861911	0.457961		0.133333	0.956783		73.4478	481.921	25.9937	33.9099	11.8183	32.8299
CP027633.1_3265001_3266001		246.325	44.722	-2.37761	2.17628	0.00086425	0.457961		0.133333	0.956783		58.5834	167.367	21.6614	27.128	14.3508	23.174
CP027621.1_3283001_3284001		246.313	89.6191	2.85125	4.47186	0.00086446	0.457961		0.133333	0.956783		36.7239	65.2848	356.691	185.657	340.199	587.075
CP027622.1_16866001_16867001		245.844	77.0597	4.65146	3.54545	0.000872847	0.457961		0.133333	0.956783		14.8644	0	205.061	267.889	154.482	178.633
CP027619.1_2663001_2664001		245.666	40.6932	-2.40191	2.02925	0.000876066	0.457961		0.133333	0.956783		90.9354	112.765	8.66457	26.2802	12.6625	28.002
CP027619.1_522001_523001		245.636	63.0354	-2.57271	2.87916	0.000876613	0.457961		0.133333	0.956783		217.72	166.18	34.6583	58.4947	14.3508	21.2429
CP027623.1_3773001_3774001		245.627	78.538	-3.24948	3.62635	0.000876779	0.457961		0.133333	0.956783		88.3122	632.669	41.8787	26.2802	32.0783	51.176
CP027624.1_15215001_15216001		245.458	29.1136	-3.28516	1.60975	0.000879843	0.457961		0.10021	0.956783		45.4677	128.196	1.44409	11.8685	14.3508	5.79351
CP027632.1_20051001_20052001		245.129	59.3542	2.93038	2.7307	0.000885831	0.457961		0.133333	0.956783		18.3619	9.49597	129.968	158.529	53.1825	92.6961
CP027624.1_8478001_8479001		244.019	96.5669	2.89578	5.61671	0.000906424	0.457961		0.133333	0.956783		161.76	56.9758	527.094	751.953	1107.55	881.579
CP027623.1_415001_416001		243.397	72.2078	2.06324	3.29563	0.000918192	0.457961		0.133333	0.956783		33.2264	40.3579	220.946	124.619	149.417	121.664
CP027626.1_22069001_22070001		243.221	80.8272	-2.88884	3.76678	0.00092155	0.457961		0.133333	0.956783		111.046	646.913	53.4315	57.6469	37.9875	55.0383
CP027631.1_16736001_16737001		243.138	74.8739	-2.05175	3.43075	0.000923158	0.457961		0.133333	0.956783		163.509	348.977	49.0992	89.8614	55.715	51.176
CP027624.1_18706001_18707001		243.036	69.9576	2.34315	3.18757	0.000925118	0.457961		0.133333	0.956783		37.5983	18.9919	102.531	127.162	201.756	148.7
CP027624.1_781001_782001		242.679	99.0408	-3.52042	6.91209	0.00093201	0.457961		0.133333	0.956783		2274.26	5034.05	288.819	66.1244	510.721	407.477
CP027630.1_5656001_5657001		242.408	2.91525	3.04492	0.512365	0.00093728	0.457961		0.10021	0.956783		3.49751	1.187	23.1055	12.7162	24.4808	25.1052
CP027632.1_1376001_1377001		242.393	19.3661	2.6959	1.25306	0.000937559	0.457961		0.10021	0.956783		5.24627	5.93498	31.7701	21.1937	46.4292	47.3136
CP027622.1_4533001_4534001		241.68	24.697	-1.79585	1.44849	0.00095161	0.457961		0.133333	0.956783		59.4577	56.9758	11.5528	19.4982	18.5717	16.4149
CP027623.1_300001_301001		241.374	39.3292	-2.12809	1.98129	0.000957696	0.457961		0.133333	0.956783		55.9602	130.57	18.7732	24.5847	16.0392	25.1052
CP027627.1_6289001_6290001		241.342	30.8448	4.58953	1.67334	0.000958339	0.457961		0.10021	0.956783		0.874378	3.56099	18.7732	55.9514	36.2992	98.4896
CP027631.1_1098001_1099001		241.151	80.3701	2.40037	3.73595	0.000962183	0.457961		0.133333	0.956783		49.8396	30.8619	216.614	124.619	205.132	311.884
CP027623.1_1193001_1194001		240.916	47.6932	-2.58444	2.28738	0.000966918	0.457961		0.133333	0.956783		193.238	58.1628	15.885	17.8027	32.9225	16.4149
CP027619.1_6973001_6974001		240.314	96.5182	2.32709	5.59968	0.000979165	0.457961		0.133333	0.956783		162.634	149.562	955.99	575.621	529.292	1075.66
CP027619.1_28351001_28352001		240.147	56.8243	-4.32831	2.63054	0.000982604	0.457961		0.10021	0.956783		56.8346	338.294	2.88819	18.6505	1.68833	14.4838
CP027623.1_15098001_15099001		239.989	58.0583	-2.16381	2.67857	0.000985867	0.457961		0.133333	0.956783		112.795	195.854	37.5464	28.8235	51.4942	19.3117
CP027623.1_16203001_16204001		239.891	73.3968	-3.1449	3.35277	0.000987891	0.457961		0.133333	0.956783		77.8197	509.222	49.0992	22.0415	31.2342	30.8987
CP027621.1_17326001_17327001		239.631	82.0708	2.02722	3.85023	0.000993304	0.457961		0.133333	0.956783		69.0759	41.5449	275.822	173.788	195.002	262.639
CP027624.1_13687001_13688001		239.519	97.6342	-6.68212	5.99398	0.000995641	0.457961		0.266667	0.956783		25.357	4427.5	28.8819	22.0415	10.9742	25.1052
CP027619.1_8492001_8493001		239.482	75.7504	4.14316	3.47329	0.000996416	0.457961		0.133333	0.956783		5.24627	16.618	365.356	110.207	77.6633	209.532
CP027628.1_15024001_15025001		239.305	77.7296	-2.76455	3.58208	0.00100012	0.457961		0.133333	0.956783		119.79	532.962	72.2047	50.0172	33.7667	36.6922
CP027625.1_8808001_8809001		239.293	95.9943	-3.30665	5.44968	0.00100036	0.457961		0.133333	0.956783		682.89	1903.94	63.5401	290.778	85.2608	81.1091
CP027630.1_2229001_2230001		239.163	69.6111	2.5938	3.1729	0.00100311	0.457961		0.133333	0.956783		36.7239	10.683	157.406	140.726	118.183	168.012
CP027624.1_19182001_19183001		238.779	50.882	-3.64602	2.40104	0.00101123	0.457961		0.133333	0.956783		48.0908	269.448	15.885	22.8892	6.75333	4.82792
CP027633.1_8322001_8323001		238.421	70.8061	-2.1906	3.22559	0.0010189	0.457961		0.133333	0.956783		233.459	223.155	23.1055	82.2316	46.4292	46.3481
CP027630.1_16797001_16798001		238.343	63.7478	2.58253	2.91136	0.00102057	0.457961		0.133333	0.956783		20.1107	20.1789	199.285	66.1244	110.586	111.042
CP027621.1_4518001_4519001		237.575	42.2323	2.74884	2.08524	0.00103721	0.457961		0.133333	0.956783		6.12065	14.244	72.2047	61.0379	41.3642	96.5585
CP027627.1_16820001_16821001		237.186	68.6021	-2.67732	3.12437	0.00104578	0.457961		0.133333	0.956783		127.659	339.481	25.9937	68.6676	22.7925	27.0364
CP027626.1_23110001_23111001		236.433	67.2672	-2.69921	3.06438	0.00106257	0.457961		0.133333	0.956783		153.891	295.562	14.4409	53.4082	49.8058	18.3461
CP027633.1_1792001_1793001		236.05	5.11567	2.11915	0.634949	0.00107122	0.457961		0.10021	0.956783		5.24627	4.74799	21.6614	19.4982	24.4808	23.174
CP027631.1_10200001_10201001		235.591	98.422	-5.68655	6.41065	0.00108171	0.457961		0.133333	0.956783		121.539	5715.39	30.326	112.751	27.8575	54.0727
CP027632.1_458001_459001		235.408	33.2519	-2.34403	1.75921	0.00108593	0.457961		0.133333	0.956783		67.3271	98.5207	11.5528	28.8235	9.28583	14.4838
CP027621.1_3848001_3849001		235.19	70.3673	-2.37024	3.20417	0.00109096	0.457961		0.133333	0.956783		143.398	324.05	27.4378	72.9064	29.5458	49.2448
CP027620.1_221001_222001		234.715	55.6998	-1.89328	2.58639	0.00110205	0.457961		0.133333	0.956783		107.549	163.806	47.6551	22.0415	37.1433	39.589
CP027624.1_17291001_17292001		234.685	10.579	2.59099	0.898332	0.00110273	0.457961		0.10021	0.956783		4.37189	4.74799	31.7701	35.6054	16.0392	28.9675
CP027622.1_4534001_4535001		234.576	75.9327	-1.75447	3.48392	0.0011053	0.457961		0.133333	0.956783		166.132	328.798	59.2079	78.8406	83.5725	70.4877
CP027619.1_10870001_10871001		234.533	69.3242	7.13874	3.15857	0.00110632	0.457961		0.10021	0.956783		1.74876	0	300.372	15.2595	140.976	170.908
CP027619.1_3743001_3744001		234.452	68.7941	-1.84858	3.1346	0.00110823	0.457961		0.133333	0.956783		161.76	233.838	77.9811	57.6469	35.455	49.2448
CP027625.1_5491001_5492001		234.022	93.4753	1.92487	4.96043	0.00111842	0.457961		0.133333	0.956783		145.147	111.578	495.324	568.839	341.887	546.521
CP027621.1_3196001_3197001		233.707	75.5826	-2.69544	3.46412	0.00112595	0.457961		0.133333	0.956783		165.258	429.693	27.4378	88.1659	37.1433	28.9675
CP027624.1_5513001_5514001		233.037	61.6495	-2.91363	2.82172	0.0011422	0.457961		0.133333	0.956783		55.0858	337.107	20.2173	22.0415	27.8575	32.8299
CP027630.1_17905001_17906001		232.349	68.8659	-3.07326	3.13776	0.00115914	0.457961		0.133333	0.956783		74.3222	426.132	28.8819	16.955	25.325	47.3136
CP027624.1_13455001_13456001		232.282	32.2611	3.03617	1.72221	0.00116081	0.457961		0.133333	0.956783		8.74378	3.56099	73.6488	30.519	37.1433	71.4533
CP027626.1_3799001_3800001		232.243	61.4075	-2.81653	2.81312	0.00116178	0.457961		0.133333	0.956783		84.8147	297.936	44.7669	33.0622	15.195	16.4149
CP027625.1_3124001_3125001		232.022	28.4012	-2.18962	1.58232	0.0011673	0.457961		0.133333	0.956783		100.554	39.1709	11.5528	15.2595	20.26	13.5182
CP027624.1_18707001_18708001		231.912	75.1887	1.80606	3.44524	0.00117004	0.457961		0.133333	0.956783		48.0908	47.4799	196.397	127.162	201.756	144.838
CP027624.1_17293001_17294001		231.912	76.4421	3.82572	3.5131	0.00117006	0.457961		0.133333	0.956783		22.7338	3.56099	220.946	219.567	76.8192	259.742
CP027622.1_19060001_19061001		231.46	36.076	-3.46474	1.86309	0.00118145	0.457961		0.10021	0.956783		27.9801	185.171	4.33228	15.2595	5.90917	11.587
CP027622.1_3923001_3924001		231.415	29.1221	2.76378	1.61011	0.0011826	0.457961		0.133333	0.956783		7.86941	5.93498	60.652	33.9099	70.0658	28.002
CP027625.1_495001_496001		231.409	89.179	-5.62244	4.42512	0.00118275	0.457961		0.266667	0.956783		16.6132	1449.32	20.2173	14.4117	14.3508	10.6214
CP027623.1_18307001_18308001		230.935	59.7858	-3.31235	2.74725	0.00119487	0.457961		0.133333	0.956783		58.5834	333.546	15.885	37.3009	10.9742	13.5182
CP027620.1_995001_996001		230.894	83.3254	2.96902	3.93724	0.00119592	0.457961		0.133333	0.956783		20.1107	45.1059	235.387	183.114	147.729	449.962
CP027628.1_12315001_12316001		230.874	60.8641	-3.47716	2.79092	0.00119643	0.457961		0.133333	0.956783		86.5635	325.237	7.22047	33.9099	5.90917	25.1052
CP027619.1_27590001_27591001		230.66	68.4234	2.1354	3.11555	0.00120196	0.457961		0.133333	0.956783		33.2264	28.4879	177.624	83.0794	117.339	168.012
CP027633.1_6245001_6246001		230.597	82.32	-2.31604	3.8664	0.0012036	0.457961		0.133333	0.956783		165.258	570.945	51.9874	97.4911	75.975	68.5565
CP027621.1_8827001_8828001		230.588	72.4753	1.95956	3.30798	0.00120382	0.457961		0.133333	0.956783		48.9652	29.6749	192.065	167.854	141.82	114.905
CP027630.1_1170001_1171001		230.553	87.4065	3.98213	4.25382	0.00120474	0.457961		0.133333	0.956783		20.9851	20.1789	615.184	74.6019	307.277	314.781
CP027632.1_22554001_22555001		230.278	88.6709	-3.5548	4.3747	0.0012119	0.457961		0.133333	0.956783		137.277	1121.71	27.4378	96.6433	45.585	42.4857
CP027630.1_15419001_15420001		230.072	86.8145	-4.52051	4.20259	0.00121728	0.457961		0.133333	0.956783		36.7239	1165.63	20.2173	31.3667	27.8575	24.1396
CP027621.1_6642001_6643001		229.423	63.2068	-2.64995	2.88644	0.00123447	0.457961		0.133333	0.956783		118.041	275.383	11.5528	54.2559	24.4808	32.8299
CP027630.1_12160001_12161001		229.225	72.4716	3.24895	3.3079	0.00123975	0.457961		0.133333	0.956783		24.4826	9.49597	219.502	59.3424	167.989	215.325
CP027619.1_3985001_3986001		229.057	75.1875	2.16205	3.44514	0.00124426	0.457961		0.133333	0.956783		52.4627	23.7399	184.844	144.117	140.132	220.153
CP027626.1_3796001_3797001		228.998	72.2042	-2.63148	3.29547	0.00124587	0.457961		0.133333	0.956783		282.424	238.586	36.1024	86.4704	26.1692	18.3461
CP027628.1_12569001_12570001		228.654	59.1962	-2.17386	2.72452	0.00125516	0.457961		0.133333	0.956783		73.4478	246.895	33.2142	33.9099	36.2992	37.6578
CP027621.1_1572001_1573001		228.069	89.1462	-2.89	4.42129	0.00127117	0.457961		0.133333	0.956783		250.947	946.036	76.537	148.356	50.65	46.3481
CP027619.1_9326001_9327001		228.017	70.1095	-1.77849	3.19404	0.00127262	0.457961		0.133333	0.956783		132.031	274.196	50.5433	72.9064	59.0917	53.1071
CP027631.1_3311001_3312001		228.014	58.8874	2.8506	2.71195	0.0012727	0.457961		0.133333	0.956783		13.9901	15.431	154.518	47.4739	78.5075	147.734
CP027628.1_7865001_7866001		227.935	58.513	2.40094	2.69739	0.00127489	0.457961		0.133333	0.956783		13.1157	26.1139	112.639	142.422	63.3125	93.6617
CP027624.1_2114001_2115001		227.916	79.051	-1.68159	3.65638	0.0012754	0.457961		0.133333	0.956783		251.821	295.562	70.7606	79.6884	124.092	65.6597
CP027621.1_18475001_18476001		227.907	75.3638	-3.26127	3.45399	0.00127566	0.457961		0.133333	0.956783		105.8	534.149	36.1024	61.0379	21.1042	14.4838
CP027624.1_17292001_17293001		227.874	87.86	3.57215	4.2952	0.00127658	0.457961		0.133333	0.956783		45.4677	9.49597	405.79	385.726	136.755	406.511
CP027630.1_2999001_3000001		227.848	97.4811	4.03968	5.93402	0.00127729	0.457961		0.133333	0.956783		31.4776	97.3337	1436.87	278.062	1111.77	1396.24
CP027622.1_3750001_3751001		227.747	69.6172	-2.44166	3.17305	0.00128008	0.457961		0.133333	0.956783		86.5635	377.465	36.1024	37.3009	48.9617	47.3136
CP027627.1_26023001_26024001		226.951	58.4242	-1.52041	2.69409	0.00130242	0.457961		0.133333	0.956783		138.152	127.009	49.0992	46.6262	53.1825	35.7266
CP027624.1_15217001_15218001		226.812	81.7	-3.77929	3.82414	0.00130639	0.457961		0.133333	0.956783		98.8048	777.483	7.22047	30.519	35.455	52.1416
CP027632.1_3972001_3973001		226.175	74.7961	-2.1169	3.42655	0.00132465	0.457961		0.133333	0.956783		209.851	307.432	85.2016	72.9064	27.0133	54.0727
CP027620.1_3192001_3193001		226.028	42.5921	-1.88681	2.09846	0.0013289	0.457961		0.133333	0.956783		64.704	127.009	23.1055	31.3667	19.4158	28.9675
CP027621.1_19693001_19694001		224.917	76.188	-1.66799	3.49847	0.00136157	0.457961		0.133333	0.956783		297.289	189.919	77.9811	85.6226	52.3383	90.7649
CP027622.1_16775001_16776001		224.802	35.7441	2.99292	1.85107	0.00136501	0.457961		0.133333	0.956783		11.3669	2.37399	64.9842	78.8406	38.8317	49.2448
CP027629.1_5359001_5360001		224.663	31.387	-2.67466	1.69268	0.00136917	0.457961		0.133333	0.956783		41.9702	127.009	4.33228	13.564	18.5717	14.4838
CP027631.1_4030001_4031001		224.65	88.5177	4.45863	4.35772	0.00136954	0.457961		0.133333	0.956783		20.9851	10.683	687.389	88.1659	467.668	179.599
CP027621.1_18476001_18477001		224.611	59.415	-3.15354	2.73294	0.0013707	0.457961		0.133333	0.956783		43.7189	337.107	18.7732	31.3667	16.0392	18.3461
CP027633.1_5243001_5244001		224.542	54.1352	-1.72329	2.52346	0.00137279	0.457961		0.133333	0.956783		128.534	119.887	30.326	50.8649	42.2083	26.0708
CP027629.1_8306001_8307001		224.464	80.2169	-2.03356	3.72514	0.00137515	0.457961		0.133333	0.956783		174.001	453.433	75.0929	105.121	68.3775	56.9695
CP027621.1_1573001_1574001		224.456	94.6667	-3.81213	5.16432	0.00137538	0.457961		0.133333	0.956783		222.966	2009.59	93.8661	144.117	37.9875	41.5201
CP027623.1_18308001_18309001		224.085	49.242	-2.64543	2.3413	0.00138662	0.457961		0.133333	0.956783		83.0659	183.984	11.5528	42.3874	16.0392	13.5182
CP027619.1_28197001_28198001		223.985	81.993	-5.70744	3.84492	0.00138968	0.457961		0.10021	0.956783		110.172	871.256	0	22.8892	0	12.5526
CP027631.1_149001_150001		223.693	30.8679	1.94682	1.67401	0.0013986	0.457961		0.133333	0.956783		14.8644	9.49597	40.4346	50.8649	46.4292	53.1071
CP027633.1_5573001_5574001		223.692	83.977	-2.96597	3.98262	0.00139862	0.457961		0.133333	0.956783		192.363	699.141	31.7701	106.816	27.8575	59.8662
CP027632.1_22200001_22201001		223.404	31.4551	-1.75326	1.69521	0.00140751	0.457961		0.133333	0.956783		80.4428	56.9758	21.6614	15.2595	26.1692	18.3461
CP027631.1_13300001_13301001		223.199	28.0827	3.33141	1.57056	0.00141387	0.457961		0.10021	0.956783		3.49751	5.93498	23.1055	27.9757	59.9358	78.2123
CP027633.1_1816001_1817001		223.189	62.4214	-2.45409	2.85434	0.00141419	0.457961		0.133333	0.956783		70.8246	300.31	44.7669	27.128	34.6108	28.9675
CP027619.1_2661001_2662001		223.053	48.1819	-2.13797	2.30389	0.00141842	0.457961		0.133333	0.956783		120.664	113.952	14.4409	38.1487	16.0392	36.6922
CP027619.1_18516001_18517001		222.929	78.2365	-3.28546	3.61032	0.00142229	0.457961		0.133333	0.956783		69.0759	648.1	21.6614	45.7784	43.0525	34.761
CP027629.1_15915001_15916001		222.918	92.5332	1.88305	4.82458	0.00142266	0.457961		0.133333	0.956783		102.302	137.692	613.74	379.791	373.122	404.58
CP027627.1_25447001_25448001		222.665	72.7853	-3.38704	3.32279	0.00143062	0.457961		0.133333	0.956783		86.5635	506.848	11.5528	25.4325	55.715	18.3461
CP027625.1_1055001_1056001		222.628	33.9436	3.08827	1.78363	0.00143176	0.457961		0.133333	0.956783		2.62314	10.683	41.8787	72.9064	34.6108	70.4877
CP027627.1_1301001_1302001		222.166	14.3368	-1.70593	1.0553	0.00144644	0.457961		0.133333	0.956783		37.5983	47.4799	12.9968	16.1072	10.9742	11.587
CP027630.1_878001_879001		222.152	70.5302	-4.68138	3.21205	0.00144687	0.457961		0.266667	0.956783		19.2363	586.376	20.2173	6.78199	7.5975	13.5182
CP027625.1_138001_139001		221.918	59.5232	-2.48761	2.7369	0.00145437	0.457961		0.133333	0.956783		79.5684	264.7	17.3291	48.3217	25.325	29.9331
CP027632.1_22117001_22118001		221.664	32.289	-2.07114	1.72376	0.00146256	0.457961		0.133333	0.956783		101.428	49.8539	12.9968	12.7162	25.325	20.2773
CP027625.1_13522001_13523001		221.053	22.8309	-2.4285	1.38263	0.00148245	0.457961		0.133333	0.956783		34.9751	93.7727	7.22047	14.4117	7.5975	17.3805
CP027624.1_5514001_5515001		220.924	29.5355	-2.92841	1.62611	0.0014867	0.457961		0.133333	0.956783		22.7338	144.814	11.5528	8.47749	11.8183	11.587
CP027630.1_3002001_3003001		220.911	87.0516	5.08945	4.223	0.00148712	0.457961		0.133333	0.956783		0.874378	18.9919	372.576	91.5569	367.212	470.24
CP027624.1_1613001_1614001		220.877	67.0533	2.2738	3.05495	0.00148824	0.457961		0.133333	0.956783		31.4776	22.5529	103.975	75.4496	173.054	173.805
CP027629.1_15770001_15771001		220.767	18.9491	2.03046	1.23734	0.00149189	0.457961		0.133333	0.956783		9.61816	7.12198	40.4346	27.128	32.9225	39.589
CP027628.1_13320001_13321001		220.738	34.4287	-2.74415	1.80178	0.00149285	0.457961		0.10021	0.956783		69.0759	115.139	5.77638	14.4117	27.0133	5.79351
CP027629.1_12849001_12850001		220.562	37.5956	-1.58871	1.91855	0.00149868	0.457961		0.133333	0.956783		88.3122	66.4718	27.4378	25.4325	28.7017	21.2429
CP027623.1_339001_340001		220.442	85.5964	2.76244	4.10561	0.00150268	0.457961		0.133333	0.956783		61.2065	21.3659	147.298	309.428	267.601	407.477
CP027621.1_7415001_7416001		220.419	38.0174	-2.64845	1.93336	0.00150344	0.457961		0.133333	0.956783		41.0958	159.058	7.22047	20.346	15.195	19.3117
CP027624.1_3462001_3463001		220.305	55.402	-1.62759	2.57505	0.00150724	0.457961		0.133333	0.956783		103.177	148.375	37.5464	44.0829	30.39	50.2104
CP027624.1_8479001_8480001		220.224	86.2772	2.52261	4.15831	0.00150995	0.457961		0.133333	0.956783		71.699	28.4879	179.068	247.543	426.304	307.056
CP027633.1_5221001_5222001		220.058	5.84023	3.93911	0.675106	0.00151553	0.457961		0.10021	0.956783		1.74876	1.187	50.5433	11.8685	20.26	19.3117
CP027622.1_3843001_3844001		219.836	86.6601	-2.86744	4.1904	0.00152302	0.457961		0.133333	0.956783		177.499	838.02	75.0929	111.903	33.7667	56.9695
CP027621.1_288001_289001		219.795	29.2668	-2.72626	1.6154	0.00152443	0.457961		0.133333	0.956783		48.9652	111.578	7.22047	4.23874	19.4158	16.4149
CP027630.1_9995001_9996001		219.504	67.2526	2.16014	3.06344	0.00153432	0.457961		0.133333	0.956783		32.352	26.1139	83.7575	97.4911	155.327	188.289
CP027633.1_20194001_20195001		219.37	51.3087	-3.34768	2.41704	0.0015389	0.457961		0.133333	0.956783		35.8495	276.57	5.77638	14.4117	22.7925	16.4149
CP027630.1_13578001_13579001		219.173	85.042	2.12321	4.06037	0.00154566	0.457961		0.133333	0.956783		59.4577	61.7238	278.71	150.899	238.055	390.096
CP027622.1_6180001_6181001		218.594	39.5067	-2.55009	1.98701	0.00156573	0.457961		0.133333	0.956783		48.0908	155.497	24.5496	18.6505	18.5717	7.72468
CP027632.1_22201001_22202001		218.576	38.2922	-1.64644	1.94397	0.00156637	0.457961		0.133333	0.956783		100.554	59.3498	27.4378	25.4325	26.1692	23.174
CP027631.1_3302001_3303001		218.53	77.6128	-2.57024	3.57631	0.00156796	0.457961		0.133333	0.956783		151.267	478.36	47.6551	27.9757	42.2083	93.6617
CP027620.1_15929001_15930001		218.521	9.52259	1.95477	0.850712	0.00156828	0.457961		0.133333	0.956783		6.12065	7.12198	23.1055	30.519	24.4808	25.1052
CP027627.1_24035001_24036001		218.488	56.332	-2.97276	2.61289	0.00156945	0.457961		0.133333	0.956783		53.3371	288.44	8.66457	31.3667	23.6367	21.2429
CP027633.1_21368001_21369001		218.035	89.3274	-4.76773	4.44088	0.00158538	0.457961		0.133333	0.956783		61.2065	1375.73	25.9937	44.9307	5.065	28.9675
CP027630.1_2998001_2999001		217.826	97.4118	4.00078	5.90622	0.00159281	0.457961		0.133333	0.956783		28.8545	100.895	1332.9	268.736	1085.6	1451.27
CP027624.1_2115001_2116001		217.806	69.7035	-2.36502	3.17704	0.00159352	0.457961		0.133333	0.956783		89.1866	369.156	49.0992	44.9307	52.3383	30.8987
CP027630.1_5850001_5851001		217.576	32.0289	-2.61533	1.71444	0.00160175	0.457961		0.133333	0.956783		33.2264	136.505	11.5528	8.47749	15.195	19.3117
CP027624.1_18927001_18928001		217.558	63.2287	1.88078	2.88745	0.0016024	0.457961		0.133333	0.956783		34.1008	27.3009	153.074	83.9271	124.092	94.6273
CP027621.1_4519001_4520001		217.516	44.9165	2.30783	2.18387	0.00160391	0.457961		0.133333	0.956783		8.74378	20.1789	72.2047	61.8857	53.1825	96.5585
CP027622.1_3420001_3421001		217.503	72.8655	1.89121	3.32624	0.00160438	0.457961		0.133333	0.956783		34.9751	48.6669	144.409	218.719	115.651	140.975
CP027619.1_17152001_17153001		217.369	30.4169	-2.5716	1.65846	0.00160918	0.457961		0.133333	0.956783		34.9751	127.009	8.66457	16.955	18.5717	8.69026
CP027627.1_4688001_4689001		217.313	97.6573	-3.30089	6.00092	0.00161119	0.457961		0.133333	0.956783		590.205	3201.33	151.63	370.466	163.768	82.0747
CP027633.1_3670001_3671001		217.233	87.3008	-1.3747	4.24524	0.0016141	0.457961		0.133333	0.956783		351.5	405.953	158.85	155.138	143.508	126.492
CP027624.1_18186001_18187001		217.22	94.2303	-2.57188	5.09122	0.00161456	0.457961		0.133333	0.956783		342.756	1470.69	108.307	146.661	118.183	235.603
CP027621.1_5245001_5246001		216.961	95.7912	1.87721	5.39775	0.00162395	0.459042		0.133333	0.956783		208.976	149.562	866.457	675.656	576.566	519.484
CP027621.1_17871001_17872001		216.151	62.5418	4.77877	2.8596	0.00165374	0.459912		0.133333	0.956783		6.12065	2.37399	64.9842	28.8235	262.536	139.044
CP027624.1_2391001_2392001		216.103	91.9849	-2.85708	4.75648	0.00165552	0.459912		0.133333	0.956783		201.107	1303.32	125.636	117.837	61.6242	110.077
CP027628.1_17690001_17691001		215.965	93.7367	-2.56099	5.00243	0.00166066	0.459912		0.133333	0.956783		334.013	1367.42	137.189	229.74	99.6117	109.111
CP027630.1_15418001_15419001		215.862	94.1318	-6.4224	5.0765	0.00166454	0.459912		0.10021	0.956783		41.9702	2305.15	2.88819	27.9757	0.844167	21.2429
CP027625.1_9295001_9296001		215.779	93.5446	-2.93167	4.97	0.00166762	0.459912		0.133333	0.956783		370.736	1394.72	53.4315	160.225	184.872	61.7974
CP027624.1_5380001_5381001		215.768	31.7116	-2.04135	1.70344	0.00166804	0.459912		0.133333	0.956783		97.056	51.0409	15.885	26.2802	18.5717	10.6214
CP027624.1_2542001_2543001		215.638	51.4096	-1.54326	2.42049	0.00167293	0.459912		0.133333	0.956783		112.795	106.83	40.4346	35.6054	46.4292	28.002
CP027628.1_13323001_13324001		215.362	86.496	-3.47996	4.1763	0.00168336	0.459912		0.133333	0.956783		140.775	947.223	24.5496	38.9964	102.144	27.0364
CP027622.1_4036001_4037001		215.18	38.3299	-3.0054	1.94502	0.00169026	0.459912		0.10021	0.956783		55.0858	157.871	5.77638	27.9757	5.90917	11.587
CP027624.1_5512001_5513001		214.868	65.0765	-3.82723	2.96755	0.00170221	0.459912		0.133333	0.956783		32.352	451.059	5.77638	16.1072	21.1042	23.174
CP027624.1_18705001_18706001		214.746	59.2776	1.98759	2.72802	0.00170689	0.459912		0.133333	0.956783		33.2264	17.805	96.7543	72.9064	118.183	121.664
CP027630.1_12163001_12164001		214.746	42.6055	3.00181	2.09903	0.00170691	0.459912		0.133333	0.956783		8.74378	8.30898	96.7543	22.8892	78.5075	80.1435
CP027627.1_23853001_23854001		214.65	41.887	-2.00762	2.07202	0.00171062	0.459912		0.133333	0.956783		58.5834	135.318	15.885	21.1937	26.1692	31.8643
CP027621.1_16800001_16801001		214.574	12.1096	-1.74679	0.963224	0.00171352	0.459912		0.133333	0.956783		38.4726	41.5449	12.9968	7.62974	14.3508	12.5526
CP027633.1_9586001_9587001		214.326	67.3098	-3.59661	3.0661	0.00172318	0.459912		0.133333	0.956783		36.7239	468.864	30.326	25.4325	12.6625	15.4494
CP027631.1_17397001_17398001		214.201	36.2996	3.07558	1.87076	0.00172805	0.459912		0.133333	0.956783		3.49751	10.683	28.8819	44.9307	71.7542	87.8682
CP027627.1_25305001_25306001		213.669	49.2213	-4.12655	2.34065	0.00174895	0.459912		0.10021	0.956783		20.9851	296.749	5.77638	2.54325	13.5067	13.5182
CP027626.1_2581001_2582001		213.381	87.5816	2.59463	4.27012	0.00176041	0.459912		0.133333	0.956783		61.2065	42.7319	508.321	148.356	232.99	373.681
CP027632.1_21079001_21080001		213.37	71.8237	1.50646	3.27604	0.00176084	0.459912		0.133333	0.956783		55.0858	46.2929	147.298	150.052	151.95	128.423
CP027633.1_8127001_8128001		213.321	65.7379	-1.67748	2.99484	0.00176281	0.459912		0.133333	0.956783		152.142	191.106	41.8787	66.9721	36.2992	68.5565
CP027619.1_8143001_8144001		213.204	95.7147	1.78214	5.38195	0.00176748	0.459912		0.133333	0.956783		234.333	141.253	678.724	643.441	554.617	710.67
CP027627.1_13952001_13953001		213.154	3.3213	2.37487	0.537967	0.00176949	0.459912		0.10021	0.956783		5.24627	2.37399	15.885	24.5847	25.325	17.3805
CP027630.1_12457001_12458001		213.115	81.0241	-3.78469	3.77859	0.00177105	0.459912		0.133333	0.956783		55.9602	792.914	25.9937	55.1037	17.7275	23.174
CP027621.1_14588001_14589001		213.071	37.598	-2.90282	1.91861	0.0017728	0.459912		0.133333	0.956783		28.8545	176.863	18.7732	15.2595	8.44167	12.5526
CP027619.1_5542001_5543001		212.951	38.6387	3.2261	1.95569	0.00177767	0.459912		0.133333	0.956783		11.3669	1.187	70.7606	72.9064	70.91	37.6578
CP027626.1_23111001_23112001		212.879	32.6003	-2.50868	1.73541	0.00178055	0.459912		0.133333	0.956783		73.4478	94.9597	4.33228	24.5847	19.4158	8.69026
CP027633.1_18017001_18018001		212.751	88.1068	-3.81392	4.3183	0.00178574	0.459912		0.133333	0.956783		166.132	1074.23	12.9968	99.1866	21.1042	40.5546
CP027621.1_18696001_18697001		212.697	88.6757	-2.45447	4.37506	0.00178792	0.459912		0.133333	0.956783		345.379	732.377	62.0961	172.941	45.585	111.042
CP027633.1_21367001_21368001		212.666	79.7488	-4.21125	3.69756	0.00178917	0.459912		0.133333	0.956783		62.9552	765.613	21.6614	33.0622	3.37667	30.8987
CP027619.1_18514001_18515001		211.995	34.9247	-1.97608	1.81991	0.00181669	0.463849		0.133333	0.956783		45.4677	115.139	15.885	17.8027	23.6367	23.174
CP027623.1_17996001_17997001		211.931	40.0939	-3.14592	2.00789	0.00181931	0.463849		0.133333	0.956783		30.6032	195.854	21.6614	5.93424	12.6625	11.587
CP027622.1_3828001_3829001		211.881	32.8932	-2.04095	1.74667	0.00182141	0.463849		0.133333	0.956783		45.4677	109.204	11.5528	19.4982	18.5717	24.1396
CP027632.1_22328001_22329001		211.655	59.6654	2.15856	2.74193	0.00183079	0.4648		0.133333	0.956783		29.7289	16.618	119.86	108.512	59.9358	131.319
CP027624.1_1413001_1414001		211.217	57.1125	-1.86751	2.64246	0.00184918	0.468025		0.133333	0.956783		141.649	138.879	30.326	25.4325	64.1567	32.8299
CP027632.1_18295001_18296001		210.828	50.307	-2.09378	2.38057	0.00186567	0.47075		0.133333	0.956783		67.3271	179.237	20.2173	26.2802	25.325	42.4857
CP027624.1_5381001_5382001		210.401	58.1033	-2.19583	2.6807	0.00188394	0.47346		0.133333	0.956783		177.499	132.944	25.9937	53.4082	41.3642	13.5182
CP027628.1_18265001_18266001		210.266	55.2208	3.37965	2.56746	0.00188977	0.47346		0.133333	0.956783		16.6132	1.187	138.633	84.7749	78.5075	92.6961
CP027624.1_19121001_19122001		210.14	63.9569	-1.68122	2.91986	0.00189521	0.47346		0.133333	0.956783		106.674	219.594	54.8756	59.3424	48.1175	40.5546
CP027619.1_28350001_28351001		209.974	93.1945	-5.31564	4.91814	0.00190243	0.47346		0.133333	0.956783		124.162	1924.12	8.66457	56.7992	1.68833	33.7955
CP027626.1_4497001_4498001		209.905	64.8942	-3.90929	2.9603	0.00190545	0.47346		0.133333	0.956783		27.1057	456.994	7.22047	11.8685	17.7275	26.0708
CP027622.1_3421001_3422001		209.779	84.9131	2.33977	4.04904	0.00191095	0.47346		0.133333	0.956783		73.4478	30.8619	226.723	414.549	190.782	231.74
CP027628.1_13321001_13322001		209.579	48.5624	-3.08449	2.31767	0.00191972	0.473719		0.133333	0.956783		73.4478	207.724	4.33228	13.564	36.2992	9.65585
CP027627.1_6970001_6971001		209.236	30.5627	1.99708	1.66289	0.00193491	0.473719		0.133333	0.956783		9.61816	14.244	46.211	64.4289	38.8317	40.5546
CP027630.1_214001_215001		209.205	61.9133	-2.71377	2.83202	0.00193627	0.473719		0.133333	0.956783		85.6891	296.749	24.5496	42.3874	10.13	38.6234
CP027619.1_5559001_5560001		209.199	27.949	-1.75349	1.56531	0.00193655	0.473719		0.133333	0.956783		69.0759	55.7888	27.4378	18.6505	15.195	13.5182
CP027627.1_25306001_25307001		209.103	68.9011	-3.56253	3.13921	0.00194079	0.473719		0.133333	0.956783		48.0908	483.108	14.4409	10.173	23.6367	40.5546
CP027622.1_3884001_3885001		208.881	81.1797	-3.29872	3.78798	0.00195072	0.474557		0.133333	0.956783		67.3271	745.434	38.9905	62.7334	28.7017	33.7955
CP027628.1_14337001_14338001		208.646	94.5318	2.56313	5.14291	0.00196129	0.474557		0.133333	0.956783		93.5585	102.082	980.54	280.605	411.953	643.079
CP027630.1_5654001_5655001		208.573	19.9144	1.97117	1.27289	0.00196458	0.474557		0.133333	0.956783		9.61816	8.30898	43.3228	28.8235	28.7017	42.4857
CP027633.1_11955001_11956001		208.351	39.5188	-2.71019	1.98746	0.00197466	0.474557		0.133333	0.956783		29.7289	180.423	14.4409	16.955	12.6625	19.3117
CP027628.1_12566001_12567001		208.195	44.8606	-2.42986	2.18163	0.00198174	0.474557		0.133333	0.956783		44.5933	185.171	15.885	27.9757	24.4808	15.4494
CP027632.1_6004001_6005001		208.175	89.5158	2.32119	4.4617	0.00198265	0.474557		0.133333	0.956783		82.1916	59.3498	558.864	175.484	349.485	336.989
CP027632.1_18609001_18610001		207.875	24.1815	-2.53854	1.42986	0.0019964	0.474557		0.133333	0.956783		30.6032	105.643	7.22047	15.2595	6.75333	16.4149
CP027632.1_22116001_22117001		207.798	49.6225	-1.98577	2.35494	0.00199994	0.474557		0.133333	0.956783		111.92	123.448	18.7732	21.1937	52.3383	25.1052
CP027626.1_20815001_20816001		207.752	31.4526	-1.91559	1.69512	0.00200205	0.474557		0.133333	0.956783		54.2115	90.2117	10.1087	25.4325	21.9483	17.3805
CP027622.1_15657001_15658001		207.752	23.1482	2.22983	1.39466	0.00200207	0.474557		0.133333	0.956783		5.24627	11.87	30.326	51.7127	36.2992	39.589
CP027621.1_3837001_3838001		207.621	84.3016	1.69145	4.00721	0.00200812	0.474557		0.133333	0.956783		76.0709	75.9678	226.723	219.567	194.158	342.783
CP027621.1_4336001_4337001		207.506	99.3885	-2.67389	7.3673	0.00201345	0.474557		0.133333	0.956783		3002.62	5958.72	215.17	723.977	1008.78	858.405
CP027619.1_5118001_5119001		207.036	68.0647	2.00386	3.09848	0.00203542	0.475134		0.133333	0.956783		37.5983	28.4879	171.847	151.747	73.4425	137.113
CP027619.1_10871001_10872001		206.94	77.8937	5.71917	3.59111	0.00203995	0.475134		0.133333	0.956783		6.12065	1.187	407.235	18.6505	216.951	201.807
CP027631.1_2553001_2554001		206.924	62.5187	-2.04316	2.85843	0.00204071	0.475134		0.133333	0.956783		92.6841	249.269	41.8787	47.4739	51.4942	24.1396
CP027621.1_6950001_6951001		206.827	52.815	-2.15787	2.47269	0.00204527	0.475134		0.133333	0.956783		55.9602	211.285	25.9937	33.9099	27.8575	30.8987
CP027630.1_1169001_1170001		206.786	87.9876	3.53231	4.30642	0.0020472	0.475134		0.133333	0.956783		34.9751	22.5529	642.622	83.9271	304.744	314.781
CP027619.1_9861001_9862001		206.663	45.2983	1.85178	2.19781	0.00205304	0.475134		0.133333	0.956783		19.2363	18.9919	83.7575	77.1451	45.585	71.4533
CP027627.1_25435001_25436001		206.381	75.1365	-3.28664	3.44282	0.00206648	0.475134		0.133333	0.956783		141.649	496.165	7.22047	66.9721	37.1433	16.4149
CP027625.1_1833001_1834001		206.263	82.1924	1.8056	3.85874	0.00207212	0.475134		0.133333	0.956783		56.8346	71.2198	268.602	227.197	137.599	262.639
CP027622.1_7689001_7690001		206.258	74.8447	-4.05735	3.42955	0.00207238	0.475134		0.133333	0.956783		62.9552	617.238	10.1087	41.5397	4.22083	24.1396
CP027628.1_12568001_12569001		206.083	49.1982	-1.86374	2.33985	0.0020808	0.475134		0.133333	0.956783		76.0709	150.749	18.7732	39.8442	36.2992	28.002
CP027621.1_17872001_17873001		206.009	59.5512	4.25278	2.7378	0.00208435	0.475134		0.133333	0.956783		2.62314	9.49597	73.6488	29.6712	224.548	122.629
CP027622.1_17692001_17693001		205.938	2.61984	2.70899	0.492776	0.00208779	0.475134		0.10021	0.956783		2.62314	3.56099	33.2142	19.4982	19.4158	11.587
CP027624.1_19301001_19302001		205.872	71.5416	2.3558	3.26316	0.00209099	0.475134		0.133333	0.956783		20.9851	39.1709	202.173	103.425	93.7025	215.325
CP027630.1_5431001_5432001		205.469	7.98716	3.57832	0.781208	0.00211065	0.477183		0.10021	0.956783		0	4.74799	23.1055	33.0622	25.325	24.1396
CP027632.1_6005001_6006001		205.449	79.7586	2.50913	3.69806	0.00211161	0.477183		0.133333	0.956783		43.7189	29.6749	348.027	94.1001	219.483	181.53
CP027622.1_12166001_12167001		204.957	77.3989	-2.672	3.56477	0.00213591	0.477722		0.133333	0.956783		184.494	451.059	41.8787	103.425	21.9483	30.8987
CP027624.1_907001_908001		204.954	66.5804	-3.22215	3.03441	0.00213605	0.477722		0.133333	0.956783		84.8147	390.522	4.33228	20.346	37.9875	36.6922
CP027627.1_6399001_6400001		204.93	85.7945	-2.45243	4.11934	0.00213721	0.477722		0.133333	0.956783		253.57	648.1	37.5464	50.0172	131.69	108.145
CP027632.1_9817001_9818001		204.93	7.38904	2.21972	0.754135	0.00213722	0.477722		0.133333	0.956783		3.49751	7.12198	23.1055	27.128	17.7275	29.9331
CP027627.1_1441001_1442001		204.443	53.3839	-3.30255	2.49469	0.00216159	0.481858		0.133333	0.956783		35.8495	292.001	11.5528	22.8892	6.75333	24.1396
CP027632.1_5767001_5768001		203.916	57.2839	-2.86325	2.64885	0.00218828	0.485572		0.133333	0.956783		42.8445	301.497	25.9937	30.519	13.5067	24.1396
CP027629.1_13752001_13753001		203.88	76.9077	-1.45143	3.53735	0.00219015	0.485572		0.133333	0.956783		203.73	268.261	102.531	101.73	67.5333	73.3844
CP027623.1_15607001_15608001		203.766	64.9744	-3.15155	2.96308	0.00219596	0.485572		0.133333	0.956783		35.8495	411.888	24.5496	26.2802	20.26	28.9675
CP027628.1_6766001_6767001		203.439	76.8907	-4.11276	3.53656	0.00221278	0.486998		0.266667	0.956783		27.1057	708.637	17.3291	11.8685	19.4158	35.7266
CP027625.1_8217001_8218001		203.411	53.9735	-3.23292	2.5166	0.00221425	0.486998		0.133333	0.956783		38.4726	292.001	11.5528	33.0622	14.3508	9.65585
CP027625.1_145001_146001		202.76	61.5182	-2.40573	2.81687	0.00224823	0.491528		0.133333	0.956783		77.8197	280.131	47.6551	18.6505	43.8967	25.1052
CP027626.1_24255001_24256001		202.709	30.4132	-3.51403	1.65817	0.0022509	0.491528		0.10021	0.956783		37.5983	147.188	0	12.7162	5.065	12.5526
CP027628.1_9077001_9078001		202.674	29.6631	-2.04533	1.6312	0.00225277	0.491528		0.133333	0.956783		54.2115	87.8378	8.66457	11.8685	23.6367	23.174
CP027630.1_8889001_8890001		202.118	50.7507	1.99628	2.39598	0.00228231	0.494537		0.133333	0.956783		27.9801	11.87	95.3102	79.6884	63.3125	85.937
CP027621.1_3849001_3850001		201.947	67.1675	-1.86325	3.05928	0.00229145	0.494537		0.133333	0.956783		187.991	188.732	28.8819	85.6226	38.8317	52.1416
CP027624.1_1612001_1613001		201.935	41.5272	2.60781	2.05914	0.00229211	0.494537		0.133333	0.956783		13.9901	7.12198	62.0961	29.6712	75.975	96.5585
CP027632.1_16289001_16290001		201.855	57.1745	-3.42781	2.645	0.00229644	0.494537		0.133333	0.956783		68.2015	301.497	11.5528	36.4532	16.0392	2.89675
CP027622.1_19055001_19056001		201.694	24.0563	-1.60066	1.42558	0.00230513	0.494537		0.133333	0.956783		62.0809	46.2929	14.4409	22.8892	15.195	18.3461
CP027624.1_2614001_2615001		201.662	82.2824	-4.70906	3.86438	0.00230685	0.494537		0.266667	0.956783		17.4876	940.101	33.2142	16.1072	14.3508	10.6214
CP027633.1_17566001_17567001		201.51	93.0377	1.88046	4.89591	0.00231509	0.494537		0.133333	0.956783		161.76	90.2117	502.545	606.988	400.979	349.542
CP027623.1_10787001_10788001		201.107	23.0898	2.21717	1.39271	0.00233717	0.494537		0.133333	0.956783		9.61816	7.12198	63.5401	35.6054	30.39	30.8987
CP027629.1_12282001_12283001		201.086	32.9358	2.59004	1.74837	0.00233832	0.494537		0.133333	0.956783		7.86941	9.49597	44.7669	25.4325	52.3383	87.8682
CP027630.1_5870001_5871001		200.835	56.7927	2.57119	2.62949	0.00235218	0.494537		0.133333	0.956783		20.9851	11.87	163.183	52.5604	116.495	66.6253
CP027621.1_18161001_18162001		200.749	81.9274	-3.49931	3.83995	0.00235696	0.494537		0.266667	0.956783		48.9652	813.093	28.8819	28.8235	40.52	53.1071
CP027622.1_15198001_15199001		200.747	34.008	-3.22995	1.78661	0.00235705	0.494537		0.10021	0.956783		71.699	123.448	1.44409	2.54325	20.26	15.4494
CP027627.1_2831001_2832001		200.69	36.4881	-2.20244	1.87755	0.00236021	0.494537		0.133333	0.956783		52.4627	123.448	17.3291	29.6712	9.28583	19.3117
CP027631.1_4474001_4475001		200.587	26.6701	-2.34484	1.52051	0.00236593	0.494537		0.133333	0.956783		36.7239	103.269	12.9968	6.78199	21.9483	12.5526
CP027624.1_2239001_2240001		200.529	41.7265	-2.41908	2.06645	0.0023692	0.494537		0.133333	0.956783		49.8396	160.245	31.7701	15.2595	10.13	22.2084
CP027631.1_658001_659001		200.52	69.9637	1.66823	3.18775	0.00236966	0.494537		0.133333	0.956783		54.2115	32.0489	166.071	131.401	113.118	141.941
CP027619.1_28885001_28886001		200.474	93.6285	1.4833	4.98545	0.00237227	0.494537		0.133333	0.956783		165.258	175.676	437.561	534.929	499.747	434.513
CP027628.1_17438001_17439001		200.287	3.70181	1.86153	0.560654	0.00238273	0.494537		0.10021	0.956783		5.24627	5.93498	23.1055	17.8027	19.4158	22.2084
CP027627.1_4587001_4588001		200.136	48.9235	-1.52038	2.32993	0.00239127	0.494537		0.133333	0.956783		83.9403	121.074	31.7701	28.8235	36.2992	45.3825
CP027628.1_14336001_14337001		200.048	84.4572	2.5669	4.01807	0.00239623	0.494537		0.133333	0.956783		50.7139	37.9839	483.772	132.249	178.119	264.57
CP027621.1_4058001_4059001		200.003	12.9229	-1.7825	0.996671	0.00239876	0.494537		0.133333	0.956783		37.5983	45.1059	18.7732	11.8685	8.44167	9.65585
CP027620.1_11852001_11853001		199.924	26.0294	-1.70172	1.49727	0.00240326	0.494537		0.133333	0.956783		41.0958	77.1548	18.7732	15.2595	16.0392	22.2084
CP027628.1_13817001_13818001		199.747	95.2551	-4.94745	5.27447	0.00241335	0.494537		0.133333	0.956783		539.491	2046.38	34.6583	120.38	2.5325	8.69026
CP027624.1_10747001_10748001		199.553	96.3079	2.69165	5.5403	0.00242439	0.494537		0.133333	0.956783		136.403	100.895	1289.58	359.445	953.064	471.205
CP027627.1_1905001_1906001		199.469	28.1897	1.82896	1.57458	0.00242925	0.494537		0.133333	0.956783		14.8644	9.49597	49.0992	33.9099	48.1175	45.3825
CP027632.1_4211001_4212001		199.433	82.0818	-2.252	3.85106	0.00243132	0.494537		0.133333	0.956783		133.78	585.189	66.4283	97.4911	55.715	81.1091
CP027628.1_2751001_2752001		199.31	92.8176	-1.95799	4.8683	0.00243837	0.494537		0.133333	0.956783		359.37	1010.13	142.965	252.629	161.236	146.769
CP027627.1_20195001_20196001		199.042	36.6875	2.79067	1.88486	0.00245393	0.494537		0.133333	0.956783		5.24627	11.87	38.9905	33.0622	100.456	60.8318
CP027620.1_1487001_1488001		198.995	75.7589	-1.66766	3.47369	0.00245664	0.494537		0.133333	0.956783		137.277	343.042	82.3134	77.1451	70.91	71.4533
CP027625.1_8372001_8373001		198.926	70.5727	-2.34962	3.21374	0.00246064	0.494537		0.133333	0.956783		81.3172	388.148	30.326	57.6469	48.1175	46.3481
CP027633.1_1630001_1631001		198.652	93.3939	-4.06179	4.9472	0.00247669	0.494537		0.133333	0.956783		236.957	1721.15	79.4252	122.924	18.5717	13.5182
CP027633.1_1629001_1630001		198.507	85.2718	-3.97246	4.07867	0.00248524	0.494537		0.133333	0.956783		104.925	956.719	51.9874	62.7334	8.44167	12.5526
CP027631.1_16530001_16531001		198.39	84.7916	1.94311	4.04027	0.00249215	0.494537		0.133333	0.956783		68.2015	65.2848	199.285	216.176	192.47	420.029
CP027624.1_18174001_18175001		198.335	96.3164	1.9545	5.54497	0.00249541	0.494537		0.133333	0.956783		238.705	140.066	1071.52	605.293	644.943	619.905
CP027624.1_782001_783001		198.267	93.4364	-2.84262	4.95533	0.00249942	0.494537		0.133333	0.956783		914.6	807.158	99.6425	21.1937	192.47	166.081
CP027629.1_17552001_17553001		198.194	18.0763	-1.60938	1.20329	0.00250376	0.494537		0.133333	0.956783		39.347	53.4149	11.5528	15.2595	19.4158	13.5182
CP027622.1_11717001_11718001		198.152	57.9233	2.37947	2.67323	0.00250624	0.494537		0.133333	0.956783		21.8595	16.618	77.9811	61.0379	181.496	83.0403
CP027625.1_5652001_5653001		197.873	17.0575	4.51796	1.16508	0.00252293	0.494537		0.10021	0.956783		2.62314	0	43.3228	66.9721	23.6367	11.587
CP027630.1_1356001_1357001		197.809	0.300278	1.94678	0.238546	0.00252678	0.494537		0.10021	0.956783		3.49751	4.74799	14.4409	16.1072	16.8833	16.4149
CP027627.1_4694001_4695001		197.668	35.8875	-1.59033	1.85661	0.00253524	0.494537		0.133333	0.956783		73.4478	74.7808	33.2142	27.128	21.1042	17.3805
CP027621.1_1845001_1846001		197.582	1.66065	2.61884	0.418995	0.00254047	0.494537		0.10021	0.956783		2.62314	3.56099	30.326	22.0415	11.8183	14.4838
CP027624.1_5378001_5379001		197.483	12.0926	-1.9321	0.962368	0.00254644	0.494537		0.133333	0.956783		55.9602	27.3009	5.77638	12.7162	13.5067	10.6214
CP027620.1_1077001_1078001		197.458	79.2492	-3.1379	3.66708	0.00254793	0.494537		0.133333	0.956783		139.026	593.498	12.9968	90.7091	25.325	34.761
CP027627.1_4811001_4812001		197.339	47.185	-1.46146	2.26938	0.00255519	0.494537		0.133333	0.956783		88.3122	104.456	37.5464	37.3009	39.6758	25.1052
CP027633.1_1997001_1998001		197.137	82.3881	1.57816	3.87139	0.00256754	0.494537		0.133333	0.956783		63.8296	84.2768	194.953	173.788	238.055	277.123
CP027624.1_6292001_6293001		197.061	38.4916	1.91832	1.95107	0.00257217	0.494537		0.133333	0.956783		17.4876	13.057	83.7575	44.0829	48.1175	58.9007
CP027633.1_19662001_19663001		196.99	86.3258	-1.63701	4.16242	0.0025765	0.494537		0.133333	0.956783		252.695	518.718	106.863	100.034	124.092	164.149
CP027619.1_2660001_2661001		196.983	31.9158	-2.40459	1.7101	0.00257697	0.494537		0.133333	0.956783		108.423	52.2279	5.77638	22.0415	8.44167	23.174
CP027632.1_4908001_4909001		196.884	44.6029	-2.53202	2.17156	0.00258303	0.494537		0.133333	0.956783		43.7189	188.732	11.5528	21.1937	14.3508	31.8643
CP027627.1_350001_351001		196.883	15.1367	-2.08488	1.0888	0.00258311	0.494537		0.133333	0.956783		35.8495	60.5368	4.33228	12.7162	16.8833	9.65585
CP027633.1_5535001_5536001		196.853	6.81158	1.93943	0.725405	0.00258497	0.494537		0.133333	0.956783		6.12065	5.93498	30.326	25.4325	17.7275	21.2429
CP027632.1_3602001_3603001		196.841	95.8228	2.43241	5.40571	0.00258571	0.494537		0.133333	0.956783		88.3122	167.367	1048.41	382.335	477.798	850.68
CP027623.1_15285001_15286001		196.671	94.2424	1.61609	5.09438	0.00259622	0.494537		0.133333	0.956783		140.775	199.415	426.008	501.867	516.63	640.183
CP027619.1_25734001_25735001		196.637	10.8064	2.16512	0.908405	0.0025983	0.494537		0.133333	0.956783		6.12065	5.93498	36.1024	17.8027	34.6108	22.2084
CP027626.1_5986001_5987001		196.484	74.6696	-3.92458	3.41996	0.00260784	0.494537		0.266667	0.956783		24.4826	644.539	11.5528	18.6505	24.4808	31.8643
CP027621.1_18340001_18341001		196.464	94.702	-3.09093	5.17202	0.00260903	0.494537		0.133333	0.956783		591.954	1483.75	115.528	202.612	148.573	19.3117
CP027624.1_16488001_16489001		196.461	74.4921	-2.40326	3.40983	0.00260925	0.494537		0.133333	0.956783		132.906	410.701	46.211	88.1659	22.7925	47.3136
CP027624.1_10143001_10144001		196.168	60.7267	-4.43337	2.78588	0.00262758	0.494921		0.240327	0.956783		16.6132	426.132	15.885	5.93424	2.5325	17.3805
CP027632.1_3565001_3566001		196.076	35.6213	3.31647	1.84666	0.00263338	0.494921		0.133333	0.956783		3.49751	8.30898	21.6614	39.8442	61.6242	108.145
CP027625.1_8809001_8810001		196.071	94.0637	-2.49153	5.06508	0.00263367	0.494921		0.133333	0.956783		850.77	903.304	75.0929	345.034	102.144	99.4552
CP027632.1_3080001_3081001		196.039	73.5658	1.66725	3.36097	0.00263571	0.494921		0.133333	0.956783		51.5883	46.2929	197.841	161.92	101.3	163.184
CP027630.1_14823001_14824001		195.949	37.812	-1.82167	1.92555	0.00264136	0.494921		0.133333	0.956783		65.5784	100.895	14.4409	16.955	28.7017	32.8299
CP027625.1_9301001_9302001		195.736	17.8866	-1.85527	1.19608	0.00265486	0.496321		0.133333	0.956783		35.8495	62.9108	8.66457	19.4982	14.3508	10.6214
CP027621.1_16144001_16145001		195.569	18.4009	-1.76947	1.21581	0.00266547	0.496539		0.133333	0.956783		38.4726	59.3498	10.1087	10.173	17.7275	18.3461
CP027632.1_2432001_2433001		195.405	56.2019	-2.39249	2.60801	0.00267598	0.496539		0.133333	0.956783		96.1816	211.285	41.8787	46.6262	14.3508	14.4838
CP027632.1_2564001_2565001		195.257	64.5222	-3.10423	2.94503	0.0026855	0.496539		0.133333	0.956783		69.0759	370.343	18.7732	54.2559	16.8833	10.6214
CP027626.1_7237001_7238001		195.145	47.8051	-2.22789	2.29089	0.00269272	0.496539		0.133333	0.956783		53.3371	185.171	15.885	38.1487	21.9483	24.1396
CP027631.1_4029001_4030001		195.004	97.4871	3.93483	5.93517	0.00270184	0.496539		0.133333	0.956783		83.9403	53.4149	2111.27	252.629	1348.13	507.897
CP027622.1_3422001_3423001		194.904	66.2716	2.45333	3.02024	0.00270831	0.496539		0.133333	0.956783		35.8495	10.683	118.416	201.764	97.0792	102.352
CP027622.1_4360001_4361001		194.904	92.0931	-1.28046	4.77151	0.00270832	0.496539		0.133333	0.956783		521.13	541.27	203.617	219.567	248.185	202.773
CP027627.1_20058001_20059001		194.571	52.4588	2.55085	2.46036	0.00273008	0.496539		0.133333	0.956783		20.9851	8.30898	144.409	49.1694	67.5333	92.6961
CP027625.1_10273001_10274001		194.559	34.3509	-2.13195	1.79916	0.00273086	0.496539		0.133333	0.956783		45.4677	118.7	8.66457	25.4325	17.7275	21.2429
CP027623.1_3131001_3132001		194.295	59.646	5.47713	2.7411	0.00274827	0.496539		0.10021	0.956783		3.49751	1.187	77.9811	106.816	12.6625	262.639
CP027633.1_16767001_16768001		194.251	13.0542	2.95664	1.00284	0.00275118	0.496539		0.133333	0.956783		6.12065	1.187	47.6551	28.8235	16.0392	32.8299
CP027624.1_1532001_1533001		194.233	74.9152	-2.86985	3.4324	0.00275232	0.496539		0.133333	0.956783		77.8197	521.092	21.6614	66.9721	27.8575	45.3825
CP027622.1_4661001_4662001		194.173	97.4701	3.38101	5.93075	0.00275629	0.496539		0.133333	0.956783		143.398	54.6018	1893.21	398.442	1278.91	574.523
CP027624.1_13773001_13774001		194.166	94.5792	-1.91097	5.15109	0.00275675	0.496539		0.133333	0.956783		525.501	1122.9	202.173	339.947	137.599	196.014
CP027630.1_8888001_8889001		194.15	90.695	1.68548	4.59349	0.00275784	0.496539		0.133333	0.956783		110.172	119.887	460.666	409.463	234.678	376.578
CP027624.1_5266001_5267001		194.119	93.9859	3.18202	5.04688	0.00275988	0.496539		0.133333	0.956783		69.9503	52.2279	1070.07	167.854	615.397	374.647
CP027623.1_17448001_17449001		194.094	10.8319	-1.78321	0.909665	0.00276155	0.496539		0.133333	0.956783		34.1008	43.9189	5.77638	10.173	12.6625	15.4494
CP027628.1_2750001_2751001		194.047	79.3306	-1.78139	3.67052	0.00276469	0.496539		0.133333	0.956783		230.836	337.107	43.3228	119.533	97.9233	67.5909
CP027628.1_17689001_17690001		193.758	76.3339	-1.88938	3.50696	0.00278396	0.498698		0.133333	0.956783		181.871	338.294	64.9842	116.989	44.7408	53.1071
CP027621.1_19033001_19034001		193.686	20.3399	-2.60058	1.28913	0.00278883	0.498698		0.10021	0.956783		23.6082	100.895	5.77638	5.93424	13.5067	14.4838
CP027624.1_15385001_15386001		193.47	65.637	-1.45657	2.99054	0.0028034	0.500215		0.133333	0.956783		122.413	199.415	63.5401	44.0829	66.6892	59.8662
CP027627.1_6273001_6274001		193.291	84.8365	-2.48672	4.04353	0.00281553	0.501222		0.133333	0.956783		543.863	314.554	44.7669	167.854	37.9875	54.0727
CP027623.1_3774001_3775001		193.11	46.7158	-2.26933	2.25201	0.00282784	0.501222		0.133333	0.956783		46.3421	187.545	18.7732	21.1937	20.26	35.7266
CP027631.1_14753001_14754001		192.855	79.6795	-2.41719	3.69239	0.00284528	0.501222		0.133333	0.956783		106.674	557.888	73.6488	77.9929	37.9875	58.9007
CP027622.1_20046001_20047001		192.759	76.1054	-1.78818	3.494	0.00285193	0.501222		0.133333	0.956783		160.011	343.042	41.8787	97.4911	78.5075	71.4533
CP027624.1_758001_759001		192.653	28.1544	-1.60517	1.57342	0.00285918	0.501222		0.133333	0.956783		69.9503	51.0409	15.885	18.6505	27.8575	16.4149
CP027631.1_7846001_7847001		192.615	57.7361	-2.90388	2.66551	0.00286184	0.501222		0.133333	0.956783		44.5933	306.245	17.3291	30.519	10.9742	33.7955
CP027626.1_21356001_21357001		192.534	15.8759	1.8865	1.11945	0.00286745	0.501222		0.133333	0.956783		9.61816	7.12198	31.7701	41.5397	28.7017	24.1396
CP027632.1_5173001_5174001		192.527	54.3504	-2.64188	2.53163	0.00286795	0.501222		0.133333	0.956783		104.925	200.602	8.66457	54.2559	14.3508	18.3461
CP027621.1_8590001_8591001		192.517	97.7461	-5.14036	6.04466	0.00286861	0.501222		0.133333	0.956783		496.647	3955.07	4.33228	183.114	47.2733	14.4838
CP027628.1_14559001_14560001		192.489	68.3383	-4.09942	3.1115	0.0028706	0.501222		0.533333	1		19.2363	525.84	21.6614	5.08649	16.8833	20.2773
CP027625.1_2146001_2147001		192.132	78.8711	-1.91305	3.64693	0.00289548	0.501222		0.133333	0.956783		151.267	426.132	77.9811	81.3839	47.2733	99.4552
CP027619.1_17213001_17214001		192.037	61.9558	-2.91928	2.83452	0.00290216	0.501222		0.133333	0.956783		52.4627	344.229	8.66457	24.5847	34.6108	34.761
CP027626.1_21837001_21838001		192.001	47.4124	-1.74703	2.27739	0.00290467	0.501222		0.133333	0.956783		58.5834	151.936	36.1024	30.519	30.39	28.002
CP027622.1_587001_588001		191.986	98.9205	2.10526	6.79922	0.00290571	0.501222		0.133333	0.956783		392.596	433.254	2343.76	955.413	1769.37	2040.28
CP027630.1_12162001_12163001		191.91	23.6187	3.39617	1.41101	0.00291108	0.501222		0.10021	0.956783		5.24627	2.37399	66.4283	11.8685	37.9875	56.0039
CP027624.1_15033001_15034001		191.906	14.4827	2.17051	1.06133	0.00291134	0.501222		0.133333	0.956783		4.37189	9.49597	37.5464	20.346	30.39	35.7266
CP027619.1_2494001_2495001		191.816	57.2948	2.07311	2.64924	0.00291772	0.501222		0.133333	0.956783		27.9801	17.805	53.4315	116.989	82.7283	135.182
CP027633.1_1386001_1387001		191.733	99.504	4.76468	7.58297	0.00292357	0.501222		0.133333	0.956783		137.277	109.204	6174.95	365.38	4817.66	2065.39
CP027633.1_1631001_1632001		191.716	68.1559	-3.72001	3.10263	0.00292481	0.501222		0.133333	0.956783		60.3321	464.116	31.7701	36.4532	5.065	6.75909
CP027633.1_17261001_17262001		191.428	15.178	-1.69147	1.09067	0.00294531	0.503685		0.133333	0.956783		46.3421	40.3579	10.1087	14.4117	9.28583	19.3117
CP027619.1_16993001_16994001		191.273	68.6823	-3.8535	3.12844	0.00295643	0.504403		0.10021	0.956783		135.529	405.953	2.88819	3.39099	51.4942	14.4838
CP027630.1_12164001_12165001		191.198	86.4376	2.65084	4.17037	0.00296177	0.504403		0.133333	0.956783		61.2065	32.0489	415.899	100.034	295.458	369.819
CP027619.1_18515001_18516001		190.771	66.3409	-2.59009	3.02337	0.00299268	0.507855		0.133333	0.956783		60.3321	369.156	27.4378	46.6262	44.7408	22.2084
CP027627.1_17811001_17812001		190.689	88.074	-2.58243	4.31455	0.00299863	0.507855		0.133333	0.956783		342.756	714.572	56.3197	196.678	42.2083	56.0039
CP027628.1_8752001_8753001		190.663	62.7047	2.07932	2.8663	0.00300057	0.507855		0.133333	0.956783		37.5983	15.431	67.8724	134.792	121.56	129.388
CP027632.1_14422001_14423001		190.427	85.3812	-1.84473	4.08802	0.00301784	0.508409		0.133333	0.956783		495.773	275.383	125.636	155.138	93.7025	55.0383
CP027620.1_197001_198001		190.393	84.1801	-1.79295	3.99699	0.00302032	0.508409		0.133333	0.956783		204.605	511.596	88.0897	149.204	80.1958	94.6273
CP027619.1_15839001_15840001		190.234	49.3222	-3.28519	2.34408	0.00303203	0.508409		0.133333	0.956783		29.7289	264.7	7.22047	6.78199	24.4808	20.2773
CP027621.1_289001_290001		190.143	29.341	-2.3629	1.61839	0.00303882	0.508409		0.133333	0.956783		31.4776	119.887	8.66457	10.173	21.1042	17.3805
CP027629.1_12283001_12284001		190.003	57.7677	2.11162	2.66655	0.00304919	0.508409		0.133333	0.956783		29.7289	15.431	82.3134	70.3631	83.5725	159.321
CP027620.1_1216001_1217001		189.936	22.0577	-2.07293	1.35395	0.00305415	0.508409		0.133333	0.956783		31.4776	85.4638	15.885	11.0207	19.4158	8.69026
CP027630.1_16798001_16799001		189.915	84.7831	2.59231	4.03976	0.00305576	0.508409		0.133333	0.956783		21.8595	67.6588	459.222	166.159	210.197	239.465
CP027632.1_20612001_20613001		189.549	27.2682	-2.53185	1.54009	0.00308316	0.508409		0.10021	0.956783		78.6941	66.4718	14.4409	5.08649	5.065	26.0708
CP027629.1_2547001_2548001		189.544	91.9022	1.7364	4.74565	0.0030835	0.508409		0.133333	0.956783		109.297	138.879	372.576	568.839	271.822	440.307
CP027627.1_25299001_25300001		189.441	60.4605	-3.37483	2.7751	0.00309127	0.508409		0.266667	0.956783		20.9851	382.213	17.3291	16.1072	20.26	23.174
CP027622.1_18472001_18473001		189.438	26.8281	-2.51682	1.52543	0.00309153	0.508409		0.133333	0.956783		28.8545	116.326	15.885	16.1072	5.065	13.5182
CP027619.1_2662001_2663001		189.23	60.5104	-2.21474	2.77676	0.00310727	0.508409		0.133333	0.956783		191.489	142.44	10.1087	50.0172	28.7017	53.1071
CP027623.1_4426001_4427001		189.163	79.8096	2.64019	3.70118	0.00311233	0.508409		0.133333	0.956783		32.352	35.6099	420.231	116.142	113.962	201.807
CP027625.1_8216001_8217001		189.042	50.2851	-3.05752	2.38011	0.00312161	0.508409		0.133333	0.956783		42.8445	250.456	10.1087	34.7577	16.8833	6.75909
CP027621.1_315001_316001		188.938	56.9727	2.6346	2.63675	0.00312952	0.508409		0.133333	0.956783		25.357	5.93498	155.962	103.425	74.2867	68.5565
CP027624.1_15073001_15074001		188.911	93.586	1.50233	4.97721	0.00313157	0.508409		0.133333	0.956783		205.479	129.383	482.327	460.328	485.396	472.171
CP027630.1_12788001_12789001		188.868	63.4074	-2.25247	2.89572	0.00313491	0.508409		0.133333	0.956783		115.418	251.643	30.326	45.7784	14.3508	62.763
CP027633.1_2843001_2844001		188.841	58.2224	-3.66141	2.68578	0.00313693	0.508409		0.133333	0.956783		160.011	227.903	11.5528	36.4532	11.8183	0
CP027628.1_8148001_8149001		188.838	96.7772	-4.13267	5.67768	0.00313718	0.508409		0.133333	0.956783		592.829	2679.05	21.6614	244.152	17.7275	86.9026
CP027633.1_11953001_11954001		188.665	59.5645	-1.6323	2.73826	0.00315053	0.508409		0.133333	0.956783		123.287	159.058	70.7606	33.0622	46.4292	32.8299
CP027633.1_1791001_1792001		188.65	62.4518	1.66848	2.85552	0.00315166	0.508409		0.133333	0.956783		30.6032	37.9839	134.301	82.2316	85.2608	135.182
CP027619.1_7814001_7815001		188.597	45.8782	-1.85718	2.22022	0.00315571	0.508409		0.133333	0.956783		55.9602	151.936	31.7701	36.4532	22.7925	23.174
CP027622.1_585001_586001		188.571	97.0446	2.65423	5.76436	0.00315775	0.508409		0.133333	0.956783		219.469	64.0978	1140.83	448.459	938.713	1055.38
CP027627.1_19668001_19669001		188.496	90.7777	1.64368	4.60273	0.00316354	0.508409		0.133333	0.956783		112.795	124.635	459.222	419.636	236.367	369.819
CP027622.1_7426001_7427001		188.405	1.3628	1.94548	0.392566	0.00317063	0.508409		0.10021	0.956783		3.49751	5.93498	21.6614	15.2595	18.5717	17.3805
CP027624.1_18013001_18014001		188.305	24.3627	2.85058	1.43679	0.00317841	0.508409		0.133333	0.956783		8.74378	2.37399	70.7606	48.3217	28.7017	24.1396
CP027624.1_5956001_5957001		188.155	57.0602	-2.03536	2.64015	0.0031901	0.508409		0.133333	0.956783		97.056	194.667	53.4315	46.6262	17.7275	25.1052
CP027619.1_1836001_1837001		188.052	98.1351	-2.31915	6.23646	0.0031982	0.508409		0.133333	0.956783		1014.28	2819.12	314.813	698.545	219.483	302.228
CP027625.1_8522001_8523001		188.002	96.4818	-3.19453	5.58974	0.00320215	0.508409		0.266667	0.956783		168.755	2644.63	176.179	152.595	157.015	128.423
CP027623.1_18840001_18841001		187.998	37.2576	-2.67548	1.906	0.00320247	0.508409		0.10021	0.956783		68.2015	128.196	5.77638	30.519	5.065	18.3461
CP027619.1_1915001_1916001		187.962	51.5604	1.50625	2.42592	0.00320529	0.508409		0.133333	0.956783		23.6082	32.0489	75.0929	68.6676	86.105	85.937
CP027621.1_19610001_19611001		187.924	53.1857	1.98591	2.48733	0.00320825	0.508409		0.133333	0.956783		25.357	17.805	127.08	59.3424	59.9358	100.421
CP027630.1_5956001_5957001		187.889	16.7998	3.07963	1.15577	0.00321101	0.508409		0.10021	0.956783		4.37189	3.56099	37.5464	60.1902	29.5458	11.587
CP027621.1_10349001_10350001		187.851	62.4482	-2.81243	2.85541	0.00321398	0.508409		0.133333	0.956783		59.4577	335.92	20.2173	19.4982	16.8833	55.0383
CP027622.1_15059001_15060001		187.66	90.7838	-1.50548	4.6045	0.00322912	0.509041		0.133333	0.956783		319.148	693.206	181.956	189.048	170.522	170.908
CP027619.1_10872001_10873001		187.644	86.8947	5.55134	4.20979	0.00323036	0.509041		0.133333	0.956783		9.61816	3.56099	740.82	22.0415	275.198	262.639
CP027632.1_5558001_5559001		187.555	84.9885	-2.61269	4.05658	0.00323747	0.509187		0.133333	0.956783		180.122	708.637	31.7701	133.944	75.975	46.3481
CP027630.1_15256001_15257001		187.423	66.6971	-2.93259	3.03977	0.00324799	0.509866		0.133333	0.956783		122.413	335.92	12.9968	72.9064	13.5067	18.3461
CP027625.1_139001_140001		187.274	79.9555	-1.54035	3.7095	0.00325988	0.510757		0.133333	0.956783		173.127	373.904	101.087	108.512	74.2867	91.7305
CP027625.1_11676001_11677001		186.878	58.3756	-2.64743	2.69196	0.00329179	0.513493		0.133333	0.956783		38.4726	305.058	20.2173	33.0622	27.8575	27.0364
CP027629.1_9873001_9874001		186.798	63.2129	-1.32635	2.88661	0.00329828	0.513493		0.133333	0.956783		118.915	168.554	59.2079	50.8649	67.5333	51.176
CP027621.1_16540001_16541001		186.642	51.6333	-2.94995	2.4289	0.00331104	0.513493		0.133333	0.956783		27.1057	271.822	17.3291	12.7162	27.0133	19.3117
CP027619.1_27588001_27589001		186.608	46.3085	2.28814	2.23806	0.0033138	0.513493		0.133333	0.956783		20.1107	9.49597	114.083	44.0829	54.8708	84.0059
CP027633.1_3671001_3672001		186.356	72.8497	-1.38711	3.32549	0.00333442	0.513493		0.133333	0.956783		236.957	161.432	72.2047	80.5361	94.5467	56.9695
CP027624.1_5955001_5956001		186.242	84.2579	-2.33887	4.00419	0.00334387	0.513493		0.133333	0.956783		202.856	610.116	140.077	93.2524	43.8967	45.3825
CP027627.1_349001_350001		186.14	31.8028	-2.21441	1.70635	0.00335225	0.513493		0.133333	0.956783		31.4776	124.635	21.6614	17.8027	16.8833	10.6214
CP027624.1_19300001_19301001		186.033	64.927	2.33454	2.96145	0.00336112	0.513493		0.133333	0.956783		18.3619	30.8619	150.186	87.3181	62.4683	196.014
CP027620.1_17310001_17311001		185.742	60.9213	-2.17945	2.79334	0.00338543	0.513493		0.133333	0.956783		107.549	229.09	21.6614	72.0586	27.8575	25.1052
CP027627.1_8100001_8101001		185.684	12.9132	-1.53989	0.996196	0.00339029	0.513493		0.133333	0.956783		34.9751	42.7319	12.9968	9.32524	14.3508	16.4149
CP027622.1_3827001_3828001		185.54	66.2934	-2.30485	3.02114	0.00340234	0.513493		0.133333	0.956783		75.1965	331.172	24.5496	57.6469	31.2342	49.2448
CP027629.1_1355001_1356001		185.5	37.119	1.84776	1.90162	0.00340573	0.513493		0.133333	0.956783		20.9851	9.49597	60.652	47.4739	65.845	50.2104
CP027632.1_2563001_2564001		185.488	42.3113	-2.17378	2.08769	0.00340676	0.513493		0.133333	0.956783		51.5883	151.936	24.5496	34.7577	18.5717	11.587
CP027622.1_1904001_1905001		185.207	40.9473	-1.60898	2.03834	0.00343048	0.513493		0.133333	0.956783		84.8147	85.4638	15.885	27.128	27.8575	39.589
CP027632.1_2841001_2842001		185.168	61.596	-1.94533	2.81995	0.00343384	0.513493		0.133333	0.956783		87.4378	237.399	64.9842	43.2352	32.0783	28.9675
CP027633.1_16691001_16692001		185.105	87.4236	3.02217	4.25579	0.00343914	0.513493		0.133333	0.956783		18.3619	60.5368	456.334	110.207	445.72	261.673
CP027624.1_4641001_4642001		185.101	76.5515	-1.88488	3.51821	0.0034395	0.513493		0.133333	0.956783		135.529	388.148	105.419	68.6676	54.0267	56.0039
CP027621.1_12390001_12391001		185.014	24.6253	-2.22507	1.44577	0.00344698	0.513493		0.133333	0.956783		34.1008	94.9597	17.3291	12.7162	5.90917	19.3117
CP027628.1_7776001_7777001		184.993	92.1563	-2.48176	4.7784	0.00344873	0.513493		0.133333	0.956783		236.957	1198.87	80.8693	217.024	108.053	106.214
CP027619.1_8997001_8998001		184.993	36.0383	-2.9778	1.86149	0.00344876	0.513493		0.133333	0.956783		27.1057	172.115	21.6614	11.0207	4.22083	14.4838
CP027619.1_2825001_2826001		184.983	84.5557	-2.71367	4.02392	0.00344958	0.513493		0.133333	0.956783		158.262	725.255	31.7701	132.249	42.2083	60.8318
CP027632.1_105001_106001		184.931	21.7501	2.09092	1.34302	0.00345403	0.513493		0.133333	0.956783		11.3669	5.93498	49.0992	22.8892	36.2992	44.4169
CP027622.1_19056001_19057001		184.774	24.3201	-1.80711	1.43519	0.00346752	0.513493		0.133333	0.956783		58.5834	56.9758	12.9968	24.5847	8.44167	19.3117
CP027631.1_4523001_4524001		184.764	48.8676	-1.75175	2.32815	0.00346838	0.513493		0.133333	0.956783		69.0759	149.562	21.6614	38.1487	26.1692	42.4857
CP027624.1_10045001_10046001		184.763	60.0216	-3.39198	2.75651	0.00346846	0.513493		0.133333	0.956783		54.2115	344.229	14.4409	42.3874	4.22083	13.5182
CP027624.1_18173001_18174001		184.698	98.2798	2.24484	6.33155	0.00347404	0.513493		0.133333	0.956783		407.46	138.879	1760.35	1062.23	1235.02	1130.7
CP027623.1_10931001_10932001		184.637	70.2676	1.59441	3.20001	0.00347935	0.513493		0.133333	0.956783		57.709	33.2359	173.291	111.903	135.067	133.251
CP027623.1_5867001_5868001		184.574	88.1895	-1.8641	4.32578	0.00348479	0.513493		0.133333	0.956783		219.469	697.954	114.083	171.245	105.521	112.008
CP027627.1_17320001_17321001		184.565	22.9233	1.61507	1.38599	0.00348557	0.513493		0.133333	0.956783		11.3669	13.057	34.6583	39.8442	32.0783	43.4513
CP027632.1_17497001_17498001		184.543	64.6206	-2.16641	2.94909	0.0034874	0.513493		0.133333	0.956783		97.056	277.757	31.7701	70.3631	21.9483	41.5201
CP027632.1_14143001_14144001		184.514	68.2057	-2.72459	3.10484	0.00349	0.513493		0.133333	0.956783		83.0659	382.213	11.5528	23.737	54.8708	48.2792
CP027621.1_6343001_6344001		184.317	59.6095	1.83682	2.73979	0.00350707	0.513493		0.133333	0.956783		34.1008	22.5529	128.524	74.6019	71.7542	134.216
CP027628.1_12203001_12204001		184.096	41.3716	-2.25483	2.05399	0.00352641	0.513493		0.133333	0.956783		47.2164	154.31	37.5464	13.564	16.0392	18.3461
CP027631.1_10199001_10200001		184.068	92.1806	-4.14746	4.78155	0.00352882	0.513493		0.266667	0.956783		92.6841	1665.36	17.3291	117.837	20.26	40.5546
CP027630.1_11683001_11684001		183.975	47.9424	-2.59214	2.2956	0.00353704	0.513493		0.133333	0.956783		62.0809	194.667	7.22047	42.3874	17.7275	15.4494
CP027632.1_2846001_2847001		183.972	37.8849	-2.59456	1.92765	0.00353723	0.513493		0.133333	0.956783		57.709	138.879	14.4409	26.2802	3.37667	20.2773
CP027633.1_19178001_19179001		183.96	66.2631	3.81554	3.01993	0.00353828	0.513493		0.133333	0.956783		4.37189	15.431	60.652	207.698	41.3642	235.603
CP027623.1_19734001_19735001		183.94	61.7115	-3.37025	2.82422	0.00354005	0.513493		0.133333	0.956783		30.6032	385.774	28.8819	28.8235	7.5975	15.4494
CP027621.1_316001_317001		183.861	47.7345	2.13131	2.28888	0.00354702	0.513493		0.133333	0.956783		16.6132	17.805	131.413	65.2766	46.4292	61.7974
CP027631.1_16598001_16599001		183.823	27.4603	-1.78412	1.54707	0.00355043	0.513493		0.133333	0.956783		62.0809	62.9108	7.22047	20.346	20.26	23.174
CP027627.1_21962001_21963001		183.798	66.3919	-2.98143	3.0262	0.00355257	0.513493		0.133333	0.956783		60.3321	397.644	15.885	36.4532	49.8058	11.587
CP027628.1_18263001_18264001		183.743	0.4413	3.10082	0.274689	0.00355744	0.513493		0.10021	0.956783		3.49751	0	23.1055	12.7162	21.1042	14.4838
CP027626.1_18673001_18674001		183.715	11.4288	1.82683	0.935322	0.00355994	0.513493		0.133333	0.956783		6.99503	8.30898	18.7732	27.9757	27.0133	34.761
CP027623.1_15395001_15396001		183.684	97.2063	1.98707	5.82727	0.00356271	0.513493		0.133333	0.956783		158.262	294.375	1318.46	668.874	678.71	922.133
CP027621.1_2344001_2345001		183.522	74.1116	-1.71709	3.38839	0.00357708	0.513493		0.133333	0.956783		118.915	339.481	82.3134	63.5812	57.4033	75.3156
CP027625.1_2719001_2720001		183.448	56.5058	2.60623	2.61927	0.0035837	0.513493		0.133333	0.956783		7.86941	24.9269	76.537	53.4082	101.3	162.218
CP027627.1_4810001_4811001		183.436	38.1499	-1.37899	1.93859	0.00358474	0.513493		0.133333	0.956783		69.9503	78.3418	23.1055	33.9099	25.325	30.8987
CP027633.1_1385001_1386001		183.406	98.1546	4.9158	6.24664	0.00358741	0.513493		0.133333	0.956783		64.704	22.5529	2421.75	125.467	1947.49	826.54
CP027619.1_1462001_1463001		183.374	81.9699	-2.00671	3.84319	0.00359027	0.513493		0.133333	0.956783		139.026	538.897	60.652	103.425	96.235	75.3156
CP027620.1_2024001_2025001		183.36	82.6957	-4.98426	3.89415	0.00359158	0.513493		0.10021	0.956783		171.378	820.215	0	39.8442	0	20.2773
CP027633.1_8321001_8322001		183.314	91.4427	-1.55422	4.68577	0.0035957	0.513493		0.133333	0.956783		344.505	741.873	154.518	234.826	176.431	172.84
CP027620.1_1215001_1216001		183.243	51.0072	-2.05281	2.40572	0.00360203	0.513505		0.133333	0.956783		119.79	128.196	11.5528	22.0415	54.0267	29.9331
CP027622.1_17597001_17598001		182.897	40.0355	-1.57695	2.0061	0.00363328	0.515442		0.133333	0.956783		69.0759	96.1467	20.2173	40.6919	24.4808	24.1396
CP027623.1_416001_417001		182.882	10.4003	2.20767	0.890557	0.00363464	0.515442		0.133333	0.956783		8.74378	2.37399	34.6583	27.128	21.9483	26.0708
CP027628.1_8795001_8796001		182.877	48.6378	2.52874	2.32056	0.0036351	0.515442		0.133333	0.956783		13.1157	14.244	109.751	44.0829	39.6758	125.526
CP027631.1_3885001_3886001		182.75	50.8686	-2.658	2.40066	0.00364665	0.515442		0.133333	0.956783		60.3321	219.594	8.66457	21.1937	43.8967	12.5526
CP027629.1_17294001_17295001		182.746	31.8137	-2.21855	1.70653	0.00364695	0.515442		0.133333	0.956783		33.2264	123.448	8.66457	16.955	16.8833	23.174
CP027627.1_15335001_15336001		182.664	49.8973	-2.29376	2.36538	0.00365445	0.515616		0.133333	0.956783		55.0858	199.415	31.7701	30.519	30.39	10.6214
CP027631.1_13958001_13959001		182.471	81.6016	1.81889	3.81695	0.00367211	0.515632		0.133333	0.956783		63.8296	59.3498	346.583	141.574	173.054	211.463
CP027630.1_16003001_16004001		182.47	24.7638	-2.07853	1.4508	0.00367224	0.515632		0.133333	0.956783		36.7239	89.0248	11.5528	22.8892	7.5975	16.4149
CP027619.1_28886001_28887001		182.279	78.989	1.42566	3.65331	0.00368974	0.515632		0.133333	0.956783		76.9453	61.7238	141.521	209.394	213.574	181.53
CP027632.1_6006001_6007001		182.235	3.40153	2.3806	0.542271	0.00369387	0.515632		0.10021	0.956783		5.24627	2.37399	28.8819	11.8685	18.5717	26.0708
CP027620.1_14503001_14504001		182.207	89.6398	1.61992	4.47455	0.00369642	0.515632		0.133333	0.956783		142.524	77.1548	333.586	268.736	336.822	415.201
CP027622.1_3453001_3454001		182.205	67.9504	-1.64113	3.09359	0.00369658	0.515632		0.133333	0.956783		100.554	264.7	49.0992	66.1244	54.0267	63.7286
CP027625.1_1300001_1301001		182.167	88.1117	-5.05885	4.31863	0.00370015	0.515632		0.266667	0.956783		16.6132	1319.94	15.885	15.2595	4.22083	44.4169
CP027632.1_23697001_23698001		182.049	99.859	-2.66223	8.72914	0.00371104	0.515632		0.133333	0.956783		4679.67	18318.9	1124.95	2943.38	1110.92	2085.66
CP027619.1_15827001_15828001		181.986	5.86941	2.4698	0.676567	0.00371696	0.515632		0.10021	0.956783		2.62314	5.93498	25.9937	11.8685	32.9225	23.174
CP027621.1_7464001_7465001		181.982	86.1714	-1.4859	4.14943	0.00371725	0.515632		0.133333	0.956783		244.826	487.856	131.413	163.615	103.832	123.595
CP027625.1_9639001_9640001		181.82	46.5468	-1.52075	2.24598	0.00373235	0.516481		0.133333	0.956783		98.8048	93.7727	37.5464	29.6712	45.585	21.2429
CP027633.1_6243001_6244001		181.745	18.3073	-1.41906	1.21202	0.00373946	0.516481		0.133333	0.956783		42.8445	45.1059	20.2173	16.955	15.195	13.5182
CP027633.1_18088001_18089001		181.715	72.547	-1.76925	3.31116	0.0037422	0.516481		0.133333	0.956783		106.674	333.546	75.0929	68.6676	52.3383	61.7974
CP027633.1_56001_57001		181.149	91.3661	-2.2998	4.67728	0.00379575	0.522994		0.133333	0.956783		246.575	1044.56	207.95	114.446	72.5983	130.354
CP027630.1_12165001_12166001		181.024	90.9977	2.47037	4.632	0.00380769	0.523761		0.133333	0.956783		68.2015	77.1548	580.526	133.944	352.862	546.521
CP027624.1_1412001_1413001		180.806	44.5847	-2.08005	2.17093	0.00382853	0.525658		0.133333	0.956783		129.408	80.7158	15.885	17.8027	48.9617	15.4494
CP027627.1_16788001_16789001		180.747	19.6676	-2.13066	1.26479	0.00383426	0.525658		0.133333	0.956783		39.347	71.2198	11.5528	18.6505	4.22083	15.4494
CP027622.1_584001_585001		180.584	78.6207	2.51244	3.63197	0.00384998	0.526646		0.133333	0.956783		55.0858	14.244	259.937	100.034	213.574	230.775
CP027619.1_19195001_19196001		180.491	90.3777	2.1798	4.55233	0.00385902	0.526646		0.133333	0.956783		62.0809	103.269	296.039	223.806	312.342	664.322
CP027619.1_3235001_3236001		180.428	49.9483	3.53426	2.36744	0.00386511	0.526646		0.133333	0.956783		10.4925	3.56099	18.7732	132.249	59.9358	128.423
CP027621.1_3011001_3012001		180.358	69.4713	-2.97589	3.16669	0.00387189	0.526646		0.133333	0.956783		41.0958	464.116	15.885	39.8442	32.0783	38.6234
CP027633.1_17565001_17566001		180.296	84.2409	2.10256	4.00261	0.00387796	0.526646		0.133333	0.956783		90.9354	26.1139	262.825	317.058	208.509	225.947
CP027619.1_10998001_10999001		180.276	31.4125	-1.40811	1.69369	0.00387988	0.526646		0.133333	0.956783		50.7139	74.7808	20.2173	22.0415	24.4808	27.0364
CP027621.1_18697001_18698001		180.125	71.2596	-1.88068	3.24886	0.00389472	0.52779		0.133333	0.956783		259.69	172.115	41.8787	103.425	31.2342	56.9695
CP027630.1_3405001_3406001		179.821	72.3683	-1.84781	3.3033	0.00392466	0.529556		0.133333	0.956783		115.418	331.172	64.9842	88.1659	43.0525	51.176
CP027620.1_1165001_1166001		179.629	42.5933	-2.55056	2.09847	0.00394373	0.529556		0.133333	0.956783		31.4776	189.919	20.2173	25.4325	19.4158	9.65585
CP027628.1_17434001_17435001		179.615	2.61498	1.98692	0.492597	0.0039451	0.529556		0.133333	0.956783		6.99503	2.37399	18.7732	19.4982	20.26	20.2773
CP027623.1_18892001_18893001		179.593	52.8101	-3.06888	2.47253	0.00394726	0.529556		0.10021	0.956783		74.3222	238.586	5.77638	27.128	4.22083	35.7266
CP027630.1_2230001_2231001		179.57	55.3546	1.59553	2.57292	0.0039496	0.529556		0.133333	0.956783		36.7239	21.3659	90.9779	88.1659	69.2217	106.214
CP027624.1_256001_257001		179.449	33.4282	-2.68205	1.76545	0.00396162	0.529556		0.133333	0.956783		24.4826	154.31	5.77638	12.7162	15.195	20.2773
CP027624.1_6860001_6861001		179.384	88.0898	-2.2583	4.31631	0.00396819	0.529556		0.133333	0.956783		145.147	851.077	114.083	122.924	86.105	92.6961
CP027624.1_15041001_15042001		179.37	1.12696	2.89954	0.368561	0.00396953	0.529556		0.10021	0.956783		4.37189	0	15.885	17.8027	19.4158	22.2084
CP027625.1_1760001_1761001		179.363	52.2108	-1.95227	2.45146	0.0039703	0.529556		0.133333	0.956783		50.7139	200.602	28.8819	33.0622	32.0783	34.761
CP027622.1_4635001_4636001		179.344	92.5988	-1.94969	4.83585	0.00397214	0.529556		0.133333	0.956783		285.922	1050.49	168.959	231.435	155.327	135.182
CP027621.1_7921001_7922001		179.27	89.7528	-1.87803	4.4864	0.00397955	0.529686		0.133333	0.956783		273.68	756.117	80.8693	194.134	151.95	131.319
CP027619.1_2451001_2452001		179.084	15.595	2.68875	1.10806	0.00399834	0.531108		0.10021	0.956783		5.24627	4.74799	54.8756	40.6919	24.4808	13.5182
CP027627.1_6640001_6641001		179.008	45.5402	-2.55711	2.20768	0.00400606	0.531108		0.133333	0.956783		46.3421	193.48	11.5528	31.3667	27.8575	8.69026
CP027622.1_1257001_1258001		178.973	73.4308	-2.48669	3.35507	0.0040096	0.531108		0.133333	0.956783		77.8197	454.62	21.6614	58.4947	58.2475	49.2448
CP027625.1_15634001_15635001		178.724	10.9	-1.48858	0.912482	0.00403487	0.533518		0.133333	0.956783		31.4776	40.3579	15.885	9.32524	13.5067	12.5526
CP027628.1_12350001_12351001		178.656	97.1869	2.26318	5.81855	0.00404181	0.533518		0.133333	0.956783		152.142	226.716	1555.29	467.11	686.307	929.858
CP027620.1_468001_469001		178.539	11.9418	-1.88742	0.956524	0.00405382	0.533518		0.133333	0.956783		36.7239	46.2929	4.33228	8.47749	16.0392	14.4838
CP027619.1_4224001_4225001		178.467	36.9245	-2.19948	1.89425	0.0040612	0.533518		0.133333	0.956783		41.9702	136.505	11.5528	11.8685	29.5458	23.174
CP027628.1_19021001_19022001		178.446	40.8148	-2.10315	2.03334	0.00406339	0.533518		0.133333	0.956783		68.2015	123.448	41.8787	17.8027	21.1042	9.65585
CP027630.1_9815001_9816001		178.389	51.9834	2.05712	2.44165	0.00406927	0.533518		0.133333	0.956783		28.8545	10.683	51.9874	105.969	81.04	95.5929
CP027622.1_4662001_4663001		178.351	60.7231	2.53777	2.78579	0.0040732	0.533518		0.133333	0.956783		24.4826	13.057	187.732	50.8649	136.755	69.5221
CP027622.1_422001_423001		178.185	46.7437	-3.21331	2.253	0.0040903	0.533902		0.266667	0.956783		26.2314	246.895	11.5528	13.564	5.065	28.002
CP027628.1_18192001_18193001		178.165	35.039	-2.45798	1.82409	0.00409244	0.533902		0.133333	0.956783		83.9403	93.7727	2.88819	32.2144	10.9742	16.4149
CP027622.1_3883001_3884001		177.921	98.9387	-2.65311	6.81512	0.00411783	0.533902		0.133333	0.956783		960.067	5129.01	320.589	807.057	264.224	542.659
CP027619.1_3439001_3440001		177.917	99.9271	-2.72761	9.11504	0.00411825	0.533902		0.133333	0.956783		11076.6	19299.4	924.22	4860.14	1595.47	1790.19
CP027631.1_4036001_4037001		177.845	72.0778	4.64222	3.28952	0.00412572	0.533902		0.133333	0.956783		11.3669	1.187	345.139	33.0622	224.548	74.35
CP027624.1_10742001_10743001		177.837	82.5316	2.73554	3.88155	0.00412658	0.533902		0.133333	0.956783		55.0858	16.618	398.57	119.533	301.367	150.631
CP027632.1_4210001_4211001		177.779	64.3167	-2.59429	2.936	0.00413264	0.533902		0.133333	0.956783		52.4627	351.351	33.2142	43.2352	16.0392	40.5546
CP027627.1_4293001_4294001		177.772	36.696	2.01736	1.88506	0.00413345	0.533902		0.133333	0.956783		16.6132	10.683	89.5338	35.6054	48.9617	52.1416
CP027631.1_4028001_4029001		177.674	98.5849	3.81431	6.51565	0.00414369	0.533902		0.133333	0.956783		115.418	108.017	3462.94	365.38	1808.2	660.46
CP027624.1_16396001_16397001		177.649	73.1962	-1.75119	3.3421	0.0041463	0.533902		0.133333	0.956783		145.147	302.684	44.7669	105.969	63.3125	50.2104
CP027627.1_4058001_4059001		177.614	60.2952	-1.39353	2.76848	0.00415006	0.533902		0.133333	0.956783		125.91	143.627	60.652	66.1244	38.8317	39.589
CP027627.1_7201001_7202001		177.576	75.8793	-1.51227	3.48121	0.00415402	0.533902		0.133333	0.956783		154.765	307.432	96.7543	55.9514	77.6633	93.6617
CP027632.1_18043001_18044001		177.441	79.5373	1.74644	3.68487	0.00416834	0.534907		0.133333	0.956783		56.8346	60.5368	239.72	147.508	124.092	278.088
CP027624.1_19108001_19109001		177.268	23.1847	-1.35968	1.39611	0.00418673	0.536371		0.133333	0.956783		51.5883	47.4799	15.885	19.4982	22.7925	18.3461
CP027623.1_2655001_2656001		177.177	54.7759	-2.25105	2.54993	0.00419639	0.536371		0.133333	0.956783		108.423	178.05	46.211	40.6919	26.1692	7.72468
CP027624.1_1245001_1246001		177.15	97.3717	1.70164	5.8893	0.00419931	0.536371		0.133333	0.956783		285.047	276.57	787.031	1269.08	622.151	976.206
CP027621.1_18826001_18827001		176.999	28.1265	-1.6852	1.57266	0.0042154	0.536574		0.133333	0.956783		36.7239	87.8378	23.1055	18.6505	15.195	20.2773
CP027626.1_21973001_21974001		176.954	84.0427	-2.20357	3.98651	0.00422027	0.536574		0.133333	0.956783		187.991	593.498	131.413	111.903	46.4292	50.2104
CP027624.1_6293001_6294001		176.952	5.3734	2.01881	0.649885	0.00422047	0.536574		0.133333	0.956783		6.99503	3.56099	33.2142	19.4982	18.5717	19.3117
CP027620.1_16265001_16266001		176.875	52.4806	1.70465	2.46119	0.00422878	0.536801		0.133333	0.956783		32.352	17.805	90.9779	55.9514	96.235	87.8682
CP027622.1_4632001_4633001		176.81	63.7611	-1.7842	2.91167	0.00423581	0.536864		0.133333	0.956783		85.6891	248.082	37.5464	66.9721	40.52	47.3136
CP027633.1_1996001_1997001		176.623	85.3994	1.44807	4.08992	0.00425596	0.536968		0.133333	0.956783		83.0659	103.269	246.94	186.505	260.847	322.505
CP027623.1_15488001_15489001		176.606	98.1643	-2.42624	6.25472	0.00425779	0.536968		0.133333	0.956783		585.834	3378.19	327.809	503.563	231.302	411.339
CP027620.1_15634001_15635001		176.577	98.1801	-1.79084	6.26644	0.00426096	0.536968		0.133333	0.956783		1066.74	2407.23	482.327	717.195	332.602	475.068
CP027620.1_196001_197001		176.467	15.0224	-1.96657	1.08427	0.00427295	0.536968		0.133333	0.956783		35.8495	56.9758	17.3291	16.955	7.5975	5.79351
CP027622.1_293001_294001		176.444	57.7458	2.32408	2.66583	0.00427544	0.536968		0.133333	0.956783		9.61816	30.8619	54.8756	105.969	95.3908	142.907
CP027619.1_3742001_3743001		176.441	83.2841	-2.02823	3.93452	0.00427579	0.536968		0.133333	0.956783		193.238	531.775	141.521	104.273	50.65	59.8662
CP027626.1_21434001_21435001		176.138	97.7692	-2.08285	6.0516	0.00430893	0.539568		0.133333	0.956783		701.251	2506.94	420.231	534.929	243.12	315.746
CP027632.1_23748001_23749001		176.071	91.1764	-1.81148	4.6542	0.00431635	0.539568		0.133333	0.956783		299.037	839.207	150.186	184.809	101.3	211.463
CP027623.1_340001_341001		175.961	82.1547	2.73574	3.85638	0.00432845	0.539568		0.133333	0.956783		59.4577	10.683	134.301	252.629	210.197	352.438
CP027624.1_5112001_5113001		175.934	33.309	-1.76009	1.76107	0.00433143	0.539568		0.133333	0.956783		59.4577	85.4638	34.6583	23.737	13.5067	14.4838
CP027622.1_19753001_19754001		175.847	51.9871	-1.61847	2.44187	0.0043411	0.539568		0.133333	0.956783		70.8246	157.871	34.6583	45.7784	26.1692	41.5201
CP027625.1_12239001_12240001		175.775	66.3968	-3.10333	3.02646	0.00434906	0.539568		0.266667	0.956783		50.7139	414.262	31.7701	50.8649	14.3508	10.6214
CP027627.1_17812001_17813001		175.759	70.5229	-2.20373	3.21178	0.0043509	0.539568		0.133333	0.956783		187.991	265.887	31.7701	106.816	28.7017	28.002
CP027632.1_5300001_5301001		175.683	72.8436	-1.29295	3.32521	0.00435935	0.539568		0.133333	0.956783		143.398	244.521	77.9811	84.7749	69.2217	84.0059
CP027619.1_8867001_8868001		175.614	44.7646	-2.77403	2.17813	0.00436696	0.539568		0.133333	0.956783		57.709	185.171	11.5528	3.39099	27.8575	27.0364
CP027631.1_5415001_5416001		175.489	76.3984	-1.82302	3.51119	0.00438104	0.539568		0.133333	0.956783		110.172	403.579	76.537	70.3631	60.78	82.0747
CP027619.1_5218001_5219001		175.42	58.0692	-2.16539	2.67913	0.00438873	0.539568		0.133333	0.956783		258.816	47.4799	33.2142	38.9964	28.7017	35.7266
CP027629.1_16411001_16412001		175.411	83.4446	-1.86644	3.94401	0.00438972	0.539568		0.133333	0.956783		266.685	435.628	102.531	166.159	53.1825	62.763
CP027619.1_25624001_25625001		175.394	44.9396	3.42345	2.18467	0.00439168	0.539568		0.133333	0.956783		8.74378	4.74799	174.735	37.3009	61.6242	29.9331
CP027624.1_15042001_15043001		175.312	15.5756	3.10029	1.10743	0.00440088	0.539568		0.133333	0.956783		6.99503	0	38.9905	41.5397	23.6367	30.8987
CP027624.1_15214001_15215001		175.232	27.0238	-2.84045	1.53267	0.0044099	0.539568		0.133333	0.956783		49.8396	104.456	0	10.173	15.195	15.4494
CP027624.1_10748001_10749001		175.162	98.1995	2.23714	6.27886	0.00441778	0.539568		0.133333	0.956783		267.56	262.326	2014.51	631.573	1512.75	841.024
CP027622.1_706001_707001		175.114	48.453	-3.31209	2.31428	0.00442321	0.539568		0.133333	0.956783		25.357	263.513	11.5528	22.0415	3.37667	20.2773
CP027624.1_19043001_19044001		175.03	66.3287	-2.61117	3.02259	0.00443279	0.539568		0.266667	0.956783		42.8445	388.148	27.4378	45.7784	35.455	30.8987
CP027620.1_1691001_1692001		175.028	39.8033	4.23775	1.99753	0.00443305	0.539568		0.10021	0.956783		5.24627	1.187	15.885	128.01	25.325	94.6273
CP027620.1_608001_609001		174.947	20.8383	-1.8615	1.30815	0.00444223	0.539568		0.133333	0.956783		31.4776	75.9678	14.4409	11.0207	10.9742	22.2084
CP027623.1_4427001_4428001		174.815	85.7058	2.46477	4.11293	0.00445724	0.539568		0.133333	0.956783		48.0908	53.4149	550.2	189.896	123.248	261.673
CP027628.1_16079001_16080001		174.795	29.9111	-1.79239	1.64024	0.00445959	0.539568		0.133333	0.956783		55.9602	78.3418	14.4409	33.9099	13.5067	14.4838
CP027629.1_17553001_17554001		174.664	33.3187	-1.58646	1.76156	0.00447455	0.539568		0.133333	0.956783		53.3371	85.4638	25.9937	27.9757	24.4808	13.5182
CP027632.1_430001_431001		174.655	91.112	-1.28413	4.64484	0.00447554	0.539568		0.133333	0.956783		466.918	506.848	177.624	170.397	268.445	182.495
CP027627.1_4199001_4200001		174.493	87.8673	-3.41135	4.29588	0.00449423	0.539568		0.266667	0.956783		129.408	1044.56	25.9937	20.346	133.378	38.6234
CP027629.1_5964001_5965001		174.375	25.5747	-1.50063	1.48051	0.00450791	0.539568		0.133333	0.956783		39.347	71.2198	17.3291	23.737	16.8833	19.3117
CP027627.1_6759001_6760001		174.331	98.1035	-1.37158	6.22354	0.00451296	0.539568		0.133333	0.956783		1348.29	1652.3	506.877	724.825	553.773	533.003
CP027621.1_18603001_18604001		174.324	70.5423	-2.53487	3.21277	0.00451379	0.539568		0.133333	0.956783		84.8147	401.205	20.2173	71.2109	50.65	23.174
CP027626.1_4452001_4453001		174.314	97.413	-1.50974	5.90647	0.00451495	0.539568		0.133333	0.956783		934.71	1572.77	462.11	567.144	319.095	412.305
CP027632.1_4565001_4566001		174.285	56.3976	-3.0846	2.61525	0.0045183	0.539568		0.266667	0.956783		22.7338	324.05	31.7701	18.6505	13.5067	18.3461
CP027622.1_4469001_4470001		174.213	41.8469	-2.1507	2.07091	0.00452671	0.539568		0.133333	0.956783		56.8346	143.627	7.22047	22.8892	33.7667	24.1396
CP027632.1_7406001_7407001		174.104	7.25409	-2.14611	0.746553	0.00453931	0.539568		0.10021	0.956783		20.1107	55.7888	4.33228	11.8685	5.065	11.587
CP027622.1_4470001_4471001		174.085	34.0251	-2.61451	1.78737	0.0045416	0.539568		0.133333	0.956783		25.357	154.31	5.77638	14.4117	21.9483	14.4838
CP027621.1_14875001_14876001		174.067	37.3841	-2.51911	1.91075	0.00454371	0.539568		0.133333	0.956783		25.357	167.367	11.5528	20.346	11.8183	22.2084
CP027622.1_20082001_20083001		174.033	29.4382	-3.02315	1.62246	0.00454769	0.539568		0.266667	0.956783		14.8644	154.31	15.885	8.47749	5.065	12.5526
CP027620.1_3191001_3192001		174.018	47.3151	-1.33841	2.27404	0.00454936	0.539568		0.133333	0.956783		97.056	89.0248	43.3228	43.2352	27.0133	33.7955
CP027619.1_5010001_5011001		173.949	16.0825	1.91433	1.12822	0.00455745	0.539568		0.133333	0.956783		10.4925	5.93498	18.7732	38.1487	34.6108	34.761
CP027625.1_1832001_1833001		173.936	70.2712	1.82439	3.20014	0.00455898	0.539568		0.133333	0.956783		28.8545	51.0409	161.739	145.813	77.6633	179.599
CP027627.1_24665001_24666001		173.839	19.5983	-1.63975	1.26214	0.00457042	0.539568		0.133333	0.956783		54.2115	42.7319	18.7732	22.0415	11.8183	9.65585
CP027630.1_3023001_3024001		173.773	17.1779	-1.6729	1.16943	0.00457815	0.539568		0.133333	0.956783		27.1057	65.2848	15.885	15.2595	11.8183	14.4838
CP027622.1_2273001_2274001		173.759	59.9548	-2.27995	2.75409	0.00457981	0.539568		0.133333	0.956783		52.4627	282.505	28.8819	51.7127	27.0133	28.9675
CP027622.1_9429001_9430001		173.72	72.7184	-1.55353	3.31908	0.00458443	0.539568		0.133333	0.956783		123.287	294.375	63.5401	55.1037	81.8842	83.0403
CP027622.1_17845001_17846001		173.71	43.0565	-1.43478	2.11679	0.0045856	0.539568		0.133333	0.956783		74.3222	97.3337	21.6614	30.519	31.2342	42.4857
CP027632.1_6839001_6840001		173.56	45.2034	-3.05133	2.19452	0.00460327	0.539568		0.533333	1		20.1107	236.212	21.6614	21.1937	9.28583	9.65585
CP027621.1_18797001_18798001		173.5	89.7261	1.7561	4.48435	0.00461044	0.539568		0.133333	0.956783		133.78	70.0328	482.327	321.297	231.302	347.61
CP027628.1_8750001_8751001		173.483	72.2516	1.41755	3.29776	0.00461244	0.539568		0.133333	0.956783		62.0809	46.2929	114.083	184.809	137.599	143.872
CP027621.1_7126001_7127001		173.334	56.3247	-2.52428	2.61264	0.00463022	0.539568		0.133333	0.956783		47.2164	270.635	15.885	44.0829	16.8833	31.8643
CP027630.1_2061001_2062001		173.32	40.303	-3.26124	2.016	0.00463182	0.539568		0.266667	0.956783		20.9851	211.285	7.22047	4.23874	11.8183	24.1396
CP027628.1_9828001_9829001		173.294	49.6092	1.55844	2.35453	0.00463496	0.539568		0.133333	0.956783		22.7338	28.4879	64.9842	57.6469	78.5075	100.421
CP027626.1_22044001_22045001		173.104	63.5289	-1.5491	2.90141	0.00465767	0.539568		0.133333	0.956783		111.046	199.415	49.0992	52.5604	34.6108	75.3156
CP027631.1_11079001_11080001		173.084	70.7526	-1.71277	3.22323	0.00466009	0.539568		0.133333	0.956783		100.554	307.432	59.2079	68.6676	72.5983	47.3136
CP027633.1_1998001_1999001		173.045	63.0949	1.40079	2.8816	0.00466479	0.539568		0.133333	0.956783		36.7239	45.1059	106.863	82.2316	115.651	127.457
CP027619.1_10553001_10554001		173.007	7.53371	-1.75684	0.760672	0.00466937	0.539568		0.133333	0.956783		34.1008	34.4229	15.885	12.7162	6.75333	5.79351
CP027624.1_1039001_1040001		172.957	81.1481	-3.4472	3.78544	0.00467537	0.539568		0.133333	0.956783		111.046	713.385	38.9905	75.4496	4.22083	31.8643
CP027623.1_17624001_17625001		172.932	46.1055	-1.88761	2.22993	0.00467844	0.539568		0.133333	0.956783		91.8097	118.7	17.3291	36.4532	44.7408	13.5182
CP027619.1_4241001_4242001		172.729	46.8252	-1.8886	2.25615	0.00470299	0.539568		0.133333	0.956783		55.0858	160.245	17.3291	38.9964	24.4808	33.7955
CP027622.1_4704001_4705001		172.71	92.8347	-3.25576	4.87094	0.00470534	0.539568		0.133333	0.956783		154.765	1565.65	40.4346	36.4532	130.846	150.631
CP027627.1_18600001_18601001		172.666	15.4102	1.64306	1.09998	0.00471066	0.539568		0.133333	0.956783		8.74378	10.683	38.9905	28.8235	30.39	24.1396
CP027619.1_3236001_3237001		172.639	44.4448	3.41408	2.16657	0.004714	0.539568		0.133333	0.956783		9.61816	3.56099	15.885	103.425	50.65	122.629
CP027633.1_17568001_17569001		172.47	95.5007	-2.36154	5.32768	0.00473453	0.539568		0.133333	0.956783		396.968	1659.42	140.077	373.857	135.911	148.7
CP027631.1_4472001_4473001		172.432	27.9259	-2.98103	1.56444	0.00473921	0.539568		0.266667	0.956783		13.9901	148.375	4.33228	14.4117	11.8183	8.69026
CP027628.1_18299001_18300001		172.404	13.6645	-1.47981	1.02939	0.0047427	0.539568		0.133333	0.956783		33.2264	45.1059	15.885	12.7162	10.13	17.3805
CP027621.1_8592001_8593001		172.38	77.3138	-4.12271	3.5596	0.00474565	0.539568		0.10021	0.956783		235.208	512.783	0	61.0379	18.5717	2.89675
CP027620.1_484001_485001		172.36	36.4565	-1.43605	1.87599	0.00474805	0.539568		0.133333	0.956783		57.709	86.6508	27.4378	18.6505	31.2342	28.9675
CP027624.1_6703001_6704001		172.315	58.7974	1.87405	2.70812	0.00475362	0.539568		0.133333	0.956783		27.1057	27.3009	134.301	47.4739	112.274	107.18
CP027619.1_1251001_1252001		172.174	16.8277	-2.08965	1.15667	0.00477091	0.539568		0.133333	0.956783		27.1057	74.7808	5.77638	9.32524	19.4158	11.587
CP027624.1_17295001_17296001		172.162	60.0289	3.74706	2.75685	0.00477245	0.539568		0.133333	0.956783		15.7388	0	119.86	129.706	48.9617	156.425
CP027621.1_16684001_16685001		172.132	66.2387	-2.29116	3.01854	0.00477617	0.539568		0.133333	0.956783		141.649	261.139	62.0961	61.0379	31.2342	10.6214
CP027619.1_7077001_7078001		172.122	6.50765	2.53562	0.710135	0.0047774	0.539568		0.10021	0.956783		3.49751	4.74799	38.9905	15.2595	31.2342	12.5526
CP027626.1_21147001_21148001		172.121	21.6845	-1.70705	1.34061	0.00477755	0.539568		0.133333	0.956783		35.8495	70.0328	10.1087	21.1937	19.4158	12.5526
CP027621.1_8591001_8592001		172.026	95.4849	-4.43192	5.3223	0.00478927	0.539568		0.133333	0.956783		554.356	2052.32	1.44409	172.093	48.1175	16.4149
CP027629.1_6317001_6318001		172.018	17.5207	-2.05291	1.18152	0.00479031	0.539568		0.133333	0.956783		20.9851	81.9028	12.9968	12.7162	14.3508	8.69026
CP027621.1_6289001_6290001		172.017	0.0936091	1.84323	0.160358	0.00479036	0.539568		0.10021	0.956783		3.49751	4.74799	17.3291	12.7162	12.6625	17.3805
CP027633.1_6244001_6245001		172.001	65.1993	-1.4751	2.97209	0.00479238	0.539568		0.133333	0.956783		139.026	180.423	33.2142	80.5361	57.4033	56.9695
CP027624.1_14488001_14489001		171.935	36.4954	-2.60973	1.87769	0.00480055	0.539568		0.133333	0.956783		19.2363	172.115	12.9968	14.4117	17.7275	16.4149
CP027628.1_15171001_15172001		171.827	87.1561	-3.37015	4.23307	0.00481397	0.539568		0.133333	0.956783		110.172	1006.57	70.7606	22.0415	17.7275	106.214
CP027633.1_8323001_8324001		171.754	48.6901	-1.98921	2.32186	0.00482318	0.539568		0.133333	0.956783		148.644	80.7158	10.1087	46.6262	26.1692	30.8987
CP027632.1_1418001_1419001		171.612	57.5319	2.29656	2.65843	0.00484087	0.539568		0.133333	0.956783		27.9801	11.87	131.413	43.2352	134.222	90.7649
CP027624.1_14148001_14149001		171.556	5.33572	1.72035	0.647481	0.00484794	0.539568		0.133333	0.956783		6.99503	5.93498	23.1055	23.737	15.195	25.1052
CP027630.1_5425001_5426001		171.522	22.4333	1.65692	1.36815	0.0048522	0.539568		0.133333	0.956783		10.4925	13.057	40.4346	31.3667	48.1175	28.9675
CP027620.1_2324001_2325001		171.503	71.1854	-1.25002	3.24506	0.00485456	0.539568		0.133333	0.956783		164.383	197.041	63.5401	89.0136	60.78	89.7994
CP027629.1_9675001_9676001		171.495	52.139	-3.85486	2.44869	0.00485562	0.539568		0.240327	0.956783		19.2363	316.928	2.88819	3.39099	13.5067	25.1052
CP027630.1_17205001_17206001		171.474	67.8289	1.90893	3.08774	0.00485827	0.539568		0.133333	0.956783		48.9652	20.1789	147.298	183.114	100.456	94.6273
CP027619.1_16791001_16792001		171.452	39.9699	1.9768	2.00425	0.00486105	0.539568		0.133333	0.956783		8.74378	22.5529	85.2016	47.4739	61.6242	50.2104
CP027624.1_18016001_18017001		171.412	93.9604	2.28391	5.04119	0.00486605	0.539568		0.133333	0.956783		129.408	87.8378	921.332	612.075	314.874	274.226
CP027632.1_19871001_19872001		171.267	78.2997	-2.34063	3.61406	0.00488434	0.539568		0.133333	0.956783		110.172	510.409	25.9937	82.2316	51.4942	83.0403
CP027624.1_19299001_19300001		171.082	23.2029	2.52416	1.39674	0.00490788	0.539568		0.133333	0.956783		2.62314	11.87	49.0992	32.2144	25.325	56.0039
CP027630.1_3947001_3948001		171.029	55.3582	-1.89013	2.57301	0.00491472	0.539568		0.133333	0.956783		55.9602	213.659	44.7669	38.1487	30.39	31.8643
CP027620.1_220001_221001		170.873	11.7291	-1.34388	0.947326	0.00493462	0.539568		0.133333	0.956783		34.9751	35.6099	11.5528	13.564	13.5067	16.4149
CP027629.1_17293001_17294001		170.822	18.9564	-2.03329	1.23778	0.00494111	0.539568		0.133333	0.956783		27.1057	79.5288	8.66457	13.564	8.44167	20.2773
CP027627.1_5208001_5209001		170.811	88.0399	-1.47774	4.31016	0.00494261	0.539568		0.133333	0.956783		262.314	555.514	161.739	170.397	150.262	104.283
CP027630.1_3516001_3517001		170.808	61.2677	-2.83753	2.80786	0.00494295	0.539568		0.133333	0.956783		84.8147	299.123	15.885	11.0207	65.0008	13.5182
CP027627.1_335001_336001		170.796	38.6277	-1.84875	1.95521	0.00494453	0.539568		0.133333	0.956783		44.5933	127.009	27.4378	32.2144	17.7275	17.3805
CP027626.1_3400001_3401001		170.742	46.7863	-3.51518	2.25507	0.00495142	0.539568		0.10021	0.956783		26.2314	257.578	2.88819	3.39099	20.26	21.2429
CP027633.1_4455001_4456001		170.592	38.9827	2.60534	1.96838	0.00497084	0.539568		0.133333	0.956783		14.8644	4.74799	82.3134	70.3631	22.7925	73.3844
CP027632.1_6092001_6093001		170.587	71.2134	-1.56573	3.24668	0.00497144	0.539568		0.133333	0.956783		111.046	287.253	66.4283	52.5604	69.2217	80.1435
CP027624.1_1244001_1245001		170.541	78.4407	1.69072	3.62148	0.00497741	0.539568		0.133333	0.956783		78.6941	36.7969	181.956	229.74	129.157	209.532
CP027619.1_16793001_16794001		170.538	49.1435	2.67112	2.33804	0.00497775	0.539568		0.133333	0.956783		3.49751	22.5529	99.6425	46.6262	86.9492	90.7649
CP027626.1_7236001_7237001		170.527	77.7113	-2.61736	3.58143	0.00497924	0.539568		0.133333	0.956783		96.1816	542.457	17.3291	79.6884	65.845	42.4857
CP027623.1_18837001_18838001		170.512	55.1941	-3.65223	2.56655	0.00498115	0.539568		0.266667	0.956783		23.6082	334.733	7.22047	3.39099	14.3508	30.8987
CP027633.1_19486001_19487001		170.504	46.8082	1.69417	2.25578	0.00498219	0.539568		0.133333	0.956783		23.6082	20.1789	90.9779	41.5397	81.04	72.4188
CP027631.1_15656001_15657001		170.44	85.9185	1.33776	4.12871	0.00499046	0.539568		0.133333	0.956783		124.162	79.5288	252.716	247.543	242.276	289.675
CP027626.1_2580001_2581001		170.407	78.7252	2.31423	3.63834	0.00499473	0.539568		0.133333	0.956783		53.3371	26.1139	284.487	82.2316	157.015	275.192
CP027630.1_12812001_12813001		170.387	38.5645	-2.85535	1.95353	0.00499736	0.539568		0.266667	0.956783		16.6132	193.48	14.4409	13.564	10.13	19.3117
CP027619.1_8606001_8607001		170.339	27.1223	-1.9382	1.53541	0.00500358	0.539568		0.133333	0.956783		99.6791	27.3009	18.7732	11.8685	17.7275	18.3461
CP027632.1_23408001_23409001		170.317	4.61724	2.11034	0.609208	0.00500653	0.539568		0.133333	0.956783		6.12065	3.56099	28.8819	18.6505	12.6625	28.002
CP027625.1_11978001_11979001		170.28	16.4582	1.56029	1.14207	0.00501138	0.539568		0.133333	0.956783		11.3669	9.49597	27.4378	29.6712	28.7017	38.6234
CP027628.1_434001_435001		170.22	95.9955	4.20428	5.44994	0.00501915	0.539568		0.133333	0.956783		69.0759	11.87	1689.59	289.082	823.907	227.878
CP027632.1_1311001_1312001		170.171	95.4606	-2.14733	5.31694	0.00502564	0.539568		0.133333	0.956783		430.194	1522.92	179.068	361.141	118.183	222.084
CP027633.1_14126001_14127001		170.132	12.3248	3.49178	0.971969	0.00503063	0.539568		0.10021	0.956783		0.874378	4.74799	17.3291	35.6054	11.8183	56.9695
CP027625.1_14079001_14080001		170.115	86.3744	-2.00142	4.16596	0.00503287	0.539568		0.133333	0.956783		190.614	657.596	67.8724	161.072	75.1308	117.801
CP027620.1_3680001_3681001		170.042	96.669	2.47536	5.64618	0.00504248	0.539568		0.133333	0.956783		66.4528	227.903	1169.72	952.87	411.109	734.81
CP027622.1_2319001_2320001		170.007	29.3616	-1.77436	1.61934	0.00504707	0.539568		0.133333	0.956783		34.9751	97.3337	15.885	22.0415	23.6367	14.4838
CP027626.1_19665001_19666001		169.961	4.91508	1.66961	0.624296	0.00505311	0.539568		0.133333	0.956783		6.12065	7.12198	21.6614	17.8027	18.5717	27.0364
CP027622.1_19057001_19058001		169.934	20.7994	-1.84957	1.30669	0.00505674	0.539568		0.133333	0.956783		47.2164	59.3498	8.66457	18.6505	7.5975	23.174
CP027633.1_18928001_18929001		169.929	6.80185	2.04572	0.725155	0.00505741	0.539568		0.133333	0.956783		4.37189	7.12198	21.6614	16.1072	20.26	36.6922
CP027624.1_1753001_1754001		169.712	94.1099	-1.43687	5.07278	0.00508611	0.541067		0.133333	0.956783		593.703	781.044	167.515	358.598	232.146	255.88
CP027626.1_22177001_22178001		169.691	65.9968	2.47546	3.00725	0.00508886	0.541067		0.133333	0.956783		31.4776	14.244	241.164	66.9721	131.69	79.1779
CP027621.1_13221001_13222001		169.618	24.2144	-1.94654	1.431	0.00509852	0.541067		0.133333	0.956783		49.8396	70.0328	8.66457	28.8235	14.3508	8.69026
CP027628.1_12601001_12602001		169.598	29.9282	-2.08473	1.64107	0.00510123	0.541067		0.133333	0.956783		37.5983	106.83	21.6614	20.346	6.75333	19.3117
CP027633.1_18929001_18930001		169.573	1.06617	2.15454	0.36111	0.00510458	0.541067		0.10021	0.956783		5.24627	2.37399	14.4409	20.346	11.8183	25.1052
CP027624.1_13929001_13930001		169.491	67.0131	-2.83066	3.05364	0.00511547	0.541067		0.266667	0.956783		49.8396	405.953	38.9905	50.0172	11.8183	27.0364
CP027632.1_2762001_2763001		169.439	66.5487	-1.30112	3.03284	0.00512247	0.541067		0.133333	0.956783		161.76	154.31	41.8787	78.8406	71.7542	62.763
CP027627.1_15818001_15819001		169.404	46.2587	-1.67731	2.23674	0.00512714	0.541067		0.133333	0.956783		62.9552	137.692	36.1024	24.5847	43.0525	21.2429
CP027631.1_8959001_8960001		169.366	53.1687	-1.30908	2.48674	0.00513219	0.541067		0.133333	0.956783		77.8197	137.692	41.8787	44.0829	44.7408	42.4857
CP027623.1_15006001_15007001		169.303	60.1505	-2.85944	2.76225	0.00514061	0.541067		0.533333	1		27.9801	345.416	23.1055	34.7577	16.0392	28.002
CP027628.1_16647001_16648001		169.28	75.0501	-1.94363	3.43857	0.00514381	0.541067		0.133333	0.956783		150.393	352.538	27.4378	96.6433	54.0267	81.1091
CP027632.1_8699001_8700001		169.209	86.3914	-3.81556	4.1668	0.00515329	0.541372		0.266667	0.956783		38.4726	1075.42	80.8693	32.2144	14.3508	32.8299
CP027631.1_370001_371001		168.977	41.712	-2.91703	2.0658	0.00518472	0.543455		0.266667	0.956783		22.7338	206.537	18.7732	7.62974	9.28583	25.1052
CP027633.1_4632001_4633001		168.87	13.8918	3.60222	1.03766	0.0051992	0.543455		0.10021	0.956783		1.74876	3.56099	69.3165	11.8685	15.195	36.6922
CP027628.1_8796001_8797001		168.823	10.2095	2.46777	0.882663	0.00520561	0.543455		0.133333	0.956783		6.99503	2.37399	36.1024	19.4982	15.195	40.5546
CP027622.1_3924001_3925001		168.798	35.1338	2.78167	1.82872	0.00520903	0.543455		0.133333	0.956783		2.62314	14.244	75.0929	33.9099	81.04	35.7266
CP027622.1_2313001_2314001		168.774	24.0417	-2.84311	1.42507	0.00521224	0.543455		0.10021	0.956783		34.1008	109.204	1.44409	20.346	11.8183	3.86234
CP027622.1_3842001_3843001		168.77	93.4948	-1.87255	4.96187	0.00521276	0.543455		0.133333	0.956783		568.346	862.947	134.301	320.449	92.0142	233.671
CP027632.1_21186001_21187001		168.686	93.4218	-2.49606	4.952	0.00522423	0.543687		0.266667	0.956783		213.348	1410.15	229.611	102.578	156.171	87.8682
CP027625.1_2055001_2056001		168.657	53.2186	-1.78385	2.4885	0.00522821	0.543687		0.133333	0.956783		55.0858	192.293	34.6583	38.9964	29.5458	39.589
CP027624.1_1618001_1619001		168.587	79.7914	1.62034	3.70032	0.00523785	0.543883		0.133333	0.956783		60.3321	67.6588	173.291	124.619	195.002	294.503
CP027620.1_11853001_11854001		168.538	47.6883	-2.29298	2.28729	0.00524462	0.543883		0.133333	0.956783		33.2264	207.724	31.7701	18.6505	23.6367	24.1396
CP027624.1_546001_547001		168.491	8.99741	2.96457	0.827074	0.005251	0.543883		0.133333	0.956783		6.12065	0	21.6614	19.4982	32.9225	33.7955
CP027632.1_3768001_3769001		168.451	52.5341	2.28636	2.4629	0.00525653	0.543883		0.133333	0.956783		13.1157	22.5529	160.294	51.7127	54.0267	83.0403
CP027627.1_24811001_24812001		168.186	26.3795	1.53528	1.50966	0.00529315	0.545919		0.133333	0.956783		10.4925	17.805	43.3228	39.8442	40.52	39.589
CP027621.1_18409001_18410001		168.14	8.89043	-1.69231	0.821933	0.00529962	0.545919		0.133333	0.956783		21.8595	49.8539	8.66457	12.7162	8.44167	13.5182
CP027632.1_20048001_20049001		168.082	97.4616	2.11797	5.92763	0.00530762	0.545919		0.133333	0.956783		139.026	308.619	1165.38	1319.94	494.682	903.787
CP027622.1_2255001_2256001		168.059	87.2631	-1.93403	4.2421	0.00531084	0.545919		0.133333	0.956783		160.011	720.507	96.7543	140.726	108.053	113.939
CP027626.1_23833001_23834001		167.97	40.1084	-1.82076	2.00864	0.00532331	0.545919		0.133333	0.956783		99.6791	75.9678	27.4378	40.6919	10.9742	20.2773
CP027625.1_3957001_3958001		167.938	66.804	2.20577	3.04446	0.0053277	0.545919		0.133333	0.956783		40.2214	15.431	157.406	72.9064	92.8583	198.91
CP027624.1_16793001_16794001		167.937	34.763	-1.41576	1.81384	0.00532792	0.545919		0.133333	0.956783		54.2115	83.0898	20.2173	21.1937	28.7017	31.8643
CP027633.1_3669001_3670001		167.927	7.92881	-1.48059	0.779082	0.00532931	0.545919		0.133333	0.956783		23.6082	41.5449	11.5528	12.7162	9.28583	12.5526
CP027625.1_3696001_3697001		167.823	9.76573	1.67582	0.861389	0.00534388	0.546653		0.133333	0.956783		9.61816	5.93498	24.5496	20.346	25.325	31.8643
CP027632.1_5172001_5173001		167.746	63.2007	-2.82221	2.88621	0.00535473	0.546653		0.133333	0.956783		102.302	302.684	7.22047	69.5154	18.5717	16.4149
CP027623.1_17625001_17626001		167.635	30.136	-1.48161	1.64877	0.00537036	0.546653		0.133333	0.956783		62.0809	61.7238	17.3291	29.6712	26.1692	14.4838
CP027629.1_16799001_16800001		167.535	36.2012	-1.4042	1.86738	0.00538446	0.546653		0.133333	0.956783		64.704	77.1548	27.4378	17.8027	27.0133	34.761
CP027621.1_17106001_17107001		167.532	24.821	-1.77092	1.4527	0.00538485	0.546653		0.133333	0.956783		35.8495	80.7158	21.6614	10.173	14.3508	22.2084
CP027631.1_2925001_2926001		167.527	81.9225	3.7378	3.83949	0.00538559	0.546653		0.133333	0.956783		26.2314	9.49597	619.516	104.273	173.898	82.0747
CP027633.1_17567001_17568001		167.511	91.8378	1.59477	4.73592	0.00538778	0.546653		0.133333	0.956783		136.403	131.757	485.216	555.275	283.64	297.4
CP027629.1_14094001_14095001		167.498	17.3031	1.96821	1.17361	0.00538964	0.546653		0.133333	0.956783		5.24627	11.87	37.5464	27.128	23.6367	44.4169
CP027627.1_4812001_4813001		167.419	69.2282	-1.59268	3.15399	0.00540094	0.546909		0.133333	0.956783		120.664	255.204	56.3197	94.1001	45.585	52.1416
CP027624.1_17927001_17928001		167.387	86.7695	-2.42059	4.19868	0.00540546	0.546909		0.266667	0.956783		101.428	846.329	90.9779	101.73	65.0008	95.5929
CP027619.1_28831001_28832001		167.218	65.5725	1.29185	2.98766	0.00542945	0.548564		0.133333	0.956783		46.3421	47.4799	93.8661	136.488	119.027	110.077
CP027631.1_3065001_3066001		167.164	99.7629	-2.4333	8.29174	0.00543728	0.548564		0.133333	0.956783		4584.37	11724	657.063	2430.5	2060.61	888.338
CP027619.1_29048001_29049001		167.104	71.6134	-3.05733	3.26684	0.0054458	0.548564		0.8	1		30.6032	516.344	46.211	31.3667	19.4158	34.761
CP027627.1_5847001_5848001		167.075	64.9659	-1.98727	2.96268	0.00545003	0.548564		0.133333	0.956783		65.5784	297.936	57.7638	38.1487	37.1433	50.2104
CP027624.1_5490001_5491001		167.024	24.748	-2.95047	1.45034	0.00545732	0.548564		0.10021	0.956783		34.1008	113.952	1.44409	2.54325	16.0392	16.4149
CP027624.1_558001_559001		166.992	18.0434	-2.2415	1.202	0.00546183	0.548564		0.10021	0.956783		69.0759	37.9839	4.33228	5.08649	21.9483	12.5526
CP027633.1_19661001_19662001		166.838	87.1148	-1.2157	4.22957	0.00548404	0.548907		0.133333	0.956783		407.46	305.058	168.959	115.294	158.703	170.908
CP027627.1_26022001_26023001		166.827	76.2379	-1.35742	3.50162	0.00548573	0.548907		0.133333	0.956783		140.775	307.432	83.7575	91.5569	88.6375	84.9714
CP027624.1_10969001_10970001		166.813	83.6537	-2.04155	3.95887	0.00548775	0.548907		0.133333	0.956783		122.413	618.425	90.9779	111.055	91.17	65.6597
CP027624.1_1754001_1755001		166.673	90.9369	-1.69052	4.62179	0.00550796	0.548907		0.133333	0.956783		373.36	705.076	101.087	272.975	135.911	156.425
CP027619.1_4928001_4929001		166.63	93.4607	1.86771	4.95817	0.00551425	0.548907		0.133333	0.956783		85.6891	180.423	414.455	511.192	308.121	705.842
CP027632.1_22555001_22556001		166.45	68.461	-2.97068	3.11742	0.00554045	0.548907		0.133333	0.956783		129.408	357.286	11.5528	74.6019	6.75333	28.9675
CP027629.1_2961001_2962001		166.413	76.6014	-3.34139	3.52085	0.00554591	0.548907		0.266667	0.956783		57.709	620.799	10.1087	64.4289	13.5067	43.4513
CP027622.1_421001_422001		166.409	27.6475	-2.53124	1.5526	0.00554649	0.548907		0.133333	0.956783		26.2314	122.261	15.885	11.0207	4.22083	20.2773
CP027625.1_9640001_9641001		166.37	53.6574	-1.35344	2.50363	0.00555227	0.548907		0.133333	0.956783		134.654	85.4638	36.1024	41.5397	57.4033	36.6922
CP027632.1_3030001_3031001		166.329	31.0527	-2.8391	1.68139	0.00555822	0.548907		0.10021	0.956783		35.8495	136.505	2.88819	4.23874	24.4808	14.4838
CP027629.1_651001_652001		166.309	50.809	-1.94773	2.39828	0.00556108	0.548907		0.133333	0.956783		50.7139	191.106	21.6614	38.1487	24.4808	39.589
CP027624.1_518001_519001		166.3	76.2731	1.68707	3.50384	0.0055625	0.548907		0.133333	0.956783		48.9652	58.1628	137.189	272.975	112.274	167.046
CP027625.1_13980001_13981001		166.295	30.7718	-2.52795	1.67069	0.00556323	0.548907		0.133333	0.956783		26.2314	135.318	24.5496	15.2595	10.9742	5.79351
CP027626.1_23204001_23205001		166.286	92.7982	-1.35473	4.86559	0.00556459	0.548907		0.133333	0.956783		497.521	663.531	180.512	311.124	173.898	241.396
CP027630.1_473001_474001		166.182	3.32738	1.74513	0.53832	0.00557988	0.548907		0.133333	0.956783		7.86941	3.56099	23.1055	19.4982	18.5717	19.3117
CP027624.1_1040001_1041001		165.89	22.5622	-2.70092	1.37268	0.00562298	0.548907		0.133333	0.956783		37.5983	96.1467	10.1087	15.2595	0.844167	14.4838
CP027633.1_1408001_1409001		165.82	70.3296	1.42196	3.20239	0.00563347	0.548907		0.133333	0.956783		62.9552	37.9839	173.291	120.38	128.313	122.629
CP027628.1_19703001_19704001		165.768	29.8771	-1.3585	1.63905	0.0056412	0.548907		0.133333	0.956783		46.3421	72.4068	27.4378	23.737	21.9483	19.3117
CP027628.1_8789001_8790001		165.746	37.6126	-2.38567	1.91902	0.00564445	0.548907		0.133333	0.956783		25.357	163.806	11.5528	14.4117	23.6367	21.2429
CP027619.1_7844001_7845001		165.732	34.9502	-1.70327	1.82071	0.00564652	0.548907		0.133333	0.956783		45.4677	104.456	20.2173	17.8027	18.5717	34.761
CP027633.1_4312001_4313001		165.709	39.2331	-1.93219	1.97812	0.00564999	0.548907		0.133333	0.956783		66.4528	111.578	8.66457	33.0622	32.9225	16.4149
CP027628.1_19332001_19333001		165.7	35.8681	-2.47178	1.8557	0.00565142	0.548907		0.133333	0.956783		21.8595	161.432	20.2173	14.4117	10.9742	20.2773
CP027628.1_18197001_18198001		165.685	78.7386	-2.40665	3.63893	0.00565353	0.548907		0.266667	0.956783		67.3271	572.132	60.652	74.6019	55.715	49.2448
CP027619.1_19566001_19567001		165.662	77.9229	1.69655	3.5926	0.00565708	0.548907		0.133333	0.956783		65.5784	47.4799	176.179	165.311	111.43	282.916
CP027620.1_3824001_3825001		165.636	14.7258	-1.70437	1.07185	0.00566096	0.548907		0.133333	0.956783		31.4776	54.6018	21.6614	11.8685	8.44167	11.587
CP027628.1_14987001_14988001		165.581	15.7166	-1.59017	1.1125	0.00566924	0.548907		0.133333	0.956783		27.1057	59.3498	17.3291	14.4117	10.9742	14.4838
CP027621.1_3842001_3843001		165.571	71.538	1.97164	3.26292	0.00567074	0.548907		0.133333	0.956783		55.0858	20.1789	112.639	100.034	183.184	200.842
CP027630.1_16455001_16456001		165.557	76.6257	2.04952	3.52235	0.00567275	0.548907		0.133333	0.956783		56.8346	29.6749	303.26	93.2524	161.236	166.081
CP027630.1_6473001_6474001		165.535	69.5211	1.51254	3.16864	0.00567604	0.548907		0.133333	0.956783		39.347	54.6018	90.9779	116.142	173.054	154.494
CP027619.1_4954001_4955001		165.524	82.2738	-1.76704	3.86371	0.0056777	0.548907		0.133333	0.956783		161.76	486.669	62.0961	94.9479	85.2608	137.113
CP027633.1_1341001_1342001		165.484	74.7268	-2.46677	3.42306	0.00568382	0.548907		0.133333	0.956783		67.3271	489.043	25.9937	62.7334	43.8967	66.6253
CP027631.1_4032001_4033001		165.385	86.902	3.62191	4.21022	0.00569871	0.548907		0.133333	0.956783		34.9751	15.431	697.497	70.3631	350.329	144.838
CP027621.1_19609001_19610001		165.33	29.5002	2.06485	1.62468	0.00570695	0.548907		0.133333	0.956783		6.99503	15.431	27.4378	67.8199	37.1433	52.1416
CP027621.1_5294001_5295001		165.276	33.371	1.92398	1.76385	0.00571511	0.548907		0.133333	0.956783		15.7388	10.683	27.4378	66.1244	41.3642	67.5909
CP027620.1_10298001_10299001		165.141	57.9416	-3.43825	2.67369	0.00573568	0.548907		0.266667	0.956783		25.357	351.351	34.6583	19.4982	12.6625	3.86234
CP027626.1_20305001_20306001		165.135	63.0123	-1.82485	2.87795	0.00573657	0.548907		0.133333	0.956783		151.267	176.863	47.6551	24.5847	84.4167	28.002
CP027632.1_21187001_21188001		165.128	94.0309	-2.37415	5.05831	0.00573757	0.548907		0.133333	0.956783		294.666	1413.71	280.154	94.1001	188.249	97.524
CP027632.1_16168001_16169001		165.119	72.9956	-2.41346	3.33168	0.00573896	0.548907		0.266667	0.956783		55.9602	460.555	36.1024	55.1037	41.3642	59.8662
CP027620.1_6552001_6553001		165.088	95.7329	2.34026	5.38527	0.00574375	0.548907		0.133333	0.956783		123.287	143.627	1256.36	311.972	403.512	734.81
CP027626.1_2877001_2878001		165.029	65.1239	-1.44869	2.96917	0.00575263	0.548907		0.133333	0.956783		114.544	201.789	69.3165	48.3217	74.2867	39.589
CP027621.1_17995001_17996001		165.008	24.8429	2.33894	1.45366	0.00575588	0.548907		0.133333	0.956783		12.2413	3.56099	28.8819	59.3424	25.325	53.1071
CP027622.1_707001_708001		164.981	77.546	-2.71342	3.57249	0.00576004	0.548907		0.266667	0.956783		61.2065	582.815	54.8756	51.7127	21.9483	67.5909
CP027619.1_5638001_5639001		164.975	97.272	-3.78341	5.85487	0.00576099	0.548907		0.133333	0.956783		993.294	2605.46	28.8819	66.1244	397.602	27.0364
CP027619.1_11002001_11003001		164.951	79.2929	-1.46786	3.66914	0.00576463	0.548907		0.133333	0.956783		177.499	343.042	128.524	100.034	64.1567	84.0059
CP027626.1_22176001_22177001		164.929	52.3226	2.55703	2.45521	0.00576797	0.548907		0.133333	0.956783		21.8595	7.12198	150.186	41.5397	102.988	57.9351
CP027631.1_1099001_1100001		164.901	92.0505	1.69181	4.76564	0.00577221	0.548907		0.133333	0.956783		147.77	110.391	444.781	220.415	459.227	546.521
CP027627.1_24669001_24670001		164.848	56.58	-1.85519	2.62183	0.0057803	0.549042		0.133333	0.956783		55.0858	221.968	33.2142	46.6262	36.2992	35.7266
CP027621.1_16312001_16313001		164.578	58.7695	2.71612	2.70711	0.00582201	0.551375		0.133333	0.956783		13.1157	18.9919	79.4252	34.7577	211.042	95.5929
CP027626.1_2981001_2982001		164.466	57.4383	-2.38992	2.65466	0.00583924	0.551375		0.266667	0.956783		40.2214	278.944	24.5496	29.6712	21.1042	45.3825
CP027627.1_25433001_25434001		164.466	54.9096	-2.36996	2.55493	0.00583929	0.551375		0.133333	0.956783		112.795	182.797	7.22047	60.1902	27.8575	16.4149
CP027623.1_16070001_16071001		164.389	73.1476	-1.5483	3.33976	0.00585128	0.551375		0.133333	0.956783		127.659	295.562	56.3197	100.882	57.4033	73.3844
CP027619.1_1465001_1466001		164.341	18.6221	-2.62419	1.22517	0.00585877	0.551375		0.10021	0.956783		20.9851	98.5207	2.88819	5.08649	12.6625	16.4149
CP027632.1_3852001_3853001		164.33	62.4992	-2.25327	2.85768	0.00586042	0.551375		0.133333	0.956783		93.5585	263.513	59.2079	52.5604	12.6625	26.0708
CP027629.1_2551001_2552001		164.282	16.4278	1.87734	1.1409	0.00586793	0.551375		0.133333	0.956783		7.86941	9.49597	38.9905	27.9757	18.5717	43.4513
CP027620.1_13420001_13421001		164.277	19.5923	-2.91045	1.26195	0.00586871	0.551375		0.48112	1		11.3669	117.513	4.33228	5.08649	11.8183	11.587
CP027624.1_17296001_17297001		164.266	25.9163	3.21734	1.49358	0.00587043	0.551375		0.133333	0.956783		8.74378	0	46.211	53.4082	22.7925	57.9351
CP027627.1_24703001_24704001		164.256	27.4676	-1.80975	1.54732	0.0058719	0.551375		0.133333	0.956783		37.5983	89.0248	10.1087	13.564	21.9483	25.1052
CP027627.1_21525001_21526001		164.177	66.1111	-2.91886	3.01232	0.00588434	0.551527		0.533333	1		34.1008	414.262	47.6551	18.6505	35.455	17.3805
CP027624.1_19016001_19017001		164.159	94.5768	-1.75905	5.15081	0.00588714	0.551527		0.133333	0.956783		575.341	1011.32	216.614	401.833	130.846	187.323
CP027623.1_5767001_5768001		164.061	93.8315	-2.69862	5.02074	0.00590251	0.551527		0.533333	1		127.659	1636.87	144.409	161.92	113.962	122.629
CP027630.1_13845001_13846001		163.993	37.2965	1.65515	1.90731	0.00591315	0.551527		0.133333	0.956783		14.8644	20.1789	36.1024	67.8199	47.2733	68.5565
CP027621.1_5515001_5516001		163.781	97.7096	-1.914	6.02512	0.00594658	0.551527		0.133333	0.956783		927.715	2100.98	431.784	651.071	319.095	204.704
CP027629.1_1410001_1411001		163.759	25.2015	-1.94935	1.46615	0.00595014	0.551527		0.133333	0.956783		33.2264	90.2117	17.3291	23.737	14.3508	7.72468
CP027630.1_6987001_6988001		163.738	91.4743	2.65871	4.68841	0.00595342	0.551527		0.133333	0.956783		98.8048	34.4229	503.989	680.742	370.589	139.044
CP027619.1_8859001_8860001		163.735	10.0879	-1.82526	0.876655	0.00595387	0.551527		0.133333	0.956783		22.7338	54.6018	10.1087	5.93424	15.195	11.587
CP027628.1_12205001_12206001		163.649	71.1866	-1.72481	3.24537	0.00596753	0.551527		0.133333	0.956783		155.639	258.765	106.863	38.1487	39.6758	67.5909
CP027628.1_18582001_18583001		163.633	4.53943	2.26132	0.605167	0.00597016	0.551527		0.10021	0.956783		5.24627	3.56099	38.9905	16.1072	13.5067	21.2429
CP027626.1_23754001_23755001		163.557	42.1897	-1.50752	2.08348	0.00598226	0.551527		0.133333	0.956783		69.0759	102.082	31.7701	41.5397	17.7275	28.9675
CP027631.1_17618001_17619001		163.532	42.9435	-1.95397	2.11201	0.00598618	0.551527		0.133333	0.956783		66.4528	130.57	14.4409	48.3217	16.8833	20.2773
CP027626.1_20822001_20823001		163.523	52.4174	-2.41312	2.45878	0.00598762	0.551527		0.133333	0.956783		48.9652	230.277	15.885	42.3874	32.9225	11.587
CP027630.1_604001_605001		163.335	81.9638	1.46526	3.8429	0.00601768	0.551527		0.133333	0.956783		77.8197	77.1548	168.959	162.768	212.73	311.884
CP027621.1_6567001_6568001		163.32	86.4255	3.15848	4.16948	0.00602014	0.551527		0.133333	0.956783		45.4677	21.3659	726.379	124.619	211.886	147.734
CP027625.1_11512001_11513001		163.275	7.70026	-1.88035	0.768107	0.00602737	0.551527		0.133333	0.956783		27.1057	45.1059	2.88819	8.47749	13.5067	12.5526
CP027628.1_12618001_12619001		163.266	40.4136	-1.57014	2.0196	0.00602877	0.551527		0.133333	0.956783		83.9403	81.9028	37.5464	33.9099	27.0133	13.5182
CP027628.1_18207001_18208001		163.178	24.8842	-1.54651	1.45497	0.00604299	0.551527		0.133333	0.956783		34.1008	75.9678	18.7732	20.346	14.3508	21.2429
CP027630.1_15257001_15258001		163.17	63.8839	-2.534	2.91675	0.00604439	0.551527		0.133333	0.956783		123.287	270.635	12.9968	81.3839	16.0392	23.174
CP027631.1_10935001_10936001		163.114	64.8808	-1.53417	2.95974	0.0060534	0.551527		0.133333	0.956783		90.061	232.651	40.4346	61.8857	59.0917	59.8662
CP027624.1_19183001_19184001		163.08	26.4014	-2.7903	1.51044	0.00605891	0.551527		0.133333	0.956783		23.6082	127.009	14.4409	18.6505	2.5325	7.72468
CP027630.1_10957001_10958001		163.074	26.523	2.30701	1.51538	0.00605982	0.551527		0.133333	0.956783		6.99503	10.683	69.3165	56.7992	21.1042	28.9675
CP027628.1_13165001_13166001		162.999	65.1179	-2.78913	2.96902	0.00607189	0.551527		0.533333	1		31.4776	395.27	38.9905	21.1937	22.7925	40.5546
CP027622.1_20081001_20082001		162.991	77.0305	-3.41717	3.5439	0.00607324	0.551527		0.533333	1		27.9801	665.905	44.7669	16.955	18.5717	50.2104
CP027621.1_15607001_15608001		162.977	23.5348	2.02031	1.40824	0.00607548	0.551527		0.133333	0.956783		8.74378	10.683	56.3197	50.8649	20.26	31.8643
CP027619.1_27170001_27171001		162.974	19.7612	3.08611	1.26805	0.00607604	0.551527		0.133333	0.956783		6.99503	1.187	14.4409	62.7334	49.8058	22.2084
CP027626.1_621001_622001		162.932	29.3981	3.72845	1.62085	0.00608284	0.551527		0.10021	0.956783		1.74876	5.93498	18.7732	34.7577	24.4808	120.698
CP027619.1_1261001_1262001		162.826	61.9485	2.30716	2.83414	0.00610009	0.551527		0.133333	0.956783		26.2314	18.9919	125.636	111.055	37.1433	178.633
CP027630.1_2536001_2537001		162.8	66.5718	-2.53461	3.03413	0.00610434	0.551527		0.266667	0.956783		39.347	389.335	30.326	29.6712	48.9617	37.6578
CP027621.1_16583001_16584001		162.77	68.0903	-1.63984	3.10008	0.00610915	0.551527		0.133333	0.956783		160.886	205.35	30.326	94.1001	42.2083	66.6253
CP027619.1_28642001_28643001		162.766	76.8409	2.24774	3.53337	0.00610987	0.551527		0.133333	0.956783		39.347	37.9839	151.63	62.7334	285.328	236.568
CP027629.1_13880001_13881001		162.75	30.7743	-2.91236	1.67075	0.00611249	0.551527		0.266667	0.956783		15.7388	156.684	17.3291	4.23874	10.13	14.4838
CP027627.1_3903001_3904001		162.734	99.2475	2.6625	7.15209	0.00611509	0.551527		0.133333	0.956783		489.652	251.643	4462.25	1314.01	2519.84	1100.77
CP027629.1_2962001_2963001		162.666	70.6177	-3.69383	3.21574	0.00612624	0.551527		0.48112	1		36.7239	531.775	5.77638	37.3009	5.065	37.6578
CP027631.1_4031001_4032001		162.639	52.6326	4.25052	2.46631	0.0061306	0.551527		0.133333	0.956783		7.86941	1.187	196.397	20.346	126.625	33.7955
CP027633.1_2660001_2661001		162.626	81.3037	-1.26337	3.79617	0.00613278	0.551527		0.133333	0.956783		196.735	338.294	86.6457	126.315	108.897	122.629
CP027619.1_393001_394001		162.532	98.2348	1.63298	6.30033	0.00614815	0.551527		0.133333	0.956783		371.611	407.14	817.357	1693.8	1054.36	1264.92
CP027632.1_16088001_16089001		162.489	27.8955	-1.58528	1.5633	0.00615535	0.551527		0.133333	0.956783		38.4726	81.9028	21.6614	26.2802	14.3508	17.3805
CP027621.1_5632001_5633001		162.322	8.30811	-1.91633	0.795737	0.00618284	0.551527		0.133333	0.956783		24.4826	49.8539	7.22047	4.23874	14.3508	12.5526
CP027619.1_5447001_5448001		162.296	19.2093	-1.6444	1.24768	0.00618724	0.551527		0.133333	0.956783		68.2015	27.3009	12.9968	17.8027	11.8183	18.3461
CP027627.1_18884001_18885001		162.199	62.9855	1.56827	2.87725	0.00620321	0.551527		0.133333	0.956783		50.7139	22.5529	132.857	99.1866	94.5467	112.973
CP027628.1_18813001_18814001		162.185	82.9911	3.53427	3.91417	0.00620563	0.551527		0.133333	0.956783		20.1107	23.7399	37.5464	546.798	167.145	264.57
CP027623.1_11742001_11743001		162.176	81.5493	-2.33412	3.81405	0.00620711	0.551527		0.133333	0.956783		175.75	536.523	43.3228	144.965	29.5458	62.763
CP027633.1_3109001_3110001		162.145	32.2635	-2.53785	1.72232	0.00621231	0.551527		0.133333	0.956783		25.357	143.627	10.1087	16.955	23.6367	5.79351
CP027630.1_16506001_16507001		162.14	31.6836	-1.48673	1.70253	0.00621304	0.551527		0.133333	0.956783		56.8346	72.4068	14.4409	19.4982	33.7667	23.174
CP027624.1_6736001_6737001		162.127	68.2228	-2.05145	3.10569	0.00621522	0.551527		0.133333	0.956783		69.9503	338.294	53.4315	65.2766	31.2342	46.3481
CP027627.1_6492001_6493001		162.117	89.8525	2.0852	4.49717	0.00621691	0.551527		0.133333	0.956783		100.554	67.6588	651.286	211.937	355.394	215.325
CP027626.1_1212001_1213001		162.109	92.2718	-1.93405	4.79207	0.0062183	0.551527		0.133333	0.956783		272.806	1018.44	218.058	221.262	115.651	120.698
CP027624.1_5963001_5964001		162.076	76.7047	-1.44094	3.52632	0.0062238	0.551527		0.133333	0.956783		279.801	186.358	101.087	121.228	62.4683	58.9007
CP027630.1_2739001_2740001		162.037	65.3671	-2.56408	2.9791	0.0062302	0.551527		0.533333	1		42.8445	371.53	30.326	45.7784	18.5717	44.4169
CP027627.1_25432001_25433001		162.01	45.2825	-2.25619	2.19735	0.0062348	0.551527		0.133333	0.956783		126.785	96.1467	5.77638	49.1694	16.8833	19.3117
CP027619.1_10082001_10083001		161.962	96.359	-1.32369	5.55506	0.00624277	0.551527		0.133333	0.956783		1132.32	725.255	271.49	411.158	406.888	393.958
CP027632.1_457001_458001		161.958	57.916	-3.00308	2.67257	0.00624352	0.551527		0.133333	0.956783		88.3122	269.448	4.33228	58.4947	10.13	13.5182
CP027621.1_4059001_4060001		161.946	59.3518	-2.23425	2.73067	0.00624542	0.551527		0.133333	0.956783		115.418	208.911	62.0961	39.8442	8.44167	28.9675
CP027624.1_15659001_15660001		161.845	78.6353	-1.47286	3.63314	0.00626244	0.551527		0.133333	0.956783		137.277	371.53	99.6425	83.9271	94.5467	87.8682
CP027625.1_15041001_15042001		161.831	8.95729	2.62424	0.825798	0.00626467	0.551527		0.133333	0.956783		1.74876	7.12198	37.5464	15.2595	16.8833	37.6578
CP027633.1_18016001_18017001		161.735	64.0857	-2.98703	2.92621	0.00628085	0.551527		0.133333	0.956783		90.9354	335.92	10.1087	70.3631	9.28583	15.4494
CP027628.1_8665001_8666001		161.699	30.7439	-1.85736	1.66967	0.00628691	0.551527		0.133333	0.956783		29.7289	110.391	21.6614	17.8027	15.195	22.2084
CP027624.1_19109001_19110001		161.69	48.9904	-1.68608	2.33202	0.00628847	0.551527		0.133333	0.956783		54.2115	161.432	34.6583	38.9964	36.2992	23.174
CP027630.1_17376001_17377001		161.642	97.7862	-2.8348	6.0597	0.0062966	0.551527		0.133333	0.956783		429.32	3280.86	350.915	361.989	250.717	76.2812
CP027624.1_13772001_13773001		161.605	90.047	-1.29246	4.5163	0.00630276	0.551527		0.133333	0.956783		455.551	436.815	177.624	251.781	124.092	174.771
CP027627.1_25434001_25435001		161.565	60.7049	-2.67182	2.78522	0.00630967	0.551527		0.133333	0.956783		126.785	240.96	2.88819	61.0379	25.325	23.174
CP027621.1_4337001_4338001		161.563	98.0768	-2.009	6.21028	0.00630999	0.551527		0.133333	0.956783		1960.36	1560.9	131.413	439.134	596.826	580.316
CP027624.1_16914001_16915001		161.535	59.1074	2.21778	2.72087	0.00631471	0.551527		0.133333	0.956783		21.8595	22.5529	209.394	74.6019	70.91	62.763
CP027633.1_6745001_6746001		161.396	43.9501	-2.1962	2.14873	0.00633828	0.551527		0.133333	0.956783		44.5933	169.741	11.5528	22.8892	40.52	16.4149
CP027631.1_4027001_4028001		161.386	97.5054	3.76968	5.9464	0.00634001	0.551527		0.133333	0.956783		53.3371	102.082	2431.85	216.176	1168.33	420.995
CP027622.1_1888001_1889001		161.351	58.4777	1.8724	2.69579	0.00634596	0.551527		0.133333	0.956783		20.9851	33.2359	64.9842	151.747	62.4683	115.87
CP027632.1_22356001_22357001		161.341	76.8372	-3.86798	3.53311	0.00634772	0.551527		0.133333	0.956783		132.906	586.376	24.5496	60.1902	12.6625	0
CP027627.1_266001_267001		161.327	45.511	-1.61963	2.20626	0.00635006	0.551527		0.133333	0.956783		53.3371	140.066	37.5464	37.3009	23.6367	27.0364
CP027632.1_2433001_2434001		161.316	61.7151	-1.70792	2.82445	0.00635199	0.551527		0.133333	0.956783		162.634	143.627	46.211	83.9271	27.8575	28.9675
CP027627.1_15431001_15432001		161.305	57.0541	-2.5484	2.63972	0.00635385	0.551527		0.133333	0.956783		41.9702	283.692	10.1087	33.0622	24.4808	41.5201
CP027627.1_6309001_6310001		161.248	94.5986	-2.23569	5.15411	0.00636359	0.551527		0.266667	0.956783		248.323	1528.85	186.288	120.38	261.692	185.392
CP027619.1_6903001_6904001		161.169	53.39	-2.87412	2.49494	0.00637706	0.551527		0.266667	0.956783		22.7338	287.253	17.3291	33.9099	11.8183	20.2773
CP027628.1_13081001_13082001		161.124	99.0931	3.66092	6.96302	0.00638471	0.551527		0.133333	0.956783		289.419	47.4799	3568.36	863.856	3217.96	903.787
CP027626.1_20890001_20891001		161.11	61.2531	-2.02159	2.80726	0.00638713	0.551527		0.133333	0.956783		93.5585	235.025	12.9968	37.3009	53.1825	56.0039
CP027629.1_1241001_1242001		161.091	4.18201	1.59854	0.585513	0.00639039	0.551527		0.133333	0.956783		5.24627	8.30898	20.2173	23.737	20.26	17.3805
CP027627.1_1995001_1996001		161.054	51.3379	-1.49018	2.418	0.00639673	0.551527		0.133333	0.956783		75.1965	141.253	56.3197	35.6054	34.6108	28.002
CP027619.1_11874001_11875001		161.03	41.2488	-4.06885	2.04994	0.00640091	0.551527		0.10021	0.956783		20.9851	235.025	15.885	13.564	0	1.93117
CP027622.1_19754001_19755001		161.013	30.4618	-1.39433	1.65972	0.00640392	0.551527		0.133333	0.956783		47.2164	74.7808	18.7732	22.0415	20.26	30.8987
CP027622.1_17953001_17954001		160.978	63.5277	1.66489	2.90141	0.00640991	0.551527		0.133333	0.956783		48.9652	21.3659	150.186	83.9271	111.43	106.214
CP027628.1_9602001_9603001		160.8	39.266	1.59957	1.9793	0.00644072	0.553541		0.133333	0.956783		20.1107	17.805	40.4346	78.8406	45.585	65.6597
CP027626.1_20821001_20822001		160.765	85.9611	-2.20615	4.13187	0.00644677	0.553541		0.133333	0.956783		215.097	651.661	37.5464	159.377	119.027	56.9695
CP027628.1_14395001_14396001		160.696	61.8184	2.28412	2.82829	0.00645864	0.553553		0.133333	0.956783		32.352	13.057	213.726	82.2316	86.9492	69.5221
CP027626.1_21146001_21147001		160.615	66.629	-2.30716	3.03694	0.00647285	0.553553		0.133333	0.956783		81.3172	329.985	18.7732	78.8406	37.1433	28.9675
CP027619.1_28833001_28834001		160.479	80.1828	1.49497	3.72354	0.00649657	0.553553		0.133333	0.956783		87.4378	52.2279	141.521	254.325	168.833	224.981
CP027628.1_11123001_11124001		160.428	94.3324	-1.35259	5.10964	0.00650548	0.553553		0.133333	0.956783		508.888	866.508	291.707	324.688	189.093	271.329
CP027626.1_24737001_24738001		160.359	33.4671	-2.05114	1.76679	0.00651757	0.553553		0.133333	0.956783		30.6032	127.009	15.885	20.346	11.8183	27.0364
CP027633.1_21309001_21310001		160.332	80.7603	-1.59826	3.76197	0.00652231	0.553553		0.133333	0.956783		145.147	432.067	89.5338	103.425	115.651	71.4533
CP027630.1_5957001_5958001		160.328	51.7524	2.27492	2.43365	0.00652312	0.553553		0.133333	0.956783		19.2363	15.431	95.3102	151.747	53.1825	38.6234
CP027622.1_19937001_19938001		160.307	38.6168	-1.50393	1.95492	0.00652675	0.553553		0.133333	0.956783		47.2164	109.204	23.1055	27.128	33.7667	25.1052
CP027632.1_7316001_7317001		160.263	41.1746	-2.92699	2.04727	0.00653454	0.553553		0.133333	0.956783		39.347	187.545	10.1087	2.54325	32.0783	13.5182
CP027632.1_578001_579001		160.113	31.6374	-2.94721	1.70063	0.00656104	0.553553		0.10021	0.956783		20.1107	157.871	4.33228	4.23874	19.4158	16.4149
CP027621.1_15851001_15852001		160.102	75.517	-3.35742	3.46162	0.00656298	0.553553		0.266667	0.956783		35.8495	616.051	14.4409	14.4117	32.0783	64.6942
CP027624.1_10661001_10662001		160.067	84.4232	-1.95565	4.01515	0.00656911	0.553553		0.133333	0.956783		125.036	630.295	95.3102	73.7541	112.274	107.18
CP027633.1_19443001_19444001		159.988	47.1692	-1.23427	2.26881	0.00658317	0.553553		0.133333	0.956783		77.8197	102.082	37.5464	47.4739	35.455	31.8643
CP027619.1_5217001_5218001		159.962	22.2717	-2.2658	1.3618	0.00658773	0.553553		0.266667	0.956783		104.051	15.431	15.885	11.8685	10.9742	11.587
CP027631.1_2206001_2207001		159.919	50.8929	-2.12844	2.40144	0.00659537	0.553553		0.133333	0.956783		44.5933	207.724	37.5464	38.9964	20.26	18.3461
CP027622.1_4631001_4632001		159.833	53.8313	-1.62522	2.51095	0.00661072	0.553553		0.133333	0.956783		101.428	138.879	23.1055	51.7127	23.6367	56.0039
CP027631.1_7668001_7669001		159.8	49.6651	-2.41927	2.35651	0.00661674	0.553553		0.266667	0.956783		39.347	220.781	11.5528	16.1072	40.52	27.0364
CP027623.1_19338001_19339001		159.75	21.6358	-2.25747	1.33856	0.00662568	0.553553		0.133333	0.956783		30.6032	90.2117	5.77638	24.5847	6.75333	11.587
CP027623.1_10788001_10789001		159.712	54.7601	1.59377	2.54929	0.00663232	0.553553		0.133333	0.956783		35.8495	21.3659	118.416	66.1244	66.6892	98.4896
CP027622.1_18075001_18076001		159.648	80.2436	-2.16648	3.72671	0.00664393	0.553553		0.266667	0.956783		96.1816	550.766	106.863	55.1037	51.4942	75.3156
CP027621.1_6342001_6343001		159.614	75.1583	1.38636	3.44373	0.00664991	0.553553		0.133333	0.956783		58.5834	64.0978	187.732	143.27	109.742	201.807
CP027628.1_12349001_12350001		159.6	93.5677	1.88811	4.97408	0.0066525	0.553553		0.133333	0.956783		83.0659	182.797	748.041	356.054	331.757	531.071
CP027624.1_6734001_6735001		159.599	23.4205	-1.37709	1.40419	0.00665275	0.553553		0.133333	0.956783		41.0958	59.3498	23.1055	19.4982	13.5067	21.2429
CP027628.1_4161001_4162001		159.539	62.8919	1.67393	2.8736	0.00666348	0.553553		0.133333	0.956783		47.2164	21.3659	128.524	95.7956	77.6633	140.975
CP027632.1_17498001_17499001		159.538	48.9369	-2.5404	2.33031	0.00666363	0.553553		0.266667	0.956783		37.5983	223.155	20.2173	40.6919	9.28583	18.3461
CP027627.1_450001_451001		159.527	60.7547	1.53157	2.78683	0.00666559	0.553553		0.133333	0.956783		27.1057	43.9189	103.975	78.8406	142.664	84.0059
CP027632.1_22114001_22115001		159.517	74.8544	-2.1122	3.42999	0.00666742	0.553553		0.133333	0.956783		150.393	369.156	31.7701	28.8235	113.962	63.7286
CP027628.1_8751001_8752001		159.448	90.3802	1.64338	4.55249	0.0066799	0.553553		0.133333	0.956783		157.388	71.2198	255.605	471.348	346.952	358.232
CP027629.1_13402001_13403001		159.435	88.9092	-1.8557	4.39724	0.00668218	0.553553		0.133333	0.956783		327.018	635.043	80.8693	254.325	97.9233	96.5585
CP027627.1_5133001_5134001		159.385	27.1016	2.22092	1.53465	0.00669134	0.553553		0.133333	0.956783		11.3669	7.12198	59.2079	17.8027	38.8317	61.7974
CP027628.1_15282001_15283001		159.379	41.4068	-2.98338	2.05528	0.00669239	0.553553		0.10021	0.956783		52.4627	176.863	17.3291	32.2144	5.90917	1.93117
CP027632.1_17947001_17948001		159.371	15.3045	-1.6586	1.09544	0.00669384	0.553553		0.133333	0.956783		43.7189	42.7319	10.1087	8.47749	23.6367	11.587
CP027630.1_16248001_16249001		159.359	40.7382	-1.5388	2.03068	0.00669604	0.553553		0.133333	0.956783		69.0759	97.3337	17.3291	20.346	38.8317	36.6922
CP027631.1_15978001_15979001		159.261	11.52	-1.72125	0.939447	0.00671373	0.553553		0.133333	0.956783		20.9851	58.1628	8.66457	14.4117	10.13	13.5182
CP027620.1_240001_241001		159.162	44.1555	1.97588	2.156	0.00673183	0.553553		0.133333	0.956783		20.9851	13.057	34.6583	100.034	50.65	84.9714
CP027625.1_8248001_8249001		159.136	55.5077	1.43861	2.57956	0.00673648	0.553553		0.133333	0.956783		32.352	32.0489	67.8724	122.924	72.5983	85.937
CP027624.1_6861001_6862001		159.12	75.2337	-1.39042	3.44755	0.00673943	0.553553		0.133333	0.956783		128.534	307.432	75.0929	86.4704	94.5467	75.3156
CP027624.1_16267001_16268001		159.117	75.63	-1.41625	3.46618	0.00674001	0.553553		0.133333	0.956783		174.876	269.448	122.748	86.4704	54.0267	70.4877
CP027628.1_2097001_2098001		159.11	98.4184	-2.86571	6.40877	0.00674124	0.553553		1	1		265.811	4484.47	335.03	307.733	379.875	280.02
CP027619.1_3556001_3557001		159.103	66.7591	-1.85002	3.04246	0.0067425	0.553553		0.133333	0.956783		74.3222	297.936	47.6551	64.4289	35.455	57.9351
CP027628.1_16103001_16104001		159.101	22.9026	2.31388	1.38526	0.00674285	0.553553		0.133333	0.956783		4.37189	11.87	69.3165	25.4325	38.8317	27.0364
CP027619.1_5541001_5542001		159.019	47.4148	2.86018	2.2775	0.00675792	0.553553		0.133333	0.956783		19.2363	1.187	79.4252	113.598	71.7542	48.2792
CP027624.1_15216001_15217001		159.014	63.6651	-3.19991	2.90726	0.00675874	0.553553		0.133333	0.956783		92.6841	340.668	0	23.737	24.4808	43.4513
CP027619.1_16567001_16568001		159.011	56.642	2.3331	2.62358	0.00675934	0.553553		0.133333	0.956783		30.6032	7.12198	161.739	63.5812	88.6375	78.2123
CP027621.1_2523001_2524001		159.01	68.4209	1.17658	3.11536	0.00675955	0.553553		0.133333	0.956783		58.5834	51.0409	131.413	110.207	124.937	130.354
CP027619.1_9138001_9139001		158.806	96.2398	1.55826	5.51829	0.00679702	0.553553		0.133333	0.956783		295.54	176.863	957.434	661.244	648.32	519.484
CP027622.1_539001_540001		158.653	86.8254	-1.73554	4.20312	0.0068253	0.553553		0.133333	0.956783		187.117	627.921	148.742	103.425	151.95	84.9714
CP027619.1_20257001_20258001		158.53	80.0284	-1.26634	3.71311	0.00684809	0.553553		0.133333	0.956783		183.619	321.676	77.9811	105.121	120.716	114.905
CP027630.1_770001_771001		158.524	33.9011	-2.89789	1.78229	0.00684914	0.553553		0.533333	1		15.7388	170.928	18.7732	5.93424	17.7275	7.72468
CP027625.1_12800001_12801001		158.52	88.3293	-1.79312	4.34233	0.00684996	0.553553		0.133333	0.956783		187.991	724.068	92.422	165.311	124.937	141.941
CP027622.1_10581001_10582001		158.408	28.6553	-2.06164	1.59257	0.00687069	0.553553		0.133333	0.956783		32.352	106.83	11.5528	8.47749	19.4158	26.0708
CP027619.1_5653001_5654001		158.389	69.6767	-2.34753	3.17612	0.0068744	0.553553		0.133333	0.956783		55.0858	402.392	23.1055	51.7127	50.65	52.1416
CP027630.1_14110001_14111001		158.34	41.8372	-3.68671	2.07063	0.00688355	0.553553		0.48112	1		11.3669	242.147	2.88819	2.54325	17.7275	14.4838
CP027633.1_8299001_8300001		158.274	66.7019	-2.89805	3.03991	0.00689585	0.553553		0.533333	1		43.7189	413.075	17.3291	11.0207	48.1175	44.4169
CP027627.1_3854001_3855001		158.155	42.9872	-2.03051	2.1136	0.00691816	0.553553		0.133333	0.956783		79.5684	121.074	8.66457	48.3217	16.8833	22.2084
CP027627.1_14234001_14235001		158.119	91.7344	-4.13553	4.72067	0.00692497	0.553553		0.133333	0.956783		182.745	1500.36	28.8819	138.183	19.4158	2.89675
CP027631.1_14146001_14147001		158.044	14.0195	-1.33047	1.0427	0.00693903	0.553553		0.133333	0.956783		34.1008	41.5449	14.4409	16.955	10.9742	17.3805
CP027632.1_16738001_16739001		158.027	42.7344	-1.69419	2.10356	0.00694217	0.553553		0.133333	0.956783		48.0908	135.318	30.326	23.737	20.26	38.6234
CP027622.1_11625001_11626001		157.981	13.335	-1.46542	1.01561	0.00695087	0.553553		0.133333	0.956783		32.352	45.1059	8.66457	16.1072	11.8183	18.3461
CP027622.1_15060001_15061001		157.976	77.4366	-1.05428	3.56615	0.00695194	0.553553		0.133333	0.956783		227.338	197.041	109.751	101.73	105.521	91.7305
CP027632.1_20261001_20262001		157.929	5.18862	-1.36617	0.638923	0.00696079	0.553553		0.133333	0.956783		28.8545	27.3009	7.22047	11.8685	10.13	13.5182
CP027633.1_4634001_4635001		157.919	97.3097	3.02864	5.86634	0.0069626	0.553553		0.133333	0.956783		188.866	49.8539	2132.93	502.715	550.397	729.982
CP027632.1_5759001_5760001		157.833	79.6929	-1.58405	3.69342	0.00697888	0.553553		0.133333	0.956783		191.489	356.099	66.4283	116.989	53.1825	127.457
CP027621.1_17997001_17998001		157.824	64.955	2.19497	2.96239	0.00698057	0.553553		0.133333	0.956783		22.7338	30.8619	118.416	196.678	42.2083	133.251
CP027633.1_5062001_5063001		157.76	10.686	1.72823	0.903336	0.00699289	0.553553		0.133333	0.956783		9.61816	5.93498	17.3291	22.8892	32.9225	31.8643
CP027632.1_78001_79001		157.74	94.1355	2.32434	5.07704	0.00699655	0.553553		0.133333	0.956783		143.398	73.5938	1042.64	251.781	381.563	506.932
CP027628.1_15343001_15344001		157.686	57.7531	1.54697	2.66625	0.00700686	0.553553		0.133333	0.956783		28.8545	35.6099	127.08	55.9514	95.3908	99.4552
CP027626.1_20820001_20821001		157.638	29.7434	-2.18213	1.63406	0.00701608	0.553553		0.133333	0.956783		49.8396	97.3337	5.77638	31.3667	17.7275	7.72468
CP027631.1_15588001_15589001		157.635	34.3229	-2.60231	1.79792	0.00701661	0.553553		0.266667	0.956783		26.2314	154.31	4.33228	11.8685	14.3508	27.0364
CP027632.1_18274001_18275001		157.593	36.7957	-1.70154	1.88919	0.00702471	0.553553		0.133333	0.956783		41.0958	116.326	33.2142	24.5847	16.8833	22.2084
CP027620.1_438001_439001		157.588	52.0017	3.80159	2.4425	0.00702571	0.553553		0.133333	0.956783		7.86941	4.74799	200.729	16.955	112.274	37.6578
CP027622.1_7008001_7009001		157.56	24.2885	-2.42689	1.43406	0.00703102	0.553553		0.133333	0.956783		30.6032	103.269	7.22047	3.39099	18.5717	19.3117
CP027621.1_7465001_7466001		157.558	73.4089	-1.14503	3.3535	0.0070314	0.553553		0.133333	0.956783		211.6	164.993	80.8693	99.1866	66.6892	93.6617
CP027625.1_14057001_14058001		157.558	30.7974	-1.27637	1.67154	0.00703141	0.553553		0.133333	0.956783		54.2115	64.0978	27.4378	21.1937	29.5458	19.3117
CP027625.1_9110001_9111001		157.555	6.47361	-2.19141	0.708483	0.00703192	0.553553		0.10021	0.956783		33.2264	40.3579	4.33228	13.564	1.68833	11.587
CP027624.1_18015001_18016001		157.501	90.6926	2.48134	4.5926	0.00704237	0.553553		0.133333	0.956783		111.046	28.4879	696.053	386.573	245.652	244.293
CP027619.1_11588001_11589001		157.454	86.5957	-1.43677	4.18514	0.0070513	0.553553		0.133333	0.956783		215.971	524.653	158.85	153.443	129.157	105.249
CP027626.1_3399001_3400001		157.431	43.8698	-2.88563	2.14558	0.00705565	0.553553		0.10021	0.956783		42.8445	199.415	4.33228	5.08649	34.6108	19.3117
CP027631.1_4473001_4474001		157.419	69.7631	-2.3084	3.17962	0.00705808	0.553553		0.266667	0.956783		56.8346	397.644	49.0992	27.128	65.0008	41.5201
CP027623.1_1104001_1105001		157.401	39.2125	-1.19988	1.97749	0.00706149	0.553553		0.133333	0.956783		64.704	79.5288	30.326	26.2802	33.7667	34.761
CP027621.1_19288001_19289001		157.385	27.9988	-1.7686	1.56724	0.00706465	0.553553		0.133333	0.956783		28.8545	98.5207	14.4409	22.8892	17.7275	18.3461
CP027625.1_9544001_9545001		157.373	17.5292	1.796	1.1817	0.00706684	0.553553		0.133333	0.956783		11.3669	7.12198	36.1024	22.0415	47.2733	26.0708
CP027632.1_16180001_16181001		157.35	45.2861	1.58505	2.19749	0.00707137	0.553553		0.133333	0.956783		27.9801	16.618	72.2047	43.2352	73.4425	82.0747
CP027632.1_3603001_3604001		157.336	94.8017	2.07908	5.19089	0.00707395	0.553553		0.133333	0.956783		97.9304	176.863	967.543	301.799	386.628	666.253
CP027633.1_4931001_4932001		157.131	76.2014	2.54104	3.49901	0.00711373	0.553553		0.133333	0.956783		45.4677	16.618	268.602	53.4082	221.172	191.186
CP027632.1_2858001_2859001		157.111	55.2974	-1.88205	2.5704	0.00711747	0.553553		0.133333	0.956783		66.4528	201.789	49.0992	16.955	36.2992	43.4513
CP027619.1_6273001_6274001		157.075	77.2591	-3.15642	3.55658	0.0071245	0.553553		0.266667	0.956783		60.3321	619.612	11.5528	35.6054	19.4158	84.0059
CP027622.1_15656001_15657001		157.074	16.3755	1.38397	1.13881	0.00712463	0.553553		0.133333	0.956783		11.3669	11.87	27.4378	33.9099	30.39	29.9331
CP027621.1_15695001_15696001		157.058	89.8428	-1.78708	4.49622	0.0071278	0.553553		0.133333	0.956783		206.353	807.158	167.515	177.179	136.755	105.249
CP027619.1_7079001_7080001		157.057	24.511	1.69683	1.44114	0.00712803	0.553553		0.133333	0.956783		16.6132	7.12198	50.5433	34.7577	32.9225	40.5546
CP027621.1_18561001_18562001		157.031	73.6424	-2.43145	3.36408	0.00713314	0.553553		0.133333	0.956783		125.91	403.579	36.1024	100.882	14.3508	43.4513
CP027632.1_14200001_14201001		157.017	48.1868	-2.04218	2.30411	0.00713574	0.553553		0.133333	0.956783		37.5983	193.48	33.2142	33.0622	19.4158	26.0708
CP027626.1_3156001_3157001		157.001	13.4748	-2.01489	1.02143	0.00713885	0.553553		0.133333	0.956783		29.7289	60.5368	4.33228	6.78199	11.8183	20.2773
CP027632.1_1085001_1086001		156.978	8.7336	-1.36368	0.814152	0.00714342	0.553553		0.133333	0.956783		33.2264	30.8619	11.5528	16.955	9.28583	11.587
CP027627.1_910001_911001		156.916	18.0483	-1.51341	1.20213	0.00715552	0.553553		0.133333	0.956783		32.352	58.1628	11.5528	19.4982	19.4158	11.587
CP027625.1_9946001_9947001		156.874	72.3963	1.58562	3.30444	0.0071637	0.553553		0.133333	0.956783		45.4677	53.4149	77.9811	153.443	161.236	199.876
CP027624.1_14147001_14148001		156.843	21.4024	1.67636	1.33042	0.0071697	0.553553		0.133333	0.956783		9.61816	13.057	33.2142	41.5397	22.7925	47.3136
CP027627.1_2532001_2533001		156.805	2.8727	1.56266	0.509664	0.00717727	0.553553		0.133333	0.956783		7.86941	4.74799	21.6614	16.955	20.26	18.3461
CP027623.1_4748001_4749001		156.771	98.1631	3.42513	6.25271	0.0071839	0.553553		0.133333	0.956783		142.524	98.5207	2479.51	167.006	1281.44	1262.98
CP027632.1_16087001_16088001		156.698	39.452	-1.20534	1.98492	0.00719818	0.553553		0.133333	0.956783		76.0709	68.8458	34.6583	34.7577	24.4808	31.8643
CP027626.1_23648001_23649001		156.661	33.2276	-2.56894	1.75859	0.00720553	0.553553		0.266667	0.956783		20.1107	154.31	8.66457	14.4117	9.28583	25.1052
CP027625.1_12326001_12327001		156.659	24.8915	-2.65832	1.45526	0.00720577	0.553553		0.133333	0.956783		28.8545	112.765	8.66457	14.4117	1.68833	19.3117
CP027623.1_10842001_10843001		156.616	67.8593	-1.12186	3.08932	0.0072143	0.553553		0.133333	0.956783		126.785	183.984	72.2047	67.8199	79.3517	65.6597
CP027627.1_22008001_22009001		156.585	27.3193	2.01488	1.54192	0.00722034	0.553553		0.133333	0.956783		9.61816	11.87	24.5496	32.2144	41.3642	75.3156
CP027626.1_6465001_6466001		156.554	31.6435	2.25955	1.70085	0.00722649	0.553553		0.133333	0.956783		17.4876	2.37399	43.3228	57.6469	47.2733	51.176
CP027624.1_2392001_2393001		156.538	84.2384	-1.59773	4.00235	0.00722969	0.553553		0.133333	0.956783		206.353	475.986	131.413	147.508	61.6242	110.077
CP027626.1_23348001_23349001		156.44	86.361	1.87437	4.16482	0.00724908	0.553553		0.133333	0.956783		90.061	61.7238	477.995	144.965	260.003	235.603
CP027627.1_4059001_4060001		156.414	74.0363	-1.86663	3.3834	0.0072543	0.553553		0.133333	0.956783		112.795	362.034	66.4283	99.1866	59.9358	33.7955
CP027628.1_18267001_18268001		156.412	34.0895	2.36329	1.7895	0.00725465	0.553553		0.133333	0.956783		17.4876	2.37399	59.2079	57.6469	35.455	62.763
CP027624.1_15034001_15035001		156.397	11.5176	1.69729	0.939305	0.00725755	0.553553		0.133333	0.956783		6.12065	10.683	18.7732	27.9757	35.455	25.1052
CP027631.1_14710001_14711001		156.393	70.8839	-1.75897	3.22893	0.00725848	0.553553		0.133333	0.956783		214.223	199.415	28.8819	104.273	73.4425	35.7266
CP027626.1_7314001_7315001		156.384	63.1107	-1.95409	2.88251	0.00726011	0.553553		0.133333	0.956783		68.2015	273.009	33.2142	65.2766	27.8575	48.2792
CP027619.1_4404001_4405001		156.355	66.7189	-1.6899	3.04062	0.00726592	0.553553		0.133333	0.956783		92.6841	263.513	79.4252	61.0379	43.8967	36.6922
CP027628.1_14480001_14481001		156.316	41.4615	2.11049	2.05717	0.00727374	0.553553		0.133333	0.956783		13.9901	15.431	27.4378	96.6433	44.7408	84.9714
CP027630.1_2660001_2661001		156.31	99.1089	-3.51604	6.97805	0.00727488	0.553553		1	1		176.624	7472.14	459.222	361.989	265.068	251.052
CP027622.1_14692001_14693001		156.299	19.698	-2.38511	1.26577	0.00727712	0.553553		0.133333	0.956783		97.9304	16.618	4.33228	13.564	16.0392	8.69026
CP027624.1_13928001_13929001		156.256	72.1191	-3.2626	3.29146	0.00728569	0.553553		0.533333	1		28.8545	542.457	41.8787	44.9307	9.28583	23.174
CP027631.1_14709001_14710001		156.25	78.7349	-1.89073	3.63884	0.00728694	0.553553		0.133333	0.956783		194.986	376.278	36.1024	131.401	93.7025	44.4169
CP027632.1_3398001_3399001		156.23	42.2906	-1.641	2.08713	0.00729093	0.553553		0.133333	0.956783		51.5883	127.009	31.7701	36.4532	16.8833	28.9675
CP027628.1_241001_242001		156.118	54.664	-1.49015	2.54458	0.00731318	0.553553		0.133333	0.956783		62.9552	174.489	44.7669	43.2352	38.8317	41.5201
CP027632.1_19936001_19937001		156.113	77.5679	-1.87176	3.57377	0.00731424	0.553553		0.133333	0.956783		131.157	411.888	93.8661	105.969	38.8317	57.9351
CP027627.1_6272001_6273001		156.113	60.2064	-2.38036	2.76467	0.00731427	0.553553		0.133333	0.956783		257.067	84.2768	10.1087	67.8199	19.4158	31.8643
CP027631.1_4418001_4419001		156.089	92.9234	-2.72001	4.8824	0.00731911	0.553553		0.133333	0.956783		376.857	1230.92	83.7575	300.951	46.4292	55.0383
CP027632.1_3310001_3311001		156.069	76.8603	1.6985	3.53461	0.00732293	0.553553		0.133333	0.956783		69.0759	39.1709	194.953	101.73	153.638	256.845
CP027631.1_17496001_17497001		156.067	5.16309	1.70775	0.637683	0.00732342	0.553553		0.133333	0.956783		6.99503	5.93498	27.4378	20.346	25.325	13.5182
CP027625.1_13811001_13812001		156.003	29.6996	1.51924	1.63219	0.00733634	0.553553		0.133333	0.956783		16.6132	14.244	44.7669	49.1694	29.5458	55.0383
CP027631.1_151001_152001		155.933	26.078	1.49344	1.49859	0.00735036	0.553553		0.133333	0.956783		13.1157	15.431	27.4378	44.0829	40.52	48.2792
CP027630.1_13470001_13471001		155.837	53.3572	-2.63442	2.49369	0.00736974	0.553553		0.533333	1		23.6082	274.196	27.4378	30.519	22.7925	14.4838
CP027623.1_5915001_5916001		155.802	58.0911	-2.74427	2.67989	0.00737672	0.553553		0.266667	0.956783		54.2115	292.001	11.5528	59.3424	11.8183	18.3461
CP027619.1_3594001_3595001		155.791	93.6783	8.95641	4.99176	0.00737895	0.553553		0.10021	0.956783		0.874378	1.187	115.528	57.6469	2047.1	30.8987
CP027627.1_20059001_20060001		155.734	11.4701	2.71076	0.936859	0.00739057	0.553553		0.133333	0.956783		6.99503	1.187	53.4315	16.1072	19.4158	29.9331
CP027628.1_13142001_13143001		155.733	98.9399	8.50413	6.81534	0.00739072	0.553553		0.133333	0.956783		6.99503	3.56099	4974.9	13.564	2801.79	227.878
CP027633.1_1384001_1385001		155.73	89.9425	4.47846	4.50626	0.00739132	0.553553		0.133333	0.956783		30.6032	3.56099	711.938	39.8442	576.566	250.086
CP027619.1_6577001_6578001		155.702	80.6096	1.56197	3.75229	0.00739692	0.553553		0.133333	0.956783		88.3122	48.6669	265.713	132.249	178.119	237.534
CP027628.1_7514001_7515001		155.698	39.2599	2.20914	1.97911	0.00739779	0.553553		0.133333	0.956783		13.1157	13.057	116.972	29.6712	44.7408	55.0383
CP027620.1_198001_199001		155.69	82.2775	-1.38303	3.8642	0.00739952	0.553553		0.133333	0.956783		237.831	344.229	83.7575	171.245	81.8842	108.145
CP027619.1_15498001_15499001		155.583	76.9017	-2.7685	3.53698	0.0074211	0.553553		0.266667	0.956783		71.699	562.636	21.6614	30.519	32.9225	99.4552
CP027621.1_19694001_19695001		155.537	37.9907	-1.64621	1.93183	0.00743058	0.553553		0.133333	0.956783		108.423	49.8539	21.6614	21.1937	17.7275	40.5546
CP027631.1_3998001_3999001		155.53	38.6763	3.59296	1.95694	0.00743204	0.553553		0.133333	0.956783		9.61816	0	95.3102	61.8857	81.04	18.3461
CP027631.1_17960001_17961001		155.515	81.7183	1.94439	3.82575	0.0074351	0.553553		0.133333	0.956783		71.699	42.7319	278.71	345.034	145.197	116.836
CP027633.1_2937001_2938001		155.499	84.6189	1.53261	4.02829	0.00743829	0.553553		0.133333	0.956783		72.5734	97.3337	371.132	252.629	186.561	173.805
CP027632.1_6094001_6095001		155.457	19.0075	-1.38203	1.23957	0.00744683	0.553553		0.133333	0.956783		32.352	56.9758	17.3291	13.564	16.8833	20.2773
CP027632.1_15183001_15184001		155.422	46.08	-3.06164	2.22893	0.00745391	0.553553		0.266667	0.956783		17.4876	245.708	17.3291	5.08649	14.3508	26.0708
CP027619.1_27949001_27950001		155.412	98.5095	1.47177	6.46649	0.00745602	0.553553		0.133333	0.956783		480.908	480.734	1484.53	1039.34	1120.21	1691.7
CP027629.1_15549001_15550001		155.385	89.2532	-2.07913	4.43219	0.00746159	0.553553		0.266667	0.956783		175.75	864.134	66.4283	178.875	118.183	126.492
CP027629.1_10999001_11000001		155.329	81.3511	-2.15005	3.79959	0.00747302	0.553553		0.266667	0.956783		89.1866	589.937	72.2047	105.969	59.0917	67.5909
CP027619.1_8418001_8419001		155.328	13.0943	1.87406	1.00434	0.0074732	0.553553		0.133333	0.956783		10.4925	4.74799	30.326	32.2144	16.8833	36.6922
CP027626.1_22962001_22963001		155.321	62.188	-1.55643	2.8454	0.0074747	0.553553		0.133333	0.956783		162.634	135.318	69.3165	71.2109	27.0133	35.7266
CP027619.1_4960001_4961001		155.269	96.4453	-2.81515	5.57972	0.0074854	0.553553		0.133333	0.956783		320.897	2330.07	109.751	299.255	60.78	281.951
CP027630.1_14569001_14570001		155.216	63.1338	-2.38191	2.88341	0.00749619	0.553553		0.266667	0.956783		44.5933	329.985	31.7701	56.7992	21.1042	32.8299
CP027629.1_14883001_14884001		155.216	42.1143	-2.08024	2.0809	0.00749629	0.553553		0.133333	0.956783		37.5983	161.432	12.9968	16.955	28.7017	33.7955
CP027633.1_21366001_21367001		155.164	57.3957	-3.16134	2.65275	0.00750694	0.553553		0.266667	0.956783		30.6032	329.985	11.5528	29.6712	4.22083	33.7955
CP027627.1_4589001_4590001		155.158	44.609	-1.85841	2.17173	0.00750815	0.553553		0.133333	0.956783		48.0908	153.123	23.1055	44.9307	19.4158	22.2084
CP027620.1_17801001_17802001		155.153	9.65511	1.59341	0.856534	0.00750927	0.553553		0.133333	0.956783		6.12065	10.683	25.9937	21.1937	31.2342	22.2084
CP027623.1_3901001_3902001		155.1	86.3939	2.44936	4.16687	0.00752015	0.553553		0.133333	0.956783		76.0709	29.6749	532.871	107.664	253.25	273.26
CP027626.1_22961001_22962001		155.051	32.9273	-2.12685	1.74815	0.00753036	0.553553		0.133333	0.956783		46.3421	111.578	11.5528	37.3009	9.28583	12.5526
CP027622.1_11218001_11219001		155.038	83.9236	-1.99797	3.97776	0.00753295	0.553553		0.133333	0.956783		125.91	617.238	86.6457	103.425	56.5592	124.56
CP027628.1_17783001_17784001		154.99	94.5731	-1.76734	5.15029	0.00754295	0.553553		0.133333	0.956783		546.486	1043.37	118.416	407.767	213.574	192.151
CP027624.1_17963001_17964001		154.982	22.2279	-1.37274	1.36024	0.0075446	0.553553		0.133333	0.956783		36.7239	60.5368	21.6614	19.4982	13.5067	20.2773
CP027628.1_13224001_13225001		154.978	1.79802	2.04032	0.429166	0.00754535	0.553553		0.10021	0.956783		5.24627	3.56099	31.7701	16.955	11.8183	16.4149
CP027633.1_17376001_17377001		154.863	71.2645	-1.90641	3.24892	0.00756928	0.553553		0.266667	0.956783		96.1816	339.481	99.6425	48.3217	43.0525	42.4857
CP027622.1_4831001_4832001		154.847	97.2258	-1.55269	5.83553	0.00757262	0.553553		0.133333	0.956783		1158.55	1257.03	476.551	635.812	259.159	275.192
CP027630.1_12910001_12911001		154.79	11.6501	2.24928	0.944296	0.00758448	0.553553		0.133333	0.956783		7.86941	3.56099	18.7732	22.0415	51.4942	20.2773
CP027625.1_8116001_8117001		154.784	61.4343	-1.18403	2.81386	0.00758576	0.553553		0.133333	0.956783		99.6791	161.432	62.0961	48.3217	58.2475	60.8318
CP027628.1_18713001_18714001		154.778	81.3232	1.71221	3.79784	0.00758698	0.553553		0.133333	0.956783		62.0809	67.6588	278.71	102.578	184.028	286.779
CP027625.1_13540001_13541001		154.756	95.0484	3.01767	5.23669	0.00759152	0.553553		0.133333	0.956783		135.529	18.9919	817.357	227.197	807.023	673.012
CP027628.1_5369001_5370001		154.746	60.5055	-1.7423	2.77663	0.00759368	0.553553		0.133333	0.956783		69.9503	230.277	33.2142	33.9099	47.2733	63.7286
CP027624.1_3931001_3932001		154.658	72.327	-1.2809	3.30111	0.00761208	0.553553		0.133333	0.956783		146.021	233.838	79.4252	83.9271	52.3383	96.5585
CP027627.1_20218001_20219001		154.621	16.9469	-1.37231	1.16064	0.00761984	0.553553		0.133333	0.956783		34.1008	49.8539	12.9968	14.4117	21.9483	14.4838
CP027632.1_17496001_17497001		154.617	25.9382	-1.65871	1.49419	0.00762073	0.553553		0.133333	0.956783		45.4677	71.2198	11.5528	28.8235	10.9742	21.2429
CP027625.1_274001_275001		154.598	50.6291	-3.14961	2.39149	0.00762471	0.553553		0.10021	0.956783		53.3371	245.708	5.77638	33.9099	1.68833	24.1396
CP027619.1_3438001_3439001		154.569	93.8558	-2.22573	5.02402	0.00763069	0.553553		0.133333	0.956783		868.258	750.182	64.9842	395.051	101.3	128.423
CP027624.1_7217001_7218001		154.539	50.448	-3.70487	2.38474	0.00763707	0.553553		0.8	1		11.3669	305.058	11.5528	12.7162	1.68833	22.2084
CP027620.1_17099001_17100001		154.475	38.6739	-2.47039	1.95686	0.00765044	0.553553		0.266667	0.956783		20.1107	176.863	25.9937	11.8685	16.0392	17.3805
CP027623.1_2004001_2005001		154.402	52.8247	1.74387	2.47312	0.00766586	0.553553		0.133333	0.956783		34.9751	14.244	85.2016	118.685	64.1567	66.6253
CP027632.1_18294001_18295001		154.402	41.5223	-1.39297	2.05898	0.00766588	0.553553		0.133333	0.956783		59.4577	103.269	33.2142	22.0415	27.8575	40.5546
CP027619.1_3560001_3561001		154.382	98.0208	-1.58907	6.18666	0.00767002	0.553553		0.133333	0.956783		810.549	2305.15	414.455	592.576	511.565	551.349
CP027628.1_14605001_14606001		154.355	64.8492	1.26421	2.95801	0.00767588	0.553553		0.133333	0.956783		55.0858	37.9839	92.422	130.553	116.495	109.111
CP027627.1_25316001_25317001		154.351	20.6621	-2.60198	1.30093	0.00767671	0.553553		0.10021	0.956783		27.1057	98.5207	4.33228	2.54325	20.26	12.5526
CP027624.1_15847001_15848001		154.313	95.5979	1.436	5.35171	0.00768476	0.553553		0.133333	0.956783		289.419	162.619	779.811	552.732	555.462	561.97
CP027623.1_1848001_1849001		154.298	87.6934	-3.04465	4.27861	0.00768783	0.553553		0.266667	0.956783		104.925	1004.2	17.3291	35.6054	100.456	112.973
CP027620.1_1166001_1167001		154.291	69.9418	-1.23623	3.18702	0.00768941	0.553553		0.133333	0.956783		125.036	220.781	67.8724	79.6884	86.105	58.9007
CP027629.1_3389001_3390001		154.28	33.2871	-2.69794	1.76051	0.00769175	0.553553		0.10021	0.956783		56.8346	121.074	1.44409	5.08649	29.5458	16.4149
CP027628.1_2373001_2374001		154.233	79.4607	1.58849	3.68003	0.00770176	0.553553		0.133333	0.956783		58.5834	70.0328	124.192	252.629	133.378	262.639
CP027627.1_4806001_4807001		154.217	19.7065	2.03273	1.26626	0.00770498	0.553553		0.133333	0.956783		13.1157	3.56099	34.6583	25.4325	50.65	31.8643
CP027621.1_2277001_2278001		154.192	10.2508	-2.05713	0.884163	0.0077104	0.553553		0.133333	0.956783		29.7289	52.2279	7.22047	2.54325	15.195	13.5182
CP027623.1_16143001_16144001		154.186	44.3014	2.34863	2.16142	0.00771166	0.553553		0.133333	0.956783		17.4876	9.49597	95.3102	21.1937	87.7933	77.2468
CP027624.1_8274001_8275001		154.173	33.7989	-2.04146	1.77916	0.00771431	0.553553		0.133333	0.956783		27.1057	131.757	15.885	26.2802	13.5067	20.2773
CP027631.1_1269001_1270001		154.148	30.8472	-1.42496	1.67337	0.00771968	0.553553		0.133333	0.956783		51.5883	72.4068	33.2142	25.4325	17.7275	16.4149
CP027620.1_1488001_1489001		154.097	77.4244	-1.58087	3.56575	0.00773069	0.553553		0.133333	0.956783		117.167	383.4	99.6425	75.4496	88.6375	70.4877
CP027621.1_3284001_3285001		154.089	98.7077	2.31055	6.60546	0.00773226	0.553553		0.133333	0.956783		158.262	477.173	1429.65	817.23	1475.6	2577.15
CP027633.1_5149001_5150001		154.018	66.9548	3.04146	3.051	0.00774754	0.554165		0.133333	0.956783		13.1157	20.1789	310.48	41.5397	134.222	64.6942
CP027632.1_16171001_16172001		153.94	58.964	-1.64398	2.71473	0.00776418	0.554242		0.133333	0.956783		76.9453	202.976	24.5496	50.0172	44.7408	57.9351
CP027619.1_5983001_5984001		153.937	94.8223	2.22871	5.19491	0.00776487	0.554242		0.133333	0.956783		204.605	45.1059	727.823	716.348	387.472	520.45
CP027624.1_11577001_11578001		153.918	43.5975	-1.76793	2.13603	0.00776883	0.554242		0.133333	0.956783		87.4378	103.269	23.1055	14.4117	53.1825	20.2773
CP027620.1_2429001_2430001		153.779	17.0648	-1.49119	1.16528	0.00779871	0.554789		0.133333	0.956783		27.1057	60.5368	12.9968	16.1072	18.5717	13.5182
CP027630.1_17227001_17228001		153.715	24.6411	-2.34005	1.44624	0.00781242	0.554789		0.133333	0.956783		25.357	108.017	2.88819	13.564	19.4158	14.4838
CP027622.1_1789001_1790001		153.637	45.3287	1.31016	2.19907	0.00782935	0.554789		0.133333	0.956783		24.4826	28.4879	82.3134	55.9514	61.6242	63.7286
CP027622.1_15658001_15659001		153.534	0.649185	1.72496	0.307927	0.00785163	0.554789		0.133333	0.956783		6.12065	3.56099	15.885	18.6505	11.8183	20.2773
CP027624.1_5492001_5493001		153.524	53.2125	1.80749	2.48821	0.00785387	0.554789		0.133333	0.956783		27.9801	20.1789	57.7638	127.162	48.9617	105.249
CP027633.1_2368001_2369001		153.475	90.96	1.5233	4.62533	0.00786439	0.554789		0.133333	0.956783		180.122	78.3418	449.113	326.383	322.472	392.993
CP027629.1_104001_105001		153.43	26.7649	1.51295	1.52345	0.00787427	0.554789		0.133333	0.956783		16.6132	11.87	43.3228	38.9964	29.5458	53.1071
CP027631.1_1653001_1654001		153.428	78.8614	1.26428	3.64649	0.00787469	0.554789		0.133333	0.956783		87.4378	64.0978	187.732	137.335	184.872	220.153
CP027623.1_18893001_18894001		153.403	63.6906	-3.71993	2.9084	0.00788008	0.554789		0.133333	0.956783		52.4627	405.953	10.1087	24.5847	0	33.7955
CP027626.1_6406001_6407001		153.398	31.866	1.61388	1.70817	0.00788115	0.554789		0.133333	0.956783		16.6132	14.244	69.3165	41.5397	49.8058	30.8987
CP027627.1_451001_452001		153.241	39.1128	1.74636	1.97394	0.00791552	0.554789		0.133333	0.956783		15.7388	18.9919	37.5464	59.3424	92.8583	42.4857
CP027621.1_5130001_5131001		153.189	87.4102	-1.97969	4.254	0.0079269	0.554789		0.133333	0.956783		191.489	705.076	190.62	117.837	64.1567	83.0403
CP027632.1_22531001_22532001		153.185	41.6548	-2.09959	2.06388	0.00792764	0.554789		0.133333	0.956783		46.3421	150.749	21.6614	42.3874	15.195	11.587
CP027628.1_15283001_15284001		153.144	90.6464	-2.40489	4.58686	0.0079368	0.554789		0.133333	0.956783		507.139	730.003	90.9779	278.062	59.9358	36.6922
CP027626.1_2423001_2424001		153.071	95.4861	1.47383	5.32332	0.00795277	0.554789		0.133333	0.956783		261.439	172.115	755.261	392.508	630.592	633.423
CP027632.1_5986001_5987001		153.067	74.0448	-1.17441	3.38353	0.00795357	0.554789		0.133333	0.956783		160.011	229.09	69.3165	110.207	87.7933	76.2812
CP027622.1_16461001_16462001		153.057	33.2653	1.37152	1.75969	0.00795585	0.554789		0.133333	0.956783		19.2363	17.805	59.2079	43.2352	38.8317	52.1416
CP027632.1_3521001_3522001		153.019	74.294	1.14081	3.39834	0.00796414	0.554789		0.133333	0.956783		62.0809	74.7808	140.077	155.986	139.287	168.012
CP027625.1_2274001_2275001		153.012	68.3297	-1.98539	3.11123	0.00796566	0.554789		0.266667	0.956783		82.1916	321.676	37.5464	36.4532	88.6375	39.589
CP027619.1_7973001_7974001		152.948	59.5548	1.24726	2.73791	0.00797993	0.554789		0.133333	0.956783		43.7189	36.7969	119.86	91.5569	80.1958	92.6961
CP027632.1_21502001_21503001		152.928	47.0574	-2.73816	2.26483	0.00798434	0.554789		0.533333	1		18.3619	239.773	10.1087	16.1072	26.1692	23.174
CP027621.1_7922001_7923001		152.924	91.6834	-1.79992	4.71393	0.00798509	0.554789		0.133333	0.956783		228.213	955.532	119.86	203.46	191.626	163.184
CP027630.1_2228001_2229001		152.921	8.22058	1.54899	0.791961	0.0079859	0.554789		0.133333	0.956783		7.86941	8.30898	27.4378	25.4325	16.0392	27.0364
CP027625.1_13068001_13069001		152.899	89.9595	-2.84457	4.50789	0.00799071	0.554789		0.8	1		69.9503	1194.12	56.3197	81.3839	78.5075	134.216
CP027633.1_3436001_3437001		152.824	42.1447	-1.73009	2.08194	0.0080073	0.554789		0.133333	0.956783		47.2164	135.318	24.5496	40.6919	26.1692	17.3805
CP027626.1_24422001_24423001		152.772	68.2908	4.00817	3.10884	0.00801891	0.554789		0.133333	0.956783		14.8644	2.37399	41.8787	113.598	51.4942	377.544
CP027630.1_17311001_17312001		152.771	86.0377	2.01085	4.13729	0.00801908	0.554789		0.133333	0.956783		103.177	33.2359	446.225	250.934	183.184	228.844
CP027619.1_3866001_3867001		152.72	32.0143	-1.70293	1.71391	0.00803039	0.554789		0.133333	0.956783		32.352	106.83	18.7732	24.5847	24.4808	16.4149
CP027619.1_11579001_11580001		152.643	79.9215	1.26296	3.70736	0.0080475	0.554789		0.133333	0.956783		98.8048	59.3498	210.838	188.2	161.236	201.807
CP027631.1_3064001_3065001		152.626	91.8536	-1.93042	4.73866	0.00805137	0.554789		0.133333	0.956783		511.511	731.19	73.6488	278.062	217.795	80.1435
CP027619.1_3336001_3337001		152.613	60.6623	1.35009	2.78284	0.00805416	0.554789		0.133333	0.956783		50.7139	27.3009	99.6425	114.446	98.7675	87.8682
CP027624.1_18228001_18229001		152.613	99.1636	-1.74772	7.04612	0.00805424	0.554789		0.133333	0.956783		1517.05	4385.95	924.22	1216.52	684.619	689.427
CP027622.1_1348001_1349001		152.604	57.899	1.33666	2.67196	0.00805614	0.554789		0.133333	0.956783		41.9702	30.8619	86.6457	67.8199	108.053	107.18
CP027632.1_20474001_20475001		152.598	98.3394	-3.2351	6.358	0.0080576	0.554789		0.266667	0.956783		286.796	4534.33	116.972	500.172	119.027	285.813
CP027621.1_19518001_19519001		152.582	93.9446	-1.43988	5.0391	0.00806115	0.554789		0.133333	0.956783		419.702	924.67	280.154	253.477	164.612	292.572
CP027633.1_17564001_17565001		152.551	75.3407	-2.99345	3.45316	0.00806817	0.554789		0.533333	1		58.5834	560.262	17.3291	11.8685	62.4683	61.7974
CP027628.1_12204001_12205001		152.465	49.738	-1.91205	2.35915	0.00808724	0.554789		0.133333	0.956783		93.5585	137.692	62.0961	14.4117	18.5717	29.9331
CP027621.1_5652001_5653001		152.442	78.7216	-1.0743	3.6379	0.00809258	0.554789		0.133333	0.956783		233.459	216.033	96.7543	127.162	88.6375	113.939
CP027625.1_9256001_9257001		152.437	89.9498	-1.39067	4.50682	0.00809363	0.554789		0.133333	0.956783		287.67	626.734	168.959	126.315	223.704	177.668
CP027631.1_15179001_15180001		152.415	84.3162	-1.67515	4.00779	0.00809859	0.554789		0.133333	0.956783		207.228	492.604	77.9811	63.5812	162.924	132.285
CP027624.1_8606001_8607001		152.415	74.2065	-3.01279	3.39389	0.00809861	0.554789		0.533333	1		34.9751	560.262	21.6614	36.4532	19.4158	68.5565
CP027628.1_18335001_18336001		152.395	13.397	1.75804	1.0179	0.00810301	0.554789		0.133333	0.956783		4.37189	13.057	28.8819	31.3667	26.1692	28.9675
CP027626.1_1869001_1870001		152.378	12.9849	2.00399	0.99972	0.00810691	0.554789		0.133333	0.956783		11.3669	2.37399	23.1055	31.3667	27.0133	34.761
CP027631.1_15655001_15656001		152.33	84.4293	1.2713	4.0155	0.0081177	0.554789		0.133333	0.956783		110.172	85.4638	222.391	276.366	173.054	274.226
CP027632.1_23749001_23750001		152.329	59.4685	-1.45966	2.735	0.0081179	0.554789		0.133333	0.956783		90.9354	178.05	53.4315	55.1037	27.8575	58.9007
CP027633.1_4271001_4272001		152.276	46.858	-1.51398	2.25706	0.00812991	0.554789		0.133333	0.956783		62.9552	131.757	24.5496	40.6919	24.4808	45.3825
CP027620.1_13918001_13919001		152.272	47.5716	-2.84669	2.28318	0.00813082	0.554789		0.133333	0.956783		42.8445	223.155	1.44409	34.7577	19.4158	15.4494
CP027628.1_16722001_16723001		152.246	24.7602	-2.44928	1.45075	0.00813667	0.554789		0.10021	0.956783		33.2264	102.082	21.6614	19.4982	5.065	3.86234
CP027628.1_11068001_11069001		152.212	25.272	-1.65406	1.46855	0.00814422	0.554789		0.133333	0.956783		75.1965	37.9839	10.1087	16.955	15.195	28.9675
CP027619.1_645001_646001		152.132	71.7094	-1.65656	3.27163	0.00816242	0.554789		0.133333	0.956783		97.9304	318.115	47.6551	91.5569	65.0008	57.9351
CP027631.1_16529001_16530001		152.129	83.9394	1.85841	3.97933	0.00816313	0.554789		0.133333	0.956783		75.1965	59.3498	124.192	207.698	211.886	433.547
CP027621.1_19608001_19609001		152.099	48.4056	1.40012	2.31223	0.00816978	0.554789		0.133333	0.956783		27.1057	27.3009	63.5401	92.4046	50.65	81.1091
CP027629.1_16322001_16323001		152.031	40.0379	1.60989	2.00627	0.00818538	0.554789		0.133333	0.956783		26.2314	11.87	76.537	50.8649	47.2733	62.763
CP027630.1_378001_379001		151.938	27.5977	-1.33006	1.5509	0.00820648	0.554789		0.133333	0.956783		72.5734	36.7969	21.6614	21.1937	21.1042	23.174
CP027621.1_7172001_7173001		151.877	51.6552	1.65858	2.42987	0.00822049	0.554789		0.133333	0.956783		31.4776	18.9919	73.6488	46.6262	88.6375	112.973
CP027633.1_3289001_3290001		151.855	32.3328	1.404	1.72529	0.00822532	0.554789		0.133333	0.956783		20.9851	14.244	40.4346	43.2352	59.0917	45.3825
CP027632.1_10648001_10649001		151.841	26.1303	-1.41801	1.50036	0.00822861	0.554789		0.133333	0.956783		46.3421	62.9108	14.4409	17.8027	17.7275	30.8987
CP027628.1_435001_436001		151.767	99.1247	4.38493	6.9964	0.00824557	0.554789		0.133333	0.956783		185.368	26.1139	5210.29	800.275	2397.43	482.792
CP027619.1_8142001_8143001		151.763	99.4067	1.48186	7.38714	0.00824659	0.554789		0.133333	0.956783		903.233	908.052	2635.47	2292.31	2178.79	3012.62
CP027621.1_2656001_2657001		151.716	58.6151	1.79291	2.70083	0.00825729	0.554789		0.133333	0.956783		22.7338	34.4229	157.406	109.36	54.8708	75.3156
CP027630.1_1541001_1542001		151.705	43.0675	-2.82373	2.117	0.00825969	0.554789		1	1		12.2413	223.155	12.9968	15.2595	17.7275	19.3117
CP027621.1_15628001_15629001		151.7	57.7276	-1.8241	2.66508	0.008261	0.554789		0.133333	0.956783		68.2015	214.846	40.4346	20.346	39.6758	58.9007
CP027631.1_16528001_16529001		151.69	94.3312	1.65813	5.10931	0.00826313	0.554789		0.133333	0.956783		134.654	200.602	392.794	423.874	425.46	872.888
CP027627.1_23561001_23562001		151.669	30.2588	-1.74839	1.65242	0.00826801	0.554789		0.133333	0.956783		27.9801	106.83	17.3291	22.0415	19.4158	20.2773
CP027631.1_5066001_5067001		151.648	37.7512	-2.82681	1.9232	0.0082729	0.554789		0.533333	1		14.8644	189.919	14.4409	21.1937	5.90917	15.4494
CP027632.1_22120001_22121001		151.624	17.7006	-1.85942	1.18885	0.00827851	0.554789		0.133333	0.956783		68.2015	28.4879	10.1087	5.93424	18.5717	18.3461
CP027630.1_12183001_12184001		151.567	26.1157	-2.3867	1.4997	0.00829156	0.554789		0.10021	0.956783		53.3371	85.4638	2.88819	22.8892	4.22083	21.2429
CP027621.1_18559001_18560001		151.567	35.2067	1.99471	1.83092	0.00829163	0.554789		0.133333	0.956783		10.4925	16.618	96.7543	43.2352	31.2342	46.3481
CP027621.1_7958001_7959001		151.543	39.5735	-1.69573	1.98924	0.00829719	0.554789		0.133333	0.956783		72.5734	96.1467	11.5528	22.8892	45.585	22.2084
CP027619.1_27587001_27588001		151.54	91.7466	1.77783	4.72307	0.00829778	0.554789		0.133333	0.956783		120.664	117.513	674.392	207.698	325.004	429.685
CP027624.1_10056001_10057001		151.519	43.6255	-2.24383	2.13689	0.00830271	0.554789		0.266667	0.956783		29.7289	185.171	11.5528	27.9757	19.4158	29.9331
CP027629.1_4292001_4293001		151.503	33.6774	-1.29631	1.77468	0.00830642	0.554789		0.133333	0.956783		48.0908	80.7158	20.2173	29.6712	28.7017	25.1052
CP027632.1_16089001_16090001		151.446	47.8865	-1.8109	2.29371	0.00831959	0.554789		0.133333	0.956783		58.5834	157.871	34.6583	28.8235	14.3508	45.3825
CP027621.1_7416001_7417001		151.43	11.0203	-2.35082	0.917443	0.00832321	0.554789		0.10021	0.956783		39.347	49.8539	2.88819	12.7162	1.68833	16.4149
CP027619.1_27888001_27889001		151.403	36.2583	-2.03943	1.86962	0.00832937	0.554789		0.266667	0.956783		27.1057	142.44	17.3291	28.8235	18.5717	16.4149
CP027619.1_27589001_27590001		151.374	62.3534	1.52123	2.8519	0.00833624	0.554789		0.133333	0.956783		44.5933	29.6749	148.742	66.1244	100.456	114.905
CP027627.1_8196001_8197001		151.333	82.7249	1.19504	3.89652	0.00834571	0.554789		0.133333	0.956783		101.428	86.6508	229.611	263.65	178.119	191.186
CP027628.1_7777001_7778001		151.308	17.3991	-1.82027	1.1775	0.0083516	0.554789		0.133333	0.956783		34.9751	61.7238	4.33228	21.1937	11.8183	15.4494
CP027622.1_20674001_20675001		151.298	69.2306	-1.51075	3.15406	0.00835392	0.554789		0.133333	0.956783		114.544	252.83	59.2079	55.1037	97.9233	44.4169
CP027631.1_1281001_1282001		151.277	19.1388	-1.56692	1.24485	0.00835878	0.554789		0.133333	0.956783		63.8296	29.6749	10.1087	12.7162	19.4158	20.2773
CP027623.1_15219001_15220001		151.267	34.1272	1.56184	1.79066	0.00836118	0.554789		0.133333	0.956783		18.3619	15.431	51.9874	38.9964	37.1433	73.3844
CP027632.1_16169001_16170001		151.26	80.8673	-1.89708	3.76932	0.00836262	0.554789		0.266667	0.956783		107.549	519.905	59.2079	107.664	71.7542	96.5585
CP027626.1_22005001_22006001		151.248	40.0598	-2.81201	2.00695	0.00836555	0.554789		0.266667	0.956783		17.4876	199.415	12.9968	16.955	5.90917	25.1052
CP027632.1_19872001_19873001		151.152	47.6446	-1.74344	2.28601	0.00838792	0.554789		0.133333	0.956783		47.2164	164.993	20.2173	40.6919	31.2342	32.8299
CP027624.1_4827001_4828001		151.148	65.1081	1.19735	2.96863	0.00838881	0.554789		0.133333	0.956783		55.9602	41.5449	102.531	131.401	112.274	102.352
CP027631.1_13299001_13300001		151.143	41.7192	2.40419	2.06612	0.00839009	0.554789		0.133333	0.956783		6.12065	18.9919	28.8819	45.7784	78.5075	107.18
CP027624.1_11569001_11570001		151.106	33.3735	-1.81843	1.7639	0.00839864	0.554789		0.133333	0.956783		36.7239	111.578	27.4378	26.2802	10.9742	19.3117
CP027621.1_15697001_15698001		151.104	76.5795	-1.17769	3.51991	0.0083991	0.554789		0.133333	0.956783		240.454	187.545	89.5338	122.924	97.9233	67.5909
CP027622.1_12074001_12075001		151.08	10.049	-1.46211	0.874614	0.00840474	0.554789		0.133333	0.956783		24.4826	45.1059	15.885	13.564	8.44167	12.5526
CP027623.1_4011001_4012001		151.047	40.0549	-1.33808	2.00677	0.00841241	0.554789		0.133333	0.956783		96.1816	56.9758	30.326	28.8235	39.6758	22.2084
CP027622.1_4705001_4706001		151.032	89.3322	-2.47671	4.44182	0.00841598	0.554789		0.133333	0.956783		236.082	898.557	40.4346	38.1487	163.768	163.184
CP027625.1_9840001_9841001		151.001	68.3772	-1.46458	3.11316	0.00842338	0.554789		0.133333	0.956783		151.267	200.602	38.9905	75.4496	96.235	42.4857
CP027633.1_15109001_15110001		150.993	43.307	-2.88018	2.12561	0.0084252	0.554789		0.8	1		13.1157	225.529	14.4409	11.0207	13.5067	25.1052
CP027622.1_17952001_17953001		150.992	97.537	1.41152	5.95792	0.00842537	0.554789		0.133333	0.956783		387.35	312.18	1218.82	677.351	911.7	916.34
CP027619.1_3986001_3987001		150.977	75.3334	1.44335	3.45299	0.00842892	0.554789		0.133333	0.956783		57.709	61.7238	205.061	110.207	121.56	214.36
CP027622.1_11336001_11337001		150.969	85.617	3.06433	4.10705	0.00843072	0.554789		0.133333	0.956783		48.9652	18.9919	693.165	100.882	153.638	207.601
CP027626.1_24254001_24255001		150.943	39.5796	-2.92911	1.98943	0.00843694	0.554789		0.133333	0.956783		72.5734	144.814	0	31.3667	6.75333	16.4149
CP027622.1_4236001_4237001		150.939	75.1596	-1.49607	3.44373	0.00843791	0.554789		0.133333	0.956783		116.292	332.359	75.0929	102.578	65.0008	74.35
CP027627.1_24670001_24671001		150.896	64.0237	-1.68115	2.9232	0.00844791	0.554789		0.133333	0.956783		76.0709	251.643	38.9905	73.7541	45.585	44.4169
CP027627.1_4939001_4940001		150.883	66.3202	-1.25708	3.02195	0.00845095	0.554789		0.133333	0.956783		102.302	207.724	53.4315	67.8199	68.3775	68.5565
CP027621.1_19618001_19619001		150.848	59.2886	2.70769	2.72835	0.00845926	0.554891		0.133333	0.956783		14.8644	17.805	67.8724	119.533	28.7017	211.463
CP027619.1_3555001_3556001		150.754	40.681	-2.34574	2.02909	0.00848151	0.555032		0.266667	0.956783		23.6082	179.237	18.7732	19.4982	11.8183	28.9675
CP027628.1_2338001_2339001		150.746	26.405	3.23977	1.51056	0.00848349	0.555032		0.133333	0.956783		8.74378	0	82.3134	34.7577	45.585	22.2084
CP027628.1_13141001_13142001		150.739	99.0688	8.26399	6.93533	0.00848501	0.555032		0.133333	0.956783		7.86941	5.93498	5646.41	13.564	2826.27	225.947
CP027625.1_9359001_9360001		150.725	7.33919	-1.62862	0.751695	0.00848839	0.555032		0.133333	0.956783		23.6082	42.7319	15.885	12.7162	5.90917	8.69026
CP027621.1_16290001_16291001		150.659	95.4484	-4.54969	5.31393	0.00850399	0.555464		0.266667	0.956783		119.79	2490.32	8.66457	179.723	16.8833	14.4838
CP027623.1_5452001_5453001		150.64	31.7906	-1.88658	1.706	0.00850851	0.555464		0.133333	0.956783		32.352	112.765	12.9968	26.2802	12.6625	25.1052
CP027625.1_3958001_3959001		150.552	68.3662	1.65175	3.11272	0.00852955	0.556396		0.133333	0.956783		43.7189	39.1709	155.962	71.2109	102.144	194.082
CP027627.1_13885001_13886001		150.496	15.5282	2.1577	1.105	0.0085427	0.556573		0.133333	0.956783		6.99503	7.12198	46.211	31.3667	11.8183	39.589
CP027626.1_23076001_23077001		150.455	24.7955	-2.28649	1.45175	0.00855255	0.556573		0.10021	0.956783		47.2164	84.2768	5.77638	4.23874	29.5458	12.5526
CP027622.1_4894001_4895001		150.455	80.8028	-1.28054	3.76519	0.00855258	0.556573		0.133333	0.956783		174.001	352.538	90.9779	125.467	124.937	90.7649
CP027627.1_4198001_4199001		150.427	43.4881	-3.15075	2.13247	0.00855933	0.556573		0.10021	0.956783		36.7239	212.472	4.33228	2.54325	35.455	11.587
CP027632.1_23696001_23697001		150.303	99.2742	-1.89616	7.19255	0.00858891	0.556595		0.133333	0.956783		2359.95	4421.56	521.318	1564.1	528.448	1028.35
CP027624.1_18877001_18878001		150.261	99.3873	1.78745	7.36581	0.0085991	0.556595		0.133333	0.956783		844.65	642.165	1831.11	3717.38	1734.76	2983.66
CP027626.1_23870001_23871001		150.258	12.6214	-2.05697	0.984139	0.00859974	0.556595		0.133333	0.956783		57.709	29.6749	1.44409	10.173	15.195	13.5182
CP027626.1_783001_784001		150.251	80.5925	-1.13261	3.75107	0.00860139	0.556595		0.133333	0.956783		204.605	292.001	129.968	131.401	92.0142	99.4552
CP027626.1_5391001_5392001		150.249	88.7657	1.4403	4.38311	0.00860198	0.556595		0.133333	0.956783		69.9503	160.245	339.362	271.28	320.783	315.746
CP027629.1_1316001_1317001		150.215	37.1555	-2.1186	1.90283	0.00861006	0.556595		0.133333	0.956783		30.6032	146.001	17.3291	10.173	29.5458	23.174
CP027628.1_11833001_11834001		150.205	82.0186	-3.97037	3.84748	0.00861243	0.556595		1	1		8.74378	896.183	18.7732	18.6505	21.9483	55.0383
CP027620.1_16003001_16004001		150.2	82.3735	1.64009	3.86994	0.00861381	0.556595		0.133333	0.956783		97.9304	43.9189	203.617	138.183	257.471	289.675
CP027621.1_1750001_1751001		150.164	35.6954	1.54781	1.84911	0.0086224	0.556713		0.133333	0.956783		20.1107	15.431	77.9811	44.9307	37.9875	50.2104
CP027624.1_12620001_12621001		150.086	19.9497	-1.72818	1.27413	0.00864121	0.55749		0.133333	0.956783		27.9801	73.5938	10.1087	10.173	19.4158	20.2773
CP027619.1_28829001_28830001		150.021	93.1678	1.19821	4.91542	0.0086569	0.5578		0.133333	0.956783		160.011	223.155	391.35	478.978	437.278	449.962
CP027626.1_4632001_4633001		149.897	39.6635	-1.39545	1.99322	0.00868696	0.5578		0.133333	0.956783		49.8396	105.643	36.1024	23.737	32.0783	26.0708
CP027619.1_2549001_2550001		149.896	69.3546	-2.68144	3.16012	0.00868729	0.5578		0.266667	0.956783		34.9751	445.124	34.6583	25.4325	26.1692	62.763
CP027630.1_4908001_4909001		149.83	97.4726	2.6882	5.93182	0.00870342	0.5578		0.133333	0.956783		253.57	58.1628	1722.8	393.355	882.998	1035.11
CP027630.1_1901001_1902001		149.758	40.6044	-1.14217	2.02582	0.00872089	0.5578		0.133333	0.956783		64.704	81.9028	30.326	30.519	33.7667	37.6578
CP027620.1_5021001_5022001		149.727	36.7555	-1.88842	1.88745	0.00872859	0.5578		0.133333	0.956783		32.352	132.944	25.9937	27.128	13.5067	22.2084
CP027620.1_1078001_1079001		149.699	76.3668	-2.10971	3.50876	0.00873529	0.5578		0.133333	0.956783		130.282	419.01	24.5496	94.1001	95.3908	37.6578
CP027623.1_3903001_3904001		149.681	59.5755	2.72577	2.73852	0.00873977	0.5578		0.133333	0.956783		27.9801	3.56099	141.521	42.3874	143.508	106.214
CP027632.1_21188001_21189001		149.68	88.8253	-2.10637	4.38933	0.00873991	0.5578		0.133333	0.956783		228.213	785.792	202.173	59.3424	147.729	62.763
CP027624.1_9107001_9108001		149.628	9.75966	-1.56529	0.86117	0.00875264	0.5578		0.133333	0.956783		23.6082	47.4799	14.4409	16.1072	8.44167	8.69026
CP027619.1_523001_524001		149.628	18.5237	-1.8457	1.22046	0.00875268	0.5578		0.133333	0.956783		72.5734	26.1139	8.66457	23.737	10.13	11.587
CP027629.1_807001_808001		149.624	94.5208	-1.46294	5.14133	0.00875358	0.5578		0.133333	0.956783		403.088	1050.49	238.276	324.688	207.665	282.916
CP027630.1_17906001_17907001		149.615	41.6171	-2.05431	2.0627	0.008756	0.5578		0.133333	0.956783		57.709	136.505	27.4378	11.0207	11.8183	43.4513
CP027632.1_15469001_15470001		149.514	38.1366	2.03615	1.93811	0.00878076	0.5578		0.133333	0.956783		13.9901	14.244	33.2142	71.2109	31.2342	96.5585
CP027627.1_1127001_1128001		149.493	76.2148	-1.57714	3.50009	0.00878581	0.5578		0.133333	0.956783		128.534	348.977	70.7606	51.7127	82.7283	113.939
CP027619.1_3558001_3559001		149.473	4.96979	-1.55952	0.627385	0.00879079	0.5578		0.133333	0.956783		22.7338	36.7969	4.33228	12.7162	10.13	11.587
CP027632.1_21556001_21557001		149.456	49.783	-2.15575	2.36087	0.00879508	0.5578		0.133333	0.956783		59.4577	187.545	8.66457	18.6505	46.4292	34.761
CP027627.1_214001_215001		149.434	76.3582	1.18137	3.50845	0.00880035	0.5578		0.133333	0.956783		70.8246	73.5938	147.298	133.097	172.21	202.773
CP027621.1_17205001_17206001		149.373	45.1244	3.20977	2.19149	0.00881547	0.5578		0.133333	0.956783		13.9901	1.187	157.406	62.7334	52.3383	29.9331
CP027619.1_25625001_25626001		149.344	61.5437	2.77329	2.81809	0.0088227	0.5578		0.133333	0.956783		28.8545	3.56099	220.946	78.8406	80.1958	82.0747
CP027628.1_14223001_14224001		149.325	66.9657	-2.0897	3.05157	0.00882744	0.5578		0.266667	0.956783		56.8346	339.481	60.652	55.1037	27.8575	42.4857
CP027622.1_11219001_11220001		149.314	76.554	-1.20733	3.51849	0.00883004	0.5578		0.133333	0.956783		151.267	281.318	83.7575	90.7091	84.4167	114.905
CP027631.1_753001_754001		149.305	25.7437	-2.09174	1.48687	0.00883243	0.5578		0.133333	0.956783		25.357	104.456	12.9968	14.4117	7.5975	25.1052
CP027626.1_2411001_2412001		149.29	71.6219	1.22076	3.26713	0.00883594	0.5578		0.133333	0.956783		58.5834	60.5368	142.965	169.55	141.82	101.386
CP027625.1_11112001_11113001		149.289	20.1065	-1.60887	1.27951	0.00883639	0.5578		0.133333	0.956783		29.7289	68.8458	14.4409	23.737	10.9742	14.4838
CP027627.1_5101001_5102001		149.285	28.0608	1.42756	1.56924	0.00883735	0.5578		0.133333	0.956783		15.7388	15.431	36.1024	51.7127	31.2342	49.2448
CP027629.1_5600001_5601001		149.281	19.9071	-2.10976	1.27271	0.00883838	0.5578		0.133333	0.956783		15.7388	96.1467	10.1087	15.2595	13.5067	11.587
CP027633.1_7233001_7234001		149.275	36.1039	-1.60698	1.86402	0.00883977	0.5578		0.133333	0.956783		35.8495	115.139	24.5496	22.0415	22.7925	28.9675
CP027621.1_227001_228001		149.244	35.259	-1.51517	1.8329	0.0088475	0.5578		0.133333	0.956783		42.8445	100.895	21.6614	34.7577	23.6367	19.3117
CP027624.1_3723001_3724001		149.236	73.9232	1.13357	3.37772	0.00884945	0.5578		0.133333	0.956783		76.9453	58.1628	147.298	133.097	152.794	161.253
CP027625.1_9563001_9564001		149.097	66.4174	-2.8049	3.02741	0.008884	0.558207		0.266667	0.956783		29.7289	415.449	59.2079	27.128	21.1042	21.2429
CP027619.1_17510001_17511001		149.097	35.5143	-2.22586	1.84284	0.00888408	0.558207		0.133333	0.956783		33.2264	140.066	8.66457	10.173	32.0783	21.2429
CP027624.1_1494001_1495001		149.088	50.3629	-3.40086	2.38261	0.00888623	0.558207		0.48112	1		17.4876	289.627	2.88819	21.1937	5.065	27.0364
CP027622.1_3882001_3883001		149.05	95.8034	-1.79259	5.40131	0.00889579	0.558207		0.133333	0.956783		626.929	1278.4	173.291	473.044	146.885	305.125
CP027624.1_1023001_1024001		149.02	25.6525	1.49096	1.48399	0.00890332	0.558207		0.133333	0.956783		18.3619	9.49597	47.6551	36.4532	42.2083	33.7955
CP027628.1_12759001_12760001		149.018	26.9643	-1.63016	1.53025	0.00890385	0.558207		0.133333	0.956783		35.8495	83.0898	23.1055	10.173	20.26	23.174
CP027623.1_5821001_5822001		148.992	46.9978	-1.74727	2.26197	0.00891024	0.558207		0.133333	0.956783		89.1866	118.7	15.885	51.7127	16.0392	38.6234
CP027621.1_17986001_17987001		148.959	66.4709	-1.25252	3.03004	0.00891842	0.558207		0.133333	0.956783		122.413	188.732	46.211	60.1902	88.6375	64.6942
CP027628.1_12840001_12841001		148.904	34.8031	-1.55714	1.81535	0.00893219	0.558207		0.133333	0.956783		50.7139	92.5857	23.1055	33.9099	12.6625	27.0364
CP027621.1_7127001_7128001		148.895	94.0686	-1.7512	5.06564	0.00893443	0.558207		0.133333	0.956783		345.379	1147.83	122.748	291.626	252.406	218.222
CP027619.1_18513001_18514001		148.874	29.95	-1.56872	1.64205	0.00893992	0.558207		0.133333	0.956783		39.347	87.8378	11.5528	21.1937	26.1692	25.1052
CP027622.1_14365001_14366001		148.851	50.6996	1.51611	2.39366	0.00894558	0.558207		0.133333	0.956783		28.8545	24.9269	67.8724	72.9064	51.4942	116.836
CP027621.1_10746001_10747001		148.836	35.6784	-1.56673	1.84841	0.00894933	0.558207		0.133333	0.956783		70.8246	75.9678	12.9968	33.0622	16.0392	35.7266
CP027632.1_19497001_19498001		148.83	38.2496	-1.57986	1.94227	0.00895092	0.558207		0.133333	0.956783		41.9702	116.326	33.2142	28.8235	18.5717	25.1052
CP027623.1_15404001_15405001		148.796	14.3161	1.67286	1.05474	0.00895952	0.55832		0.133333	0.956783		13.1157	4.74799	27.4378	35.6054	27.8575	27.0364
CP027619.1_5982001_5983001		148.754	98.8645	2.06158	6.74057	0.00896995	0.558547		0.133333	0.956783		625.181	188.732	2251.34	1998.99	1159.04	1394.3
CP027628.1_14338001_14339001		148.717	96.5024	2.0709	5.59462	0.00897935	0.55871		0.133333	0.956783		122.413	243.334	1337.23	396.746	518.318	820.747
CP027622.1_3881001_3882001		148.653	95.1384	-1.61517	5.25248	0.00899541	0.558927		0.133333	0.956783		704.749	934.166	160.294	421.331	152.794	334.092
CP027630.1_1904001_1905001		148.649	28.5775	-2.41659	1.5891	0.00899644	0.558927		0.533333	1		15.7388	134.131	17.3291	11.0207	18.5717	8.69026
CP027623.1_5884001_5885001		148.592	41.9563	-1.38854	2.07501	0.00901107	0.55903		0.133333	0.956783		50.7139	113.952	34.6583	26.2802	36.2992	28.002
CP027631.1_4393001_4394001		148.544	64.7872	-1.58219	2.95627	0.00902308	0.55903		0.133333	0.956783		90.061	236.212	44.7669	83.9271	40.52	47.3136
CP027633.1_5437001_5438001		148.499	44.0911	1.32562	2.15379	0.00903452	0.55903		0.133333	0.956783		20.1107	30.8619	70.7606	71.2109	59.9358	53.1071
CP027620.1_2638001_2639001		148.474	28.7307	-1.54909	1.59546	0.00904088	0.55903		0.133333	0.956783		80.4428	40.3579	11.5528	22.0415	29.5458	18.3461
CP027631.1_3301001_3302001		148.465	36.9634	-1.49112	1.89577	0.00904311	0.55903		0.133333	0.956783		69.0759	79.5288	20.2173	16.1072	25.325	43.4513
CP027622.1_3626001_3627001		148.378	28.6845	-1.34316	1.59356	0.00906535	0.55903		0.133333	0.956783		55.9602	58.1628	17.3291	33.9099	19.4158	18.3461
CP027621.1_3214001_3215001		148.375	18.9625	-1.46063	1.23802	0.00906622	0.55903		0.133333	0.956783		40.2214	51.0409	10.1087	22.8892	20.26	11.587
CP027619.1_3595001_3596001		148.373	83.9515	8.77134	3.98018	0.00906659	0.55903		0.10021	0.956783		0	1.187	49.0992	52.5604	991.896	14.4838
CP027626.1_2974001_2975001		148.355	26.7065	-1.8483	1.52167	0.00907113	0.55903		0.133333	0.956783		44.5933	80.7158	5.77638	17.8027	14.3508	29.9331
CP027623.1_957001_958001		148.332	13.549	-1.78628	1.02458	0.00907703	0.55903		0.133333	0.956783		64.704	18.9919	7.22047	15.2595	10.9742	14.4838
CP027628.1_17688001_17689001		148.292	64.0833	-1.35105	2.92602	0.00908734	0.55903		0.133333	0.956783		143.398	154.31	44.7669	94.9479	48.1175	44.4169
CP027625.1_14078001_14079001		148.274	71.397	-2.13537	3.25574	0.009092	0.55903		0.266667	0.956783		63.8296	398.831	38.9905	75.4496	33.7667	60.8318
CP027619.1_22649001_22650001		148.269	42.2542	2.76389	2.08609	0.00909327	0.55903		0.133333	0.956783		11.3669	8.30898	160.294	32.2144	50.65	32.8299
CP027625.1_10352001_10353001		148.217	52.4478	-1.41226	2.45999	0.00910661	0.55903		0.133333	0.956783		59.4577	159.058	43.3228	38.1487	40.52	41.5201
CP027620.1_5022001_5023001		148.212	66.3907	-1.30253	3.02614	0.0091077	0.55903		0.133333	0.956783		104.051	211.285	63.5401	83.0794	53.1825	55.0383
CP027624.1_1509001_1510001		148.21	94.3737	-1.41523	5.11647	0.00910823	0.55903		0.133333	0.956783		422.325	986.394	194.953	339.099	252.406	268.433
CP027621.1_16685001_16686001		148.189	68.7382	-2.94522	3.13182	0.00911363	0.55903		0.133333	0.956783		96.1816	392.896	46.211	60.1902	17.7275	2.89675
CP027629.1_9634001_9635001		148.111	20.211	-1.74868	1.28373	0.00913367	0.559647		0.133333	0.956783		53.3371	48.6669	4.33228	13.564	23.6367	17.3805
CP027620.1_16004001_16005001		148.097	93.3538	1.58483	4.9411	0.0091373	0.559647		0.133333	0.956783		206.353	104.456	460.666	282.3	557.994	567.764
CP027625.1_13806001_13807001		148.025	47.568	1.55173	2.28292	0.00915605	0.560034		0.133333	0.956783		22.7338	26.1139	108.307	61.0379	45.585	73.3844
CP027631.1_2527001_2528001		148.003	20.2025	-1.77593	1.28351	0.00916164	0.560034		0.133333	0.956783		32.352	71.2198	7.22047	14.4117	25.325	11.587
CP027623.1_16002001_16003001		147.968	90.3181	-1.90208	4.54425	0.00917068	0.560034		0.133333	0.956783		258.816	819.028	215.17	190.743	70.91	100.421
CP027626.1_19662001_19663001		147.938	56.4037	1.23317	2.61541	0.00917836	0.560034		0.133333	0.956783		41.0958	33.2359	88.0897	94.9479	67.5333	100.421
CP027633.1_6878001_6879001		147.886	64.1818	-1.59247	2.92971	0.00919176	0.560034		0.133333	0.956783		146.021	174.489	24.5496	40.6919	90.3258	55.0383
CP027624.1_6772001_6773001		147.849	18.7425	1.37162	1.22986	0.00920147	0.560034		0.133333	0.956783		13.1157	11.87	30.326	38.9964	26.1692	34.761
CP027619.1_5219001_5220001		147.825	29.0796	-1.69805	1.60873	0.00920763	0.560034		0.133333	0.956783		94.4329	32.0489	17.3291	23.737	11.8183	25.1052
CP027621.1_16821001_16822001		147.814	41.3922	2.13783	2.05465	0.00921052	0.560034		0.133333	0.956783		15.7388	13.057	111.195	29.6712	78.5075	38.6234
CP027621.1_115001_116001		147.813	73.4807	1.59547	3.35742	0.00921094	0.560034		0.133333	0.956783		49.8396	52.2279	249.828	93.2524	118.183	158.356
CP027627.1_23961001_23962001		147.793	47.8707	-1.50268	2.29313	0.00921601	0.560034		0.133333	0.956783		49.8396	149.562	31.7701	37.3009	32.9225	37.6578
CP027628.1_5729001_5730001		147.783	36.7312	-2.1257	1.88643	0.00921851	0.560034		0.133333	0.956783		34.1008	140.066	33.2142	24.5847	10.9742	11.587
CP027621.1_5308001_5309001		147.725	76.4859	1.32986	3.51551	0.00923367	0.560126		0.133333	0.956783		83.0659	49.8539	209.394	125.467	154.482	182.495
CP027626.1_23755001_23756001		147.706	31.1171	-1.45587	1.68356	0.00923869	0.560126		0.133333	0.956783		48.0908	78.3418	18.7732	25.4325	14.3508	32.8299
CP027632.1_5557001_5558001		147.638	86.2358	-1.93167	4.15493	0.00925635	0.560126		0.133333	0.956783		274.555	553.14	53.4315	213.633	105.521	58.9007
CP027619.1_19196001_19197001		147.611	11.4896	2.39265	0.93766	0.00926358	0.560126		0.133333	0.956783		7.86941	2.37399	24.5496	12.7162	27.8575	49.2448
CP027633.1_2437001_2438001		147.603	52.1086	-1.71934	2.44719	0.00926549	0.560126		0.133333	0.956783		48.9652	187.545	25.9937	45.7784	35.455	34.761
CP027633.1_17511001_17512001		147.602	86.4364	2.7084	4.17033	0.00926568	0.560126		0.133333	0.956783		49.8396	40.3579	685.945	93.2524	221.172	187.323
CP027633.1_8531001_8532001		147.577	36.2632	-2.76491	1.86988	0.00927235	0.560126		0.266667	0.956783		27.9801	167.367	2.88819	16.955	6.75333	28.9675
CP027633.1_1901001_1902001		147.564	10.8672	1.68245	0.911258	0.00927574	0.560126		0.133333	0.956783		6.99503	9.49597	38.9905	27.128	16.8833	24.1396
CP027627.1_25265001_25266001		147.543	25.6392	-1.79309	1.48333	0.00928129	0.560126		0.133333	0.956783		25.357	94.9597	23.1055	15.2595	12.6625	18.3461
CP027626.1_24551001_24552001		147.487	20.0287	-1.20761	1.27677	0.00929598	0.560429		0.133333	0.956783		40.2214	46.2929	23.1055	16.1072	19.4158	16.4149
CP027619.1_5119001_5120001		147.41	91.8135	1.36398	4.73219	0.00931609	0.560429		0.133333	0.956783		155.639	150.749	547.312	416.245	264.224	351.473
CP027625.1_8200001_8201001		147.391	8.68254	-1.72522	0.812217	0.00932125	0.560429		0.133333	0.956783		32.352	39.1709	2.88819	16.1072	12.6625	9.65585
CP027619.1_7264001_7265001		147.347	47.6531	-2.88621	2.28623	0.00933283	0.560429		0.533333	1		23.6082	244.521	5.77638	8.47749	24.4808	31.8643
CP027624.1_10806001_10807001		147.339	13.0177	-1.9103	1.00108	0.00933476	0.560429		0.133333	0.956783		23.6082	62.9108	15.885	14.4117	4.22083	11.587
CP027623.1_15005001_15006001		147.325	49.1046	-2.70593	2.33677	0.0093385	0.560429		1	1		14.8644	255.204	15.885	22.8892	18.5717	24.1396
CP027631.1_3234001_3235001		147.242	38.4806	-2.25244	1.95073	0.00936051	0.560429		0.533333	1		21.8595	166.18	25.9937	22.8892	14.3508	15.4494
CP027627.1_21764001_21765001		147.214	86.8181	2.97061	4.20275	0.009368	0.560429		0.133333	0.956783		55.9602	21.3659	690.277	89.0136	281.107	168.977
CP027621.1_3271001_3272001		147.207	58.0814	-1.98059	2.67964	0.00936987	0.560429		0.133333	0.956783		55.0858	242.147	44.7669	49.1694	17.7275	38.6234
CP027633.1_19683001_19684001		147.19	70.3332	1.54962	3.20255	0.00937426	0.560429		0.133333	0.956783		60.3321	33.2359	200.729	88.1659	139.287	124.56
CP027622.1_19523001_19524001		147.183	92.3083	1.65244	4.79734	0.00937612	0.560429		0.133333	0.956783		187.991	81.9028	457.778	256.02	541.111	447.066
CP027619.1_34001_35001		147.155	68.94	-1.49178	3.14085	0.00938362	0.560429		0.133333	0.956783		92.6841	269.448	69.3165	80.5361	55.715	51.176
CP027628.1_16067001_16068001		147.153	94.2351	-2.08146	5.09258	0.00938402	0.560429		0.533333	1		202.856	1444.57	174.735	218.719	157.015	226.912
CP027631.1_4674001_4675001		147.135	11.7254	-1.61063	0.947238	0.00938872	0.560429		0.133333	0.956783		30.6032	46.2929	5.77638	11.0207	20.26	11.587
CP027631.1_15751001_15752001		147.108	91.0926	1.17907	4.64278	0.00939606	0.560429		0.133333	0.956783		180.996	138.879	301.816	378.944	421.239	347.61
CP027626.1_287001_288001		147.053	61.4853	-1.62082	2.81574	0.00941051	0.560429		0.133333	0.956783		167.881	129.383	43.3228	84.7749	42.2083	22.2084
CP027626.1_21818001_21819001		147.034	95.17	-1.96478	5.25739	0.0094157	0.560429		0.133333	0.956783		534.245	1264.15	85.2016	343.338	330.913	159.321
CP027619.1_5207001_5208001		147.03	8.72023	-1.40422	0.813624	0.00941672	0.560429		0.133333	0.956783		26.2314	39.1709	7.22047	12.7162	11.8183	16.4149
CP027624.1_5267001_5268001		147.012	96.0003	2.62799	5.45086	0.00942154	0.560429		0.133333	0.956783		82.1916	150.749	1524.96	243.304	694.749	417.133
CP027621.1_16145001_16146001		147.008	38.0952	-1.65726	1.93628	0.00942258	0.560429		0.133333	0.956783		50.7139	110.391	17.3291	16.955	42.2083	24.1396
CP027633.1_11988001_11989001		146.974	51.3513	-1.88846	2.41876	0.00943176	0.56057		0.133333	0.956783		40.2214	201.789	27.4378	25.4325	37.9875	38.6234
CP027632.1_20318001_20319001		146.89	55.3971	-2.05382	2.57482	0.00945419	0.561413		0.533333	1		37.5983	243.334	40.4346	24.5847	37.9875	31.8643
CP027628.1_19771001_19772001		146.815	34.2257	-2.99309	1.79454	0.00947413	0.561413		0.10021	0.956783		25.357	166.18	2.88819	2.54325	17.7275	23.174
CP027622.1_4891001_4892001		146.812	48.1552	-1.11498	2.30283	0.00947514	0.561413		0.133333	0.956783		99.6791	77.1548	33.2142	44.0829	43.8967	41.5201
CP027628.1_15348001_15349001		146.808	18.7948	-1.32288	1.23167	0.009476	0.561413		0.133333	0.956783		31.4776	55.7888	17.3291	21.1937	16.0392	14.4838
CP027625.1_14264001_14265001		146.785	66.3396	-1.76173	3.02324	0.0094822	0.561413		0.133333	0.956783		64.704	294.375	63.5401	56.7992	45.585	45.3825
CP027633.1_3686001_3687001		146.766	99.876	-2.11551	8.82791	0.00948741	0.561413		0.133333	0.956783		6448.54	15726.5	1241.92	3985.27	3319.26	1685.91
CP027619.1_5205001_5206001		146.742	86.8814	1.19686	4.20867	0.00949373	0.561413		0.133333	0.956783		143.398	90.2117	258.493	236.522	296.302	281.951
CP027625.1_1922001_1923001		146.716	37.1847	-1.57281	1.90373	0.00950089	0.561433		0.133333	0.956783		51.5883	102.082	15.885	37.3009	17.7275	30.8987
CP027619.1_17509001_17510001		146.685	49.428	-1.79943	2.34827	0.00950918	0.561519		0.133333	0.956783		76.0709	148.375	21.6614	14.4117	55.715	35.7266
CP027621.1_5129001_5130001		146.638	86.8267	-2.16583	4.20323	0.00952179	0.561861		0.266667	0.956783		162.634	739.499	181.956	108.512	54.0267	58.9007
CP027620.1_403001_404001		146.586	38.0928	-1.29511	1.93625	0.00953573	0.561967		0.133333	0.956783		49.8396	94.9597	23.1055	31.3667	29.5458	32.8299
CP027625.1_1359001_1360001		146.581	36.3762	-1.28779	1.87338	0.00953725	0.561967		0.133333	0.956783		55.9602	81.9028	18.7732	26.2802	33.7667	32.8299
CP027632.1_1334001_1335001		146.442	25.7498	-2.33953	1.48708	0.00957488	0.56378		0.533333	1		14.8644	122.261	15.885	17.8027	9.28583	10.6214
CP027622.1_4315001_4316001		146.319	76.6354	-1.97093	3.52295	0.0096082	0.563989		0.266667	0.956783		83.9403	453.433	60.652	89.0136	42.2083	81.1091
CP027621.1_6683001_6684001		146.311	14.3125	-1.94847	1.05454	0.00961048	0.563989		0.133333	0.956783		19.2363	72.4068	5.77638	15.2595	9.28583	15.4494
CP027619.1_6595001_6596001		146.244	44.8217	-2.09092	2.18023	0.00962865	0.563989		0.133333	0.956783		63.8296	149.562	18.7732	32.2144	6.75333	41.5201
CP027624.1_14423001_14424001		146.234	26.7309	1.954	1.52237	0.00963148	0.563989		0.133333	0.956783		16.6132	4.74799	66.4283	36.4532	35.455	34.761
CP027629.1_17518001_17519001		146.234	39.1845	-1.23723	1.97637	0.00963158	0.563989		0.133333	0.956783		59.4577	86.6508	24.5496	28.8235	40.52	28.9675
CP027625.1_11677001_11678001		146.223	40.833	-2.6289	2.03397	0.00963452	0.563989		0.533333	1		16.6132	198.228	12.9968	23.737	9.28583	22.2084
CP027623.1_4909001_4910001		146.221	90.9552	1.36424	4.6244	0.00963491	0.563989		0.133333	0.956783		172.253	111.578	441.893	448.459	265.068	308.987
CP027628.1_10202001_10203001		146.211	59.9609	-2.79306	2.75426	0.00963771	0.563989		0.8	1		18.3619	348.977	30.326	23.737	16.8833	34.761
CP027625.1_14196001_14197001		146.202	52.3712	-1.67209	2.45668	0.00964014	0.563989		0.133333	0.956783		53.3371	181.61	33.2142	52.5604	29.5458	30.8987
CP027624.1_17928001_17929001		146.11	56.0524	-1.67115	2.60139	0.00966551	0.564529		0.133333	0.956783		62.0809	198.228	28.8819	54.2559	29.5458	49.2448
CP027623.1_4747001_4748001		146.077	99.6803	3.29624	7.97592	0.00967444	0.564529		0.133333	0.956783		480.908	388.148	8395.96	579.86	4061.29	4046.76
CP027621.1_16822001_16823001		146.049	89.9814	1.87116	4.51041	0.00968218	0.564529		0.133333	0.956783		129.408	64.0978	568.973	201.764	416.174	235.603
CP027621.1_16313001_16314001		145.991	78.6194	2.33298	3.6319	0.00969815	0.564529		0.133333	0.956783		24.4826	54.6018	111.195	96.6433	398.447	185.392
CP027623.1_4597001_4598001		145.972	84.9046	-3.85271	4.04822	0.00970348	0.564529		1	1		12.2413	1018.44	28.8819	13.564	32.9225	66.6253
CP027622.1_20135001_20136001		145.952	8.18167	-1.24152	0.790478	0.00970876	0.564529		0.133333	0.956783		33.2264	27.3009	10.1087	16.1072	11.8183	12.5526
CP027621.1_3213001_3214001		145.894	49.8875	-1.51756	2.36513	0.00972492	0.564529		0.133333	0.956783		61.2065	149.562	24.5496	52.5604	34.6108	33.7955
CP027623.1_1690001_1691001		145.842	46.176	1.70516	2.23325	0.00973918	0.564529		0.133333	0.956783		27.1057	15.431	77.9811	105.969	43.0525	54.0727
CP027625.1_5678001_5679001		145.824	62.25	-1.51448	2.84774	0.00974408	0.564529		0.133333	0.956783		90.9354	205.35	49.0992	80.5361	37.1433	39.589
CP027619.1_10519001_10520001		145.823	74.0824	1.22297	3.38607	0.00974442	0.564529		0.133333	0.956783		62.9552	66.4718	196.397	163.615	119.027	126.492
CP027619.1_28164001_28165001		145.8	66.0491	1.88391	3.00947	0.00975082	0.564529		0.133333	0.956783		31.4776	35.6099	167.515	106.816	48.1175	174.771
CP027629.1_13403001_13404001		145.769	80.6922	-1.49192	3.75693	0.00975951	0.564529		0.133333	0.956783		257.067	300.31	67.8724	175.484	88.6375	62.763
CP027628.1_14394001_14395001		145.74	90.2452	1.58648	4.53533	0.00976761	0.564529		0.133333	0.956783		121.539	112.765	596.411	290.778	295.458	227.878
CP027628.1_13203001_13204001		145.701	60.1396	-1.38694	2.76198	0.00977834	0.564529		0.133333	0.956783		85.6891	182.797	53.4315	69.5154	36.2992	45.3825
CP027622.1_238001_239001		145.664	82.5304	1.57908	3.88144	0.00978865	0.564529		0.133333	0.956783		110.172	37.9839	193.509	270.432	223.704	202.773
CP027620.1_2329001_2330001		145.653	21.5824	-1.7981	1.33668	0.00979164	0.564529		0.133333	0.956783		74.3222	32.0489	10.1087	8.47749	15.195	27.0364
CP027632.1_4894001_4895001		145.634	48.2257	-1.47282	2.30532	0.00979699	0.564529		0.133333	0.956783		53.3371	146.001	31.7701	41.5397	28.7017	40.5546
CP027628.1_16665001_16666001		145.623	88.0679	1.61448	4.31359	0.00980014	0.564529		0.133333	0.956783		105.8	91.3987	233.943	247.543	204.288	523.347
CP027623.1_19964001_19965001		145.6	16.5481	2.14641	1.14611	0.00980637	0.564529		0.133333	0.956783		9.61816	4.74799	62.0961	29.6712	21.9483	20.2773
CP027633.1_2844001_2845001		145.575	60.0131	-3.07045	2.75622	0.00981332	0.564529		0.133333	0.956783		267.56	111.578	21.6614	44.0829	23.6367	0
CP027619.1_23730001_23731001		145.557	54.5911	-1.16243	2.54151	0.00981838	0.564529		0.133333	0.956783		83.0659	130.57	54.8756	44.9307	38.8317	52.1416
CP027628.1_13813001_13814001		145.484	43.8346	-2.17725	2.1441	0.00983883	0.564529		0.133333	0.956783		97.056	113.952	25.9937	48.3217	12.6625	5.79351
CP027624.1_11237001_11238001		145.438	75.3918	-1.49597	3.45565	0.00985169	0.564529		0.133333	0.956783		129.408	322.863	76.537	114.446	51.4942	77.2468
CP027631.1_4929001_4930001		145.377	21.7185	2.49528	1.34187	0.00986882	0.564529		0.133333	0.956783		9.61816	3.56099	47.6551	63.5812	32.0783	12.5526
CP027623.1_414001_415001		145.309	84.0184	1.45554	3.98548	0.00988798	0.564529		0.133333	0.956783		75.1965	97.3337	376.909	190.743	203.444	176.702
CP027624.1_18087001_18088001		145.252	90.1176	3.32702	4.52262	0.00990409	0.564529		0.133333	0.956783		58.5834	17.805	800.028	67.8199	454.162	233.671
CP027632.1_9671001_9672001		145.218	1.55975	1.85989	0.411827	0.00991349	0.564529		0.133333	0.956783		6.12065	3.56099	25.9937	22.8892	12.6625	12.5526
CP027625.1_1764001_1765001		145.156	93.2115	-1.75242	4.91997	0.00993099	0.564529		0.133333	0.956783		258.816	1090.85	171.847	248.39	146.041	233.671
CP027633.1_18532001_18533001		145.127	11.7935	-1.74553	0.949711	0.00993923	0.564529		0.133333	0.956783		24.4826	55.7888	4.33228	11.0207	15.195	15.4494
CP027630.1_567001_568001		145.122	28.1058	-1.34196	1.57178	0.00994079	0.564529		0.133333	0.956783		40.2214	72.4068	24.5496	15.2595	23.6367	25.1052
CP027619.1_16320001_16321001		145.105	3.7237	1.79702	0.561707	0.00994556	0.564529		0.133333	0.956783		8.74378	2.37399	18.7732	20.346	17.7275	25.1052
CP027632.1_77001_78001		145.065	98.6214	2.29768	6.53924	0.00995681	0.564529		0.133333	0.956783		396.093	214.846	2948.84	638.355	1145.53	1283.26
CP027626.1_21357001_21358001		145.03	54.4659	3.17481	2.53638	0.0099668	0.564529		0.133333	0.956783		11.3669	9.49597	241.164	50.0172	25.325	70.4877
CP027623.1_14232001_14233001		145.001	51.4169	-2.22085	2.42061	0.00997519	0.564529		0.266667	0.956783		32.352	229.09	21.6614	22.0415	21.9483	45.3825
CP027627.1_2480001_2481001		144.995	67.5444	-2.33018	3.07621	0.00997687	0.564529		0.533333	1		48.9652	375.091	57.7638	32.2144	21.1042	57.9351
CP027621.1_18160001_18161001		144.984	41.9235	-2.50123	2.07358	0.00997989	0.564529		0.266667	0.956783		27.1057	188.732	11.5528	7.62974	21.9483	33.7955
CP027620.1_996001_997001		144.953	93.0827	2.23306	4.90208	0.0099886	0.564529		0.133333	0.956783		45.4677	159.058	470.775	350.12	264.224	832.334
CP027621.1_5295001_5296001		144.918	63.918	1.72546	2.9181	0.00999857	0.564529		0.133333	0.956783		47.2164	21.3659	80.8693	126.315	76.8192	173.805
CP027620.1_1486001_1487001		144.864	65.8558	-1.20928	3.00031	0.0100142	0.564529		0.133333	0.956783		98.8048	201.789	70.7606	68.6676	58.2475	61.7974
CP027633.1_14151001_14152001		144.845	50.4115	1.22726	2.3837	0.0100195	0.564529		0.133333	0.956783		35.8495	27.3009	90.9779	70.3631	64.1567	72.4188
CP027625.1_8062001_8063001		144.826	73.9268	-1.14902	3.37795	0.010025	0.564529		0.133333	0.956783		139.901	244.521	92.422	69.5154	87.7933	96.5585
CP027624.1_1072001_1073001		144.813	64.82	-1.52128	2.95695	0.0100286	0.564529		0.133333	0.956783		71.699	249.269	57.7638	53.4082	56.5592	55.0383
CP027631.1_16587001_16588001		144.788	30.4497	-1.29398	1.65928	0.0100357	0.564529		0.133333	0.956783		58.5834	59.3498	14.4409	29.6712	21.9483	28.9675
CP027631.1_2203001_2204001		144.782	22.206	-1.43529	1.35941	0.0100376	0.564529		0.133333	0.956783		30.6032	68.8458	15.885	22.0415	14.3508	20.2773
CP027628.1_8797001_8798001		144.777	25.0508	2.07526	1.4613	0.010039	0.564529		0.133333	0.956783		13.1157	5.93498	54.8756	39.8442	16.8833	55.0383
CP027619.1_4392001_4393001		144.755	30.8776	-2.07382	1.6744	0.0100453	0.564529		0.266667	0.956783		20.1107	128.196	21.6614	19.4982	14.3508	14.4838
CP027625.1_9109001_9110001		144.751	44.181	-1.74469	2.15671	0.0100464	0.564529		0.133333	0.956783		104.051	87.8378	24.5496	40.6919	9.28583	39.589
CP027627.1_22887001_22888001		144.75	32.1347	1.76386	1.71833	0.0100468	0.564529		0.133333	0.956783		8.74378	20.1789	64.9842	59.3424	31.2342	39.589
CP027626.1_3392001_3393001		144.746	45.9888	-1.70653	2.22469	0.010048	0.564529		0.133333	0.956783		48.9652	151.936	28.8819	18.6505	45.585	28.9675
CP027629.1_16928001_16929001		144.696	15.702	-2.06158	1.11202	0.0100621	0.564529		0.133333	0.956783		24.4826	73.5938	2.88819	11.0207	11.8183	19.3117
CP027622.1_14550001_14551001		144.687	24.5256	-1.37324	1.44148	0.0100648	0.564529		0.133333	0.956783		65.5784	36.7969	17.3291	27.9757	16.0392	17.3805
CP027626.1_23046001_23047001		144.687	98.8001	-1.81071	6.67763	0.0100648	0.564529		0.133333	0.956783		1543.28	3101.62	574.749	421.331	1230.79	420.029
CP027632.1_13827001_13828001		144.679	13.1733	-1.24491	1.00808	0.0100671	0.564529		0.133333	0.956783		31.4776	40.3579	14.4409	19.4982	13.5067	12.5526
CP027632.1_23175001_23176001		144.629	64.1392	1.30897	2.92795	0.0100813	0.564529		0.133333	0.956783		39.347	49.8539	96.7543	155.138	85.2608	104.283
CP027631.1_2238001_2239001		144.609	38.7687	-2.76198	1.96019	0.0100873	0.564529		0.266667	0.956783		13.9901	193.48	27.4378	13.564	8.44167	12.5526
CP027622.1_4785001_4786001		144.605	73.2594	-1.22516	3.34548	0.0100884	0.564529		0.133333	0.956783		120.664	264.7	89.5338	81.3839	81.8842	76.2812
CP027623.1_3286001_3287001		144.604	0.519105	1.50728	0.289535	0.0100886	0.564529		0.10021	0.956783		5.24627	5.93498	14.4409	12.7162	19.4158	17.3805
CP027633.1_12248001_12249001		144.578	22.7008	-1.19442	1.37813	0.0100961	0.564529		0.133333	0.956783		41.9702	51.0409	18.7732	23.737	16.0392	22.2084
CP027620.1_15933001_15934001		144.567	62.6196	-1.25762	2.86303	0.0100994	0.564529		0.133333	0.956783		88.3122	188.732	66.4283	50.0172	53.1825	61.7974
CP027633.1_16525001_16526001		144.565	19.9205	-2.18188	1.27318	0.0101	0.564529		0.133333	0.956783		24.4826	89.0248	4.33228	17.8027	6.75333	19.3117
CP027631.1_4815001_4816001		144.545	12.4087	-1.85882	0.976191	0.0101055	0.564529		0.133333	0.956783		19.2363	65.2848	5.77638	14.4117	9.28583	15.4494
CP027627.1_762001_763001		144.539	72.8218	-1.89516	3.32415	0.0101072	0.564529		0.133333	0.956783		111.046	347.79	41.8787	29.6712	102.988	70.4877
CP027622.1_11013001_11014001		144.538	78.4189	1.8295	3.62056	0.0101076	0.564529		0.133333	0.956783		42.8445	64.0978	291.707	135.64	89.4817	244.293
CP027628.1_8945001_8946001		144.53	91.8925	1.80225	4.74447	0.01011	0.564529		0.133333	0.956783		172.253	65.2848	564.641	370.466	492.993	235.603
CP027626.1_22274001_22275001		144.509	1.00782	1.59236	0.354025	0.0101161	0.564529		0.10021	0.956783		5.24627	5.93498	23.1055	18.6505	12.6625	14.4838
CP027633.1_17569001_17570001		144.475	76.7631	-1.84657	3.52906	0.010126	0.564529		0.133333	0.956783		156.514	366.782	44.7669	143.27	43.0525	57.9351
CP027623.1_4069001_4070001		144.459	89.8063	1.43686	4.49295	0.0101305	0.564529		0.133333	0.956783		176.624	71.2198	371.132	322.992	316.562	336.023
CP027627.1_1427001_1428001		144.433	15.2923	-1.76361	1.095	0.010138	0.564529		0.133333	0.956783		20.9851	68.8458	12.9968	16.1072	7.5975	15.4494
CP027627.1_4590001_4591001		144.415	23.1871	-1.22152	1.39622	0.0101433	0.564529		0.133333	0.956783		42.8445	52.2279	20.2173	25.4325	15.195	20.2773
CP027624.1_15910001_15911001		144.372	43.7835	-2.3452	2.14213	0.0101558	0.564529		0.266667	0.956783		28.8545	191.106	20.2173	11.8685	38.8317	14.4838
CP027621.1_4268001_4269001		144.356	91.4524	1.80969	4.68652	0.0101603	0.564529		0.133333	0.956783		140.775	86.6508	700.386	213.633	362.992	323.471
CP027625.1_1196001_1197001		144.339	98.8135	3.32826	6.69031	0.0101653	0.564529		0.133333	0.956783		329.641	17.805	2164.7	1628.53	1960.15	1255.26
CP027621.1_5104001_5105001		144.333	56.7429	-1.6115	2.62783	0.010167	0.564529		0.133333	0.956783		87.4378	173.302	17.3291	59.3424	47.2733	44.4169
CP027621.1_16541001_16542001		144.325	44.8752	-2.97599	2.18222	0.0101693	0.564529		0.533333	1		11.3669	240.96	10.1087	8.47749	21.9483	22.2084
CP027625.1_774001_775001		144.318	96.4234	2.11621	5.57453	0.0101714	0.564529		0.133333	0.956783		264.062	85.4638	1200.04	445.916	501.435	893.166
CP027626.1_7239001_7240001		144.299	31.0126	-1.68569	1.67953	0.010177	0.564529		0.133333	0.956783		51.5883	83.0898	10.1087	37.3009	15.195	19.3117
CP027625.1_13691001_13692001		144.296	46.2769	-1.19313	2.23734	0.0101778	0.564529		0.133333	0.956783		90.061	83.0898	44.7669	47.4739	30.39	28.9675
CP027621.1_4251001_4252001		144.242	80.2303	1.84971	3.72611	0.0101935	0.56463		0.133333	0.956783		76.0709	36.7969	103.975	236.522	153.638	323.471
CP027631.1_16128001_16129001		144.19	55.1187	3.32686	2.56408	0.0102085	0.56463		0.133333	0.956783		8.74378	10.683	259.937	27.128	62.4683	47.3136
CP027619.1_28375001_28376001		144.175	50.4796	1.44891	2.38607	0.0102129	0.56463		0.133333	0.956783		22.7338	33.2359	50.5433	67.8199	105.521	80.1435
CP027629.1_268001_269001		144.158	40.7443	2.08021	2.03082	0.0102178	0.56463		0.133333	0.956783		13.9901	15.431	30.326	33.0622	94.5467	90.7649
CP027629.1_13140001_13141001		144.023	88.3548	-2.08871	4.34487	0.0102574	0.56463		0.533333	1		110.172	870.069	138.633	101.73	100.456	119.732
CP027619.1_10363001_10364001		144.011	49.7295	-2.39123	2.35873	0.010261	0.56463		0.133333	0.956783		45.4677	212.472	43.3228	26.2802	23.6367	5.79351
CP027627.1_3907001_3908001		143.968	75.9996	1.25859	3.4879	0.0102737	0.56463		0.133333	0.956783		74.3222	61.7238	180.512	132.249	215.262	124.56
CP027628.1_15447001_15448001		143.965	75.8635	-1.98782	3.48014	0.0102744	0.56463		0.133333	0.956783		88.3122	435.628	31.7701	85.6226	84.4167	59.8662
CP027627.1_20060001_20061001		143.941	37.4862	2.50814	1.91448	0.0102815	0.56463		0.133333	0.956783		17.4876	2.37399	88.0897	31.3667	42.2083	77.2468
CP027621.1_6949001_6950001		143.916	42.676	-1.65569	2.10148	0.010289	0.56463		0.133333	0.956783		53.3371	128.196	12.9968	29.6712	40.52	29.9331
CP027627.1_18834001_18835001		143.909	6.54291	1.44411	0.711297	0.0102911	0.56463		0.133333	0.956783		7.86941	8.30898	25.9937	21.1937	16.0392	26.0708
CP027625.1_9642001_9643001		143.905	26.7637	-1.52529	1.52339	0.0102921	0.56463		0.133333	0.956783		76.9453	36.7969	10.1087	25.4325	20.26	22.2084
CP027632.1_4361001_4362001		143.902	83.9467	-1.1878	3.97964	0.0102929	0.56463		0.133333	0.956783		238.705	354.912	125.636	173.788	129.157	91.7305
CP027622.1_2814001_2815001		143.892	48.5223	-2.54934	2.31621	0.010296	0.56463		0.266667	0.956783		21.8595	236.212	38.9905	16.1072	19.4158	14.4838
CP027623.1_6279001_6280001		143.885	37.0728	-1.88451	1.89989	0.0102982	0.56463		0.133333	0.956783		67.3271	98.5207	20.2173	44.9307	9.28583	14.4838
CP027627.1_24664001_24665001		143.884	33.6859	-1.66095	1.77494	0.0102984	0.56463		0.133333	0.956783		48.0908	94.9597	33.2142	30.519	13.5067	13.5182
CP027624.1_5964001_5965001		143.853	49.5775	-1.59895	2.35378	0.0103074	0.56463		0.133333	0.956783		123.287	89.0248	40.4346	56.7992	16.0392	27.0364
CP027632.1_1333001_1334001		143.84	47.5801	-2.03639	2.28351	0.0103113	0.56463		0.133333	0.956783		37.5983	189.919	27.4378	37.3009	13.5067	31.8643
CP027633.1_20733001_20734001		143.811	72.4254	-1.24189	3.30567	0.01032	0.56463		0.133333	0.956783		145.147	231.464	57.7638	112.751	75.975	70.4877
CP027627.1_215001_216001		143.798	81.1043	1.27968	3.78318	0.0103237	0.56463		0.133333	0.956783		77.8197	87.8378	170.403	144.965	211.886	277.123
CP027624.1_16462001_16463001		143.768	18.9735	-1.6785	1.23846	0.0103326	0.56463		0.133333	0.956783		51.5883	45.1059	7.22047	9.32524	27.0133	15.4494
CP027623.1_16021001_16022001		143.732	10.5997	-2.12294	0.899104	0.0103431	0.56463		0.133333	0.956783		14.8644	70.0328	8.66457	13.564	4.22083	11.587
CP027629.1_16271001_16272001		143.714	43.369	1.77749	2.12778	0.0103487	0.56463		0.133333	0.956783		20.1107	17.805	34.6583	77.1451	45.585	103.318
CP027628.1_2064001_2065001		143.698	26.0975	-1.72189	1.49936	0.0103534	0.56463		0.133333	0.956783		23.6082	96.1467	18.7732	16.1072	18.5717	18.3461
CP027633.1_19211001_19212001		143.692	8.49289	1.87716	0.804312	0.0103551	0.56463		0.133333	0.956783		5.24627	8.30898	34.6583	11.8685	28.7017	25.1052
CP027625.1_1252001_1253001		143.674	91.9703	-2.72485	4.75508	0.0103606	0.56463		0.266667	0.956783		112.795	1360.3	86.6457	53.4082	90.3258	214.36
CP027629.1_1822001_1823001		143.65	97.7801	1.29178	6.05727	0.0103677	0.56463		0.133333	0.956783		354.998	448.685	1077.29	1144.46	942.09	771.502
CP027619.1_7436001_7437001		143.636	76.4178	-1.97596	3.51231	0.0103718	0.56463		0.8	1		69.9503	464.116	72.2047	71.2109	75.975	51.176
CP027622.1_538001_539001		143.585	54.0611	-1.62668	2.52028	0.010387	0.565082		0.133333	0.956783		64.704	178.05	28.8819	44.0829	57.4033	25.1052
CP027633.1_1817001_1818001		143.475	43.5233	-1.81894	2.13344	0.0104197	0.565965		0.133333	0.956783		54.2115	138.879	47.6551	17.8027	30.39	14.4838
CP027633.1_1407001_1408001		143.457	49.2894	1.4646	2.34286	0.0104251	0.565965		0.133333	0.956783		37.5983	15.431	83.7575	77.9929	65.845	69.5221
CP027621.1_2725001_2726001		143.449	59.4867	-1.55054	2.73551	0.0104274	0.565965		0.133333	0.956783		76.0709	200.602	41.8787	36.4532	72.5983	36.6922
CP027624.1_13456001_13457001		143.438	44.8035	1.874	2.17953	0.0104308	0.565965		0.133333	0.956783		10.4925	27.3009	102.531	50.8649	43.0525	79.1779
CP027625.1_8573001_8574001		143.331	30.3877	-1.39583	1.65728	0.0104628	0.56658		0.133333	0.956783		36.7239	85.4638	20.2173	19.4982	27.0133	25.1052
CP027626.1_1211001_1212001		143.316	93.0535	-1.67304	4.89808	0.0104672	0.56658		0.133333	0.956783		485.28	815.467	245.496	334.861	96.235	139.044
CP027631.1_15178001_15179001		143.308	60.0982	-1.44507	2.7601	0.0104696	0.56658		0.133333	0.956783		139.026	132.944	44.7669	22.8892	64.1567	67.5909
CP027621.1_18225001_18226001		143.308	23.6418	-1.97721	1.41157	0.0104696	0.56658		0.133333	0.956783		29.7289	90.2117	4.33228	22.8892	16.8833	14.4838
CP027625.1_9545001_9546001		143.272	26.4658	1.56871	1.51332	0.0104804	0.566787		0.133333	0.956783		12.2413	15.431	57.7638	25.4325	46.4292	35.7266
CP027627.1_7656001_7657001		143.208	26.6129	-1.85597	1.51835	0.0104998	0.567124		0.133333	0.956783		70.8246	53.4149	5.77638	17.8027	10.9742	32.8299
CP027631.1_15398001_15399001		143.206	80.3385	-1.83481	3.73317	0.0105004	0.567124		0.133333	0.956783		158.262	443.937	33.2142	81.3839	82.7283	138.079
CP027632.1_609001_610001		143.172	74.5906	-1.93624	3.4159	0.0105106	0.567154		0.133333	0.956783		165.258	328.798	23.1055	44.0829	126.625	61.7974
CP027628.1_5273001_5274001		143.049	96.7577	-2.12434	5.67231	0.0105477	0.567154		0.266667	0.956783		409.209	2078.43	436.116	356.054	141.82	207.601
CP027628.1_13166001_13167001		143.044	15.0285	-2.09953	1.08444	0.0105491	0.567154		0.133333	0.956783		14.8644	81.9028	14.4409	6.78199	9.28583	14.4838
CP027627.1_2523001_2524001		143.043	63.8134	1.48164	2.91392	0.0105494	0.567154		0.133333	0.956783		42.8445	36.7969	157.406	61.8857	103.832	124.56
CP027620.1_1457001_1458001		143.018	12.9156	-2.14662	0.996304	0.010557	0.567154		0.133333	0.956783		18.3619	73.5938	2.88819	11.8685	8.44167	16.4149
CP027631.1_18022001_18023001		142.992	85.3885	-1.13109	4.08903	0.010565	0.567154		0.133333	0.956783		316.525	312.18	95.3102	155.138	182.34	140.01
CP027621.1_18478001_18479001		142.964	13.566	-1.35789	1.02554	0.0105735	0.567154		0.133333	0.956783		27.1057	48.6669	11.5528	14.4117	19.4158	12.5526
CP027632.1_23695001_23696001		142.95	95.7779	-1.51412	5.39502	0.0105776	0.567154		0.133333	0.956783		833.283	925.857	180.512	506.954	200.067	342.783
CP027625.1_4142001_4143001		142.935	98.6348	-2.59147	6.54706	0.0105823	0.567154		1	1		292.042	4711.19	388.461	474.739	413.642	382.371
CP027633.1_3313001_3314001		142.925	98.1242	2.46998	6.23179	0.0105853	0.567154		0.133333	0.956783		357.621	84.2768	1988.52	1224.15	1178.46	518.519
CP027621.1_16291001_16292001		142.88	86.7343	-3.49058	4.19633	0.010599	0.567154		0.266667	0.956783		122.413	982.833	10.1087	145.813	21.1042	16.4149
CP027629.1_990001_991001		142.843	31.4502	2.36176	1.69506	0.0106102	0.567154		0.133333	0.956783		4.37189	15.431	24.5496	42.3874	39.6758	91.7305
CP027626.1_2130001_2131001		142.84	4.52727	1.76463	0.60415	0.0106114	0.567154		0.133333	0.956783		5.24627	7.12198	17.3291	18.6505	14.3508	33.7955
CP027620.1_1309001_1310001		142.813	41.2634	1.84521	2.05036	0.0106193	0.567154		0.133333	0.956783		20.1107	14.244	115.528	42.3874	43.8967	50.2104
CP027623.1_8758001_8759001		142.808	85.5514	1.26283	4.10175	0.010621	0.567154		0.133333	0.956783		105.8	103.269	350.915	182.266	221.172	251.052
CP027620.1_15965001_15966001		142.776	83.4956	-1.4304	3.94752	0.0106306	0.567154		0.133333	0.956783		369.862	255.204	56.3197	150.052	99.6117	156.425
CP027626.1_19020001_19021001		142.759	35.0341	-2.76377	1.824	0.010636	0.567154		0.8	1		11.3669	178.05	5.77638	14.4117	13.5067	20.2773
CP027630.1_14689001_14690001		142.726	5.05367	1.50031	0.632281	0.010646	0.567154		0.133333	0.956783		9.61816	4.74799	17.3291	22.0415	20.26	24.1396
CP027625.1_3639001_3640001		142.66	55.5138	-2.13771	2.57966	0.0106662	0.567154		0.133333	0.956783		55.9602	231.464	15.885	16.1072	53.1825	43.4513
CP027628.1_9770001_9771001		142.656	13.6803	-2.27681	1.03007	0.0106674	0.567154		0.266667	0.956783		13.9901	83.0898	4.33228	11.8685	6.75333	15.4494
CP027619.1_6758001_6759001		142.652	9.69522	1.50445	0.858501	0.0106686	0.567154		0.133333	0.956783		6.99503	10.683	25.9937	24.5847	17.7275	31.8643
CP027632.1_23509001_23510001		142.644	11.5638	-1.63972	0.940934	0.0106713	0.567154		0.133333	0.956783		30.6032	46.2929	10.1087	16.1072	5.065	17.3805
CP027632.1_23407001_23408001		142.633	96.8209	1.99492	5.69127	0.0106745	0.567154		0.133333	0.956783		300.786	108.017	1114.84	474.739	555.462	1122.01
CP027619.1_4953001_4954001		142.616	57.9853	-2.17907	2.6762	0.0106796	0.567154		0.533333	1		43.7189	267.074	15.885	45.7784	26.1692	47.3136
CP027626.1_21433001_21434001		142.612	91.7381	-1.11169	4.72152	0.0106811	0.567154		0.133333	0.956783		432.817	538.897	220.946	295.864	184.028	197.945
CP027619.1_28899001_28900001		142.596	27.3059	-2.23266	1.54136	0.0106858	0.567154		0.266667	0.956783		25.357	113.952	15.885	27.128	6.75333	8.69026
CP027629.1_13699001_13700001		142.592	24.28	-2.3124	1.43384	0.0106871	0.567154		0.533333	1		13.9901	117.513	8.66457	14.4117	10.13	18.3461
CP027624.1_4941001_4942001		142.546	38.5499	-2.59306	1.95308	0.0107011	0.567531		0.533333	1		17.4876	183.984	11.5528	20.346	7.5975	26.0708
CP027624.1_2336001_2337001		142.514	79.53	2.2545	3.6843	0.0107112	0.567592		0.133333	0.956783		71.699	13.057	310.48	122.076	218.639	170.908
CP027632.1_14202001_14203001		142.498	23.2479	-1.32277	1.39806	0.0107161	0.567592		0.133333	0.956783		32.352	66.4718	17.3291	22.8892	19.4158	18.3461
CP027620.1_3976001_3977001		142.43	44.2357	-2.61608	2.15862	0.010737	0.567619		0.533333	1		18.3619	216.033	11.5528	10.173	26.1692	27.0364
CP027619.1_7777001_7778001		142.416	19.6275	-2.51436	1.26316	0.0107413	0.567619		0.10021	0.956783		17.4876	103.269	2.88819	5.08649	16.8833	15.4494
CP027619.1_20136001_20137001		142.376	5.81835	1.6412	0.674084	0.0107536	0.567619		0.133333	0.956783		7.86941	5.93498	25.9937	22.0415	12.6625	28.002
CP027632.1_23283001_23284001		142.352	45.1038	-1.44991	2.19074	0.0107612	0.567619		0.133333	0.956783		54.2115	128.196	25.9937	27.9757	47.2733	30.8987
CP027628.1_13694001_13695001		142.341	38.8271	-2.33364	1.96266	0.0107646	0.567619		0.533333	1		18.3619	174.489	24.5496	16.955	12.6625	22.2084
CP027621.1_3932001_3933001		142.335	34.9709	-1.93877	1.82131	0.0107665	0.567619		0.133333	0.956783		55.9602	103.269	11.5528	43.2352	10.13	16.4149
CP027625.1_13481001_13482001		142.322	41.3813	-2.6556	2.05443	0.0107705	0.567619		0.533333	1		20.9851	198.228	5.77638	10.173	23.6367	28.002
CP027619.1_8776001_8777001		142.282	29.0917	-1.44836	1.60897	0.0107827	0.567619		0.133333	0.956783		33.2264	86.6508	21.6614	25.4325	17.7275	22.2084
CP027622.1_7175001_7176001		142.265	40.3188	-1.26977	2.01666	0.0107882	0.567619		0.133333	0.956783		66.4528	85.4638	18.7732	31.3667	39.6758	34.761
CP027621.1_16823001_16824001		142.259	96.0538	1.8796	5.46442	0.0107901	0.567619		0.133333	0.956783		208.976	166.18	1161.05	343.338	820.53	440.307
CP027633.1_19444001_19445001		142.235	26.0756	-1.7735	1.49854	0.0107973	0.567619		0.133333	0.956783		25.357	96.1467	10.1087	20.346	18.5717	20.2773
CP027621.1_4606001_4607001		142.229	71.6596	-1.4495	3.26869	0.0107994	0.567619		0.133333	0.956783		107.549	283.692	83.7575	64.4289	89.4817	48.2792
CP027619.1_7080001_7081001		142.15	77.9058	1.30445	3.59176	0.010824	0.567719		0.133333	0.956783		97.056	45.1059	196.397	168.702	173.054	168.012
CP027626.1_2137001_2138001		142.079	62.1832	-1.99807	2.84506	0.010846	0.567719		0.533333	1		47.2164	288.44	53.4315	50.8649	28.7017	34.761
CP027625.1_10486001_10487001		142.076	16.271	-1.20765	1.13504	0.0108469	0.567719		0.133333	0.956783		45.4677	32.0489	14.4409	16.955	15.195	20.2773
CP027623.1_1725001_1726001		142.068	62.1333	1.84117	2.84264	0.0108494	0.567719		0.133333	0.956783		47.2164	13.057	76.537	106.816	156.171	98.4896
CP027627.1_21985001_21986001		142.049	69.0969	-2.37609	3.14793	0.0108554	0.567719		0.266667	0.956783		48.0908	402.392	47.6551	66.1244	18.5717	40.5546
CP027633.1_6706001_6707001		142.012	47.7576	-2.27628	2.28961	0.010867	0.567719		0.266667	0.956783		32.352	208.911	10.1087	18.6505	32.0783	36.6922
CP027630.1_15917001_15918001		141.985	81.576	1.21647	3.81514	0.0108756	0.567719		0.133333	0.956783		76.0709	99.7077	194.953	263.65	150.262	207.601
CP027625.1_2147001_2148001		141.977	82.2617	-1.69042	3.86304	0.0108778	0.567719		0.266667	0.956783		121.539	513.97	75.0929	100.882	86.9492	129.388
CP027622.1_18951001_18952001		141.977	43.9622	-2.14994	2.14924	0.0108779	0.567719		0.133333	0.956783		43.7189	168.554	7.22047	18.6505	26.1692	41.5201
CP027629.1_10628001_10629001		141.974	24.2277	-1.19143	1.43179	0.0108789	0.567719		0.133333	0.956783		45.4677	51.0409	25.9937	21.1937	21.9483	15.4494
CP027632.1_14387001_14388001		141.879	35.6359	-2.71084	1.84709	0.0109087	0.567719		0.533333	1		13.1157	176.863	20.2173	6.78199	10.9742	20.2773
CP027631.1_2078001_2079001		141.86	84.3466	-2.28442	4.00956	0.0109147	0.567719		0.533333	1		85.6891	722.881	93.8661	68.6676	45.585	123.595
CP027623.1_17847001_17848001		141.797	39.2769	-2.05103	1.97953	0.0109346	0.567719		0.266667	0.956783		23.6082	160.245	25.9937	22.8892	22.7925	16.4149
CP027630.1_17084001_17085001		141.763	38.7116	-1.61358	1.95808	0.0109454	0.567719		0.133333	0.956783		77.8197	83.0898	23.1055	47.4739	21.1042	12.5526
CP027632.1_20439001_20440001		141.722	29.0225	1.64227	1.60638	0.0109581	0.567719		0.133333	0.956783		13.9901	14.244	56.3197	22.0415	44.7408	55.0383
CP027632.1_23404001_23405001		141.718	70.5995	2.39108	3.21499	0.0109595	0.567719		0.133333	0.956783		47.2164	8.30898	174.735	83.9271	98.7675	238.499
CP027628.1_19531001_19532001		141.693	63.8402	2.91876	2.91482	0.0109673	0.567719		0.133333	0.956783		27.9801	3.56099	192.065	183.114	79.3517	41.5201
CP027619.1_15032001_15033001		141.688	68.579	1.67895	3.12324	0.0109689	0.567719		0.133333	0.956783		34.9751	47.4799	173.291	116.989	59.9358	178.633
CP027621.1_5974001_5975001		141.677	97.847	-1.28893	6.09748	0.0109723	0.567719		0.133333	0.956783		1002.04	1678.41	470.775	746.867	509.877	465.412
CP027633.1_19658001_19659001		141.66	8.10144	-1.8449	0.786523	0.010978	0.567719		0.133333	0.956783		14.8644	58.1628	10.1087	11.8685	11.8183	5.79351
CP027619.1_25104001_25105001		141.628	46.4094	-2.17523	2.24144	0.010988	0.567719		0.133333	0.956783		110.172	116.326	11.5528	8.47749	59.0917	19.3117
CP027624.1_16320001_16321001		141.62	66.1476	-1.41752	3.01382	0.0109904	0.567719		0.133333	0.956783		86.5635	237.399	62.0961	72.0586	43.8967	63.7286
CP027619.1_544001_545001		141.605	48.2427	-2.16624	2.30572	0.0109954	0.567719		0.133333	0.956783		48.0908	189.919	15.885	10.173	46.4292	31.8643
CP027625.1_9302001_9303001		141.603	75.6458	-1.13408	3.46736	0.0109958	0.567719		0.133333	0.956783		145.147	262.326	82.3134	85.6226	110.586	91.7305
CP027624.1_2708001_2709001		141.573	63.0475	-1.56638	2.87957	0.0110053	0.567719		0.133333	0.956783		68.2015	239.773	40.4346	63.5812	46.4292	56.0039
CP027623.1_3662001_3663001		141.548	32.4118	-1.28631	1.72797	0.0110133	0.567719		0.133333	0.956783		44.5933	79.5288	21.6614	27.128	20.26	31.8643
CP027628.1_19617001_19618001		141.546	72.9932	1.54299	3.33159	0.0110142	0.567719		0.133333	0.956783		63.8296	39.1709	205.061	78.8406	153.638	167.046
CP027619.1_7815001_7816001		141.538	62.6135	-1.09176	2.86282	0.0110165	0.567719		0.133333	0.956783		113.669	148.375	63.5401	75.4496	59.0917	47.3136
CP027627.1_18711001_18712001		141.523	56.9252	1.25788	2.6348	0.0110215	0.567719		0.133333	0.956783		41.0958	33.2359	121.304	85.6226	70.91	80.1435
CP027630.1_5851001_5852001		141.505	46.6684	-2.30848	2.25047	0.011027	0.567719		0.266667	0.956783		32.352	202.976	30.326	15.2595	10.9742	38.6234
CP027622.1_875001_876001		141.503	19.9716	2.04516	1.275	0.0110276	0.567719		0.133333	0.956783		13.1157	3.56099	51.9874	21.1937	43.8967	28.002
CP027623.1_15690001_15691001		141.473	52.3651	1.66232	2.45644	0.0110372	0.567719		0.133333	0.956783		32.352	18.9919	103.975	44.0829	68.3775	112.973
CP027623.1_16489001_16490001		141.433	14.8887	-1.90791	1.07877	0.0110499	0.567719		0.133333	0.956783		20.9851	71.2198	7.22047	12.7162	7.5975	20.2773
CP027629.1_14021001_14022001		141.425	62.1248	-1.58683	2.84215	0.0110526	0.567719		0.133333	0.956783		69.0759	232.651	33.2142	61.8857	56.5592	47.3136
CP027630.1_4947001_4948001		141.389	87.9001	-1.23593	4.29909	0.011064	0.567719		0.133333	0.956783		271.932	481.921	166.071	217.024	124.092	132.285
CP027630.1_12813001_12814001		141.346	33.7649	-2.50493	1.77755	0.0110779	0.567719		0.8	1		12.2413	162.619	14.4409	16.955	10.9742	18.3461
CP027628.1_17031001_17032001		141.337	28.4705	1.44945	1.58479	0.0110806	0.567719		0.133333	0.956783		20.1107	10.683	41.8787	33.0622	42.2083	54.0727
CP027624.1_9806001_9807001		141.328	51.0656	2.60347	2.40767	0.0110837	0.567719		0.133333	0.956783		15.7388	11.87	202.173	38.1487	58.2475	45.3825
CP027619.1_26517001_26518001		141.29	93.6443	2.30516	4.98721	0.0110959	0.567719		0.133333	0.956783		112.795	93.7727	839.019	122.076	505.656	580.316
CP027630.1_11531001_11532001		141.248	82.055	-3.66088	3.84951	0.0111093	0.567719		0.533333	1		27.1057	852.264	86.6457	8.47749	29.5458	17.3805
CP027624.1_15003001_15004001		141.247	1.68618	1.42303	0.420543	0.0111095	0.567719		0.133333	0.956783		6.99503	5.93498	18.7732	21.1937	14.3508	16.4149
CP027619.1_27682001_27683001		141.245	1.21813	1.69224	0.377137	0.0111102	0.567719		0.133333	0.956783		7.86941	2.37399	17.3291	19.4982	16.0392	17.3805
CP027620.1_969001_970001		141.236	59.7955	-1.4563	2.74763	0.0111131	0.567719		0.133333	0.956783		80.4428	191.106	36.1024	66.9721	35.455	57.9351
CP027624.1_18088001_18089001		141.192	84.9253	3.63457	4.04977	0.0111274	0.567719		0.133333	0.956783		39.347	4.74799	567.529	49.1694	341.887	170.908
CP027626.1_23121001_23122001		141.171	36.792	-1.68588	1.88889	0.011134	0.567719		0.133333	0.956783		31.4776	125.822	20.2173	22.0415	25.325	28.9675
CP027627.1_19661001_19662001		141.167	99.4432	1.57193	7.45949	0.0111351	0.567719		0.133333	0.956783		958.319	847.516	3760.42	1820.96	2735.94	2422.65
CP027624.1_13720001_13721001		141.132	41.5649	-1.38439	2.06068	0.0111465	0.567719		0.133333	0.956783		52.4627	110.391	23.1055	37.3009	24.4808	38.6234
CP027631.1_1906001_1907001		141.125	20.6049	-2.17749	1.29863	0.0111488	0.567719		0.266667	0.956783		14.8644	100.895	8.66457	9.32524	13.5067	18.3461
CP027632.1_15455001_15456001		141.111	46.9176	2.56155	2.25895	0.0111533	0.567719		0.133333	0.956783		15.7388	9.49597	18.7732	89.0136	52.3383	141.941
CP027619.1_1704001_1705001		141.101	49.4159	-2.92413	2.34771	0.0111567	0.567719		0.10021	0.956783		49.8396	231.464	1.44409	29.6712	5.90917	34.761
CP027629.1_16798001_16799001		141.087	16.1591	-1.72942	1.13075	0.011161	0.567719		0.133333	0.956783		20.1107	71.2198	17.3291	11.0207	10.13	16.4149
CP027623.1_11529001_11530001		141.061	59.8782	-1.1729	2.75095	0.0111693	0.567719		0.133333	0.956783		107.549	141.253	38.9905	56.7992	74.2867	49.2448
CP027627.1_2226001_2227001		141.036	87.0236	-1.9357	4.22076	0.0111774	0.567719		0.266667	0.956783		208.976	658.783	75.0929	225.501	77.6633	73.3844
CP027632.1_2586001_2587001		140.979	89.4027	-1.83037	4.4511	0.011196	0.567719		0.266667	0.956783		174.001	819.028	157.406	189.048	87.7933	123.595
CP027628.1_11834001_11835001		140.979	61.1462	-3.39883	2.80335	0.0111961	0.567719		1	1		7.86941	404.766	14.4409	12.7162	13.5067	36.6922
CP027630.1_5871001_5872001		140.965	27.6353	2.52661	1.55224	0.0112005	0.567719		0.133333	0.956783		10.4925	4.74799	66.4283	14.4117	73.4425	28.9675
CP027628.1_17734001_17735001		140.961	11.3765	-1.5443	0.933333	0.0112017	0.567719		0.133333	0.956783		22.7338	52.2279	8.66457	10.173	18.5717	12.5526
CP027627.1_21961001_21962001		140.942	29.995	-1.94792	1.64362	0.011208	0.567719		0.133333	0.956783		34.1008	106.83	8.66457	20.346	31.2342	10.6214
CP027621.1_2726001_2727001		140.902	87.2193	-1.24354	4.23742	0.011221	0.567719		0.133333	0.956783		296.414	427.319	116.972	124.619	231.302	137.113
CP027621.1_6802001_6803001		140.858	17.6155	-1.36289	1.18529	0.0112354	0.567719		0.133333	0.956783		45.4677	39.1709	18.7732	12.7162	23.6367	10.6214
CP027628.1_3062001_3063001		140.85	82.9656	-2.40579	3.91248	0.0112378	0.567719		0.266667	0.956783		75.1965	697.954	132.857	47.4739	61.6242	51.176
CP027622.1_544001_545001		140.85	38.8891	-1.24854	1.96489	0.0112378	0.567719		0.133333	0.956783		83.0659	61.7238	21.6614	26.2802	42.2083	30.8987
CP027633.1_4695001_4696001		140.821	99.5696	3.26985	7.72585	0.0112471	0.567719		0.133333	0.956783		480.908	262.326	8026.28	746.019	3962.52	1617.35
CP027624.1_6263001_6264001		140.79	55.0567	-2.11557	2.56081	0.0112572	0.567719		0.533333	1		30.6032	251.643	33.2142	27.9757	28.7017	39.589
CP027623.1_4070001_4071001		140.783	98.6421	1.54136	6.54947	0.0112597	0.567719		0.133333	0.956783		686.387	290.814	1493.19	1252.97	1370.08	1576.8
CP027628.1_18198001_18199001		140.764	9.07765	-2.1153	0.830947	0.0112657	0.567719		0.133333	0.956783		20.1107	60.5368	1.44409	7.62974	14.3508	11.587
CP027621.1_4200001_4201001		140.752	54.8829	-3.00907	2.55404	0.0112697	0.567719		0.266667	0.956783		28.8545	301.497	4.33228	46.6262	18.5717	9.65585
CP027621.1_5633001_5634001		140.749	5.6676	-1.58968	0.666546	0.0112706	0.567719		0.133333	0.956783		30.6032	30.8619	2.88819	10.173	12.6625	13.5182
CP027619.1_12040001_12041001		140.65	43.9075	1.28454	2.14735	0.0113031	0.568564		0.133333	0.956783		32.352	18.9919	59.2079	66.9721	54.8708	71.4533
CP027631.1_4275001_4276001		140.621	89.6641	1.74387	4.47736	0.0113126	0.568564		0.133333	0.956783		146.021	58.1628	564.641	267.889	268.445	274.226
CP027621.1_4665001_4666001		140.608	15.172	1.8194	1.09025	0.0113167	0.568564		0.133333	0.956783		13.1157	3.56099	37.5464	21.1937	31.2342	33.7955
CP027619.1_28515001_28516001		140.57	31.173	-1.90505	1.68569	0.0113294	0.568564		0.266667	0.956783		31.4776	111.578	31.7701	18.6505	9.28583	17.3805
CP027628.1_14440001_14441001		140.534	76.9333	-1.49926	3.53875	0.011341	0.568564		0.133333	0.956783		111.046	369.156	67.8724	84.7749	78.5075	107.18
CP027630.1_2661001_2662001		140.534	80.7798	-2.9732	3.76326	0.011341	0.568564		0.8	1		26.2314	739.499	69.3165	55.1037	45.585	25.1052
CP027629.1_6636001_6637001		140.524	47.9436	-2.49714	2.29561	0.0113444	0.568564		0.133333	0.956783		36.7239	216.033	8.66457	8.47749	33.7667	36.6922
CP027632.1_14423001_14424001		140.508	32.6282	-1.65676	1.73622	0.0113495	0.568564		0.133333	0.956783		97.056	40.3579	28.8819	29.6712	18.5717	10.6214
CP027632.1_15207001_15208001		140.508	39.6197	-2.15745	1.9911	0.0113496	0.568564		0.133333	0.956783		136.403	51.0409	2.88819	31.3667	23.6367	24.1396
CP027625.1_8260001_8261001		140.46	87.4406	2.2551	4.25742	0.0113655	0.568708		0.133333	0.956783		105.8	21.3659	480.883	315.363	267.601	163.184
CP027620.1_14088001_14089001		140.447	70.6712	-2.19912	3.21803	0.0113698	0.568708		0.133333	0.956783		76.0709	379.839	75.0929	20.346	72.5983	30.8987
CP027626.1_21974001_21975001		140.404	70.6773	-1.44453	3.21849	0.011384	0.568708		0.133333	0.956783		180.122	195.854	105.419	84.7749	53.1825	33.7955
CP027628.1_8142001_8143001		140.379	61.7333	-2.87108	2.8253	0.011392	0.568708		0.133333	0.956783		185.368	204.163	2.88819	73.7541	6.75333	20.2773
CP027630.1_16505001_16506001		140.376	19.5692	-1.44113	1.26102	0.0113933	0.568708		0.133333	0.956783		48.0908	43.9189	7.22047	16.955	22.7925	19.3117
CP027627.1_25446001_25447001		140.35	78.2219	-1.45329	3.60935	0.0114016	0.568708		0.133333	0.956783		121.539	376.278	79.4252	89.0136	116.495	77.2468
CP027625.1_3623001_3624001		140.328	7.82791	1.45051	0.773785	0.0114091	0.568708		0.133333	0.956783		9.61816	7.12198	31.7701	20.346	23.6367	18.3461
CP027627.1_23560001_23561001		140.32	91.9472	-1.46217	4.75143	0.0114116	0.568708		0.133333	0.956783		280.675	827.337	140.077	231.435	211.886	219.188
CP027624.1_15544001_15545001		140.311	10.8538	-1.85135	0.910558	0.0114147	0.568708		0.133333	0.956783		19.2363	60.5368	17.3291	13.564	6.75333	6.75909
CP027621.1_14587001_14588001		140.267	21.7149	-1.55109	1.34165	0.0114293	0.569081		0.133333	0.956783		24.4826	77.1548	20.2173	16.1072	15.195	17.3805
CP027632.1_8786001_8787001		140.227	54.6616	-1.95359	2.54445	0.0114424	0.569081		0.133333	0.956783		70.8246	197.041	46.211	48.3217	10.13	33.7955
CP027630.1_4313001_4314001		140.206	56.9605	-1.47974	2.63605	0.0114495	0.569081		0.133333	0.956783		66.4528	186.358	34.6583	61.0379	47.2733	36.6922
CP027629.1_5358001_5359001		140.195	57.031	-2.06247	2.63873	0.0114531	0.569081		0.266667	0.956783		69.0759	225.529	17.3291	71.2109	19.4158	30.8987
CP027625.1_1895001_1896001		140.184	15.2011	-2.46422	1.09158	0.0114568	0.569081		0.133333	0.956783		23.6082	80.7158	15.885	6.78199	14.3508	0.965585
CP027622.1_9026001_9027001		140.16	89.0465	-1.70781	4.41163	0.0114648	0.569137		0.266667	0.956783		183.619	752.556	144.409	203.46	105.521	118.767
CP027620.1_12750001_12751001		140.127	85.2438	-2.78257	4.07548	0.0114758	0.56934		0.533333	1		82.1916	842.768	112.639	99.1866	20.26	37.6578
CP027628.1_2655001_2656001		139.964	32.8689	-1.17299	1.74573	0.0115303	0.570726		0.133333	0.956783		46.3421	74.7808	27.4378	22.8892	29.5458	27.0364
CP027628.1_1267001_1268001		139.954	20.825	1.91696	1.30757	0.0115336	0.570726		0.133333	0.956783		9.61816	9.49597	53.4315	15.2595	31.2342	47.3136
CP027627.1_19977001_19978001		139.942	22.471	1.59658	1.36958	0.0115376	0.570726		0.133333	0.956783		11.3669	13.057	57.7638	29.6712	37.9875	24.1396
CP027624.1_458001_459001		139.932	62.8007	-2.07996	2.87	0.0115409	0.570726		0.133333	0.956783		76.9453	270.635	56.3197	68.6676	21.9483	17.3805
CP027632.1_21501001_21502001		139.902	50.5708	-2.01766	2.3898	0.011551	0.570726		0.266667	0.956783		35.8495	208.911	18.7732	24.5847	44.7408	30.8987
CP027623.1_7732001_7733001		139.868	50.3908	-1.86732	2.38324	0.0115625	0.570726		0.133333	0.956783		71.699	162.619	15.885	15.2595	54.8708	40.5546
CP027625.1_13075001_13076001		139.865	52.8672	-2.68402	2.47463	0.0115633	0.570726		0.266667	0.956783		42.8445	254.017	5.77638	54.2559	16.0392	13.5182
CP027632.1_8228001_8229001		139.845	36.2243	-2.44291	1.86812	0.0115701	0.570726		0.266667	0.956783		17.4876	166.18	30.326	13.564	10.9742	13.5182
CP027632.1_15588001_15589001		139.842	87.5099	2.27194	4.26413	0.011571	0.570726		0.133333	0.956783		79.5684	47.4799	641.178	122.924	284.484	187.323
CP027631.1_294001_295001		139.812	96.6179	2.06645	5.63204	0.0115812	0.570726		0.133333	0.956783		244.826	130.57	467.887	1169.89	354.55	1156.77
CP027619.1_646001_647001		139.745	69.5357	-1.54662	3.16904	0.0116037	0.570726		0.133333	0.956783		132.906	242.147	40.4346	115.294	48.9617	50.2104
CP027629.1_2528001_2529001		139.745	84.4208	-1.85836	4.01489	0.0116037	0.570726		0.266667	0.956783		120.664	617.238	67.8724	111.903	83.5725	141.941
CP027630.1_8261001_8262001		139.73	24.4417	1.75788	1.43906	0.0116088	0.570726		0.133333	0.956783		15.7388	7.12198	60.652	23.737	37.1433	38.6234
CP027621.1_4330001_4331001		139.723	93.0523	-1.27261	4.89808	0.0116112	0.570726		0.133333	0.956783		449.43	708.637	171.847	349.272	196.691	239.465
CP027624.1_14417001_14418001		139.712	64.9695	1.05863	2.96287	0.011615	0.570726		0.133333	0.956783		50.7139	54.6018	105.419	123.771	106.365	103.318
CP027620.1_4814001_4815001		139.698	53.4204	1.53933	2.4957	0.0116197	0.570726		0.133333	0.956783		21.8595	35.6099	59.2079	102.578	55.715	114.905
CP027621.1_19519001_19520001		139.649	91.2871	-1.16272	4.66742	0.011636	0.570726		0.133333	0.956783		500.144	451.059	254.161	244.152	131.69	220.153
CP027630.1_6986001_6987001		139.616	99.4785	2.8459	7.51238	0.0116472	0.570726		0.133333	0.956783		703.875	141.253	3506.26	4997.48	2673.48	990.69
CP027633.1_3729001_3730001		139.598	63.4037	1.48932	2.89556	0.0116535	0.570726		0.133333	0.956783		28.8545	49.8539	131.413	61.0379	130.002	118.767
CP027621.1_317001_318001		139.579	84.1679	1.9492	3.99617	0.0116598	0.570726		0.133333	0.956783		60.3321	68.8458	512.653	178.027	162.924	147.734
CP027629.1_3387001_3388001		139.567	39.0447	-2.68265	1.9716	0.0116639	0.570726		0.133333	0.956783		30.6032	176.863	2.88819	6.78199	30.39	22.2084
CP027627.1_19639001_19640001		139.56	23.5919	-2.84546	1.4099	0.0116663	0.570726		0.240327	0.956783		17.4876	124.635	1.44409	3.39099	13.5067	19.3117
CP027621.1_19289001_19290001		139.556	15.7591	-1.68725	1.11385	0.0116676	0.570726		0.133333	0.956783		21.8595	67.6588	7.22047	16.1072	16.8833	13.5182
CP027622.1_898001_899001		139.544	27.2779	-2.78227	1.54058	0.0116718	0.570726		0.10021	0.956783		26.2314	128.196	4.33228	25.4325	1.68833	11.587
CP027619.1_389001_390001		139.528	93.7574	1.55057	5.00576	0.0116772	0.570726		0.133333	0.956783		203.73	128.196	270.046	623.095	410.265	643.079
CP027622.1_11716001_11717001		139.495	23.8594	2.46174	1.41862	0.0116885	0.570769		0.133333	0.956783		9.61816	4.74799	23.1055	18.6505	85.2608	35.7266
CP027632.1_5910001_5911001		139.472	45.2885	1.86035	2.19755	0.0116963	0.570769		0.133333	0.956783		27.9801	9.49597	112.639	47.4739	54.0267	65.6597
CP027630.1_16968001_16969001		139.456	74.7061	1.1356	3.42183	0.0117016	0.570769		0.133333	0.956783		78.6941	60.5368	142.965	154.29	125.781	190.22
CP027619.1_28825001_28826001		139.437	78.4359	1.53772	3.62138	0.0117082	0.570769		0.133333	0.956783		73.4478	53.4149	180.512	122.076	303.9	132.285
CP027629.1_13203001_13204001		139.423	94.8904	1.17651	5.20838	0.0117128	0.570769		0.133333	0.956783		236.957	238.586	626.737	401.833	582.475	539.762
CP027624.1_4162001_4163001		139.347	70.067	-1.37012	3.19237	0.0117387	0.571274		0.133333	0.956783		105.8	256.391	54.8756	73.7541	55.715	94.6273
CP027627.1_20056001_20057001		139.308	59.3105	2.04842	2.72934	0.0117522	0.571274		0.133333	0.956783		31.4776	17.805	192.065	43.2352	79.3517	100.421
CP027624.1_457001_458001		139.255	80.8357	-1.87555	3.76721	0.0117703	0.571274		0.266667	0.956783		144.272	478.36	96.7543	144.965	43.8967	53.1071
CP027633.1_4694001_4695001		139.23	94.2461	3.05135	5.09513	0.011779	0.571274		0.133333	0.956783		76.0709	61.7238	1357.45	119.533	553.773	263.605
CP027622.1_10022001_10023001		139.226	75.0234	-3.34461	3.43686	0.0117804	0.571274		1	1		16.6132	623.173	17.3291	19.4982	20.26	67.5909
CP027627.1_19713001_19714001		139.223	69.2111	1.12806	3.15337	0.0117813	0.571274		0.133333	0.956783		57.709	58.1628	154.518	119.533	135.067	98.4896
CP027632.1_17082001_17083001		139.214	29.3738	1.5413	1.61964	0.0117843	0.571274		0.133333	0.956783		19.2363	10.683	31.7701	46.6262	35.455	62.763
CP027626.1_7949001_7950001		139.208	51.1616	-1.87829	2.41142	0.0117863	0.571274		0.266667	0.956783		42.8445	197.041	40.4346	44.0829	26.1692	19.3117
CP027624.1_6155001_6156001		139.156	27.718	-2.70546	1.55569	0.0118041	0.571274		0.10021	0.956783		27.1057	127.009	2.88819	2.54325	16.8833	23.174
CP027620.1_6362001_6363001		139.151	55.7715	-1.17957	2.58871	0.0118061	0.571274		0.133333	0.956783		85.6891	136.505	56.3197	56.7992	34.6108	48.2792
CP027620.1_2419001_2420001		139.142	18.5711	2.77424	1.22244	0.0118092	0.571274		0.133333	0.956783		9.61816	0	57.7638	34.7577	27.8575	26.0708
CP027629.1_3131001_3132001		139.134	56.8827	1.41356	2.6331	0.0118119	0.571274		0.133333	0.956783		47.2164	20.1789	89.5338	79.6884	81.8842	112.008
CP027629.1_13259001_13260001		139.129	87.4685	-1.45258	4.25993	0.0118134	0.571274		0.133333	0.956783		368.113	415.449	64.9842	216.176	170.522	118.767
CP027620.1_14003001_14004001		139.109	2.41682	1.71244	0.479958	0.0118206	0.571283		0.133333	0.956783		3.49751	8.30898	25.9937	19.4982	17.7275	13.5182
CP027629.1_13401001_13402001		139.032	94.516	-1.62879	5.14086	0.0118469	0.571348		0.266667	0.956783		321.771	1201.24	216.614	342.49	196.691	227.878
CP027623.1_18600001_18601001		139.001	39.1675	-1.96418	1.97598	0.0118578	0.571348		0.533333	1		25.357	154.31	25.9937	26.2802	16.0392	23.174
CP027630.1_12700001_12701001		138.973	33.0999	-1.28128	1.75356	0.0118675	0.571348		0.133333	0.956783		45.4677	80.7158	27.4378	32.2144	18.5717	25.1052
CP027626.1_7147001_7148001		138.972	68.8209	-1.42968	3.13598	0.0118676	0.571348		0.133333	0.956783		87.4378	267.074	62.0961	54.2559	81.04	64.6942
CP027624.1_15891001_15892001		138.967	16.4533	-2.19059	1.1418	0.0118693	0.571348		0.266667	0.956783		13.9901	89.0248	17.3291	11.8685	10.13	5.79351
CP027624.1_16379001_16380001		138.955	65.9749	-1.58418	3.00579	0.0118738	0.571348		0.133333	0.956783		69.9503	268.261	60.652	68.6676	48.1175	47.3136
CP027628.1_18714001_18715001		138.938	94.392	1.5055	5.11847	0.0118796	0.571348		0.133333	0.956783		168.755	200.602	743.709	283.996	454.162	617.009
CP027633.1_19234001_19235001		138.905	19.895	-2.11028	1.27226	0.0118909	0.571348		0.266667	0.956783		15.7388	96.1467	8.66457	17.8027	8.44167	15.4494
CP027633.1_11646001_11647001		138.898	99.4748	-1.59407	7.51005	0.0118932	0.571348		0.133333	0.956783		2411.54	5404.4	1894.65	859.617	1178.46	1245.6
CP027623.1_5768001_5769001		138.885	86.0012	-1.90128	4.13424	0.0118978	0.571348		0.533333	1		110.172	700.328	93.8661	137.335	90.3258	111.042
CP027632.1_23747001_23748001		138.872	73.4819	-2.01358	3.35742	0.0119024	0.571348		0.133333	0.956783		83.0659	400.018	56.3197	74.6019	24.4808	83.0403
CP027622.1_5257001_5258001		138.864	71.1174	-3.24595	3.24167	0.0119053	0.571348		0.10021	0.956783		152.142	398.831	4.33228	88.1659	4.22083	16.4149
CP027623.1_16147001_16148001		138.78	88.5299	4.20434	4.35884	0.0119344	0.571399		0.266667	0.956783		11.3669	27.3009	701.83	14.4117	427.992	273.26
CP027633.1_4340001_4341001		138.712	63.3454	-1.45019	2.89303	0.0119579	0.571399		0.133333	0.956783		69.0759	231.464	57.7638	52.5604	55.715	53.1071
CP027622.1_17690001_17691001		138.698	93.0474	-2.75834	4.89696	0.011963	0.571399		0.133333	0.956783		569.22	1064.74	34.6583	50.8649	345.264	49.2448
CP027619.1_137001_138001		138.69	89.2362	-2.07322	4.43047	0.0119656	0.571399		0.266667	0.956783		132.031	904.491	193.509	111.903	83.5725	104.283
CP027627.1_6434001_6435001		138.682	90.2476	2.24669	4.53565	0.0119685	0.571399		0.133333	0.956783		125.91	29.6749	593.523	187.352	439.811	268.433
CP027620.1_3117001_3118001		138.661	94.1367	-1.17098	5.07718	0.0119758	0.571399		0.133333	0.956783		605.944	663.531	219.502	210.242	377.342	319.608
CP027628.1_13194001_13195001		138.653	16.9688	-1.34243	1.16163	0.0119785	0.571399		0.133333	0.956783		33.2264	49.8539	18.7732	13.564	10.9742	22.2084
CP027633.1_2889001_2890001		138.651	83.4871	-1.2989	3.94686	0.0119792	0.571399		0.133333	0.956783		163.509	438.002	124.192	107.664	131.69	124.56
CP027631.1_7608001_7609001		138.651	21.7453	1.2979	1.34284	0.0119792	0.571399		0.133333	0.956783		17.4876	10.683	31.7701	34.7577	36.2992	37.6578
CP027625.1_8810001_8811001		138.647	62.65	-2.34815	2.86435	0.0119806	0.571399		0.133333	0.956783		230.836	134.131	8.66457	89.8614	21.1042	21.2429
CP027623.1_17571001_17572001		138.631	59.0223	1.75467	2.71735	0.0119862	0.571399		0.133333	0.956783		42.8445	15.431	142.965	63.5812	117.339	76.2812
CP027619.1_16571001_16572001		138.591	93.4741	1.60065	4.96005	0.0120005	0.571399		0.133333	0.956783		161.76	150.749	831.798	300.951	392.537	373.681
CP027619.1_2773001_2774001		138.583	65.936	1.08449	3.00408	0.0120031	0.571399		0.133333	0.956783		60.3321	46.2929	98.1984	121.228	119.872	113.939
CP027625.1_3734001_3735001		138.582	62.3339	-3.50056	2.85108	0.0120036	0.571399		0.8	1		6.12065	426.132	5.77638	17.8027	23.6367	27.0364
CP027630.1_3165001_3166001		138.561	69.5698	1.17566	3.17025	0.0120107	0.571402		0.133333	0.956783		62.9552	51.0409	166.071	105.969	107.209	138.079
CP027623.1_16896001_16897001		138.531	10.5596	-1.79474	0.897643	0.0120213	0.571402		0.133333	0.956783		17.4876	60.5368	15.885	13.564	6.75333	8.69026
CP027632.1_14141001_14142001		138.522	16.0363	-2.09322	1.12655	0.0120245	0.571402		0.10021	0.956783		30.6032	68.8458	4.33228	4.23874	14.3508	22.2084
CP027628.1_18753001_18754001		138.498	47.2203	-2.20126	2.27051	0.0120329	0.571444		0.533333	1		26.2314	207.724	25.9937	29.6712	13.5067	31.8643
CP027632.1_18198001_18199001		138.48	83.385	-1.7932	3.94063	0.0120392	0.571444		0.266667	0.956783		137.277	551.953	62.0961	161.92	89.4817	82.0747
CP027632.1_3351001_3352001		138.36	12.7649	-1.842	0.989683	0.0120816	0.572817		0.133333	0.956783		20.9851	64.0978	4.33228	15.2595	16.0392	9.65585
CP027621.1_19803001_19804001		138.304	9.10926	-1.54671	0.832041	0.0121012	0.572817		0.133333	0.956783		41.0958	27.3009	5.77638	7.62974	16.0392	16.4149
CP027633.1_12246001_12247001		138.301	31.4733	-1.34519	1.69564	0.0121023	0.572817		0.133333	0.956783		39.347	84.2768	21.6614	26.2802	18.5717	29.9331
CP027631.1_3107001_3108001		138.271	63.0621	1.15433	2.88012	0.0121131	0.572817		0.133333	0.956783		41.9702	52.2279	101.087	96.6433	133.378	87.8682
CP027623.1_3085001_3086001		138.256	57.5963	-1.26355	2.66113	0.0121183	0.572817		0.133333	0.956783		101.428	138.879	41.8787	33.9099	75.1308	48.2792
CP027623.1_13661001_13662001		138.251	29.5464	-1.58603	1.62629	0.0121201	0.572817		0.133333	0.956783		27.9801	98.5207	20.2173	18.6505	19.4158	25.1052
CP027629.1_11912001_11913001		138.236	67.0618	-2.52403	3.05552	0.0121254	0.572817		0.533333	1		37.5983	396.457	36.1024	14.4117	37.9875	61.7974
CP027626.1_3240001_3241001		138.213	19.4063	-1.34594	1.25475	0.0121334	0.572817		0.133333	0.956783		35.8495	53.4149	17.3291	15.2595	25.325	11.587
CP027630.1_3517001_3518001		138.169	95.6466	-2.21411	5.36544	0.0121491	0.572817		0.133333	0.956783		774.699	1273.65	132.857	100.882	541.955	105.249
CP027632.1_16153001_16154001		138.158	20.487	-1.74077	1.29448	0.0121531	0.572817		0.133333	0.956783		27.1057	75.9678	24.5496	17.8027	10.9742	8.69026
CP027628.1_9544001_9545001		138.142	92.3204	-1.35688	4.79885	0.0121588	0.572817		0.133333	0.956783		306.032	803.597	197.841	237.37	170.522	259.742
CP027629.1_17295001_17296001		138.108	6.83954	-1.90288	0.726867	0.0121709	0.572817		0.133333	0.956783		18.3619	52.2279	7.22047	13.564	3.37667	12.5526
CP027632.1_16590001_16591001		138.084	47.5522	-1.09917	2.28224	0.0121795	0.572817		0.133333	0.956783		85.6891	87.8378	37.5464	33.0622	37.9875	53.1071
CP027619.1_4440001_4441001		138.075	61.3139	-2.94718	2.80962	0.0121826	0.572817		1	1		11.3669	379.839	24.5496	18.6505	22.7925	34.761
CP027626.1_1521001_1522001		138.063	88.435	1.95629	4.35078	0.0121868	0.572817		0.133333	0.956783		122.413	41.5449	456.334	420.483	245.652	158.356
CP027629.1_9659001_9660001		138.055	26.2154	-2.55666	1.50312	0.0121896	0.572817		0.533333	1		13.1157	131.757	7.22047	13.564	5.90917	21.2429
CP027632.1_17895001_17896001		138.039	96.9547	-3.30276	5.7345	0.0121956	0.572817		0.133333	0.956783		591.08	2561.54	18.7732	460.328	72.5983	84.0059
CP027628.1_12441001_12442001		138.023	37.7755	-1.98213	1.92408	0.0122012	0.572817		0.533333	1		25.357	148.375	27.4378	25.4325	13.5067	21.2429
CP027630.1_12678001_12679001		138.016	25.1322	-1.66663	1.46391	0.0122036	0.572817		0.133333	0.956783		53.3371	60.5368	15.885	26.2802	5.90917	23.174
CP027627.1_4915001_4916001		138.005	71.8674	-1.77771	3.27821	0.0122075	0.572817		0.266667	0.956783		74.3222	357.286	53.4315	61.8857	46.4292	88.8338
CP027626.1_24959001_24960001		137.876	30.4922	1.18128	1.66081	0.0122539	0.573407		0.133333	0.956783		18.3619	20.1789	40.4346	47.4739	46.4292	40.5546
CP027630.1_16828001_16829001		137.83	23.0181	-2.16325	1.38968	0.0122704	0.573407		0.533333	1		13.9901	109.204	15.885	11.8685	16.8833	9.65585
CP027624.1_1689001_1690001		137.741	20.5916	1.44414	1.29811	0.0123021	0.573407		0.133333	0.956783		12.2413	13.057	41.8787	22.0415	43.0525	31.8643
CP027631.1_15478001_15479001		137.734	69.4895	1.13223	3.16736	0.0123047	0.573407		0.133333	0.956783		58.5834	58.1628	167.515	125.467	113.118	107.18
CP027619.1_5654001_5655001		137.733	43.5027	-1.60959	2.1329	0.0123051	0.573407		0.133333	0.956783		41.0958	142.44	20.2173	30.519	38.8317	28.9675
CP027619.1_28912001_28913001		137.732	60.9103	-1.08383	2.79295	0.0123053	0.573407		0.133333	0.956783		100.554	148.375	44.7669	59.3424	65.845	63.7286
CP027627.1_1129001_1130001		137.712	19.5764	-1.79819	1.26128	0.0123128	0.573407		0.133333	0.956783		55.0858	46.2929	5.77638	6.78199	19.4158	25.1052
CP027631.1_1282001_1283001		137.708	40.2239	-1.39682	2.01313	0.0123141	0.573407		0.133333	0.956783		53.3371	104.456	28.8819	33.0622	17.7275	39.589
CP027621.1_3035001_3036001		137.696	73.894	2.20614	3.37632	0.0123183	0.573407		0.133333	0.956783		48.0908	22.5529	249.828	82.2316	71.7542	256.845
CP027627.1_21526001_21527001		137.688	77.5022	-2.19054	3.56975	0.0123215	0.573407		0.533333	1		69.9503	512.783	101.087	49.1694	71.7542	33.7955
CP027623.1_10932001_10933001		137.674	93.3817	1.59326	4.94595	0.0123265	0.573407		0.133333	0.956783		91.8097	219.594	706.162	369.618	411.953	390.096
CP027630.1_16854001_16855001		137.642	32.7534	2.30191	1.74064	0.0123379	0.573407		0.133333	0.956783		12.2413	8.30898	112.639	28.8235	27.8575	40.5546
CP027628.1_15764001_15765001		137.611	71.1502	-1.00411	3.24306	0.0123492	0.573407		0.133333	0.956783		145.147	187.545	77.9811	98.3388	71.7542	83.0403
CP027624.1_18116001_18117001		137.59	37.2187	-2.3444	1.90476	0.0123567	0.573407		0.8	1		14.8644	170.928	17.3291	22.0415	13.5067	19.3117
CP027628.1_433001_434001		137.575	98.5521	4.17991	6.49397	0.0123622	0.573407		0.133333	0.956783		155.639	15.431	3395.07	568.839	1998.99	288.71
CP027625.1_13104001_13105001		137.557	49.163	1.2535	2.33856	0.0123688	0.573407		0.133333	0.956783		34.1008	26.1139	86.6457	85.6226	59.9358	56.9695
CP027630.1_17468001_17469001		137.549	12.7004	1.83337	0.987243	0.0123715	0.573407		0.133333	0.956783		9.61816	5.93498	24.5496	39.8442	13.5067	35.7266
CP027629.1_9872001_9873001		137.542	11.6926	-1.72914	0.946315	0.012374	0.573407		0.133333	0.956783		15.7388	64.0978	12.9968	9.32524	13.5067	11.587
CP027621.1_11236001_11237001		137.521	14.389	-1.39217	1.05719	0.0123816	0.573407		0.133333	0.956783		53.3371	23.7399	12.9968	19.4982	13.5067	12.5526
CP027627.1_20771001_20772001		137.468	35.3684	-1.12651	1.83683	0.0124009	0.573407		0.133333	0.956783		62.9552	64.0978	23.1055	27.128	27.8575	37.6578
CP027631.1_17411001_17412001		137.46	90.272	1.42022	4.53832	0.0124041	0.573407		0.133333	0.956783		139.026	119.887	515.542	278.062	211.886	383.337
CP027623.1_18184001_18185001		137.409	87.0661	-1.60597	4.22394	0.0124225	0.573407		0.266667	0.956783		161.76	637.417	99.6425	111.903	146.885	165.115
CP027619.1_26194001_26195001		137.395	50.7106	-2.8609	2.39391	0.0124276	0.573407		0.266667	0.956783		18.3619	269.448	15.885	8.47749	12.6625	41.5201
CP027621.1_17985001_17986001		137.383	9.0582	-1.56787	0.82984	0.012432	0.573407		0.133333	0.956783		20.1107	49.8539	5.77638	12.7162	14.3508	12.5526
CP027628.1_15172001_15173001		137.369	77.749	-2.69826	3.58307	0.0124372	0.573407		0.133333	0.956783		120.664	525.84	49.0992	16.1072	14.3508	119.732
CP027622.1_16787001_16788001		137.349	21.8571	-2.17723	1.34684	0.0124445	0.573407		0.133333	0.956783		48.9652	70.0328	1.44409	9.32524	27.8575	11.587
CP027633.1_2116001_2117001		137.316	55.1686	-1.96681	2.56588	0.0124565	0.573407		0.266667	0.956783		38.4726	235.025	44.7669	38.1487	21.1042	35.7266
CP027633.1_11647001_11648001		137.298	99.7131	-1.87386	8.10461	0.0124631	0.573407		0.133333	0.956783		2960.65	9736.93	2761.11	1119.88	1408.07	1640.53
CP027626.1_20471001_20472001		137.288	21.6395	-1.72517	1.33869	0.0124667	0.573407		0.133333	0.956783		20.1107	86.6508	12.9968	15.2595	18.5717	16.4149
CP027622.1_18006001_18007001		137.285	18.396	-2.37223	1.21549	0.0124679	0.573407		0.266667	0.956783		13.1157	99.7077	18.7732	11.8685	8.44167	4.82792
CP027633.1_1375001_1376001		137.276	89.4246	1.84171	4.45315	0.0124709	0.573407		0.133333	0.956783		79.5684	110.391	446.225	115.294	434.746	365.957
CP027630.1_3107001_3108001		137.25	70.8693	-3.89327	3.22837	0.0124807	0.573407		1	1		5.24627	576.88	31.7701	3.39099	22.7925	21.2429
CP027624.1_16915001_16916001		137.188	20.3484	2.2047	1.2897	0.0125032	0.573407		0.133333	0.956783		9.61816	5.93498	77.9811	23.737	25.325	23.174
CP027627.1_25313001_25314001		137.181	97.227	1.5417	5.83614	0.0125059	0.573407		0.133333	0.956783		306.907	288.44	535.759	1364.03	652.541	914.409
CP027628.1_1090001_1091001		137.162	22.2303	-1.53006	1.36035	0.0125127	0.573407		0.133333	0.956783		47.2164	54.6018	7.22047	19.4982	14.3508	28.002
CP027630.1_4721001_4722001		137.16	86.0753	-3.7789	4.14011	0.0125136	0.573407		0.266667	0.956783		35.8495	1056.43	11.5528	14.4117	17.7275	113.939
CP027628.1_19464001_19465001		137.148	88.3803	-2.61902	4.34707	0.0125178	0.573407		0.266667	0.956783		87.4378	1000.64	183.4	61.0379	54.8708	56.9695
CP027625.1_1023001_1024001		137.145	69.1358	2.72863	3.14928	0.0125192	0.573407		0.133333	0.956783		17.4876	26.1139	76.537	229.74	30.39	239.465
CP027632.1_23618001_23619001		137.133	94.505	1.99745	5.13822	0.0125236	0.573407		0.133333	0.956783		125.036	153.123	207.95	996.105	402.667	613.146
CP027624.1_2839001_2840001		137.113	4.9321	1.45124	0.625331	0.0125308	0.573407		0.133333	0.956783		7.86941	7.12198	21.6614	27.9757	15.195	18.3461
CP027626.1_7315001_7316001		137.104	60.9541	-1.39322	2.79475	0.012534	0.573407		0.133333	0.956783		96.1816	179.237	31.7701	81.3839	46.4292	48.2792
CP027620.1_15183001_15184001		137.079	3.04655	1.41916	0.520443	0.0125432	0.573407		0.133333	0.956783		6.99503	7.12198	24.5496	16.1072	15.195	21.2429
CP027627.1_3159001_3160001		137.071	38.2047	1.37397	1.94029	0.0125464	0.573407		0.133333	0.956783		25.357	16.618	60.652	60.1902	63.3125	35.7266
CP027631.1_16622001_16623001		137.067	9.38887	-1.42731	0.844718	0.0125478	0.573407		0.133333	0.956783		24.4826	42.7319	18.7732	13.564	9.28583	8.69026
CP027630.1_1085001_1086001		137.063	75.1109	-1.44987	3.44168	0.0125491	0.573407		0.133333	0.956783		114.544	327.611	59.2079	110.207	66.6892	85.937
CP027627.1_21971001_21972001		137.054	35.1897	-1.59446	1.83038	0.0125526	0.573407		0.133333	0.956783		69.0759	77.1548	8.66457	28.8235	37.9875	19.3117
CP027621.1_15655001_15656001		137.041	37.4157	-1.37052	1.91218	0.0125572	0.573407		0.133333	0.956783		40.2214	105.643	27.4378	32.2144	26.1692	26.0708
CP027632.1_18010001_18011001		137.021	5.57399	1.39815	0.661527	0.0125645	0.573407		0.133333	0.956783		8.74378	7.12198	23.1055	26.2802	20.26	15.4494
CP027624.1_15463001_15464001		137.007	69.7558	-1.40716	3.17935	0.0125699	0.573407		0.133333	0.956783		90.061	273.009	64.9842	64.4289	85.2608	57.9351
CP027625.1_4577001_4578001		136.97	92.239	3.23535	4.78883	0.0125834	0.573407		0.266667	0.956783		67.3271	30.8619	1019.53	59.3424	449.097	338.92
CP027630.1_1590001_1591001		136.957	28.7574	2.02799	1.59655	0.0125885	0.573407		0.133333	0.956783		11.3669	10.683	37.5464	85.6226	20.26	37.6578
CP027620.1_15346001_15347001		136.945	58.6321	-1.0393	2.70141	0.0125928	0.573407		0.133333	0.956783		104.925	124.635	46.211	57.6469	68.3775	50.2104
CP027630.1_17626001_17627001		136.928	33.1267	2.11978	1.75438	0.012599	0.573407		0.133333	0.956783		14.8644	8.30898	75.0929	33.0622	21.1042	78.2123
CP027624.1_18086001_18087001		136.917	95.4581	3.04353	5.31625	0.0126032	0.573407		0.133333	0.956783		96.1816	65.2848	1461.42	114.446	758.062	339.886
CP027632.1_7315001_7316001		136.911	16.7597	-1.85646	1.15454	0.0126053	0.573407		0.266667	0.956783		22.7338	73.5938	8.66457	7.62974	22.7925	12.5526
CP027629.1_14658001_14659001		136.897	45.0709	1.4064	2.18924	0.0126104	0.573407		0.133333	0.956783		31.4776	17.805	73.6488	55.1037	48.9617	86.9026
CP027619.1_27887001_27888001		136.853	70.6299	-1.18508	3.21638	0.0126267	0.573833		0.133333	0.956783		120.664	226.716	59.2079	93.2524	65.845	85.937
CP027625.1_7287001_7288001		136.754	39.7887	2.21448	1.99717	0.0126637	0.574635		0.133333	0.956783		16.6132	9.49597	102.531	25.4325	86.9492	33.7955
CP027633.1_8161001_8162001		136.75	65.7281	1.05802	2.99433	0.0126651	0.574635		0.133333	0.956783		57.709	49.8539	98.1984	126.315	107.209	116.836
CP027627.1_15002001_15003001		136.733	72.2492	-1.06995	3.29765	0.0126713	0.574635		0.133333	0.956783		139.026	214.846	64.9842	94.1001	93.7025	83.0403
CP027633.1_19878001_19879001		136.711	91.8597	1.17277	4.73956	0.0126795	0.574635		0.133333	0.956783		211.6	131.757	387.017	358.598	345.264	459.618
CP027629.1_390001_391001		136.707	72.9385	-1.00225	3.32924	0.0126812	0.574635		0.133333	0.956783		150.393	202.976	75.0929	92.4046	101.3	83.0403
CP027629.1_17212001_17213001		136.679	19.1461	-1.60697	1.24522	0.0126917	0.574635		0.133333	0.956783		33.2264	62.9108	5.77638	16.1072	22.7925	16.4149
CP027623.1_3957001_3958001		136.66	90.9078	1.14806	4.61807	0.0126987	0.574635		0.133333	0.956783		197.61	122.261	381.241	369.618	307.277	362.094
CP027632.1_23194001_23195001		136.656	70.597	1.67356	3.21492	0.0127003	0.574635		0.133333	0.956783		46.3421	41.5449	76.537	189.896	85.2608	209.532
CP027631.1_11428001_11429001		136.554	45.2156	-1.28861	2.19487	0.0127384	0.575697		0.133333	0.956783		50.7139	123.448	33.2142	36.4532	37.1433	34.761
CP027631.1_2994001_2995001		136.539	89.5717	1.26209	4.46673	0.0127437	0.575697		0.133333	0.956783		179.248	90.2117	300.372	377.248	336.822	280.985
CP027622.1_5747001_5748001		136.537	31.6727	1.85362	1.70213	0.0127447	0.575697		0.133333	0.956783		20.1107	5.93498	72.2047	42.3874	49.8058	30.8987
CP027620.1_1521001_1522001		136.482	18.5553	-2.14466	1.22192	0.0127654	0.575755		0.533333	1		14.8644	93.7727	8.66457	6.78199	16.8833	15.4494
CP027627.1_2481001_2482001		136.474	58.7099	-1.73999	2.70436	0.0127683	0.575755		0.133333	0.956783		70.8246	213.659	63.5401	31.3667	21.1042	55.0383
CP027625.1_9294001_9295001		136.429	86.7391	-1.65024	4.1969	0.0127853	0.575755		0.266667	0.956783		143.398	650.474	103.975	147.508	142.664	110.077
CP027625.1_13273001_13274001		136.427	98.4354	-4.58643	6.41923	0.0127859	0.575755		0.266667	0.956783		376.857	5254.83	10.1087	405.224	33.7667	16.4149
CP027631.1_14796001_14797001		136.404	24.466	-2.26205	1.43957	0.0127946	0.575755		0.533333	1		13.1157	117.513	11.5528	16.955	8.44167	16.4149
CP027623.1_32001_33001		136.403	49.8572	-1.80634	2.36393	0.0127951	0.575755		0.266667	0.956783		36.7239	191.106	40.4346	33.0622	23.6367	32.8299
CP027633.1_6134001_6135001		136.388	28.4754	-1.74676	1.58493	0.0128006	0.575755		0.133333	0.956783		43.7189	84.2768	5.77638	15.2595	26.1692	27.0364
CP027626.1_21642001_21643001		136.384	61.4416	1.34327	2.81414	0.012802	0.575755		0.133333	0.956783		55.0858	24.9269	119.86	85.6226	93.7025	111.042
CP027623.1_6280001_6281001		136.246	51.8448	-1.3267	2.43694	0.0128542	0.577094		0.133333	0.956783		125.036	83.0898	41.8787	64.4289	29.5458	29.9331
CP027632.1_3455001_3456001		136.221	50.1185	-2.86485	2.37316	0.0128636	0.577094		0.266667	0.956783		27.1057	256.391	15.885	5.08649	10.9742	45.3825
CP027633.1_6705001_6706001		136.204	31.9268	-2.6923	1.71041	0.0128703	0.577094		0.8	1		8.74378	163.806	7.22047	14.4117	11.8183	18.3461
CP027627.1_8077001_8078001		136.197	56.7709	-1.88495	2.62875	0.0128727	0.577094		0.533333	1		44.5933	236.212	23.1055	46.6262	31.2342	49.2448
CP027628.1_12751001_12752001		136.183	47.6774	-2.4604	2.28694	0.0128781	0.577094		0.533333	1		27.9801	220.781	30.326	16.1072	7.5975	36.6922
CP027627.1_17317001_17318001		136.163	25.8227	-1.17168	1.48956	0.0128855	0.577094		0.133333	0.956783		37.5983	62.9108	20.2173	22.0415	21.1042	25.1052
CP027632.1_14473001_14474001		136.154	6.15631	1.36114	0.691409	0.0128891	0.577094		0.133333	0.956783		10.4925	5.93498	21.6614	24.5847	21.1042	19.3117
CP027619.1_4581001_4582001		136.138	93.7586	3.45982	5.00598	0.0128951	0.577094		0.133333	0.956783		41.0958	58.1628	1513.41	98.3388	284.484	292.572
CP027619.1_5981001_5982001		136.118	99.3557	1.66979	7.31333	0.0129029	0.577094		0.133333	0.956783		947.826	591.124	3377.74	2918.8	1469.69	2030.62
CP027633.1_4050001_4051001		136.071	85.7155	-1.96837	4.11354	0.0129207	0.577094		0.133333	0.956783		450.305	359.66	49.0992	231.435	87.7933	43.4513
CP027632.1_756001_757001		136.043	11.6452	-1.91304	0.944197	0.0129312	0.577094		0.133333	0.956783		36.7239	45.1059	23.1055	11.8685	3.37667	6.75909
CP027632.1_13325001_13326001		136.04	51.6029	-2.83304	2.42808	0.0129324	0.577094		0.10021	0.956783		128.534	163.806	2.88819	56.7992	3.37667	16.4149
CP027622.1_17544001_17545001		136.023	6.85899	1.28166	0.727636	0.012939	0.577094		0.133333	0.956783		9.61816	8.30898	18.7732	21.1937	21.9483	26.0708
CP027632.1_14142001_14143001		135.997	32.6416	-2.06331	1.73643	0.0129489	0.577094		0.133333	0.956783		31.4776	123.448	5.77638	13.564	22.7925	29.9331
CP027627.1_449001_450001		135.996	46.1444	1.8879	2.23207	0.0129494	0.577094		0.133333	0.956783		27.1057	10.683	66.4283	36.4532	117.339	64.6942
CP027632.1_3973001_3974001		135.958	88.8471	-1.51076	4.39167	0.0129639	0.577094		0.133333	0.956783		595.452	276.57	213.726	163.615	70.91	165.115
CP027629.1_16788001_16789001		135.954	33.6847	-1.23896	1.7749	0.0129654	0.577094		0.133333	0.956783		76.9453	48.6669	17.3291	32.2144	26.1692	29.9331
CP027627.1_20055001_20056001		135.943	98.3624	2.07302	6.36713	0.0129696	0.577094		0.133333	0.956783		198.484	426.132	2348.1	567.144	1276.38	1064.07
CP027633.1_11717001_11718001		135.932	47.0623	2.5195	2.26499	0.0129736	0.577094		0.133333	0.956783		20.9851	4.74799	142.965	26.2802	74.2867	64.6942
CP027626.1_22178001_22179001		135.929	89.7966	2.08462	4.49158	0.012975	0.577094		0.133333	0.956783		84.8147	83.0898	727.823	167.006	347.797	186.358
CP027626.1_22528001_22529001		135.918	32.3997	-1.39843	1.72753	0.0129791	0.577094		0.133333	0.956783		34.9751	93.7727	23.1055	25.4325	20.26	28.002
CP027621.1_10263001_10264001		135.889	43.5343	1.23175	2.13371	0.0129903	0.577278		0.133333	0.956783		20.9851	32.0489	72.2047	53.4082	55.715	67.5909
CP027623.1_5291001_5292001		135.797	21.6067	1.33241	1.3375	0.0130256	0.578155		0.133333	0.956783		15.7388	11.87	30.326	41.5397	27.0133	41.5201
CP027625.1_11364001_11365001		135.792	55.4591	2.05389	2.57719	0.0130275	0.578155		0.133333	0.956783		34.1008	9.49597	75.0929	129.706	43.0525	121.664
CP027628.1_1990001_1991001		135.775	66.8843	-2.01666	3.04763	0.0130341	0.578155		0.266667	0.956783		51.5883	337.107	67.8724	49.1694	27.0133	48.2792
CP027619.1_1062001_1063001		135.764	70.5156	-1.54501	3.21142	0.0130381	0.578155		0.133333	0.956783		155.639	230.277	50.5433	37.3009	124.092	51.176
CP027630.1_3571001_3572001		135.687	91.8098	1.44163	4.73191	0.0130677	0.578751		0.133333	0.956783		205.479	86.6508	346.583	534.082	366.368	343.748
CP027632.1_5985001_5986001		135.674	58.8497	-1.08732	2.71024	0.0130729	0.578751		0.133333	0.956783		120.664	113.952	38.9905	71.2109	57.4033	52.1416
CP027632.1_19874001_19875001		135.637	40.9655	-1.37938	2.03935	0.013087	0.578751		0.133333	0.956783		56.8346	103.269	15.885	33.0622	33.7667	38.6234
CP027625.1_11111001_11112001		135.625	17.7031	-1.22594	1.18889	0.0130916	0.578751		0.133333	0.956783		33.2264	48.6669	12.9968	18.6505	15.195	22.2084
CP027630.1_189001_190001		135.613	53.4933	-1.93428	2.49847	0.0130964	0.578751		0.266667	0.956783		35.8495	223.155	33.2142	45.7784	23.6367	31.8643
CP027620.1_1385001_1386001		135.594	89.0137	-2.25313	4.4076	0.0131038	0.578751		0.133333	0.956783		548.235	510.409	112.639	228.044	85.2608	17.3805
CP027626.1_7623001_7624001		135.591	70.5411	-1.80908	3.21272	0.0131049	0.578751		0.133333	0.956783		109.297	305.058	108.307	63.5812	31.2342	34.761
CP027623.1_15487001_15488001		135.583	98.7843	-1.60893	6.66632	0.0131079	0.578751		0.133333	0.956783		1191.78	3178.78	610.852	1003.73	425.46	824.609
CP027629.1_11319001_11320001		135.532	27.859	-1.42823	1.56189	0.0131279	0.579325		0.133333	0.956783		29.7289	85.4638	23.1055	18.6505	21.9483	21.2429
CP027627.1_4060001_4061001		135.442	53.5286	-1.30446	2.49974	0.0131625	0.579431		0.133333	0.956783		62.0809	155.497	37.5464	52.5604	41.3642	43.4513
CP027621.1_2185001_2186001		135.42	55.2731	-2.52775	2.56959	0.0131711	0.579431		0.266667	0.956783		37.5983	270.635	31.7701	18.6505	48.9617	6.75909
CP027619.1_13476001_13477001		135.416	50.6717	-3.17233	2.39292	0.0131727	0.579431		1	1		5.24627	295.562	12.9968	11.8685	18.5717	22.2084
CP027619.1_5420001_5421001		135.387	77.3174	-1.98119	3.55973	0.0131839	0.579431		0.266667	0.956783		115.418	436.815	85.2016	120.38	31.2342	42.4857
CP027626.1_23347001_23348001		135.378	78.1794	1.80498	3.60727	0.0131876	0.579431		0.133333	0.956783		76.9453	29.6749	307.592	101.73	188.249	155.459
CP027626.1_24425001_24426001		135.375	31.8769	2.93074	1.70854	0.0131888	0.579431		0.133333	0.956783		10.4925	2.37399	20.2173	37.3009	27.8575	121.664
CP027624.1_18273001_18274001		135.363	90.4798	1.59664	4.56553	0.0131933	0.579431		0.133333	0.956783		173.127	64.0978	514.098	263.65	360.459	303.194
CP027619.1_5130001_5131001		135.314	14.8437	-1.92783	1.07658	0.0132127	0.579431		0.10021	0.956783		38.4726	53.4149	2.88819	5.93424	20.26	17.3805
CP027629.1_13823001_13824001		135.309	81.514	3.23479	3.81173	0.0132144	0.579431		0.266667	0.956783		19.2363	30.8619	529.983	201.764	27.0133	186.358
CP027628.1_14915001_14916001		135.296	85.4456	-1.31051	4.09295	0.0132194	0.579431		0.133333	0.956783		194.986	473.612	115.528	184.809	121.56	115.87
CP027631.1_3176001_3177001		135.285	98.8427	1.32775	6.72196	0.0132239	0.579431		0.133333	0.956783		610.316	638.604	2026.06	1400.48	1194.5	1650.18
CP027622.1_2254001_2255001		135.285	85.0469	-1.11675	4.06073	0.013224	0.579431		0.133333	0.956783		208.102	405.953	122.748	161.072	138.443	142.907
CP027623.1_19908001_19909001		135.281	56.6092	-1.74331	2.62272	0.0132255	0.579431		0.133333	0.956783		204.605	61.7238	59.2079	23.737	52.3383	25.1052
CP027626.1_22287001_22288001		135.255	66.9803	2.0006	3.0524	0.0132358	0.579431		0.133333	0.956783		13.9901	51.0409	112.639	62.7334	162.924	176.702
CP027621.1_19826001_19827001		135.254	71.9027	-1.22573	3.28011	0.013236	0.579431		0.133333	0.956783		115.418	252.83	64.9842	100.882	74.2867	73.3844
CP027625.1_10530001_10531001		135.166	52.8417	3.07584	2.4737	0.0132703	0.580013		0.133333	0.956783		5.24627	16.618	46.211	107.664	19.4158	188.289
CP027632.1_8227001_8228001		135.141	50.8297	-2.58721	2.39905	0.0132803	0.580013		0.266667	0.956783		23.6082	251.643	46.211	20.346	10.13	16.4149
CP027623.1_18183001_18184001		135.132	96.0344	-1.50388	5.45859	0.0132837	0.580013		0.133333	0.956783		473.913	1360.3	248.384	233.131	426.304	384.303
CP027627.1_18885001_18886001		135.127	97.7923	1.52453	6.06192	0.0132856	0.580013		0.133333	0.956783		489.652	213.659	1325.68	901.157	765.659	1059.25
CP027622.1_2932001_2933001		135.118	79.4182	1.40843	3.67767	0.0132894	0.580013		0.133333	0.956783		90.061	52.2279	161.739	116.989	231.302	248.155
CP027631.1_16783001_16784001		135.101	33.3248	-1.99268	1.76175	0.0132961	0.580013		0.266667	0.956783		24.4826	130.57	17.3291	12.7162	15.195	31.8643
CP027623.1_18384001_18385001		135.075	35.6444	-1.59736	1.84733	0.0133064	0.580013		0.133333	0.956783		63.8296	84.2768	17.3291	42.3874	10.9742	26.0708
CP027631.1_249001_250001		135.067	36.1051	-1.66591	1.86404	0.0133092	0.580013		0.133333	0.956783		32.352	121.074	31.7701	27.128	21.1042	16.4149
CP027622.1_3976001_3977001		135.029	7.79751	-1.43569	0.772518	0.0133245	0.580013		0.133333	0.956783		34.9751	28.4879	5.77638	8.47749	15.195	16.4149
CP027633.1_624001_625001		135.027	83.8409	-1.74208	3.97229	0.0133252	0.580013		0.266667	0.956783		123.287	572.132	76.537	144.965	77.6633	114.905
CP027625.1_13937001_13938001		135.023	73.1853	1.39313	3.34163	0.0133268	0.580013		0.133333	0.956783		75.1965	37.9839	186.288	96.6433	173.898	141.941
CP027631.1_1929001_1930001		134.98	56.569	-1.41892	2.62131	0.0133437	0.580442		0.133333	0.956783		62.9552	182.797	34.6583	55.9514	40.52	51.176
CP027632.1_19937001_19938001		134.953	58.6114	-1.22672	2.70078	0.0133545	0.580462		0.133333	0.956783		118.041	125.822	62.0961	68.6676	29.5458	48.2792
CP027624.1_7265001_7266001		134.917	19.6494	-1.73471	1.26403	0.0133684	0.580462		0.266667	0.956783		22.7338	78.3418	12.9968	9.32524	14.3508	23.174
CP027633.1_11987001_11988001		134.909	52.3214	-1.43125	2.45515	0.0133717	0.580462		0.133333	0.956783		57.709	161.432	31.7701	39.8442	34.6108	55.0383
CP027625.1_1906001_1907001		134.904	59.522	-1.49395	2.7369	0.0133737	0.580462		0.266667	0.956783		63.8296	208.911	38.9905	64.4289	48.1175	40.5546
CP027632.1_19498001_19499001		134.889	73.8186	-1.06966	3.37321	0.0133795	0.580462		0.133333	0.956783		148.644	224.342	102.531	89.8614	97.0792	65.6597
CP027628.1_18616001_18617001		134.854	9.27824	-1.55117	0.839101	0.0133933	0.580756		0.133333	0.956783		48.0908	20.1789	12.9968	13.564	14.3508	5.79351
CP027628.1_18814001_18815001		134.785	80.8636	2.53884	3.76899	0.013421	0.581649		0.133333	0.956783		21.8595	54.6018	54.8756	427.265	158.703	240.431
CP027633.1_47001_48001		134.747	25.8981	-1.26985	1.49243	0.013436	0.581866		0.133333	0.956783		34.1008	70.0328	18.7732	20.346	20.26	26.0708
CP027621.1_4119001_4120001		134.726	45.4527	-1.48947	2.2042	0.0134445	0.581866		0.133333	0.956783		42.8445	143.627	34.6583	38.1487	32.0783	27.0364
CP027627.1_25431001_25432001		134.719	23.5141	-2.36167	1.40757	0.0134472	0.581866		0.10021	0.956783		87.4378	40.3579	1.44409	28.8235	5.90917	11.587
CP027630.1_17433001_17434001		134.683	88.6028	1.10601	4.3681	0.0134613	0.58217		0.133333	0.956783		122.413	153.123	349.471	245.847	334.29	256.845
CP027619.1_4955001_4956001		134.633	57.978	-1.50892	2.67586	0.0134816	0.582529		0.133333	0.956783		83.9403	178.05	25.9937	45.7784	35.455	75.3156
CP027619.1_9038001_9039001		134.612	5.9387	-1.15231	0.680064	0.0134899	0.582529		0.133333	0.956783		27.9801	26.1139	10.1087	10.173	14.3508	13.5182
CP027623.1_17610001_17611001		134.608	32.3571	-1.7593	1.72592	0.0134916	0.582529		0.133333	0.956783		28.8545	113.952	11.5528	24.5847	27.8575	18.3461
CP027621.1_19301001_19302001		134.584	71.7033	-2.34434	3.27148	0.0135009	0.582529		0.133333	0.956783		107.549	381.026	5.77638	56.7992	50.65	76.2812
CP027627.1_6509001_6510001		134.574	79.5069	-0.94494	3.68257	0.013505	0.582529		0.133333	0.956783		206.353	237.399	106.863	109.36	135.067	109.111
CP027619.1_1272001_1273001		134.518	36.7385	-1.10174	1.88685	0.0135274	0.582636		0.133333	0.956783		66.4528	64.0978	31.7701	23.737	37.9875	28.002
CP027624.1_2332001_2333001		134.509	97.0458	2.08072	5.76441	0.0135309	0.582636		0.133333	0.956783		296.414	111.578	1576.95	439.134	856.829	588.041
CP027625.1_14746001_14747001		134.502	3.79785	1.51907	0.564467	0.0135339	0.582636		0.133333	0.956783		8.74378	4.74799	24.5496	19.4982	22.7925	13.5182
CP027622.1_1101001_1102001		134.497	49.0183	-1.15239	2.33304	0.0135358	0.582636		0.133333	0.956783		63.8296	119.887	46.211	43.2352	39.6758	35.7266
CP027630.1_12787001_12788001		134.425	59.0989	-1.83748	2.72048	0.013565	0.582847		0.133333	0.956783		108.423	186.358	40.4346	62.7334	10.13	51.176
CP027619.1_3000001_3001001		134.424	22.2644	-2.44386	1.36165	0.0135653	0.582847		0.266667	0.956783		16.6132	110.391	23.1055	13.564	4.22083	6.75909
CP027624.1_16489001_16490001		134.415	60.3633	-1.66307	2.77122	0.0135688	0.582847		0.133333	0.956783		95.3072	197.041	44.7669	77.9929	18.5717	42.4857
CP027633.1_1718001_1719001		134.375	89.1304	2.13004	4.41998	0.0135849	0.582847		0.133333	0.956783		87.4378	67.6588	687.389	116.142	291.237	269.398
CP027619.1_4541001_4542001		134.367	63.2676	-1.31886	2.88926	0.013588	0.582847		0.133333	0.956783		108.423	179.237	36.1024	43.2352	65.845	84.0059
CP027629.1_12906001_12907001		134.352	80.7421	2.76103	3.76046	0.0135944	0.582847		0.266667	0.956783		36.7239	28.4879	181.956	34.7577	449.097	223.05
CP027630.1_1591001_1592001		134.299	29.4881	2.50136	1.62447	0.0136155	0.582847		0.133333	0.956783		10.4925	5.93498	46.211	95.7956	13.5067	35.7266
CP027629.1_17156001_17157001		134.299	33.9728	-1.64641	1.7849	0.0136156	0.582847		0.133333	0.956783		104.051	37.9839	18.7732	11.8685	25.325	34.761
CP027631.1_2077001_2078001		134.296	99.1223	-2.48625	6.98842	0.0136168	0.582847		0.8	1		557.853	6111.85	594.967	561.21	277.731	946.273
CP027632.1_22595001_22596001		134.284	24.8149	-1.93124	1.45258	0.0136218	0.582847		0.133333	0.956783		59.4577	61.7238	2.88819	12.7162	31.2342	14.4838
CP027622.1_12167001_12168001		134.277	53.5249	-1.79506	2.49943	0.0136244	0.582847		0.133333	0.956783		166.132	81.9028	25.9937	66.9721	13.5067	35.7266
CP027628.1_19532001_19533001		134.231	85.7143	2.35094	4.11347	0.0136431	0.582847		0.133333	0.956783		82.1916	26.1139	479.439	345.034	202.6	89.7994
CP027623.1_16312001_16313001		134.196	67.2976	-1.28767	3.06577	0.0136572	0.582847		0.133333	0.956783		92.6841	230.277	62.0961	74.6019	50.65	76.2812
CP027624.1_3969001_3970001		134.192	0.272317	2.58849	0.231593	0.0136591	0.582847		0.10021	0.956783		0	5.93498	18.7732	16.955	14.3508	16.4149
CP027628.1_14479001_14480001		134.167	76.5236	1.956	3.51699	0.0136689	0.582847		0.133333	0.956783		38.4726	53.4149	62.0961	274.671	125.781	248.155
CP027619.1_3867001_3868001		134.144	22.6303	-1.28462	1.37523	0.0136783	0.582847		0.133333	0.956783		44.5933	51.0409	10.1087	24.5847	21.1042	21.2429
CP027632.1_21555001_21556001		134.124	48.0008	-1.45381	2.29767	0.0136863	0.582847		0.133333	0.956783		83.9403	112.765	15.885	30.519	55.715	39.589
CP027625.1_275001_276001		134.115	70.2165	-2.80215	3.19837	0.0136901	0.582847		0.133333	0.956783		114.544	388.148	11.5528	79.6884	4.22083	46.3481
CP027619.1_19900001_19901001		134.094	20.5296	-1.88523	1.29557	0.0136986	0.582847		0.133333	0.956783		28.8545	78.3418	14.4409	19.4982	4.22083	19.3117
CP027632.1_23406001_23407001		134.079	62.746	2.0693	2.86792	0.0137049	0.582847		0.133333	0.956783		43.7189	9.49597	170.403	69.5154	78.5075	139.044
CP027621.1_12276001_12277001		134.05	38.7092	-2.21028	1.95802	0.0137165	0.582847		0.266667	0.956783		20.9851	166.18	33.2142	20.346	15.195	12.5526
CP027621.1_14868001_14869001		134.045	54.0343	-1.1196	2.51912	0.0137185	0.582847		0.133333	0.956783		90.9354	116.326	34.6583	48.3217	43.0525	63.7286
CP027627.1_6131001_6132001		134.039	34.0907	-1.29791	1.78951	0.0137209	0.582847		0.133333	0.956783		40.2214	90.2117	25.9937	32.2144	21.9483	25.1052
CP027626.1_14987001_14988001		134.028	27.7642	-1.9668	1.55839	0.0137254	0.582847		0.133333	0.956783		34.9751	97.3337	21.6614	17.8027	4.22083	24.1396
CP027630.1_14429001_14430001		134.02	73.4393	1.627	3.35524	0.0137288	0.582847		0.133333	0.956783		74.3222	24.9269	215.17	155.138	102.988	146.769
CP027625.1_5677001_5678001		134.018	50.5428	-1.11318	2.38876	0.0137296	0.582847		0.133333	0.956783		76.9453	111.578	41.8787	56.7992	36.2992	38.6234
CP027622.1_2312001_2313001		134.012	91.7636	-2.36167	4.72469	0.0137321	0.582847		0.133333	0.956783		549.984	801.223	38.9905	250.086	200.912	32.8299
CP027625.1_3904001_3905001		133.979	85.4639	-1.1677	4.09451	0.0137454	0.583111		0.133333	0.956783		379.48	258.765	132.857	191.591	92.0142	151.597
CP027622.1_17618001_17619001		133.953	50.4626	-1.70085	2.38534	0.013756	0.583231		0.266667	0.956783		40.2214	185.171	24.5496	38.1487	41.3642	32.8299
CP027625.1_13938001_13939001		133.924	88.8775	1.1854	4.39485	0.0137679	0.583231		0.133333	0.956783		170.504	97.3337	323.477	244.999	343.576	308.987
CP027625.1_3733001_3734001		133.92	54.7589	-3.53832	2.54927	0.0137695	0.583231		0.8	1		10.4925	340.668	0	18.6505	16.0392	23.174
CP027626.1_986001_987001		133.868	36.9294	-1.22396	1.89441	0.013791	0.583589		0.133333	0.956783		69.0759	67.6588	25.9937	28.8235	42.2083	19.3117
CP027623.1_12429001_12430001		133.865	1.04064	1.48546	0.357898	0.0137921	0.583589		0.133333	0.956783		6.99503	4.74799	21.6614	12.7162	19.4158	14.4838
CP027619.1_20297001_20298001		133.821	12.5473	-1.14012	0.981454	0.0138103	0.584058		0.133333	0.956783		28.8545	39.1709	17.3291	16.1072	12.6625	15.4494
CP027626.1_11613001_11614001		133.758	93.1434	-2.65207	4.91068	0.013836	0.584176		0.266667	0.956783		121.539	1499.18	257.049	55.1037	88.6375	116.836
CP027627.1_19667001_19668001		133.743	82.4586	1.44059	3.87756	0.0138421	0.584176		0.133333	0.956783		52.4627	109.204	267.157	261.107	132.534	215.325
CP027632.1_22137001_22138001		133.734	91.3065	-1.79507	4.6688	0.013846	0.584176		0.133333	0.956783		235.208	910.426	103.975	222.958	97.9233	233.671
CP027624.1_15004001_15005001		133.731	34.143	1.27211	1.79122	0.013847	0.584176		0.133333	0.956783		24.4826	15.431	46.211	57.6469	38.8317	52.1416
CP027619.1_543001_544001		133.724	60.948	-1.49934	2.79456	0.0138503	0.584176		0.133333	0.956783		109.297	174.489	43.3228	23.737	84.4167	48.2792
CP027627.1_5121001_5122001		133.701	82.0611	1.2154	3.84975	0.0138594	0.584176		0.133333	0.956783		76.9453	103.269	171.847	151.747	243.12	269.398
CP027630.1_1250001_1251001		133.682	74.9869	2.14947	3.43534	0.0138673	0.584176		0.133333	0.956783		11.3669	66.4718	259.937	115.294	139.287	169.943
CP027625.1_12799001_12800001		133.658	81.6927	-1.01166	3.82349	0.0138773	0.584176		0.133333	0.956783		257.942	243.334	88.0897	145.813	130.002	132.285
CP027630.1_2429001_2430001		133.65	33.8111	1.47962	1.77955	0.0138805	0.584176		0.133333	0.956783		17.4876	17.805	43.3228	78.8406	35.455	39.589
CP027619.1_10222001_10223001		133.642	41.16	-1.65006	2.04682	0.0138841	0.584176		0.133333	0.956783		41.0958	132.944	37.5464	33.0622	15.195	25.1052
CP027632.1_15388001_15389001		133.58	44.5737	-1.71668	2.1705	0.0139095	0.584242		0.133333	0.956783		62.0809	131.757	8.66457	38.1487	39.6758	28.9675
CP027627.1_6310001_6311001		133.566	89.5826	-1.46619	4.46787	0.0139152	0.584242		0.133333	0.956783		263.188	646.913	157.406	89.0136	227.081	184.427
CP027633.1_17595001_17596001		133.564	45.9317	-2.19267	2.22211	0.0139163	0.584242		0.266667	0.956783		28.8545	197.041	15.885	12.7162	40.52	28.002
CP027633.1_2704001_2705001		133.563	82.0076	1.22681	3.84659	0.0139165	0.584242		0.133333	0.956783		119.79	58.1628	236.831	189.896	190.782	219.188
CP027624.1_11256001_11257001		133.546	96.1049	-1.58626	5.4852	0.0139238	0.584242		0.266667	0.956783		404.837	1507.49	427.452	265.345	331.757	249.121
CP027631.1_16409001_16410001		133.529	76.5649	-1.91877	3.51933	0.0139307	0.584242		0.133333	0.956783		134.654	394.083	76.537	111.903	20.26	70.4877
CP027623.1_301001_302001		133.518	62.064	-1.26927	2.83905	0.0139354	0.584242		0.133333	0.956783		147.77	124.635	67.8724	72.9064	28.7017	56.9695
CP027625.1_6927001_6928001		133.459	61.3504	-1.49049	2.81099	0.0139599	0.584431		0.133333	0.956783		60.3321	226.716	54.8756	54.2559	48.9617	45.3825
CP027627.1_22073001_22074001		133.453	85.4213	-1.51843	4.09103	0.0139622	0.584431		0.133333	0.956783		177.499	532.962	105.419	176.332	76.8192	136.147
CP027622.1_2427001_2428001		133.453	38.0162	-1.41204	1.93331	0.0139622	0.584431		0.133333	0.956783		61.2065	87.8378	49.0992	22.0415	22.7925	19.3117
CP027622.1_12150001_12151001		133.438	91.1363	-1.14946	4.64803	0.0139683	0.584431		0.133333	0.956783		382.978	551.953	192.065	231.435	142.664	276.157
CP027633.1_5572001_5573001		133.419	88.6733	-1.73032	4.37501	0.0139762	0.584464		0.133333	0.956783		470.416	446.311	70.7606	277.214	66.6892	136.147
CP027629.1_12284001_12285001		133.395	30.2977	2.91094	1.65383	0.0139864	0.584591		0.133333	0.956783		12.2413	0	49.0992	24.5847	44.7408	82.0747
CP027628.1_3063001_3064001		133.361	69.6269	-1.91011	3.17373	0.0140006	0.584798		0.266667	0.956783		67.3271	346.603	92.422	41.5397	52.3383	34.761
CP027623.1_3164001_3165001		133.348	49.3891	-1.58026	2.34677	0.0140057	0.584798		0.266667	0.956783		48.0908	163.806	27.4378	31.3667	29.5458	52.1416
CP027624.1_18187001_18188001		133.332	53.6878	-2.75825	2.50451	0.0140126	0.584798		0.533333	1		20.9851	286.066	5.77638	27.9757	15.195	39.589
CP027619.1_6394001_6395001		133.285	8.70443	-1.34077	0.812843	0.0140321	0.585316		0.133333	0.956783		19.2363	45.1059	12.9968	11.0207	13.5067	12.5526
CP027624.1_18172001_18173001		133.178	96.9133	2.32468	5.72279	0.0140769	0.586693		0.133333	0.956783		301.661	37.9839	1057.08	692.611	897.349	769.571
CP027619.1_24728001_24729001		133.156	38.6447	-2.10101	1.95584	0.0140861	0.586693		0.266667	0.956783		24.4826	157.871	34.6583	16.955	11.8183	22.2084
CP027622.1_5554001_5555001		133.133	31.466	2.08503	1.69554	0.0140958	0.586693		0.133333	0.956783		12.2413	10.683	98.1984	22.0415	47.2733	31.8643
CP027623.1_15978001_15979001		133.122	5.93749	2.79006	0.679924	0.0141005	0.586693		0.133333	0.956783		6.12065	0	15.885	42.3874	12.6625	24.1396
CP027625.1_4767001_4768001		133.103	44.6977	-1.38273	2.17508	0.0141086	0.586693		0.133333	0.956783		54.2115	122.261	46.211	36.4532	21.9483	30.8987
CP027629.1_745001_746001		133.062	45.229	1.18816	2.19531	0.0141258	0.586693		0.133333	0.956783		31.4776	24.9269	75.0929	72.0586	48.9617	62.763
CP027624.1_2055001_2056001		133.042	35.9507	-2.47428	1.8586	0.0141342	0.586693		0.240327	0.956783		35.8495	148.375	4.33228	37.3009	5.90917	16.4149
CP027624.1_14244001_14245001		133.028	73.6302	-1.66514	3.36352	0.01414	0.586693		0.133333	0.956783		144.272	300.31	31.7701	129.706	63.3125	53.1071
CP027632.1_15890001_15891001		133.006	76.3254	-1.60633	3.50651	0.0141493	0.586693		0.533333	1		90.9354	392.896	92.422	94.9479	64.1567	65.6597
CP027619.1_27832001_27833001		132.99	14.4802	1.45863	1.06131	0.0141559	0.586693		0.133333	0.956783		11.3669	9.49597	37.5464	35.6054	18.5717	25.1052
CP027630.1_2042001_2043001		132.988	6.4031	2.36074	0.705088	0.014157	0.586693		0.10021	0.956783		4.37189	4.74799	53.4315	12.7162	16.0392	16.4149
CP027620.1_13275001_13276001		132.983	36.3592	-1.38855	1.87274	0.0141588	0.586693		0.133333	0.956783		50.7139	91.3987	28.8819	22.0415	16.8833	40.5546
CP027619.1_1837001_1838001		132.94	96.0295	-2.15287	5.45663	0.0141771	0.586693		0.133333	0.956783		897.112	1257.03	96.7543	551.884	85.2608	232.706
CP027625.1_8061001_8062001		132.909	75.9145	-1.08018	3.48285	0.0141905	0.586693		0.133333	0.956783		191.489	212.472	106.863	62.7334	92.0142	120.698
CP027624.1_10766001_10767001		132.877	69.1187	-1.80695	3.1486	0.0142038	0.586693		0.533333	1		57.709	339.481	44.7669	49.1694	58.2475	73.3844
CP027621.1_11902001_11903001		132.875	23.4825	-2.15418	1.4063	0.0142048	0.586693		0.533333	1		13.1157	111.578	10.1087	11.0207	15.195	18.3461
CP027619.1_27323001_27324001		132.861	30.1081	3.46792	1.64785	0.0142104	0.586693		0.10021	0.956783		5.24627	3.56099	72.2047	12.7162	107.209	11.587
CP027622.1_17937001_17938001		132.835	11.4094	1.90574	0.934213	0.0142217	0.586693		0.133333	0.956783		10.4925	3.56099	46.211	19.4982	27.8575	18.3461
CP027622.1_3917001_3918001		132.804	37.3306	-1.98709	1.90836	0.0142346	0.586693		0.266667	0.956783		29.7289	142.44	14.4409	26.2802	10.9742	33.7955
CP027630.1_59001_60001		132.789	71.9246	-1.56125	3.28121	0.014241	0.586693		0.266667	0.956783		91.8097	315.741	101.087	70.3631	48.1175	56.9695
CP027621.1_8219001_8220001		132.779	76.0361	-1.64611	3.49021	0.0142453	0.586693		0.266667	0.956783		125.036	358.473	59.2079	137.335	48.9617	61.7974
CP027620.1_5690001_5691001		132.758	51.4522	-1.04671	2.42206	0.0142543	0.586693		0.133333	0.956783		86.5635	102.082	33.2142	50.0172	48.1175	50.2104
CP027619.1_18792001_18793001		132.756	42.7878	1.26595	2.10603	0.014255	0.586693		0.133333	0.956783		27.9801	22.5529	40.4346	66.9721	74.2867	61.7974
CP027619.1_19567001_19568001		132.734	26.6992	1.69283	1.52156	0.0142647	0.586693		0.133333	0.956783		10.4925	15.431	49.0992	27.128	26.1692	65.6597
CP027630.1_12308001_12309001		132.731	26.6725	-1.75781	1.52062	0.0142658	0.586693		0.133333	0.956783		20.9851	102.082	12.9968	18.6505	20.26	19.3117
[truncated: 3,003 more rows]
