# Supplementary material for: Transcriptomes of Different Tissues of Flax (Linum usitatissimum L.) Cultivars With Diverse Characteristics
Source: Front Genet. 2020 Nov 30;11:565146. doi: 10.3389/fgene.2020.565146 (PMC7755106; doi:10.3389/fgene.2020.565146)
Supplement: Supplementary file 7 [file Data_Sheet_7.xlsx]

## Sheet: seedling roots
Supplementary Data 7. Differential expression analysis between groups of linseed (#3896 and LM98) and fiber flax (Alizee, Atlant, Diplomat, and Universal) genotypes for seedling roots.
The NCBI representative L. usitatissimum genome (GenBank assembly: GCA_000224295.2) was divided into 1000-bp intervals, expression level was quantified as CPM for each interval, and differential expression analysis was performed using edgeR. Genomic regions were sorted according to score values calculated as -log(p-value)*abs(logFC). Top 5000 regions are represented.
Genomic region		Score	LogCPM rank (%)	LogFC	LogCPM	p (QLF test)	FDR (QLF test)		p (Mann-Wh.)	FDR (Mann-Wh.)		LM98_seedling_roots	3896_seedling_roots	Alizee_seedling_roots	Atlant_seedling_roots	Diplomat_seedling_roots	Universal_seedling_roots
CP027627.1_1771001_1772001		1170.44	76.0823	4.67465	3.43199	8.73571e-08	0.00592714		0.133333	0.906189		7.77036	5.60483	174.642	174.074	161.553	172.87
CP027621.1_3179001_3180001		1081.17	61.8314	-3.61827	2.74475	1.47463e-07	0.00592714		0.133333	0.906189		160.587	212.05	16.2879	16.8745	13.538	13.3913
CP027623.1_17188001_17189001		920.811	73.3679	-2.64362	3.2795	4.20011e-07	0.0112546		0.133333	0.906189		231.816	246.613	33.4807	38.1898	38.8089	42.6088
CP027625.1_1441001_1442001		833.97	70.6698	7.74223	3.14853	7.93856e-07	0.0159541		0.10021	0.906189		0	0.934139	191.835	109.24	122.744	144.87
CP027625.1_1442001_1443001		716.515	50.3844	6.85899	2.29495	2.07478e-06	0.0282392		0.10021	0.906189		0	0.934139	92.2981	58.6168	67.6899	90.0872
CP027624.1_16484001_16485001		714.716	58.7725	-2.56426	2.61591	2.10772e-06	0.0282392		0.133333	0.906189		137.276	157.869	19.9074	28.4203	23.4658	28.0001
CP027621.1_14440001_14441001		634.189	78.9235	-2.06202	3.60359	4.42906e-06	0.0450391		0.133333	0.906189		278.438	257.822	56.1028	64.8338	76.7152	58.4349
CP027624.1_16482001_16483001		621.385	35.0475	-2.6478	1.75407	5.02089e-06	0.0450391		0.133333	0.906189		72.5233	88.7432	9.95372	12.4339	14.4405	14.6087
CP027624.1_18706001_18707001		620.952	64.2285	3.2709	2.85188	5.04244e-06	0.0450391		0.133333	0.906189		9.06542	13.0779	139.352	103.024	104.694	91.3046
CP027621.1_3178001_3179001		561.287	73.3169	-1.71107	3.27662	9.32979e-06	0.0726583		0.133333	0.906189		187.784	202.708	61.5321	58.6168	55.0544	63.3045
CP027622.1_16866001_16867001		623.606	17.2376	8.04067	1.13839	9.94229e-06	0.0726583		0.10021	0.906189		0	0	39.8149	31.0847	30.6861	29.2175
CP027627.1_987001_988001		541.248	42.826	4.44991	2.01857	1.1614e-05	0.0758537		0.10021	0.906189		2.59012	2.80242	47.0539	47.9592	85.7405	66.9567
CP027624.1_18705001_18706001		536.339	53.6834	3.5285	2.41874	1.22667e-05	0.0758537		0.133333	0.906189		3.88518	9.34139	91.3932	80.8202	89.3507	62.0871
CP027624.1_16483001_16484001		521.254	51.9804	-2.8274	2.35452	1.45494e-05	0.0835425		0.133333	0.906189		115.26	140.121	11.7635	14.2101	18.9532	28.0001
CP027630.1_16402001_16403001		506.65	25.9778	4.5246	1.44593	1.72306e-05	0.0923422		0.10021	0.906189		2.59012	0.934139	47.0539	36.4135	30.6861	48.6958
CP027630.1_15612001_15613001		487.794	79.2618	5.0462	3.62388	2.1566e-05	0.106435		0.133333	0.906189		2.59012	8.40725	217.172	189.173	101.084	281.218
CP027633.1_4096001_4097001		526.658	11.2778	7.80215	0.922641	2.50867e-05	0.106435		0.10021	0.906189		0	0	31.6709	31.0847	27.9785	19.4783
CP027625.1_1443001_1444001		471.271	14.1825	5.49917	1.02971	2.64084e-05	0.106435		0.10021	0.906189		0	0.934139	30.766	23.0915	38.8089	26.7827
CP027632.1_17241001_17242001		468.962	40.9327	-2.09487	1.9531	2.7179e-05	0.106435		0.133333	0.906189		77.7036	89.6773	24.4318	18.6508	19.8557	14.6087
CP027621.1_14439001_14440001		461.146	46.4062	-2.1791	2.14747	2.99842e-05	0.106435		0.133333	0.906189		107.49	89.6773	18.0977	27.5321	24.3684	15.8261
CP027630.1_12234001_12235001		459.907	21.1151	4.89277	1.27475	3.04584e-05	0.106435		0.10021	0.906189		1.29506	0.934139	36.1953	31.0847	25.2709	52.348
CP027621.1_6734001_6735001		458.471	42.3558	2.32805	2.00324	3.1019e-05	0.106435		0.133333	0.906189		9.06542	13.0779	51.5783	58.6168	59.5671	58.4349
CP027624.1_9964001_9965001		458.099	85.83	2.49833	4.11906	3.11661e-05	0.106435		0.133333	0.906189		56.9826	35.4973	297.707	298.413	194.947	247.131
CP027624.1_18707001_18708001		455.878	52.417	3.0097	2.37034	3.20612e-05	0.106435		0.133333	0.906189		12.9506	6.53897	89.5834	73.7151	85.7405	57.2175
CP027633.1_10529001_10530001		500.262	7.56954	7.64674	0.78325	3.31003e-05	0.106435		0.10021	0.906189		0	0	27.1465	27.5321	27.076	17.0435
CP027632.1_16935001_16936001		446.08	23.5844	-2.44708	1.36218	3.63748e-05	0.112465		0.133333	0.906189		63.4579	54.1801	8.14395	7.9932	13.538	13.3913
CP027622.1_16867001_16868001		487.197	20.7282	8.17515	1.26206	3.81434e-05	0.113566		0.10021	0.906189		0	0	39.8149	48.8474	24.3684	30.4349
CP027629.1_15722001_15723001		479.765	5.09529	7.53172	0.680458	4.14075e-05	0.118881		0.10021	0.906189		0	0	20.8123	19.5389	30.6861	20.6957
CP027630.1_6474001_6475001		428.9	94.9744	-1.97281	5.3421	4.56358e-05	0.126502		0.133333	0.906189		698.037	1065.85	228.935	191.837	285.2	192.348
CP027630.1_12232001_12233001		417.964	42.53	3.56259	2.00903	5.29255e-05	0.136421		0.133333	0.906189		7.77036	2.80242	51.5783	54.1762	51.4443	85.2176
CP027619.1_3941001_3942001		417.725	81.8941	5.12472	3.80475	5.30992e-05	0.136421		0.133333	0.906189		1.29506	10.2755	322.138	113.681	204.875	254.435
CP027628.1_862001_863001		415.429	32.7487	-2.85771	1.67474	5.47992e-05	0.136421		0.133333	0.906189		103.605	56.9825	12.6684	11.5457	13.538	4.86958
CP027631.1_44001_45001		413.577	39.0046	2.44372	1.88574	5.62156e-05	0.136421		0.133333	0.906189		6.4753	12.1438	48.8637	57.7287	49.6393	54.7828
CP027625.1_425001_426001		411.344	31.9003	-1.79798	1.64889	5.79793e-05	0.136421		0.133333	0.906189		63.4579	61.6532	16.2879	15.9864	18.9532	20.6957
CP027623.1_5674001_5675001		409.606	79.6736	-1.3504	3.65388	5.93963e-05	0.136421		0.133333	0.906189		220.16	239.14	95.0127	96.8066	87.5456	80.348
CP027624.1_411001_412001		393.384	84.0349	1.94157	3.96865	7.47017e-05	0.166809		0.133333	0.906189		62.1629	55.1142	167.403	248.677	210.29	275.131
CP027625.1_1339001_1340001		390.466	26.9082	2.53908	1.47826	7.79079e-05	0.169267		0.133333	0.906189		9.06542	4.6707	40.7197	39.0779	38.8089	37.7392
CP027631.1_1396001_1397001		383.565	0.0908096	3.75834	0.289647	8.61337e-05	0.182214		0.10021	0.906189		1.29506	0.934139	15.383	20.4271	14.4405	14.6087
CP027624.1_17293001_17294001		380.52	94.4631	2.30454	5.2368	9.00752e-05	0.185666		0.133333	0.906189		132.096	95.2822	778.2	419.199	555.96	489.393
CP027630.1_17433001_17434001		377.501	67.5399	1.42617	3.00237	9.41857e-05	0.187188		0.133333	0.906189		41.4419	39.2338	109.491	104.8	110.109	109.566
CP027624.1_2576001_2577001		409.375	25.8073	8.37081	1.44031	9.54709e-05	0.187188		0.10021	0.906189		0	0	32.5758	23.0915	57.762	52.348
CP027630.1_11862001_11863001		371.228	20.9895	3.62726	1.27048	0.000103431	0.197331		0.10021	0.906189		2.59012	2.80242	35.2904	26.644	51.4443	25.5653
CP027620.1_17788001_17789001		369.878	83.8322	-1.3176	3.95243	0.000105553	0.197331		0.133333	0.906189		268.077	292.386	98.6323	119.01	128.16	103.479
CP027620.1_1203001_1204001		366.741	35.8748	2.0703	1.78197	0.000110679	0.20221		0.133333	0.906189		9.06542	13.0779	48.8637	54.1762	42.419	45.0436
CP027624.1_2267001_2268001		363.392	72.5568	-1.52378	3.23693	0.000116467	0.208057		0.133333	0.906189		170.948	189.63	46.149	71.9388	70.3975	62.0871
CP027623.1_5675001_5676001		360.004	69.9308	-1.39827	3.11373	0.000122674	0.210888		0.133333	0.906189		177.423	141.989	56.1028	66.61	52.3469	66.9567
CP027625.1_770001_771001		359.112	62.6225	-1.33651	2.77799	0.000124371	0.210888		0.133333	0.906189		112.67	133.582	51.5783	44.4067	46.9317	52.348
CP027625.1_424001_425001		358.308	85.8586	-1.39876	4.12117	0.000125922	0.210888		0.133333	0.906189		344.486	302.661	136.637	99.471	140.795	113.218
CP027630.1_11861001_11862001		352.301	15.1776	4.63823	1.06516	0.000138242	0.226796		0.10021	0.906189		2.59012	0	23.527	30.1966	39.7114	28.0001
CP027624.1_17296001_17297001		348.96	80.7334	1.9746	3.72233	0.000145686	0.231897		0.133333	0.906189		51.8024	44.8387	263.321	156.312	187.727	150.957
CP027630.1_11788001_11789001		347.548	67.1605	-1.82795	2.98591	0.000148968	0.231897		0.133333	0.906189		143.752	184.025	49.7686	58.6168	46.9317	28.0001
CP027628.1_14763001_14764001		345.395	47.9649	-1.9468	2.20517	0.000154137	0.231897		0.133333	0.906189		69.9332	122.372	23.527	18.6508	27.9785	30.4349
CP027624.1_17292001_17293001		345.16	94.4183	2.11122	5.22751	0.000154712	0.231897		0.133333	0.906189		135.981	118.636	723.907	389.003	640.798	445.566
CP027625.1_1195001_1196001		343.325	97.2048	3.22899	5.96948	0.000159297	0.231897		0.133333	0.906189		155.407	54.1801	1118.44	614.589	1000.91	1172.35
CP027624.1_17295001_17296001		343.161	92.1244	1.90562	4.84262	0.000159717	0.231897		0.133333	0.906189		126.916	94.348	530.262	312.623	445.851	366.436
CP027620.1_17142001_17143001		342.448	64.7335	1.51552	2.87294	0.000161544	0.231897		0.133333	0.906189		31.0814	38.2997	104.966	97.6947	86.6431	110.783
CP027621.1_17222001_17223001		340.648	90.6031	1.41789	4.63036	0.00016627	0.232463		0.133333	0.906189		134.686	120.504	289.563	326.833	377.258	370.088
CP027619.1_20229001_20230001		339.96	37.3576	-2.22231	1.83197	0.000168115	0.232463		0.133333	0.906189		95.8344	63.5215	10.8586	21.3152	22.5633	12.1739
CP027624.1_19016001_19017001		339.043	85.5041	-1.8009	4.09206	0.000170614	0.232463		0.133333	0.906189		246.061	460.531	121.254	90.5897	111.914	81.5654
CP027624.1_18829001_18830001		336.414	79.1648	-1.41749	3.61855	0.000178015	0.238504		0.133333	0.906189		186.489	269.966	79.6297	97.6947	91.1557	73.0437
CP027632.1_16332001_16333001		335.249	74.9565	-1.15714	3.36472	0.000181411	0.23907		0.133333	0.906189		164.473	187.762	73.2955	82.5964	78.5203	81.5654
CP027623.1_4404001_4405001		331.191	19.5104	4.8458	1.21831	0.000193826	0.248946		0.10021	0.906189		0	1.86828	45.2442	43.5186	18.9532	29.2175
CP027623.1_5673001_5674001		330.792	76.2489	-1.27748	3.44164	0.000195099	0.248946		0.133333	0.906189		221.455	166.277	87.7737	71.0507	77.6177	82.7828
CP027625.1_771001_772001		328.763	67.1929	-1.46503	2.98723	0.000201719	0.253372		0.133333	0.906189		121.736	174.684	64.2467	46.183	48.7367	56.0002
CP027620.1_3823001_3824001		324.948	13.6177	-1.88439	1.00959	0.000214867	0.264432		0.133333	0.906189		42.737	37.3656	11.7635	9.76947	13.538	7.30437
CP027624.1_18862001_18863001		324.326	1.0835	3.01504	0.461034	0.000217103	0.264432		0.10021	0.906189		1.29506	2.80242	22.6221	15.9864	15.343	19.4783
CP027624.1_15073001_15074001		320.003	91.6978	1.28871	4.78349	0.000233388	0.280024		0.133333	0.906189		145.047	160.672	408.102	389.891	328.522	368.871
CP027631.1_1097001_1098001		317.59	42.9679	5.67874	2.02308	0.000243083	0.285615		0.10021	0.906189		2.59012	0	34.3856	80.8202	97.4735	36.5218
CP027627.1_6397001_6398001		317.089	51.7316	2.57294	2.34613	0.000245154	0.285615		0.133333	0.906189		18.1308	7.47311	51.5783	95.0303	74.9102	74.2611
CP027621.1_16241001_16242001		312.35	94.6024	6.46906	5.26039	0.000265755	0.305194		0.133333	0.906189		14.2457	0.934139	190.93	412.982	916.07	978.785
CP027625.1_1196001_1197001		311.397	97.0792	3.28851	5.9208	0.000270132	0.305851		0.133333	0.906189		150.227	44.8387	1163.68	567.518	999.103	1053.05
CP027627.1_26196001_26197001		309.233	55.4399	-2.22854	2.48455	0.000280379	0.309724		0.133333	0.906189		88.0641	162.54	14.4781	38.1898	29.7836	24.3479
CP027624.1_3304001_3305001		309.051	64.0232	1.60532	2.8418	0.000281259	0.309724		0.133333	0.906189		34.9666	29.8924	116.73	101.247	74.0076	102.261
CP027627.1_6438001_6439001		306.962	96.2868	3.57502	5.6718	0.00029161	0.316783		0.133333	0.906189		34.9666	98.0846	528.452	1384.6	534.299	763.306
CP027630.1_15613001_15614001		306.15	48.5359	4.40589	2.22614	0.000295753	0.317		0.10021	0.906189		3.88518	2.80242	109.491	59.505	27.076	92.522
CP027624.1_15235001_15236001		303.702	21.9672	-1.57577	1.30585	0.000308641	0.323107		0.133333	0.906189		42.737	48.5752	15.383	17.7627	15.343	12.1739
CP027627.1_988001_989001		303.545	36.5254	3.93262	1.80486	0.00030949	0.323107		0.10021	0.906189		5.18024	1.86828	39.8149	40.8542	92.0583	35.3044
CP027630.1_12231001_12232001		302.541	52.7081	2.90788	2.38169	0.000314982	0.324625		0.133333	0.906189		16.8358	4.6707	80.5346	79.932	51.4443	97.3916
CP027623.1_1212001_1213001		295.713	36.8861	1.56843	1.81772	0.000355388	0.350733		0.133333	0.906189		15.5407	15.8804	42.5295	49.7355	52.3469	42.6088
CP027624.1_5425001_5426001		295.637	27.2155	-1.63226	1.489	0.000355869	0.350733		0.133333	0.906189		58.2777	48.5752	16.2879	21.3152	12.6354	18.2609
CP027620.1_17316001_17317001		294.85	84.851	-1.3142	4.03386	0.000360904	0.350733		0.133333	0.906189		257.717	334.422	133.018	88.8134	131.77	122.957
CP027624.1_18827001_18828001		294.518	78.141	-1.28299	3.55522	0.000363052	0.350733		0.133333	0.906189		172.243	246.613	100.442	72.827	88.4481	82.7828
CP027627.1_311001_312001		294.125	14.8666	2.06416	1.05424	0.000365609	0.350733		0.133333	0.906189		6.4753	6.53897	31.6709	31.0847	25.2709	21.9131
CP027633.1_1784001_1785001		293.99	18.4132	-1.6794	1.18109	0.000366492	0.350733		0.133333	0.906189		44.032	42.0363	11.7635	16.8745	14.4405	9.73916
CP027619.1_3939001_3940001		292.905	73.5209	4.46137	3.28843	0.000373696	0.35342		0.133333	0.906189		14.2457	0.934139	226.221	83.4846	118.232	187.479
CP027623.1_4735001_4736001		292.25	74.847	-1.7413	3.3595	0.000378115	0.353441		0.133333	0.906189		167.063	249.415	93.203	57.7287	47.8342	49.9132
CP027629.1_11889001_11890001		291.274	39.7721	-2.17688	1.91217	0.00038482	0.355573		0.133333	0.906189		45.3271	117.702	19.0025	13.322	19.8557	20.6957
CP027624.1_5428001_5429001		288.731	28.5465	-1.51775	1.53586	0.000402925	0.368072		0.133333	0.906189		54.3925	52.3118	20.8123	20.4271	13.538	19.4783
CP027629.1_12479001_12480001		287.943	51.6607	-1.74133	2.3438	0.000408732	0.36889		0.133333	0.906189		124.326	80.336	39.8149	19.5389	30.6861	31.6523
CP027632.1_3522001_3523001		287.372	58.5585	1.25259	2.60894	0.000412998	0.36889		0.133333	0.906189		33.6716	33.629	81.4395	79.0439	87.5456	73.0437
CP027624.1_18828001_18829001		286.343	76.8174	-1.1868	3.47452	0.000420819	0.370212		0.133333	0.906189		156.702	226.996	88.6786	89.7015	82.1304	76.6959
CP027622.1_1899001_1900001		285.97	98.96	1.88704	6.92261	0.000423688	0.370212		0.133333	0.906189		318.585	630.544	1909.3	1928.14	1455.78	1737.22
CP027622.1_3085001_3086001		284.554	62.319	1.50056	2.76476	0.000434808	0.375842		0.133333	0.906189		32.3765	32.6949	109.491	101.247	69.495	88.8698
CP027630.1_12230001_12231001		283.335	45.5889	2.38241	2.11864	0.00044465	0.376447		0.133333	0.906189		10.3605	13.0779	58.8174	51.5118	43.3215	97.3916
CP027621.1_2736001_2737001		283.308	35.1358	-1.70823	1.75713	0.000444873	0.376447		0.133333	0.906189		66.048	66.3239	28.0514	22.2033	16.2456	13.3913
CP027623.1_12338001_12339001		282.591	30.879	-1.87192	1.61485	0.000450781	0.377473		0.133333	0.906189		41.4419	81.2701	21.7172	14.2101	14.4405	17.0435
CP027632.1_18600001_18601001		280.484	33.9665	1.82034	1.71627	0.000468671	0.380097		0.133333	0.906189		12.9506	12.1438	43.4344	57.7287	35.1987	41.3914
CP027631.1_1397001_1398001		279.904	64.8405	1.70656	2.87824	0.000473735	0.380097		0.133333	0.906189		28.4913	33.629	112.206	119.01	110.109	65.7393
CP027623.1_3211001_3212001		279.588	37.2381	-1.72124	1.82812	0.000476525	0.380097		0.133333	0.906189		58.2777	80.336	16.2879	22.2033	16.2456	30.4349
CP027627.1_6399001_6400001		279.321	94.1521	1.22421	5.17946	0.00047889	0.380097		0.133333	0.906189		225.34	193.367	444.298	550.643	519.858	440.697
CP027619.1_20228001_20229001		278.794	48.4575	-2.08253	2.22323	0.00048361	0.380097		0.133333	0.906189		139.866	65.3897	15.383	23.9796	34.2962	21.9131
CP027619.1_3942001_3943001		278.556	67.3633	4.41606	2.99481	0.000485751	0.380097		0.133333	0.906189		0	10.2755	190.93	59.505	120.939	129.044
CP027633.1_1599001_1600001		278.417	15.8245	2.23699	1.08889	0.000487013	0.380097		0.133333	0.906189		6.4753	5.60483	21.7172	37.3016	24.3684	31.6523
CP027629.1_1622001_1623001		277.734	66.7525	-1.44884	2.96607	0.000493255	0.381267		0.133333	0.906189		110.08	180.289	66.9614	53.288	45.1266	47.4784
CP027622.1_779001_780001		276.711	88.0492	-1.12833	4.3405	0.00050277	0.382696		0.133333	0.906189		305.634	385.799	147.496	182.956	164.261	137.566
CP027631.1_15589001_15590001		276.254	25.26	2.88646	1.42199	0.000507086	0.382696		0.133333	0.906189		9.06542	1.86828	33.4807	46.183	41.5165	30.4349
CP027621.1_16861001_16862001		275.286	31.2683	1.92569	1.62809	0.000516367	0.382696		0.133333	0.906189		12.9506	9.34139	38.91	33.7491	40.6139	56.0002
CP027625.1_423001_424001		275.127	89.379	-1.34542	4.48452	0.000517912	0.382696		0.133333	0.906189		370.387	449.321	202.694	138.549	181.409	121.739
CP027621.1_14991001_14992001		274.709	44.9259	-1.42704	2.09261	0.000522002	0.382696		0.133333	0.906189		62.1629	92.4798	27.1465	31.0847	33.3937	23.1305
CP027621.1_3180001_3181001		274.539	73.8829	-1.02884	3.30773	0.000523667	0.382696		0.133333	0.906189		150.227	173.75	85.9639	71.0507	80.3253	80.348
CP027625.1_14447001_14448001		273.363	80.466	-1.76629	3.70387	0.000535396	0.387742		0.133333	0.906189		165.768	367.117	70.5809	104.8	72.2026	65.7393
CP027626.1_23256001_23257001		272.315	15.4476	-1.71809	1.07497	0.000546108	0.391969		0.133333	0.906189		33.6716	45.7728	14.4781	7.9932	12.6354	13.3913
CP027630.1_12233001_12234001		271.382	40.1851	3.0523	1.92655	0.000555838	0.394844		0.133333	0.906189		9.06542	4.6707	38.0051	56.8406	37.0038	93.7394
CP027627.1_4034001_4035001		270.856	56.4313	-1.0579	2.52317	0.00056142	0.394844		0.133333	0.906189		94.5394	93.4139	42.5295	44.4067	46.0291	47.4784
CP027633.1_18410001_18411001		270.051	13.5232	2.83119	1.00638	0.000570073	0.394844		0.10021	0.906189		3.88518	3.73656	27.1465	16.8745	41.5165	25.5653
CP027630.1_17626001_17627001		269.524	84.9231	-1.44571	4.03897	0.00057582	0.394844		0.133333	0.906189		207.21	410.087	104.966	126.115	115.524	107.131
CP027629.1_3803001_3804001		268.965	43.4878	-2.07912	2.04191	0.000581999	0.394844		0.133333	0.906189		59.5727	116.767	24.4318	30.1966	12.6354	15.8261
CP027626.1_1640001_1641001		268.488	45.7805	-1.16444	2.12539	0.000587321	0.394844		0.133333	0.906189		77.7036	69.1263	29.8611	36.4135	32.4912	31.6523
CP027628.1_13862001_13863001		268.231	23.2398	1.69023	1.35131	0.000590216	0.394844		0.133333	0.906189		10.3605	10.2755	39.8149	33.7491	28.881	31.6523
CP027633.1_4061001_4062001		267.96	82.7026	-1.20111	3.86528	0.000593282	0.394844		0.133333	0.906189		266.782	241.942	115.825	139.437	98.376	87.6524
CP027623.1_12336001_12337001		267.869	52.7019	-2.16081	2.38154	0.000594319	0.394844		0.133333	0.906189		56.9826	170.947	29.8611	24.8677	18.9532	29.2175
CP027624.1_2570001_2571001		266.981	52.9134	3.80014	2.39031	0.000604519	0.398328		0.133333	0.906189		10.3605	1.86828	42.5295	58.6168	130.867	87.6524
CP027629.1_3568001_3569001		265.247	33.7501	2.57099	1.70888	0.000625006	0.405656		0.133333	0.906189		10.3605	5.60483	41.6246	41.7423	31.5886	73.0437
CP027624.1_5820001_5821001		264.536	75.4565	-1.447	3.39446	0.000633642	0.405656		0.133333	0.906189		142.457	250.349	64.2467	82.5964	83.9355	57.2175
CP027632.1_15765001_15766001		264.519	75.0871	1.99065	3.37239	0.000633852	0.405656		0.133333	0.906189		31.0814	42.9704	150.211	164.305	83.9355	197.218
CP027624.1_17294001_17295001		264.358	73.0196	2.01373	3.26074	0.000635825	0.405656		0.133333	0.906189		41.4419	27.09	210.838	105.688	123.647	108.348
CP027631.1_43001_44001		263.87	0.0223914	3.66067	0.224301	0.000641856	0.406279		0.10021	0.906189		2.59012	0	14.4781	15.0983	17.1481	14.6087
CP027619.1_18589001_18590001		261.568	37.8253	1.77033	1.84656	0.000671174	0.421518		0.133333	0.906189		15.5407	13.0779	63.3418	42.6304	37.0038	52.348
CP027619.1_18947001_18948001		260.741	6.07056	3.34529	0.722877	0.00068208	0.425047		0.10021	0.906189		0	3.73656	21.7172	28.4203	18.0506	23.1305
CP027624.1_2268001_2269001		260.345	73.3007	-1.34885	3.27591	0.00068737	0.425048		0.133333	0.906189		189.079	163.474	51.5783	95.0303	61.3722	68.1741
CP027625.1_14446001_14447001		259.497	79.1636	-1.56553	3.61854	0.000698854	0.427655		0.133333	0.906189		146.342	328.817	79.6297	90.5897	71.3	80.348
CP027623.1_4403001_4404001		258.236	22.2235	3.69419	1.31489	0.000716349	0.427655		0.10021	0.906189		1.29506	3.73656	57.9125	42.6304	18.9532	24.3479
CP027626.1_7845001_7846001		257.517	73.6304	-1.04865	3.29482	0.000726547	0.427655		0.133333	0.906189		147.637	175.618	73.2955	87.0371	84.838	66.9567
CP027625.1_436001_437001		257.309	9.1133	-1.56629	0.841799	0.000729534	0.427655		0.133333	0.906189		28.4913	35.4973	8.14395	12.4339	12.6354	9.73916
CP027622.1_2719001_2720001		257.203	73.0109	1.39983	3.26049	0.000731059	0.427655		0.133333	0.906189		51.8024	46.707	132.113	92.3659	138.99	157.044
CP027630.1_13257001_13258001		257.036	48.97	-1.45076	2.24276	0.000733467	0.427655		0.133333	0.906189		103.605	71.9287	31.6709	42.6304	27.076	25.5653
CP027632.1_2381001_2382001		256.944	75.01	3.8374	3.36801	0.00073479	0.427655		0.133333	0.906189		15.5407	7.47311	43.4344	200.718	174.189	226.435
CP027629.1_12480001_12481001		256.738	43.1806	-2.19678	2.02992	0.00073778	0.427655		0.133333	0.906189		95.8344	85.9408	31.6709	8.88134	25.2709	12.1739
CP027626.1_23582001_23583001		256.623	28.5826	-1.71166	1.53682	0.000739464	0.427655		0.133333	0.906189		46.6222	65.3897	13.5732	24.8677	17.1481	12.1739
CP027623.1_17347001_17348001		256.036	26.2688	-2.30531	1.45595	0.000748083	0.429549		0.133333	0.906189		54.3925	67.258	3.61953	15.0983	18.0506	12.1739
CP027629.1_3804001_3805001		255.388	62.3489	-1.87887	2.76685	0.000757731	0.432004		0.133333	0.906189		95.8344	186.828	30.766	56.8406	25.2709	41.3914
CP027629.1_12482001_12483001		254.917	29.1847	-2.08091	1.55801	0.000764828	0.432979		0.133333	0.906189		80.2937	46.707	21.7172	7.9932	18.0506	10.9566
CP027621.1_16240001_16241001		254.003	97.2471	6.2876	5.98619	0.000778827	0.43782		0.133333	0.906189		27.1963	0.934139	262.416	691.856	1451.27	1732.35
CP027625.1_1342001_1343001		252.999	4.67856	1.8652	0.660152	0.000794539	0.441808		0.133333	0.906189		5.18024	5.60483	19.0025	16.8745	21.6608	23.1305
CP027619.1_27593001_27594001		252.827	9.12947	2.25157	0.842261	0.000797271	0.441808		0.10021	0.906189		5.18024	4.6707	28.0514	23.0915	15.343	29.2175
CP027626.1_6040001_6041001		252.477	76.2962	2.85772	3.4445	0.000802859	0.441808		0.133333	0.906189		9.06542	34.5631	116.73	104.8	221.12	217.914
CP027632.1_22201001_22202001		252.163	18.2677	-1.45363	1.17592	0.000807905	0.441808		0.133333	0.906189		44.032	36.4314	15.383	12.4339	12.6354	18.2609
CP027633.1_17209001_17210001		251.511	15.9551	1.64581	1.09302	0.00081849	0.444573		0.133333	0.906189		9.06542	8.40725	25.3367	28.4203	31.5886	24.3479
CP027619.1_5688001_5689001		250.919	51.5773	1.71144	2.34038	0.000828249	0.446735		0.133333	0.906189		20.721	21.4852	99.5372	60.3931	53.2494	64.5219
CP027631.1_14019001_14020001		250.599	83.8558	1.40303	3.95382	0.000833585	0.446735		0.133333	0.906189		66.048	93.4139	165.594	198.942	272.565	210.609
CP027626.1_22987001_22988001		248.106	86.1484	1.11513	4.14683	0.000876482	0.461966		0.133333	0.906189		128.211	88.7432	229.84	244.237	235.561	227.653
CP027628.1_16747001_16748001		247.984	42.6469	-1.95763	2.01295	0.000878628	0.461966		0.133333	0.906189		104.9	66.3239	26.2416	24.8677	26.1734	8.52176
CP027621.1_19090001_19091001		247.507	70.5478	-1.93737	3.14226	0.000887156	0.461966		0.133333	0.906189		224.045	154.133	57.0076	39.966	74.9102	23.1305
CP027624.1_15056001_15057001		247.19	48.5732	1.18779	2.22732	0.000892855	0.461966		0.133333	0.906189		25.9012	27.09	54.293	62.1694	60.4696	65.7393
CP027630.1_17034001_17035001		246.761	28.0378	1.87027	1.51841	0.000900648	0.461966		0.133333	0.906189		12.9506	8.40725	29.8611	34.6372	39.7114	51.1306
CP027621.1_7912001_7913001		246.743	42.1332	1.73372	1.99538	0.000900986	0.461966		0.133333	0.906189		22.016	11.2097	51.5783	56.8406	44.2241	64.5219
CP027619.1_5687001_5688001		246.542	98.0184	2.21668	6.32495	0.000904668	0.461966		0.133333	0.906189		270.667	241.008	2016.08	746.921	866.431	1127.31
CP027624.1_15315001_15316001		246.362	0.246305	2.25607	0.35014	0.000907979	0.461966		0.10021	0.906189		3.88518	2.80242	12.6684	15.0983	20.7582	15.8261
CP027629.1_4546001_4547001		246.012	81.8008	-1.36403	3.79728	0.000914448	0.462331		0.133333	0.906189		204.619	304.529	72.3907	121.674	117.329	84.0002
CP027623.1_5672001_5673001		245.408	79.4745	-1.17744	3.63879	0.000925738	0.463007		0.133333	0.906189		235.701	195.235	124.874	93.2541	76.7152	85.2176
CP027621.1_43001_44001		245.247	97.9574	1.08249	6.29356	0.000928776	0.463007		0.133333	0.906189		520.614	464.267	1098.53	973.395	996.395	1102.96
CP027626.1_22691001_22692001		245.021	51.0387	-1.59266	2.3206	0.000933063	0.463007		0.133333	0.906189		69.9332	120.504	28.9563	27.5321	25.2709	46.261
CP027621.1_5561001_5562001		243.487	30.1301	1.72127	1.58839	0.00096274	0.474802		0.133333	0.906189		14.2457	10.2755	28.9563	39.966	46.9317	45.0436
CP027624.1_2640001_2641001		243.084	41.9403	-1.89605	1.98839	0.00097073	0.475823		0.133333	0.906189		110.08	56.0483	15.383	27.5321	29.7836	14.6087
CP027632.1_17240001_17241001		242.772	89.537	-1.11884	4.50161	0.000976944	0.475967		0.133333	0.906189		305.634	465.201	191.835	190.949	153.43	174.087
CP027632.1_15767001_15768001		242.42	32.9228	1.70178	1.6808	0.000984034	0.476533		0.133333	0.906189		14.2457	12.1438	40.7197	54.1762	30.6861	46.261
CP027632.1_2380001_2381001		241.686	68.5276	3.91391	3.04553	0.000998983	0.480875		0.133333	0.906189		12.9506	4.6707	32.5758	150.095	165.163	165.566
CP027633.1_5646001_5647001		240.526	76.7652	-2.20054	3.47171	0.00102314	0.489571		0.133333	0.906189		239.586	264.361	38.0051	104.8	48.7367	25.5653
CP027633.1_1431001_1432001		240.185	70.6387	-1.99198	3.14697	0.00103035	0.490105		0.133333	0.906189		183.898	198.972	56.1028	31.9728	79.4228	23.1305
CP027624.1_15236001_15237001		239.699	38.2159	-1.34818	1.85953	0.00104077	0.491873		0.133333	0.906189		51.8024	75.6653	30.766	26.644	20.7582	21.9131
CP027629.1_9696001_9697001		239.267	7.15654	2.00041	0.76716	0.0010501	0.491873		0.133333	0.906189		5.18024	5.60483	15.383	21.3152	25.2709	26.7827
CP027629.1_12481001_12482001		238.961	22.1252	-2.29495	1.31094	0.00105678	0.491873		0.133333	0.906189		66.048	44.8387	12.6684	6.21694	19.8557	4.86958
CP027629.1_14390001_14391001		238.881	31.965	-1.23757	1.65083	0.00105854	0.491873		0.133333	0.906189		53.0974	53.2459	18.0977	21.3152	25.2709	25.5653
CP027619.1_18158001_18159001		236.899	78.6249	2.05824	3.58488	0.00110304	0.509606		0.133333	0.906189		44.032	39.2338	254.272	185.62	86.6431	166.783
CP027619.1_18445001_18446001		236.376	56.496	-1.45923	2.52579	0.00111515	0.512255		0.133333	0.906189		108.785	105.558	37.1002	58.6168	29.7836	29.2175
CP027630.1_11789001_11790001		235.269	39.2957	-2.02754	1.89573	0.00114125	0.514445		0.133333	0.906189		49.2123	107.426	25.3367	23.0915	18.9532	8.52176
CP027619.1_18444001_18445001		235.266	66.9092	-1.5137	2.97311	0.00114133	0.514445		0.133333	0.906189		116.555	181.223	59.7223	68.3863	47.8342	31.6523
CP027632.1_3523001_3524001		235.011	26.2626	1.42203	1.45578	0.00114746	0.514445		0.133333	0.906189		14.2457	12.1438	34.3856	38.1898	37.9063	30.4349
CP027622.1_20026001_20027001		234.394	25.1779	-1.99332	1.41847	0.00116241	0.514445		0.133333	0.906189		41.4419	68.1921	9.04883	21.3152	8.12279	17.0435
CP027626.1_2292001_2293001		233.11	22.0605	-1.61328	1.30892	0.00119422	0.514445		0.133333	0.906189		63.4579	30.8266	15.383	15.9864	14.4405	14.6087
CP027623.1_4222001_4223001		233.086	43.5451	1.24605	2.04423	0.00119484	0.514445		0.133333	0.906189		24.6061	20.5511	54.293	45.2948	55.957	58.4349
CP027630.1_14238001_14239001		232.964	1.907	2.04278	0.520781	0.00119791	0.514445		0.10021	0.906189		3.88518	4.6707	13.5732	18.6508	23.4658	17.0435
CP027629.1_14861001_14862001		232.901	44.738	3.01052	2.08608	0.00119948	0.514445		0.133333	0.906189		9.06542	6.53897	79.6297	33.7491	36.1013	103.479
CP027619.1_9858001_9859001		232.648	70.8986	1.14012	3.15861	0.00120591	0.514445		0.133333	0.906189		56.9826	49.5094	140.257	108.352	97.4735	122.957
CP027625.1_2716001_2717001		232.542	23.4612	-1.33054	1.35802	0.00120863	0.514445		0.133333	0.906189		41.4419	46.707	16.2879	15.0983	22.5633	15.8261
CP027625.1_11718001_11719001		232.473	88.0679	0.935898	4.34163	0.00121039	0.514445		0.133333	0.906189		142.457	131.714	247.938	250.454	263.539	287.305
CP027625.1_483001_484001		232.427	42.8335	-1.3263	2.01883	0.00121156	0.514445		0.133333	0.906189		53.0974	88.7432	28.0514	33.7491	27.076	24.3479
CP027623.1_1802001_1803001		232.417	14.6975	-1.99943	1.04821	0.0012118	0.514445		0.133333	0.906189		31.0814	52.3118	6.33418	15.0983	13.538	6.08697
CP027630.1_13066001_13067001		232.195	48.9824	2.83529	2.24347	0.00121751	0.514445		0.133333	0.906189		16.8358	3.73656	76.0102	54.1762	45.1266	104.696
CP027633.1_5648001_5649001		232.163	88.9075	-2.16352	4.43261	0.00121833	0.514445		0.133333	0.906189		467.517	510.974	92.2981	206.047	87.5456	48.6958
CP027623.1_4836001_4837001		231.934	35.9245	-2.46207	1.78387	0.00122423	0.514445		0.133333	0.906189		31.0814	125.175	9.95372	18.6508	10.8304	18.2609
CP027624.1_2984001_2985001		231.68	46.9274	-1.02061	2.16595	0.00123085	0.514445		0.133333	0.906189		64.753	78.4677	34.3856	35.5254	36.1013	35.3044
CP027619.1_18586001_18587001		231.516	60.3797	1.7929	2.6807	0.00123511	0.514445		0.133333	0.906189		16.8358	33.629	120.349	69.2744	71.3	97.3916
CP027623.1_3563001_3564001		231.106	89.4114	1.12139	4.48763	0.0012459	0.515133		0.133333	0.906189		115.26	157.869	314.899	246.013	305.958	325.044
CP027620.1_16120001_16121001		230.933	61.0327	-0.968402	2.70948	0.00125047	0.515133		0.133333	0.906189		98.4245	109.294	47.0539	57.7287	50.5418	57.2175
CP027620.1_17200001_17201001		230.726	12.329	-1.44974	0.963165	0.00125598	0.515133		0.133333	0.906189		33.6716	34.5631	16.2879	13.322	9.92785	9.73916
CP027631.1_1279001_1280001		230.458	2.48918	3.09427	0.554729	0.00126315	0.515442		0.10021	0.906189		3.88518	0.934139	12.6684	15.0983	25.2709	26.7827
CP027623.1_4785001_4786001		229.63	49.0011	1.18517	2.24447	0.00128559	0.520253		0.133333	0.906189		24.6061	28.9583	64.2467	63.0575	51.4443	66.9567
CP027626.1_22988001_22989001		229.488	31.1676	1.88355	1.6247	0.00128947	0.520253		0.133333	0.906189		16.8358	6.53897	35.2904	47.0711	44.2241	40.174
CP027629.1_14373001_14374001		228.965	45.2841	-2.10874	2.10599	0.00130393	0.520253		0.133333	0.906189		116.555	71.9287	9.95372	18.6508	19.8557	40.174
CP027625.1_14635001_14636001		228.642	87.1648	1.1423	4.24732	0.00131295	0.520253		0.133333	0.906189		108.785	119.57	212.648	303.742	280.687	211.827
CP027629.1_2077001_2078001		228.472	70.0204	-0.973628	3.11827	0.00131773	0.520253		0.133333	0.906189		152.817	126.109	78.7248	66.61	76.7152	60.8697
CP027628.1_518001_519001		228.184	51.9742	-3.06278	2.35433	0.00132586	0.520253		0.133333	0.906189		53.0974	208.313	3.61953	20.4271	27.076	10.9566
CP027619.1_18707001_18708001		228.173	21.4485	-1.4763	1.28627	0.00132618	0.520253		0.133333	0.906189		46.6222	41.1021	13.5732	14.2101	12.6354	23.1305
CP027624.1_14731001_14732001		228.003	10.0065	1.86023	0.877144	0.00133099	0.520253		0.133333	0.906189		5.18024	7.47311	30.766	23.0915	18.0506	23.1305
CP027624.1_14000001_14001001		227.77	55.3441	-1.07035	2.48048	0.00133765	0.520253		0.133333	0.906189		90.6542	92.4798	47.0539	51.5118	39.7114	35.3044
CP027629.1_17594001_17595001		227.7	80.5605	-4.37762	3.71075	0.00133966	0.520253		0.133333	0.906189		40.1469	732.365	7.23907	15.0983	37.9063	13.3913
CP027628.1_516001_517001		227.447	73.9352	-3.09463	3.31096	0.00134694	0.520567		0.133333	0.906189		112.67	407.285	9.04883	46.183	50.5418	14.6087
CP027631.1_3712001_3713001		226.05	8.3495	-1.69696	0.811808	0.00138795	0.522105		0.133333	0.906189		28.4913	36.4314	7.23907	12.4339	13.538	6.08697
CP027623.1_5120001_5121001		225.89	75.1742	-1.46978	3.37695	0.00139275	0.522105		0.133333	0.906189		150.227	240.074	56.1028	63.9456	56.8595	107.131
CP027622.1_20027001_20028001		225.57	50.1729	-1.97909	2.28701	0.00140238	0.522105		0.133333	0.906189		54.3925	150.396	30.766	35.5254	18.0506	19.4783
CP027619.1_9516001_9517001		225.171	71.8963	-1.4754	3.20596	0.00141449	0.522105		0.133333	0.906189		120.441	226.062	63.3418	85.2609	46.0291	54.7828
CP027628.1_9245001_9246001		225.101	77.2976	0.962596	3.50337	0.00141662	0.522105		0.133333	0.906189		78.9986	70.9946	149.306	130.556	164.261	140
CP027623.1_5119001_5120001		225.027	70.8153	-1.90522	3.15478	0.0014189	0.522105		0.133333	0.906189		117.85	255.954	45.2442	43.5186	30.6861	82.7828
CP027629.1_2079001_2080001		224.935	68.7802	-1.04218	3.05686	0.0014217	0.522105		0.133333	0.906189		146.342	127.043	76.9151	51.5118	73.1051	63.3045
CP027630.1_3973001_3974001		224.899	4.50316	1.87125	0.652874	0.00142282	0.522105		0.133333	0.906189		3.88518	6.53897	21.7172	22.2033	20.7582	14.6087
CP027620.1_17787001_17788001		224.767	92.4118	-1.01862	4.88645	0.00142687	0.522105		0.133333	0.906189		407.944	567.022	239.794	262.888	256.319	203.305
CP027621.1_19091001_19092001		224.7	65.4351	-1.5323	2.90374	0.00142895	0.522105		0.133333	0.906189		150.227	136.384	56.1028	49.7355	65.8848	24.3479
CP027619.1_10193001_10194001		224.683	85.5663	1.10307	4.09816	0.00142946	0.522105		0.133333	0.906189		108.785	101.821	220.792	173.186	254.514	256.87
CP027624.1_1197001_1198001		224.552	52.5999	-1.17182	2.37798	0.00143351	0.522105		0.133333	0.906189		76.4085	99.0187	28.9563	40.8542	46.0291	40.174
CP027632.1_3521001_3522001		224.301	76.6035	1.00544	3.46264	0.00144131	0.522105		0.133333	0.906189		78.9986	63.5215	163.784	138.549	138.087	130.261
CP027624.1_5818001_5819001		224.101	87.3414	-1.59968	4.26663	0.00144757	0.522105		0.133333	0.906189		291.388	466.135	103.157	182.956	137.185	75.4785
CP027626.1_23583001_23584001		224.076	50.4142	-1.60672	2.29595	0.00144834	0.522105		0.133333	0.906189		68.6382	119.57	22.6221	47.0711	27.076	26.7827
CP027623.1_4736001_4737001		223.645	79.798	-1.34663	3.66083	0.00146192	0.522423		0.133333	0.906189		190.374	269.966	132.113	77.2676	83.9355	68.1741
CP027631.1_14018001_14019001		223.524	89.0083	1.15301	4.44251	0.00146577	0.522423		0.133333	0.906189		115.26	144.792	238.889	263.776	361.915	294.609
CP027625.1_7688001_7689001		223.431	37.2294	-1.86588	1.82794	0.00146872	0.522423		0.133333	0.906189		106.195	41.1021	13.5732	23.0915	18.9532	24.3479
CP027631.1_4684001_4685001		221.368	35.05	-1.52291	1.75415	0.00153612	0.543202		0.133333	0.906189		46.6222	77.5335	17.1928	21.3152	30.6861	17.0435
CP027621.1_18234001_18235001		220.885	58.4478	-1.23744	2.6035	0.00155243	0.543202		0.133333	0.906189		111.375	99.9529	34.3856	39.0779	43.3215	63.3045
CP027623.1_4838001_4839001		220.354	76.2738	-2.67343	3.4432	0.00157055	0.543202		0.133333	0.906189		64.753	468.938	42.5295	36.4135	44.2241	45.0436
CP027621.1_7067001_7068001		220.348	45.3065	1.712	2.10693	0.00157074	0.543202		0.133333	0.906189		16.8358	18.6828	68.7711	74.6032	35.1987	56.0002
CP027628.1_14835001_14836001		220.182	11.3002	2.02064	0.923289	0.00157647	0.543202		0.133333	0.906189		7.77036	4.6707	24.4318	24.8677	17.1481	34.087
CP027631.1_14017001_14018001		220.043	15.4426	2.1187	1.07492	0.00158128	0.543202		0.133333	0.906189		3.88518	8.40725	24.4318	29.3084	38.8089	19.4783
CP027625.1_8558001_8559001		219.929	88.8553	-2.38554	4.42616	0.00158522	0.543202		0.133333	0.906189		808.117	215.786	65.1516	130.556	136.282	57.2175
CP027626.1_22986001_22987001		219.927	84.173	1.07785	3.98017	0.00158531	0.543202		0.133333	0.906189		113.965	83.1384	193.645	197.166	190.434	249.566
CP027628.1_860001_861001		219.851	47.5668	-1.38008	2.18971	0.00158796	0.543202		0.133333	0.906189		110.08	56.0483	37.1002	30.1966	30.6861	28.0001
CP027625.1_3056001_3057001		219.492	53.8103	-1.16171	2.4239	0.0016005	0.545172		0.133333	0.906189		82.8838	98.0846	54.293	34.6372	36.1013	36.5218
CP027620.1_17143001_17144001		219.293	37.9883	1.58991	1.85159	0.00160751	0.545252		0.133333	0.906189		18.1308	14.0121	40.7197	57.7287	35.1987	59.6523
CP027621.1_7405001_7406001		218.814	52.8437	-1.24772	2.38763	0.0016245	0.548698		0.133333	0.906189		72.5233	108.36	35.2904	43.5186	45.1266	28.0001
CP027630.1_11863001_11864001		218.399	14.8704	2.85372	1.05451	0.00163941	0.551417		0.133333	0.906189		6.4753	1.86828	28.0514	18.6508	46.0291	21.9131
CP027623.1_18743001_18744001		218.032	17.0249	2.24115	1.1314	0.0016527	0.553572		0.133333	0.906189		10.3605	2.80242	25.3367	32.861	35.1987	24.3479
CP027633.1_2844001_2845001		217.525	84.795	-0.990948	4.02937	0.00167131	0.55386		0.133333	0.906189		227.931	302.661	126.684	157.2	138.99	110.783
CP027623.1_5118001_5119001		217.336	91.6741	-1.62833	4.78103	0.00167829	0.55386		0.133333	0.906189		341.896	750.114	165.594	150.983	132.672	259.305
CP027623.1_4837001_4838001		217.168	84.3696	-2.6602	3.99732	0.00168451	0.55386		0.133333	0.906189		93.2443	694.065	64.2467	53.288	63.1772	69.3915
CP027622.1_1056001_1057001		217.156	31.9451	2.08262	1.65012	0.00168498	0.55386		0.133333	0.906189		15.5407	5.60483	47.9588	28.4203	46.9317	49.9132
CP027624.1_4090001_4091001		217.074	83.1704	-1.02462	3.8997	0.00168801	0.55386		0.133333	0.906189		217.57	272.769	123.064	109.24	150.723	98.609
CP027630.1_17627001_17628001		216.563	98.1092	-1.31259	6.36477	0.00170722	0.557886		0.133333	0.906189		1025.69	1975.7	574.601	613.701	718.415	510.088
CP027624.1_16926001_16927001		215.735	90.9427	-0.938616	4.67634	0.00173885	0.565921		0.133333	0.906189		392.403	426.902	233.46	210.488	171.481	239.827
CP027629.1_17076001_17077001		215.207	20.7556	-1.73413	1.26309	0.00175936	0.570287		0.133333	0.906189		28.4913	62.5873	12.6684	18.6508	13.538	9.73916
CP027625.1_8559001_8560001		213.945	88.1089	-2.23291	4.34534	0.00180952	0.579992		0.133333	0.906189		740.774	198.037	75.1053	116.346	144.405	60.8697
CP027625.1_14634001_14635001		213.923	54.2892	1.22979	2.44075	0.00181039	0.579992		0.133333	0.906189		28.4913	31.7607	61.5321	87.0371	77.6177	57.2175
CP027628.1_14315001_14316001		213.821	40.9999	1.18973	1.95519	0.00181449	0.579992		0.133333	0.906189		22.016	21.4852	49.7686	57.7287	41.5165	49.9132
CP027624.1_4934001_4935001		213.465	34.1158	-1.14066	1.72139	0.001829	0.579992		0.133333	0.906189		58.2777	50.4435	24.4318	23.0915	20.7582	30.4349
CP027619.1_2801001_2802001		213.164	27.3349	-1.77963	1.49322	0.00184135	0.579992		0.133333	0.906189		41.4419	68.1921	16.2879	12.4339	9.92785	26.7827
CP027631.1_3185001_3186001		213.032	28.3214	-1.22436	1.52874	0.00184678	0.579992		0.133333	0.906189		45.3271	51.3776	23.527	22.2033	21.6608	14.6087
CP027627.1_23717001_23718001		213.003	25.8397	-1.45782	1.44164	0.00184799	0.579992		0.133333	0.906189		59.5727	39.2338	18.0977	20.4271	20.7582	10.9566
CP027625.1_1340001_1341001		212.91	36.299	1.502	1.79748	0.00185185	0.579992		0.133333	0.906189		20.721	12.1438	39.8149	57.7287	40.6139	45.0436
CP027633.1_2845001_2846001		212.743	83.2973	-0.970572	3.91062	0.00185879	0.579992		0.133333	0.906189		243.471	241.942	94.1079	146.542	132.672	121.739
CP027629.1_14393001_14394001		212.616	77.9382	-1.1547	3.54183	0.00186406	0.579992		0.133333	0.906189		142.457	255.02	90.4883	74.6032	99.2785	93.7394
CP027629.1_12483001_12484001		212.506	26.234	-1.81677	1.45479	0.00186866	0.579992		0.133333	0.906189		75.1135	35.4973	13.5732	9.76947	16.2456	23.1305
CP027630.1_4764001_4765001		212.31	82.1292	1.09368	3.81963	0.0018769	0.580308		0.133333	0.906189		76.4085	97.1505	204.504	160.752	156.138	222.783
CP027627.1_26197001_26198001		212.055	58.2052	-2.09957	2.59328	0.00188767	0.581		0.133333	0.906189		89.3591	173.75	9.95372	40.8542	40.6139	31.6523
CP027621.1_18291001_18292001		211.916	86.9284	1.83556	4.22557	0.00189359	0.581		0.133333	0.906189		106.195	44.8387	344.76	179.403	238.268	306.783
CP027632.1_14455001_14456001		211.652	91.1479	-0.84333	4.70236	0.00190484	0.582228		0.133333	0.906189		367.797	438.111	230.745	218.481	208.485	241.044
CP027627.1_26251001_26252001		211.373	43.3896	-1.24237	2.03778	0.00191684	0.583679		0.133333	0.906189		66.048	74.7311	38.91	21.3152	26.1734	32.8697
CP027627.1_22330001_22331001		210.593	28.4495	-1.65066	1.53316	0.00195081	0.588455		0.133333	0.906189		50.5073	59.7849	10.8586	23.9796	23.4658	10.9566
CP027628.1_16136001_16137001		210.476	83.6704	1.70403	3.93869	0.00195593	0.588455		0.133333	0.906189		58.2777	73.797	296.802	123.451	178.701	266.609
CP027633.1_2145001_2146001		210.432	83.5187	-0.879534	3.92718	0.00195788	0.588455		0.133333	0.906189		244.766	230.732	108.586	134.996	149.82	122.957
CP027629.1_2548001_2549001		210.343	61.9782	-1.09465	2.75039	0.00196181	0.588455		0.133333	0.906189		84.1789	138.253	54.293	47.9592	48.7367	58.4349
CP027624.1_4242001_4243001		209.892	99.7039	-1.00345	8.00246	0.0019819	0.590154		0.133333	0.906189		4150.67	4303.58	1892.11	2034.71	2231.96	2275.31
CP027630.1_17628001_17629001		209.722	96.5878	-1.35865	5.76206	0.00198951	0.590154		0.133333	0.906189		626.809	1375.05	411.722	403.213	425.093	321.392
CP027632.1_12758001_12759001		209.719	44.1795	-1.25405	2.0668	0.00198965	0.590154		0.133333	0.906189		69.9332	74.7311	29.8611	31.0847	39.7114	19.4783
CP027624.1_5821001_5822001		209.56	46.3863	-1.72825	2.14658	0.00199684	0.590154		0.133333	0.906189		68.6382	106.492	15.383	39.0779	33.3937	17.0435
CP027627.1_22984001_22985001		209.037	94.0576	-1.17322	5.16186	0.0020206	0.59315		0.133333	0.906189		498.598	745.443	204.504	312.623	333.034	253.218
CP027621.1_7735001_7736001		208.825	40.6578	1.07903	1.94331	0.00203034	0.59315		0.133333	0.906189		24.6061	21.4852	45.2442	49.7355	49.6393	49.9132
CP027621.1_16570001_16571001		208.558	37.0839	2.27489	1.82332	0.0020427	0.59315		0.133333	0.906189		16.8358	4.6707	49.7686	34.6372	45.1266	70.6089
CP027632.1_18265001_18266001		208.509	22.267	-2.11957	1.31677	0.00204496	0.59315		0.133333	0.906189		81.5888	27.09	18.0977	7.9932	12.6354	9.73916
CP027633.1_1495001_1496001		208.484	34.3534	-1.3493	1.72967	0.00204611	0.59315		0.133333	0.906189		56.9826	59.7849	33.4807	18.6508	21.6608	17.0435
CP027627.1_22331001_22332001		208.046	17.1829	-1.60483	1.13652	0.00206654	0.59315		0.133333	0.906189		29.7864	50.4435	8.14395	17.7627	12.6354	14.6087
CP027623.1_1800001_1801001		207.907	66.4079	-1.9678	2.95029	0.00207309	0.59315		0.133333	0.906189		129.506	200.84	28.9563	76.3795	42.419	19.4783
CP027626.1_21901001_21902001		207.818	10.6011	2.72123	0.899385	0.00207728	0.59315		0.10021	0.906189		2.59012	4.6707	13.5732	40.8542	19.8557	28.0001
CP027633.1_6306001_6307001		207.633	78.9944	0.830339	3.60728	0.00208606	0.59315		0.133333	0.906189		89.3591	84.0725	148.401	158.088	161.553	148.522
CP027628.1_12525001_12526001		207.624	17.7016	-1.46668	1.15513	0.00208649	0.59315		0.133333	0.906189		34.9666	43.9045	14.4781	20.4271	11.7329	9.73916
CP027628.1_2392001_2393001		207.446	94.4469	0.918168	5.23351	0.00209497	0.59315		0.133333	0.906189		244.766	270.9	504.925	468.047	539.714	437.045
CP027623.1_5380001_5381001		207.388	76.2079	-0.872475	3.43928	0.00209772	0.59315		0.133333	0.906189		150.227	185.894	95.9176	103.024	83.0329	85.2176
CP027621.1_4957001_4958001		207.28	1.45544	2.01962	0.490482	0.0021029	0.59315		0.133333	0.906189		2.59012	5.60483	17.1928	14.2101	16.2456	24.3479
CP027621.1_1251001_1252001		206.702	25.0286	2.29269	1.41305	0.00213078	0.598491		0.133333	0.906189		3.88518	10.2755	57.0076	36.4135	25.2709	28.0001
CP027623.1_15160001_15161001		206.563	17.4317	-1.16616	1.14474	0.00213756	0.598491		0.133333	0.906189		40.1469	31.7607	17.1928	15.0983	15.343	15.8261
CP027625.1_12471001_12472001		206.346	0.154252	1.99808	0.316594	0.00214817	0.598491		0.10021	0.906189		2.59012	4.6707	12.6684	19.5389	12.6354	17.0435
CP027623.1_18740001_18741001		206.276	39.7447	-1.22644	1.9113	0.00215161	0.598491		0.133333	0.906189		46.6222	80.336	31.6709	25.7559	27.076	24.3479
CP027621.1_3025001_3026001		205.836	0.136836	1.75243	0.310032	0.00217338	0.60246		0.10021	0.906189		5.18024	3.73656	13.5732	13.322	15.343	18.2609
CP027626.1_1641001_1642001		205.636	46.3291	-1.7357	2.14461	0.00218335	0.603145		0.133333	0.906189		81.5888	94.348	18.0977	47.9592	18.0506	20.6957
CP027623.1_1211001_1212001		205.412	56.8953	1.1284	2.54164	0.0021946	0.604175		0.133333	0.906189		41.4419	28.0242	67.8662	79.932	83.9355	69.3915
CP027622.1_780001_781001		204.898	12.2195	-1.28495	0.959143	0.00222057	0.606243		0.133333	0.906189		29.7864	34.5631	9.95372	15.9864	14.4405	12.1739
CP027625.1_2427001_2428001		204.656	28.2343	-2.17306	1.52554	0.00223298	0.606243		0.133333	0.906189		86.769	40.168	23.527	8.88134	6.31772	17.0435
CP027629.1_14391001_14392001		204.589	66.6629	-1.2279	2.96218	0.00223641	0.606243		0.133333	0.906189		101.015	169.079	48.8637	49.7355	55.957	77.9133
CP027627.1_1026001_1027001		204.327	19.5141	-1.31842	1.21844	0.00224993	0.606243		0.133333	0.906189		50.5073	29.8924	17.1928	14.2101	16.2456	15.8261
CP027633.1_11544001_11545001		204.321	76.9033	-0.793277	3.48014	0.00225024	0.606243		0.133333	0.906189		164.473	171.882	99.5372	87.9253	105.596	94.9568
CP027620.1_1202001_1203001		204.301	13.2134	1.66327	0.994404	0.00225126	0.606243		0.133333	0.906189		5.18024	10.2755	26.2416	31.0847	21.6608	23.1305
CP027629.1_11890001_11891001		204.231	31.9612	-1.84287	1.65076	0.0022549	0.606243		0.133333	0.906189		33.6716	90.6115	13.5732	12.4339	22.5633	21.9131
CP027626.1_20835001_20836001		203.891	16.2487	2.89373	1.10307	0.00227258	0.607438		0.133333	0.906189		7.77036	0.934139	24.4318	22.2033	46.0291	26.7827
CP027632.1_23026001_23027001		203.856	64.0693	-1.02984	2.8442	0.00227445	0.607438		0.133333	0.906189		115.26	118.636	58.8174	52.3999	73.1051	43.8262
CP027620.1_2537001_2538001		203.613	84.4305	1.57192	4.00225	0.00228717	0.608812		0.133333	0.906189		103.605	47.6411	199.074	164.305	262.637	266.609
CP027621.1_5034001_5035001		203.418	81.9637	-1.23434	3.80864	0.00229752	0.609116		0.133333	0.906189		192.964	299.859	119.445	123.451	108.304	66.9567
CP027622.1_12244001_12245001		203.278	11.9446	-1.15363	0.94875	0.00230491	0.609116		0.133333	0.906189		33.6716	28.0242	13.5732	13.322	13.538	14.6087
CP027624.1_2641001_2642001		203.066	52.6733	-1.85709	2.38055	0.00231623	0.609116		0.133333	0.906189		151.522	66.3239	19.0025	40.8542	39.7114	18.2609
CP027627.1_6434001_6435001		202.955	72.5345	1.55967	3.23602	0.0023222	0.609116		0.133333	0.906189		34.9666	52.3118	171.928	88.8134	99.2785	160.696
CP027632.1_642001_643001		202.813	89.1762	-0.971478	4.46226	0.0023298	0.609116		0.133333	0.906189		325.06	388.602	218.077	159.864	202.167	147.305
CP027626.1_5494001_5495001		202.579	59.846	1.15161	2.6573	0.00234244	0.609116		0.133333	0.906189		46.6222	28.0242	78.7248	85.2609	75.8127	88.8698
CP027624.1_6997001_6998001		202.461	46.2233	1.68651	2.14065	0.00234884	0.609116		0.133333	0.906189		25.9012	12.1438	52.4832	79.932	45.1266	62.0871
CP027622.1_18008001_18009001		202.459	90.8444	-1.28357	4.66394	0.00234893	0.609116		0.133333	0.906189		344.486	566.088	157.45	231.803	225.633	132.696
CP027632.1_23236001_23237001		202.12	6.76345	-1.2153	0.750374	0.00236743	0.609982		0.133333	0.906189		24.6061	28.9583	12.6684	12.4339	9.92785	10.9566
CP027627.1_2083001_2084001		202.12	80.9462	0.916263	3.73745	0.00236745	0.609982		0.133333	0.906189		98.4245	83.1384	152.02	162.528	199.46	170.435
CP027626.1_3776001_3777001		201.483	7.87555	1.50121	0.794972	0.00240265	0.617075		0.133333	0.906189		6.4753	8.40725	20.8123	20.4271	18.9532	26.7827
CP027619.1_28697001_28698001		201.206	12.6288	-1.12149	0.97385	0.00241817	0.619082		0.133333	0.906189		31.0814	30.8266	13.5732	14.2101	15.343	13.3913
CP027632.1_20648001_20649001		200.938	20.783	1.54281	1.2642	0.00243326	0.619706		0.133333	0.906189		14.2457	7.47311	31.6709	31.0847	26.1734	35.3044
CP027633.1_5406001_5407001		200.548	68.1097	-0.878572	3.02765	0.00245542	0.619706		0.133333	0.906189		135.981	116.767	79.6297	69.2744	59.5671	65.7393
CP027629.1_2944001_2945001		200.51	53.3401	2.72767	2.40563	0.00245757	0.619706		0.133333	0.906189		15.5407	8.40725	112.206	25.7559	95.6684	77.9133
CP027625.1_14952001_14953001		200.443	31.644	-1.03037	1.64049	0.00246143	0.619706		0.133333	0.906189		47.9172	50.4435	21.7172	27.5321	22.5633	24.3479
CP027625.1_1341001_1342001		200.225	19.1932	1.49815	1.20784	0.00247396	0.619706		0.133333	0.906189		11.6555	9.34139	21.7172	29.3084	32.4912	35.3044
CP027625.1_9147001_9148001		200.195	40.9427	1.17832	1.95337	0.0024757	0.619706		0.133333	0.906189		23.3111	20.5511	60.6272	47.9592	47.8342	41.3914
CP027623.1_3698001_3699001		200.095	60.4642	0.892997	2.6836	0.00248149	0.619706		0.133333	0.906189		44.032	42.9704	85.9639	77.2676	82.1304	77.9133
CP027627.1_26195001_26196001		200.081	44.1757	-1.69331	2.0667	0.00248228	0.619706		0.133333	0.906189		51.8024	111.163	17.1928	34.6372	31.5886	17.0435
CP027633.1_2146001_2147001		199.852	70.7058	-1.21889	3.15028	0.00249555	0.62027		0.133333	0.906189		147.637	161.606	46.149	79.0439	88.4481	51.1306
CP027627.1_5206001_5207001		199.776	86.2654	-1.04976	4.15797	0.00249997	0.62027		0.133333	0.906189		262.897	329.751	178.262	108.352	161.553	124.174
CP027623.1_19815001_19816001		199.111	80.6165	-0.925215	3.71429	0.00253913	0.628048		0.133333	0.906189		213.685	202.708	141.162	102.135	94.7659	99.8264
CP027622.1_2605001_2606001		198.711	8.87197	3.83916	0.832792	0.00256298	0.628526		0.10021	0.906189		2.59012	0.934139	18.0977	20.4271	12.6354	52.348
CP027632.1_16333001_16334001		198.412	52.3573	-1.00228	2.36794	0.00258099	0.628526		0.133333	0.906189		66.048	98.0846	41.6246	43.5186	42.419	36.5218
CP027625.1_1154001_1155001		198.074	7.3195	1.6036	0.772938	0.00260151	0.628526		0.133333	0.906189		5.18024	8.40725	16.2879	22.2033	24.3684	23.1305
CP027626.1_6041001_6042001		198.051	67.2289	2.28711	2.98846	0.00260291	0.628526		0.133333	0.906189		9.06542	36.4314	103.157	66.61	155.235	138.783
CP027633.1_5644001_5645001		197.942	80.4983	-1.96758	3.70656	0.00260959	0.628526		0.133333	0.906189		277.143	286.781	46.149	146.542	52.3469	41.3914
CP027632.1_18599001_18600001		197.904	15.9514	1.55222	1.09299	0.0026119	0.628526		0.133333	0.906189		9.06542	9.34139	20.8123	34.6372	23.4658	30.4349
CP027633.1_2309001_2310001		197.873	9.68677	1.85883	0.864189	0.00261382	0.628526		0.133333	0.906189		3.88518	8.40725	25.3367	15.9864	24.3684	29.2175
CP027625.1_14918001_14919001		197.772	85.4319	-0.794266	4.08516	0.00262002	0.628526		0.133333	0.906189		239.586	274.637	147.496	166.081	145.308	133.913
CP027628.1_17364001_17365001		197.707	72.945	-0.898786	3.25761	0.00262401	0.628526		0.133333	0.906189		159.292	140.121	98.6323	79.0439	73.1051	69.3915
CP027619.1_8883001_8884001		197.614	12.3066	-1.93113	0.96245	0.00262978	0.628526		0.133333	0.906189		44.032	34.5631	6.33418	14.2101	15.343	3.65218
CP027619.1_2439001_2440001		197.52	25.8857	-1.30124	1.44309	0.00263556	0.628526		0.133333	0.906189		36.2617	56.0483	13.5732	22.2033	18.9532	20.6957
CP027622.1_2720001_2721001		197.429	93.4903	1.41501	5.05815	0.0026412	0.628526		0.133333	0.906189		205.914	139.187	466.015	311.735	419.677	641.567
CP027619.1_9517001_9518001		197.303	80.1799	-1.13402	3.68609	0.00264903	0.628526		0.133333	0.906189		160.587	276.505	90.4883	122.562	80.3253	105.913
CP027619.1_18920001_18921001		197.169	23.0582	1.54172	1.34553	0.00265738	0.628526		0.133333	0.906189		9.06542	13.0779	32.5758	23.0915	37.9063	38.9566
CP027621.1_6996001_6997001		197.148	13.6774	-1.35597	1.0111	0.00265869	0.628526		0.133333	0.906189		31.0814	37.3656	14.4781	10.6576	18.0506	9.73916
CP027630.1_17432001_17433001		197.029	11.2654	2.33434	0.922366	0.00266616	0.628526		0.133333	0.906189		6.4753	3.73656	15.383	25.7559	20.7582	41.3914
CP027623.1_15960001_15961001		196.879	37.6934	-1.66552	1.84202	0.00267559	0.628904		0.133333	0.906189		62.1629	76.5994	16.2879	30.1966	29.7836	9.73916
CP027625.1_14633001_14634001		196.741	85.1657	1.17288	4.06141	0.00268432	0.629118		0.133333	0.906189		89.3591	107.426	190.025	283.315	250.904	164.348
CP027631.1_4391001_4392001		196.401	64.4847	1.1829	2.86272	0.00270593	0.629506		0.133333	0.906189		53.0974	31.7607	88.6786	84.3727	93.8633	115.652
CP027632.1_14456001_14457001		196.362	94.5166	-0.882472	5.24714	0.00270842	0.629506		0.133333	0.906189		554.286	640.819	284.133	341.043	293.323	378.61
CP027621.1_19089001_19090001		196.345	73.5359	-1.75932	3.28988	0.00270947	0.629506		0.133333	0.906189		243.471	157.869	64.2467	48.8474	95.6684	25.5653
CP027623.1_17016001_17017001		196.143	38.0542	-1.25814	1.85377	0.00272244	0.630695		0.133333	0.906189		50.5073	72.8628	23.527	35.5254	19.8557	24.3479
CP027621.1_3161001_3162001		195.944	53.1995	1.86905	2.40132	0.00273525	0.631814		0.133333	0.906189		7.77036	30.8266	88.6786	71.9388	69.495	64.5219
CP027631.1_466001_467001		195.824	51.54	-2.48747	2.33895	0.00274299	0.631814		0.133333	0.906189		34.9666	199.906	10.8586	28.4203	24.3684	20.6957
CP027624.1_7523001_7524001		195.533	14.1576	-1.59398	1.02879	0.00276193	0.633026		0.133333	0.906189		20.721	52.3118	12.6684	12.4339	11.7329	12.1739
CP027619.1_9861001_9862001		195.501	66.1865	1.03153	2.93903	0.002764	0.633026		0.133333	0.906189		44.032	52.3118	100.442	79.932	95.6684	120.522
CP027633.1_11546001_11547001		195.327	80.4909	-0.985416	3.70571	0.00277543	0.633838		0.133333	0.906189		224.045	198.972	117.635	85.2609	134.477	88.8698
CP027623.1_12337001_12338001		194.613	24.7997	-1.60301	1.40538	0.00282277	0.642824		0.133333	0.906189		27.1963	70.0604	18.0977	15.0983	13.538	18.2609
CP027621.1_2229001_2230001		194.259	51.7577	1.2587	2.34658	0.00284661	0.646011		0.133333	0.906189		23.3111	31.7607	77.82	73.7151	46.9317	68.1741
CP027625.1_8991001_8992001		194.129	35.2005	2.86449	1.7595	0.00285537	0.646011		0.133333	0.906189		9.06542	4.6707	64.2467	19.5389	35.1987	79.1306
CP027628.1_12383001_12384001		194.048	55.517	-1.03314	2.48752	0.00286087	0.646011		0.133333	0.906189		95.8344	85.9408	38.91	38.1898	41.5165	59.6523
CP027623.1_19814001_19815001		193.916	84.2091	-0.864592	3.98241	0.00286989	0.646233		0.133333	0.906189		244.766	246.613	166.499	114.569	124.549	133.913
CP027620.1_2536001_2537001		193.565	82.1652	1.43439	3.82207	0.00289395	0.647765		0.133333	0.906189		91.9492	52.3118	175.547	129.668	231.951	238.609
CP027624.1_18666001_18667001		193.505	76.2402	0.938669	3.4411	0.00289809	0.647765		0.133333	0.906189		84.1789	61.6532	123.064	144.766	155.235	133.913
CP027624.1_17822001_17823001		193.438	66.1741	1.0044	2.93827	0.0029027	0.647765		0.133333	0.906189		50.5073	47.6411	123.064	89.7015	96.5709	84.0002
CP027623.1_13462001_13463001		193.348	90.7897	-0.918121	4.65676	0.00290893	0.647765		0.133333	0.906189		367.797	434.375	208.123	261.999	206.68	171.653
CP027619.1_1648001_1649001		192.8	57.9477	1.14061	2.58393	0.00294714	0.65446		0.133333	0.906189		34.9666	35.4973	102.252	69.2744	63.1772	76.6959
CP027619.1_9859001_9860001		192.143	80.2184	0.988412	3.68857	0.00299378	0.661762		0.133333	0.906189		80.2937	87.8091	205.408	166.081	129.965	166.783
CP027631.1_10218001_10219001		192.105	18.1507	-1.78207	1.17187	0.00299649	0.661762		0.133333	0.906189		44.032	43.9045	12.6684	15.0983	18.0506	3.65218
CP027631.1_5784001_5785001		191.92	76.591	0.83244	3.46167	0.00300978	0.662877		0.133333	0.906189		73.8184	82.2042	123.969	139.437	153.43	140
CP027620.1_16669001_16670001		191.229	27.2939	1.41494	1.49173	0.00305998	0.672092		0.133333	0.906189		12.9506	14.0121	41.6246	32.861	44.2241	25.5653
CP027623.1_612001_613001		190.784	71.7557	-1.29228	3.19846	0.00309285	0.675268		0.133333	0.906189		164.473	163.474	76.9151	83.4846	71.3	34.087
CP027623.1_4737001_4738001		190.673	71.7931	-1.29606	3.20105	0.00310114	0.675268		0.133333	0.906189		156.702	171.882	101.347	66.61	56.8595	41.3914
CP027619.1_7946001_7947001		190.573	37.5243	-1.12333	1.83714	0.00310856	0.675268		0.133333	0.906189		45.3271	70.9946	25.3367	29.3084	22.5633	30.4349
CP027633.1_5647001_5648001		190.541	69.6497	-2.04925	3.10043	0.00311099	0.675268		0.133333	0.906189		200.734	175.618	36.1953	93.2541	31.5886	18.2609
CP027619.1_4829001_4830001		190.424	84.423	-0.804953	4.00157	0.00311974	0.675268		0.133333	0.906189		271.963	215.786	129.398	133.22	137.185	158.261
CP027624.1_9933001_9934001		190.087	25.8534	1.84559	1.44206	0.0031451	0.675268		0.133333	0.906189		14.2457	6.53897	41.6246	33.7491	23.4658	47.4784
CP027628.1_18222001_18223001		190.055	87.4745	2.1785	4.2787	0.00314752	0.675268		0.133333	0.906189		62.1629	63.5215	111.301	238.02	323.106	469.914
CP027623.1_1801001_1802001		189.971	58.6493	-1.86159	2.61147	0.0031539	0.675268		0.133333	0.906189		91.9492	160.672	17.1928	57.7287	42.419	20.6957
CP027622.1_18007001_18008001		189.875	91.2437	-1.28722	4.71446	0.00316125	0.675268		0.133333	0.906189		319.88	624.005	187.311	194.501	252.709	138.783
CP027631.1_13913001_13914001		189.79	37.5379	1.19137	1.83749	0.00316771	0.675268		0.133333	0.906189		18.1308	21.4852	52.4832	37.3016	52.3469	40.174
CP027624.1_1214001_1215001		189.784	70.6312	-0.818813	3.14664	0.00316818	0.675268		0.133333	0.906189		116.555	151.331	76.0102	80.8202	69.495	77.9133
CP027627.1_6637001_6638001		189.691	0.317212	2.58978	0.362502	0.00317524	0.675268		0.10021	0.906189		0	4.6707	17.1928	15.9864	15.343	18.2609
CP027632.1_18415001_18416001		189.548	84.6942	-1.04302	4.02171	0.00318623	0.675816		0.133333	0.906189		213.685	323.212	126.684	152.759	96.5709	146.087
CP027626.1_3320001_3321001		189.258	29.9983	1.10876	1.58447	0.00320864	0.678757		0.133333	0.906189		16.8358	17.7486	41.6246	37.3016	33.3937	37.7392
CP027621.1_2737001_2738001		189.15	50.2015	-1.11737	2.28782	0.00321698	0.678757		0.133333	0.906189		78.9986	83.1384	37.1002	47.9592	38.8089	24.3479
CP027624.1_10331001_10332001		188.961	97.5768	-1.25603	6.11233	0.00323172	0.680083		0.133333	0.906189		986.836	1488.08	437.963	764.683	445.851	423.653
CP027630.1_11445001_11446001		188.775	30.1276	-1.08889	1.58837	0.00324627	0.68136		0.133333	0.906189		44.032	52.3118	23.527	25.7559	17.1481	24.3479
CP027623.1_3530001_3531001		188.54	27.4854	1.45245	1.49836	0.00326475	0.681727		0.133333	0.906189		16.8358	10.2755	47.0539	29.3084	33.3937	36.5218
CP027625.1_9351001_9352001		188.521	24.3146	-1.09344	1.38796	0.00326626	0.681727		0.133333	0.906189		46.6222	37.3656	21.7172	15.9864	19.8557	20.6957
CP027628.1_14764001_14765001		188.332	12.3476	-1.62648	0.963832	0.00328127	0.681727		0.133333	0.906189		20.721	49.5094	8.14395	14.2101	12.6354	10.9566
CP027621.1_2960001_2961001		188.256	51.4442	1.26101	2.33544	0.00328726	0.681727		0.133333	0.906189		31.0814	24.2876	83.2493	65.7219	46.0291	69.3915
CP027626.1_14163001_14164001		188	63.7968	-1.0789	2.83141	0.00330775	0.681727		0.133333	0.906189		121.736	113.965	38.91	62.1694	49.6393	73.0437
CP027620.1_13357001_13358001		187.869	78.8613	-0.932196	3.59965	0.00331821	0.681727		0.133333	0.906189		165.768	218.589	114.015	85.2609	118.232	85.2176
CP027630.1_16798001_16799001		187.858	14.6079	-1.50908	1.04455	0.00331914	0.681727		0.133333	0.906189		42.737	31.7607	18.0977	15.0983	7.22026	10.9566
CP027624.1_16927001_16928001		187.822	74.2673	-0.999263	3.32873	0.00332202	0.681727		0.133333	0.906189		167.063	158.804	86.8688	87.0371	55.0544	97.3916
CP027623.1_19816001_19817001		187.607	62.7917	-0.991803	2.78671	0.00333939	0.681727		0.133333	0.906189		119.145	102.755	72.3907	46.183	46.9317	57.2175
CP027620.1_7639001_7640001		187.509	47.6153	-2.66062	2.19163	0.00334738	0.681727		0.133333	0.906189		113.965	109.294	7.23907	13.322	44.2241	3.65218
CP027623.1_16392001_16393001		187.401	5.70359	1.50321	0.707055	0.00335615	0.681727		0.133333	0.906189		6.4753	7.47311	21.7172	16.8745	17.1481	25.5653
CP027620.1_7524001_7525001		187.354	55.3889	-1.01101	2.48251	0.00336001	0.681727		0.133333	0.906189		84.1789	95.2822	43.4344	48.8474	53.2494	31.6523
CP027632.1_24001_25001		187.341	67.7589	0.986375	3.01243	0.00336101	0.681727		0.133333	0.906189		53.0974	51.3776	89.5834	86.149	120.939	118.087
CP027633.1_7350001_7351001		187.271	46.0044	1.7498	2.13226	0.00336674	0.681727		0.133333	0.906189		28.4913	8.40725	51.5783	58.6168	61.3722	68.1741
CP027633.1_5182001_5183001		186.891	97.3105	-0.890119	6.01139	0.00339799	0.685376		0.133333	0.906189		1204.41	836.054	580.03	518.67	546.032	556.349
CP027624.1_5817001_5818001		186.814	90.7611	-1.55022	4.6533	0.00340438	0.685376		0.133333	0.906189		343.191	635.215	170.118	217.593	197.655	81.5654
CP027619.1_18949001_18950001		186.742	0.488879	1.51093	0.389517	0.00341034	0.685376		0.133333	0.906189		5.18024	5.60483	18.0977	13.322	14.4405	17.0435
CP027621.1_15761001_15762001		186.376	50.0759	-0.9814	2.28337	0.00344085	0.689064		0.133333	0.906189		72.5233	81.2701	41.6246	33.7491	32.4912	48.6958
CP027633.1_2843001_2844001		186.286	76.7465	-0.918323	3.4701	0.00344845	0.689064		0.133333	0.906189		142.457	206.445	90.4883	103.024	100.181	75.4785
CP027630.1_12102001_12103001		186.215	12.4733	-1.44674	0.967823	0.00345441	0.689064		0.133333	0.906189		45.3271	24.2876	13.5732	8.88134	15.343	12.1739
CP027631.1_17806001_17807001		185.942	55.7981	0.977353	2.49754	0.00347745	0.68974		0.133333	0.906189		31.0814	41.1021	76.9151	78.1558	63.1772	68.1741
CP027625.1_7687001_7688001		185.901	42.8161	-2.06999	2.0184	0.00348099	0.68974		0.133333	0.906189		113.965	62.5873	5.4293	30.1966	28.881	18.2609
CP027619.1_6260001_6261001		185.871	44.8114	1.11208	2.08872	0.00348354	0.68974		0.133333	0.906189		25.9012	24.2876	44.3393	62.1694	47.8342	63.3045
CP027629.1_13754001_13755001		185.56	61.3101	-0.993901	2.72244	0.00351004	0.691131		0.133333	0.906189		82.8838	127.977	60.6272	55.9524	51.4443	43.8262
CP027630.1_13255001_13256001		185.535	97.7397	1.0578	6.18663	0.00351224	0.691131		0.133333	0.906189		580.187	347.5	1000.8	944.974	945.854	967.829
CP027627.1_954001_955001		185.487	61.4059	0.985686	2.72576	0.00351635	0.691131		0.133333	0.906189		49.2123	36.4314	81.4395	73.7151	98.376	84.0002
CP027628.1_1110001_1111001		185.208	63.3963	0.818492	2.81225	0.00354038	0.692192		0.133333	0.906189		51.8024	47.6411	84.1541	91.4778	88.4481	86.435
CP027630.1_4763001_4764001		185.178	61.7829	0.982836	2.74221	0.00354299	0.692192		0.133333	0.906189		36.2617	49.5094	99.5372	75.4914	80.3253	86.435
CP027623.1_5116001_5117001		184.954	86.4258	-1.57681	4.17343	0.00356248	0.692192		0.133333	0.906189		214.98	488.555	98.6323	116.346	76.7152	182.609
CP027624.1_6660001_6661001		184.902	53.0179	-0.845202	2.39418	0.00356702	0.692192		0.133333	0.906189		72.5233	85.9408	39.8149	45.2948	44.2241	47.4784
CP027619.1_5736001_5737001		184.804	94.2305	-0.929379	5.19595	0.00357563	0.692192		0.133333	0.906189		479.172	693.131	335.712	349.925	268.052	277.566
CP027619.1_4141001_4142001		184.792	66.1442	1.38735	2.93692	0.00357664	0.692192		0.133333	0.906189		32.3765	45.7728	119.445	85.2609	69.495	140
CP027628.1_16980001_16981001		184.731	11.2218	-1.65787	0.921194	0.00358203	0.692192		0.133333	0.906189		40.1469	30.8266	11.7635	14.2101	13.538	3.65218
CP027629.1_14862001_14863001		184.444	41.4067	2.63688	1.96929	0.00360724	0.695369		0.133333	0.906189		14.2457	4.6707	86.8688	32.861	30.6861	76.6959
CP027631.1_14020001_14021001		184.268	60.5911	1.34522	2.68892	0.00362291	0.695369		0.133333	0.906189		34.9666	32.6949	58.8174	69.2744	115.524	101.044
CP027628.1_17362001_17363001		184.251	46.1163	-0.991713	2.13555	0.00362442	0.695369		0.133333	0.906189		75.1135	64.4556	42.5295	35.5254	34.2962	26.7827
CP027628.1_18221001_18222001		184.05	82.0968	2.01938	3.81764	0.00364234	0.696946		0.133333	0.906189		47.9172	52.3118	86.8688	179.403	208.485	343.305
CP027622.1_451001_452001		183.965	83.6132	-0.708826	3.93374	0.00364997	0.696946		0.133333	0.906189		212.39	235.403	130.303	137.661	135.38	144.87
CP027619.1_25183001_25184001		183.752	96.4323	-1.6436	5.71623	0.00366909	0.698145		0.133333	0.906189		670.841	1433.9	232.555	546.202	333.034	234.957
CP027625.1_14921001_14922001		183.702	69.2666	-0.828182	3.08058	0.00367363	0.698145		0.133333	0.906189		120.441	136.384	66.0565	62.1694	81.2279	80.348
CP027623.1_19904001_19905001		183.404	77.1968	0.987268	3.49782	0.0037006	0.698178		0.133333	0.906189		84.1789	63.5215	161.974	112.793	164.261	144.87
CP027619.1_18588001_18589001		183.398	46.1785	1.45036	2.13878	0.00370115	0.698178		0.133333	0.906189		23.3111	19.6169	76.9151	36.4135	53.2494	68.1741
CP027633.1_2833001_2834001		183.337	36.6435	1.17027	1.80872	0.00370679	0.698178		0.133333	0.906189		22.016	17.7486	43.4344	42.6304	37.0038	56.0002
CP027621.1_16405001_16406001		183.164	93.5202	1.81674	5.06308	0.00372261	0.698178		0.133333	0.906189		104.9	166.277	808.061	287.755	349.28	472.349
CP027627.1_5278001_5279001		183.124	53.2604	1.00524	2.40278	0.00372626	0.698178		0.133333	0.906189		31.0814	35.4973	66.0565	64.8338	81.2279	56.0002
CP027631.1_4180001_4181001		182.78	88.7433	-0.885496	4.41511	0.00375795	0.698178		0.133333	0.906189		279.733	389.536	150.211	210.488	184.117	180.174
CP027631.1_4513001_4514001		182.779	5.61527	-1.25421	0.702718	0.00375804	0.698178		0.133333	0.906189		23.3111	28.9583	10.8586	12.4339	12.6354	7.30437
CP027625.1_8306001_8307001		182.721	9.27253	1.47536	0.848184	0.00376342	0.698178		0.133333	0.906189		5.18024	10.2755	20.8123	23.9796	19.8557	25.5653
CP027629.1_9964001_9965001		182.475	75.5498	0.848179	3.39979	0.00378637	0.698178		0.133333	0.906189		72.5233	75.6653	110.396	150.095	136.282	137.566
CP027621.1_15324001_15325001		182.453	24.3942	1.90853	1.39078	0.00378846	0.698178		0.133333	0.906189		10.3605	8.40725	29.8611	48.8474	18.9532	43.8262
CP027621.1_4293001_4294001		182.451	43.4754	-1.63717	2.04142	0.00378859	0.698178		0.133333	0.906189		62.1629	96.2163	20.8123	20.4271	45.1266	14.6087
CP027624.1_9469001_9470001		182.449	11.6336	-1.08741	0.936485	0.00378881	0.698178		0.133333	0.906189		28.4913	30.8266	15.383	15.0983	11.7329	13.3913
CP027628.1_14926001_14927001		182.417	2.31378	1.53775	0.544873	0.00379175	0.698178		0.133333	0.906189		7.77036	4.6707	21.7172	15.9864	16.2456	17.0435
CP027627.1_2531001_2532001		182.136	73.0097	-0.886113	3.26045	0.00381818	0.698178		0.133333	0.906189		141.162	156.935	97.7274	85.2609	76.7152	62.0871
CP027626.1_6406001_6407001		182.065	52.6061	-1.18308	2.37828	0.00382487	0.698178		0.133333	0.906189		62.1629	113.031	37.1002	31.0847	37.9063	49.9132
CP027628.1_19500001_19501001		181.935	29.4036	1.54107	1.56438	0.00383721	0.698178		0.133333	0.906189		9.06542	16.8145	26.2416	47.9592	43.3215	37.7392
CP027631.1_16470001_16471001		181.854	33.031	-1.11636	1.68426	0.00384494	0.698178		0.133333	0.906189		59.5727	45.7728	19.0025	30.1966	26.1734	20.6957
CP027630.1_13046001_13047001		181.629	89.802	1.0819	4.53155	0.00386642	0.698178		0.133333	0.906189		165.768	123.306	357.429	214.928	332.132	317.74
CP027630.1_16111001_16112001		181.576	84.5014	-0.852268	4.00812	0.00387142	0.698178		0.133333	0.906189		252.537	245.679	142.972	170.522	125.452	112
CP027619.1_9860001_9861001		181.552	60.9258	0.924074	2.70304	0.00387378	0.698178		0.133333	0.906189		42.737	43.9045	91.3932	69.2744	76.7152	92.522
CP027624.1_6659001_6660001		181.518	69.8972	-0.936309	3.11237	0.00387704	0.698178		0.133333	0.906189		125.621	147.594	76.9151	88.8134	55.0544	64.5219
CP027633.1_6305001_6306001		181.452	65.8021	0.877246	2.92102	0.00388337	0.698178		0.133333	0.906189		59.5727	44.8387	92.2981	97.6947	102.889	88.8698
CP027629.1_17601001_17602001		181.413	98.3169	-2.33029	6.48297	0.00388714	0.698178		0.133333	0.906189		668.251	3538.52	324.853	436.074	667.874	243.479
CP027632.1_859001_860001		181.325	41.5361	-1.19956	1.97439	0.00389559	0.698178		0.133333	0.906189		55.6876	76.5994	19.9074	33.7491	37.0038	24.3479
CP027619.1_15445001_15446001		181.269	7.74369	-1.19483	0.790055	0.003901	0.698178		0.133333	0.906189		32.3765	23.3535	9.95372	13.322	13.538	10.9566
CP027630.1_17504001_17505001		181.23	93.7416	-0.96195	5.10313	0.00390482	0.698178		0.133333	0.906189		424.78	686.592	295.897	303.742	304.153	237.392
CP027632.1_21805001_21806001		181.194	3.89113	1.65955	0.626268	0.00390829	0.698178		0.133333	0.906189		6.4753	5.60483	23.527	22.2033	12.6354	18.2609
CP027620.1_7640001_7641001		180.984	55.5904	-2.63438	2.49041	0.00392867	0.700261		0.133333	0.906189		113.965	159.738	12.6684	28.4203	43.3215	1.21739
CP027630.1_15703001_15704001		180.54	45.0279	1.05349	2.09736	0.0039722	0.706307		0.133333	0.906189		20.721	30.8266	57.9125	58.6168	51.4443	48.6958
CP027623.1_18370001_18371001		180.46	31.7933	-1.7959	1.64527	0.00398016	0.706307		0.133333	0.906189		40.1469	83.1384	15.383	28.4203	18.9532	7.30437
CP027619.1_28443001_28444001		180.284	58.9479	2.57253	2.62315	0.00399761	0.707207		0.133333	0.906189		20.721	10.2755	164.689	34.6372	81.2279	80.348
CP027625.1_1820001_1821001		180.231	81.3169	-1.66333	3.76378	0.00400283	0.707207		0.133333	0.906189		189.079	352.17	39.8149	136.773	80.3253	85.2176
CP027619.1_3341001_3342001		180.021	80.4859	0.821101	3.70531	0.00402385	0.709362		0.133333	0.906189		97.1295	89.6773	154.735	172.298	143.503	189.914
CP027625.1_15139001_15140001		179.758	33.6033	1.42781	1.70441	0.00405027	0.712457		0.133333	0.906189		9.06542	21.4852	45.2442	39.966	37.0038	48.6958
CP027619.1_14593001_14594001		179.61	12.7009	1.52605	0.97673	0.00406529	0.713106		0.133333	0.906189		6.4753	10.2755	17.1928	28.4203	25.2709	29.2175
CP027621.1_16417001_16418001		179.546	84.6706	1.97181	4.01994	0.0040717	0.713106		0.133333	0.906189		37.5567	80.336	399.958	147.43	157.943	231.305
CP027628.1_16137001_16138001		179.391	71.0019	1.66991	3.16377	0.00408754	0.713331		0.133333	0.906189		44.032	34.5631	184.596	65.7219	102.889	146.087
CP027631.1_7702001_7703001		179.275	37.8029	1.36382	1.84591	0.00409939	0.713331		0.133333	0.906189		20.721	15.8804	56.1028	37.3016	35.1987	59.6523
CP027627.1_19149001_19150001		179.273	66.4788	-0.744019	2.95272	0.0040996	0.713331		0.133333	0.906189		104.9	122.372	66.0565	68.3863	71.3	65.7393
CP027627.1_16869001_16870001		179.06	99.475	-2.12649	7.53909	0.00412144	0.715582		0.133333	0.906189		1475.07	6921.04	835.207	905.008	1472.03	633.045
CP027630.1_2524001_2525001		178.873	53.0452	1.29025	2.39547	0.00414074	0.717179		0.133333	0.906189		33.6716	23.3535	88.6786	51.5118	56.8595	80.348
CP027622.1_12245001_12246001		178.798	41.2537	-1.07134	1.9633	0.00414848	0.717179		0.133333	0.906189		73.8184	53.2459	24.4318	27.5321	38.8089	29.2175
CP027624.1_14732001_14733001		178.709	15.1528	2.0473	1.0646	0.00415769	0.717229		0.133333	0.906189		9.06542	4.6707	36.1953	34.6372	14.4405	25.5653
CP027631.1_17655001_17656001		178.228	53.5416	-0.858185	2.41301	0.00420812	0.724374		0.133333	0.906189		85.4739	76.5994	46.149	51.5118	37.9063	42.6088
CP027627.1_18134001_18135001		178.141	16.8197	1.15724	1.12436	0.00421722	0.724388		0.133333	0.906189		11.6555	12.1438	26.2416	23.9796	28.881	28.0001
CP027628.1_15758001_15759001		178.003	7.164	1.43683	0.767452	0.00423191	0.725362		0.133333	0.906189		9.06542	6.53897	23.527	19.5389	24.3684	15.8261
CP027622.1_19357001_19358001		177.855	40.6081	1.53781	1.94144	0.00424756	0.726495		0.133333	0.906189		25.9012	10.2755	59.7223	39.966	56.8595	47.4784
CP027629.1_9925001_9926001		177.683	20.7755	2.43333	1.2639	0.00426591	0.727764		0.133333	0.906189		7.77036	4.6707	26.2416	15.9864	34.2962	58.4349
CP027619.1_3971001_3972001		177.617	86.3524	0.745974	4.16704	0.00427308	0.727764		0.133333	0.906189		129.506	139.187	209.933	216.705	231.048	244.696
CP027622.1_2150001_2151001		177.392	72.3068	-0.834464	3.22465	0.0042972	0.730324		0.133333	0.906189		150.227	135.45	80.5346	98.5829	68.5924	71.8263
CP027626.1_2203001_2204001		177.19	73.9103	-0.733477	3.30965	0.00431911	0.732499		0.133333	0.906189		148.932	142.923	82.3444	85.2609	100.181	82.7828
CP027627.1_23341001_23342001		177.01	65.3518	2.20514	2.90057	0.00433864	0.73269		0.133333	0.906189		28.4913	18.6828	133.923	39.966	164.261	92.522
CP027619.1_18877001_18878001		176.905	46.5256	1.17774	2.15189	0.00435012	0.73269		0.133333	0.906189		33.6716	17.7486	57.0076	57.7287	52.3469	62.0871
CP027625.1_12922001_12923001		176.899	20.6586	-1.1019	1.25922	0.00435079	0.73269		0.133333	0.906189		33.6716	42.0363	13.5732	17.7627	18.9532	20.6957
CP027633.1_2831001_2832001		176.845	42.7526	1.26369	2.01648	0.00435669	0.73269		0.133333	0.906189		16.8358	26.1559	60.6272	39.0779	47.8342	63.3045
CP027621.1_18441001_18442001		176.432	83.6082	-0.999481	3.93355	0.00440228	0.737827		0.133333	0.906189		198.144	298.924	112.206	123.451	100.181	163.131
CP027626.1_783001_784001		176.402	88.2109	-0.846725	4.35652	0.0044056	0.737827		0.133333	0.906189		382.043	253.152	158.355	176.739	180.506	189.914
CP027626.1_3370001_3371001		176.249	63.7645	0.891205	2.82987	0.00442266	0.737862		0.133333	0.906189		44.032	52.3118	93.203	73.7151	93.8633	98.609
CP027625.1_3853001_3854001		175.891	11.0203	-1.07834	0.914033	0.00446276	0.737862		0.133333	0.906189		27.1963	30.8266	11.7635	15.9864	12.6354	14.6087
CP027619.1_5684001_5685001		175.854	45.7618	1.61733	2.12479	0.00446695	0.737862		0.133333	0.906189		20.721	17.7486	34.3856	54.1762	57.762	91.3046
CP027623.1_14752001_14753001		175.787	47.109	-0.924774	2.17289	0.00447451	0.737862		0.133333	0.906189		63.4579	75.6653	29.8611	42.6304	34.2962	40.174
CP027623.1_17381001_17382001		175.665	93.0624	2.54266	4.98439	0.00448831	0.737862		0.133333	0.906189		146.342	19.6169	460.586	430.745	577.62	437.045
CP027627.1_23536001_23537001		175.604	75.0236	3.58811	3.36919	0.00449526	0.737862		0.133333	0.906189		15.5407	11.2097	50.6735	55.0643	328.522	206.957
CP027625.1_15577001_15578001		175.6	35.5414	1.01076	1.77085	0.00449572	0.737862		0.133333	0.906189		19.4259	22.4193	46.149	42.6304	44.2241	36.5218
CP027625.1_7459001_7460001		175.581	81.3305	-1.10519	3.76475	0.0044978	0.737862		0.133333	0.906189		192.964	265.295	84.1541	154.535	102.889	84.0002
CP027628.1_18647001_18648001		175.425	60.1023	0.931903	2.66793	0.00451563	0.737862		0.133333	0.906189		49.2123	35.4973	70.5809	85.2609	87.5456	77.9133
CP027620.1_1191001_1192001		175.419	97.4076	0.855253	6.05004	0.00451636	0.737862		0.133333	0.906189		510.254	432.506	799.917	927.212	919.68	763.306
CP027622.1_2794001_2795001		175.417	73.3256	-0.842531	3.27701	0.00451653	0.737862		0.133333	0.906189		139.866	156.935	85.059	99.471	81.2279	64.5219
CP027627.1_8076001_8077001		175.387	19.126	-1.28002	1.20613	0.00451996	0.737862		0.133333	0.906189		51.8024	27.09	14.4781	14.2101	17.1481	18.2609
CP027621.1_18290001_18291001		175.307	98.3679	1.77693	6.51536	0.00452911	0.737862		0.133333	0.906189		546.515	220.457	1730.14	788.663	1159.75	1570.44
CP027631.1_2826001_2827001		175.175	87.1511	-1.14581	4.24642	0.00454421	0.737862		0.133333	0.906189		431.255	222.325	136.637	191.837	140.795	119.305
CP027621.1_5208001_5209001		175.163	10.1719	1.58693	0.883272	0.00454561	0.737862		0.133333	0.906189		9.06542	6.53897	29.8611	18.6508	17.1481	28.0001
CP027631.1_6350001_6351001		175.089	38.8304	-2.62959	1.87975	0.00455416	0.737862		0.266667	0.916573		18.1308	153.199	14.4781	9.76947	9.92785	23.1305
CP027622.1_10776001_10777001		174.858	56.8381	3.22171	2.53997	0.00458088	0.737862		0.133333	0.906189		19.4259	0.934139	53.3881	48.8474	128.16	120.522
CP027625.1_14448001_14449001		174.852	59.6084	-1.53644	2.64751	0.00458159	0.737862		0.133333	0.906189		71.2283	165.343	23.527	58.6168	41.5165	40.174
CP027632.1_23001_24001		174.839	41.0397	1.179	1.95664	0.00458312	0.737862		0.133333	0.906189		18.1308	25.2218	54.293	36.4135	50.5418	58.4349
CP027621.1_45001_46001		174.785	98.9128	0.998023	6.87817	0.00458938	0.737862		0.133333	0.906189		898.771	651.095	1287.65	1517.82	1594.77	1789.57
CP027624.1_18668001_18669001		174.537	73.6005	1.15019	3.29327	0.00461826	0.740803		0.133333	0.906189		71.2283	45.7728	89.5834	133.22	152.528	141.218
CP027631.1_4860001_4861001		174.452	19.9097	1.81987	1.23213	0.00462833	0.740803		0.133333	0.906189		9.06542	8.40725	45.2442	24.8677	18.0506	36.5218
CP027624.1_4316001_4317001		174.392	69.3623	0.801826	3.08499	0.00463532	0.740803		0.133333	0.906189		56.9826	64.4556	95.9176	109.24	118.232	101.044
CP027633.1_3410001_3411001		174.234	16.5858	1.5179	1.11526	0.00465397	0.741752		0.133333	0.906189		6.4753	12.1438	25.3367	35.5254	20.7582	29.2175
CP027632.1_20479001_20480001		174.185	86.9259	0.983487	4.22531	0.00465971	0.741752		0.133333	0.906189		155.407	91.5456	216.267	257.559	258.124	241.044
CP027632.1_23346001_23347001		173.996	57.062	0.966001	2.54822	0.00468213	0.74226		0.133333	0.906189		46.6222	29.8924	73.2955	77.2676	70.3975	75.4785
CP027631.1_15873001_15874001		173.852	62.8514	-0.845058	2.7892	0.00469929	0.74226		0.133333	0.906189		89.3591	120.504	53.3881	63.0575	64.9823	52.348
CP027633.1_9448001_9449001		173.733	77.7106	1.19772	3.52686	0.0047136	0.74226		0.133333	0.906189		62.1629	70.9946	186.406	192.725	133.575	98.609
CP027626.1_20023001_20024001		173.695	26.9829	-1.19232	1.48089	0.00471812	0.74226		0.133333	0.906189		42.737	49.5094	15.383	16.8745	28.881	19.4783
CP027626.1_24477001_24478001		173.452	92.7999	-1.12176	4.94183	0.0047474	0.74226		0.133333	0.906189		353.551	694.999	237.079	208.711	304.153	214.261
CP027624.1_5791001_5792001		173.428	39.165	-1.67483	1.8915	0.00475038	0.74226		0.133333	0.906189		77.7036	67.258	11.7635	19.5389	42.419	15.8261
CP027630.1_12649001_12650001		173.292	57.113	-0.942062	2.55	0.00476679	0.74226		0.133333	0.906189		106.195	78.4677	42.5295	59.505	40.6139	48.6958
CP027620.1_7526001_7527001		173.24	13.242	-1.05201	0.995418	0.00477314	0.74226		0.133333	0.906189		33.6716	28.0242	15.383	13.322	13.538	17.0435
CP027633.1_5183001_5184001		173.139	99.5136	-0.874932	7.60711	0.00478544	0.74226		0.133333	0.906189		3437.09	2704.33	1874.01	1570.22	1644.41	1608.18
CP027620.1_15631001_15632001		173.034	98.7423	-0.855504	6.76248	0.0047982	0.74226		0.133333	0.906189		1471.19	1921.52	885.881	987.605	837.55	1039.65
CP027632.1_19691001_19692001		173.003	25.2961	1.38084	1.42302	0.00480206	0.74226		0.133333	0.906189		14.2457	12.1438	32.5758	24.8677	46.9317	32.8697
CP027633.1_2144001_2145001		172.876	56.0992	-0.971049	2.50868	0.00481763	0.74226		0.133333	0.906189		82.8838	97.1505	35.2904	39.966	57.762	51.1306
CP027622.1_19356001_19357001		172.727	53.8003	0.940666	2.42365	0.00483595	0.74226		0.133333	0.906189		38.8518	31.7607	61.5321	60.3931	68.5924	80.348
CP027627.1_26108001_26109001		172.703	81.603	-1.11538	3.78329	0.00483888	0.74226		0.133333	0.906189		173.538	291.451	89.5834	98.5829	91.1557	152.174
CP027629.1_2740001_2741001		172.675	76.0599	4.01371	3.4305	0.00484234	0.74226		0.133333	0.906189		19.4259	2.80242	163.784	24.8677	219.315	269.044
CP027622.1_18468001_18469001		172.673	73.2821	-0.943998	3.27514	0.0048427	0.74226		0.133333	0.906189		174.833	133.582	58.8174	98.5829	86.6431	75.4785
CP027632.1_4397001_4398001		172.62	89.175	-0.707898	4.46212	0.00484922	0.74226		0.133333	0.906189		306.929	340.961	188.216	182.067	210.29	213.044
CP027625.1_1824001_1825001		172.519	76.8809	-1.41879	3.47903	0.00486174	0.74226		0.133333	0.906189		130.801	282.11	60.6272	120.786	63.1772	64.5219
CP027632.1_12759001_12760001		172.478	37.8738	-1.08512	1.84804	0.00486683	0.74226		0.133333	0.906189		56.9826	59.7849	25.3367	30.1966	35.1987	18.2609
CP027622.1_7104001_7105001		172.381	84.8298	1.12635	4.03265	0.00487887	0.74226		0.133333	0.906189		106.195	92.4798	236.175	141.213	209.387	281.218
CP027622.1_10923001_10924001		172.291	55.869	0.865956	2.50033	0.00489012	0.74226		0.133333	0.906189		40.1469	37.3656	63.3418	80.8202	67.6899	70.6089
CP027624.1_6083001_6084001		172.264	85.8511	1.1166	4.12071	0.00489344	0.74226		0.133333	0.906189		69.9332	141.055	218.077	209.6	256.319	237.392
CP027621.1_15968001_15969001		172.23	5.99094	1.41664	0.719596	0.00489771	0.74226		0.133333	0.906189		5.18024	9.34139	21.7172	22.2033	16.2456	20.6957
CP027619.1_25182001_25183001		172.192	61.5428	-1.5003	2.7316	0.0049025	0.74226		0.133333	0.906189		82.8838	166.277	32.5758	72.827	38.8089	31.6523
CP027630.1_14823001_14824001		172.094	31.5856	-1.51874	1.63823	0.00491485	0.74226		0.133333	0.906189		85.4739	31.7607	23.527	23.0915	16.2456	17.0435
CP027628.1_19193001_19194001		172.088	9.81987	-1.86454	0.869291	0.00491563	0.74226		0.10021	0.906189		34.9666	36.4314	13.5732	15.9864	3.61013	4.86958
CP027630.1_1858001_1859001		171.89	22.1115	2.61155	1.31043	0.00494054	0.74226		0.133333	0.906189		9.06542	2.80242	29.8611	20.4271	25.2709	65.7393
CP027625.1_13690001_13691001		171.857	7.27596	-1.40455	0.771323	0.00494476	0.74226		0.133333	0.906189		27.1963	30.8266	8.14395	14.2101	14.4405	6.08697
CP027630.1_4859001_4860001		171.752	9.53003	1.23407	0.858849	0.00495808	0.74226		0.133333	0.906189		10.3605	8.40725	21.7172	22.2033	18.9532	25.5653
CP027622.1_693001_694001		171.672	45.1597	-1.18506	2.10209	0.0049682	0.74226		0.133333	0.906189		45.3271	98.0846	33.4807	32.861	32.4912	28.0001
CP027622.1_10924001_10925001		171.566	10.2204	1.29592	0.88486	0.00498169	0.74226		0.133333	0.906189		7.77036	10.2755	20.8123	26.644	24.3684	18.2609
CP027624.1_10329001_10330001		171.522	98.7262	-1.14259	6.75058	0.00498738	0.74226		0.133333	0.906189		1399.96	2316.66	732.051	1157.24	800.546	676.871
CP027622.1_5832001_5833001		171.491	20.8103	1.17668	1.26496	0.00499132	0.74226		0.133333	0.906189		14.2457	12.1438	28.0514	33.7491	32.4912	24.3479
CP027619.1_7271001_7272001		171.437	11.4072	-1.6237	0.927378	0.00499817	0.74226		0.133333	0.906189		19.4259	48.5752	11.7635	10.6576	7.22026	15.8261
CP027626.1_23878001_23879001		171.29	31.0693	-1.1192	1.62132	0.00501712	0.74226		0.133333	0.906189		46.6222	53.2459	16.2879	23.9796	30.6861	20.6957
CP027632.1_12084001_12085001		171.175	11.9247	2.16253	0.94817	0.00503195	0.74226		0.133333	0.906189		10.3605	1.86828	26.2416	17.7627	26.1734	32.8697
CP027633.1_4203001_4204001		171.076	18.8809	-1.13793	1.19703	0.00504465	0.74226		0.133333	0.906189		31.0814	42.0363	15.383	19.5389	18.9532	12.1739
CP027625.1_1821001_1822001		170.911	39.629	-1.83273	1.90689	0.00506616	0.74226		0.133333	0.906189		46.6222	103.689	9.95372	38.1898	18.0506	18.2609
CP027630.1_15704001_15705001		170.885	54.2307	0.92542	2.43867	0.00506954	0.74226		0.133333	0.906189		31.0814	40.168	72.3907	67.4982	57.762	75.4785
CP027623.1_9767001_9768001		170.851	0.258745	2.8307	0.353131	0.00507396	0.74226		0.10021	0.906189		5.18024	0	20.8123	12.4339	17.1481	15.8261
CP027626.1_716001_717001		170.774	60.4879	-0.897333	2.685	0.00508403	0.74226		0.133333	0.906189		81.5888	116.767	49.7686	55.0643	46.0291	63.3045
CP027626.1_20535001_20536001		170.767	90.4177	0.947815	4.60561	0.00508488	0.74226		0.133333	0.906189		155.407	171.882	368.287	303.742	231.951	360.349
CP027629.1_4081001_4082001		170.732	33.607	-0.904561	1.70448	0.00508946	0.74226		0.133333	0.906189		44.032	54.1801	24.4318	24.8677	27.9785	28.0001
CP027619.1_9857001_9858001		170.727	79.4298	1.02088	3.63532	0.00509013	0.74226		0.133333	0.906189		62.1629	96.2163	202.694	152.759	131.77	159.479
CP027630.1_12449001_12450001		170.536	21.0628	1.12173	1.27258	0.00511519	0.74226		0.133333	0.906189		14.2457	13.0779	28.9563	25.7559	30.6861	34.087
CP027625.1_9216001_9217001		170.522	22.2695	1.11622	1.31678	0.00511697	0.74226		0.133333	0.906189		14.2457	14.0121	27.1465	29.3084	36.1013	30.4349
CP027625.1_10471001_10472001		170.485	43.8088	0.998154	2.0536	0.00512196	0.74226		0.133333	0.906189		25.9012	26.1559	48.8637	44.4067	64.0798	51.1306
CP027621.1_8392001_8393001		170.483	6.12156	-1.58547	0.725049	0.00512222	0.74226		0.133333	0.906189		25.9012	32.6949	13.5732	5.3288	6.31772	14.6087
CP027628.1_16854001_16855001		170.451	93.4729	-0.911401	5.05584	0.00512643	0.74226		0.133333	0.906189		494.713	562.352	272.37	293.084	351.987	205.74
CP027629.1_17436001_17437001		170.327	81.2746	1.48794	3.76023	0.00514272	0.74226		0.133333	0.906189		97.1295	37.3656	233.46	165.193	141.698	205.74
CP027628.1_18027001_18028001		170.323	9.62457	1.98908	0.861935	0.0051433	0.74226		0.133333	0.906189		3.88518	7.47311	19.9074	13.322	34.2962	28.0001
CP027632.1_20591001_20592001		170.295	48.3493	-1.13824	2.21919	0.00514704	0.74226		0.133333	0.906189		86.769	69.1263	20.8123	41.7423	39.7114	38.9566
CP027625.1_11719001_11720001		170.255	92.377	0.792135	4.88195	0.00515227	0.74226		0.133333	0.906189		227.931	204.576	437.963	351.701	358.305	349.392
CP027622.1_18010001_18011001		170.127	59.8696	-1.21426	2.6586	0.00516931	0.74289		0.133333	0.906189		64.753	151.331	45.2442	55.0643	44.2241	42.6088
CP027629.1_14392001_14393001		170.072	72.8678	-1.13796	3.25381	0.00517668	0.74289		0.133333	0.906189		103.605	218.589	60.6272	88.8134	74.9102	69.3915
CP027625.1_13596001_13597001		169.889	45.2717	1.06668	2.10555	0.00520116	0.74289		0.133333	0.906189		31.0814	21.4852	60.6272	55.0643	43.3215	59.6523
CP027619.1_4678001_4679001		169.865	10.4058	-1.36576	0.891783	0.00520435	0.74289		0.133333	0.906189		31.0814	31.7607	6.33418	11.5457	15.343	15.8261
CP027623.1_12050001_12051001		169.811	62.0478	-0.795919	2.75334	0.00521158	0.74289		0.133333	0.906189		99.7196	101.821	59.7223	63.0575	62.2747	46.261
CP027620.1_2018001_2019001		169.807	7.84072	1.37575	0.793577	0.0052121	0.74289		0.133333	0.906189		7.77036	8.40725	18.0977	16.8745	26.1734	24.3479
CP027619.1_1879001_1880001		169.685	51.8647	-1.0871	2.35057	0.00522856	0.743917		0.133333	0.906189		90.6542	77.5335	56.1028	28.4203	34.2962	38.9566
CP027629.1_17600001_17601001		169.584	96.5467	-2.25925	5.74986	0.00524217	0.744536		0.266667	0.916573		420.894	2070.05	160.164	267.328	453.071	159.479
CP027632.1_18264001_18265001		169.469	27.1981	-1.86561	1.48846	0.00525781	0.74544		0.133333	0.906189		91.9492	24.2876	21.7172	14.2101	12.6354	13.3913
CP027624.1_6155001_6156001		169.23	62.7556	1.1046	2.7848	0.0052903	0.74746		0.133333	0.906189		44.032	39.2338	58.8174	103.912	103.791	91.3046
CP027624.1_5819001_5820001		169.165	85.5227	-1.58566	4.09386	0.00529923	0.74746		0.133333	0.906189		261.602	407.285	89.5834	165.193	141.698	47.4784
CP027619.1_28573001_28574001		169.16	10.835	1.52458	0.9078	0.00529995	0.74746		0.133333	0.906189		7.77036	8.40725	29.8611	16.8745	28.881	18.2609
CP027620.1_1542001_1543001		168.898	33.4565	0.949758	1.69932	0.00533586	0.748757		0.133333	0.906189		20.721	20.5511	39.8149	41.7423	41.5165	36.5218
CP027630.1_3788001_3789001		168.883	31.9662	2.82588	1.65085	0.00533801	0.748757		0.133333	0.906189		1.29506	10.2755	52.4832	35.5254	18.9532	76.6959
CP027624.1_14110001_14111001		168.866	65.0134	1.69649	2.88632	0.00534035	0.748757		0.133333	0.906189		32.3765	30.8266	172.833	99.471	56.8595	80.348
CP027628.1_897001_898001		168.771	33.1069	1.33143	1.68685	0.00535353	0.748757		0.133333	0.906189		18.1308	14.9462	50.6735	46.183	42.419	25.5653
CP027628.1_10854001_10855001		168.691	7.99124	-1.08698	0.799343	0.00536456	0.748757		0.133333	0.906189		28.4913	25.2218	14.4781	9.76947	12.6354	13.3913
CP027629.1_14092001_14093001		168.688	23.0345	-1.64315	1.3446	0.00536503	0.748757		0.133333	0.906189		41.4419	54.1801	10.8586	18.6508	24.3684	6.08697
CP027630.1_8021001_8022001		168.358	0.619495	2.38153	0.410087	0.00541099	0.753162		0.133333	0.906189		0	5.60483	18.0977	16.8745	15.343	18.2609
CP027619.1_12622001_12623001		168.316	65.776	-0.914372	2.91989	0.00541698	0.753162		0.133333	0.906189		95.8344	140.121	49.7686	63.0575	74.9102	63.3045
CP027623.1_1910001_1911001		168.261	80.257	0.970909	3.69091	0.0054247	0.753162		0.133333	0.906189		76.4085	93.4139	118.54	198.054	179.604	171.653
CP027626.1_782001_783001		168.006	89.5793	-0.69728	4.50578	0.00546059	0.753821		0.133333	0.906189		350.961	314.805	186.406	213.152	223.828	197.218
CP027624.1_2091001_2092001		167.985	17.066	-1.32272	1.13251	0.00546363	0.753821		0.133333	0.906189		24.6061	48.5752	11.7635	16.8745	12.6354	18.2609
CP027623.1_3478001_3479001		167.966	27.2242	1.87375	1.48932	0.00546627	0.753821		0.133333	0.906189		9.06542	11.2097	26.2416	48.8474	21.6608	56.0002
CP027625.1_9423001_9424001		167.957	17.5996	-1.01912	1.15096	0.0054676	0.753821		0.133333	0.906189		38.8518	29.8924	15.383	16.8745	18.9532	15.8261
CP027629.1_9965001_9966001		167.896	98.4848	0.838347	6.58504	0.00547633	0.753821		0.133333	0.906189		771.856	608.125	1140.15	1260.26	1245.49	1288
CP027632.1_18010001_18011001		167.781	8.17162	-1.1377	0.806372	0.00549262	0.753934		0.133333	0.906189		24.6061	29.8924	13.5732	12.4339	14.4405	8.52176
CP027626.1_1273001_1274001		167.749	1.13947	1.61386	0.466511	0.00549723	0.753934		0.133333	0.906189		5.18024	5.60483	14.4781	12.4339	23.4658	17.0435
CP027629.1_4545001_4546001		167.64	93.3597	-1.25838	5.03682	0.00551278	0.753934		0.133333	0.906189		415.714	755.718	163.784	311.735	307.763	196.001
CP027632.1_3000001_3001001		167.627	34.7365	-2.35733	1.74309	0.00551467	0.753934		0.133333	0.906189		128.211	28.0242	21.7172	18.6508	4.51266	14.6087
CP027625.1_8990001_8991001		167.529	54.5517	3.14902	2.44995	0.00552867	0.754565		0.133333	0.906189		16.8358	2.80242	104.062	27.5321	55.957	142.435
CP027633.1_15926001_15927001		167.419	55.1003	-0.954392	2.47073	0.00554449	0.755442		0.133333	0.906189		90.6542	84.0725	43.4344	54.1762	31.5886	51.1306
CP027630.1_3131001_3132001		167.281	48.5794	-0.787704	2.22751	0.00556449	0.756883		0.133333	0.906189		73.8184	64.4556	38.0051	38.1898	43.3215	40.174
CP027621.1_18289001_18290001		167.017	97.3193	1.63818	6.01678	0.00560287	0.759564		0.133333	0.906189		427.37	162.54	1170.92	606.595	819.499	1067.66
CP027625.1_11364001_11365001		167.011	41.7712	-1.00785	1.98248	0.00560367	0.759564		0.133333	0.906189		64.753	60.719	23.527	31.0847	41.5165	28.0001
CP027633.1_2147001_2148001		166.951	63.4734	-0.95807	2.81591	0.00561254	0.759564		0.133333	0.906189		99.7196	123.306	41.6246	60.3931	74.0076	53.5654
CP027621.1_3163001_3164001		166.749	16.8632	1.24679	1.12614	0.00564208	0.759566		0.133333	0.906189		10.3605	12.1438	30.766	29.3084	27.9785	19.4783
CP027630.1_13343001_13344001		166.688	3.65726	1.26168	0.614467	0.00565106	0.759566		0.133333	0.906189		6.4753	8.40725	18.0977	15.9864	20.7582	18.2609
CP027623.1_18369001_18370001		166.675	24.6666	-1.61534	1.40049	0.00565302	0.759566		0.133333	0.906189		32.3765	65.3897	9.95372	26.644	11.7329	15.8261
CP027632.1_4379001_4380001		166.665	96.2233	0.779465	5.65082	0.00565449	0.759566		0.133333	0.906189		393.698	350.302	646.087	611.924	711.195	584.349
CP027623.1_18375001_18376001		166.629	74.9515	-1.09538	3.3646	0.0056598	0.759566		0.133333	0.906189		116.555	226.996	84.1541	61.2812	79.4228	98.609
CP027622.1_5858001_5859001		166.503	39.2036	-0.851556	1.89262	0.00567834	0.760784		0.133333	0.906189		51.8024	58.8508	29.8611	31.9728	27.076	34.087
CP027619.1_27759001_27760001		166.371	50.831	0.847959	2.31253	0.00569795	0.762141		0.133333	0.906189		33.6716	34.5631	58.8174	58.6168	58.6646	70.6089
CP027624.1_18010001_18011001		166.199	30.6949	-1.03344	1.60874	0.00572358	0.762663		0.133333	0.906189		37.5567	57.9166	22.6221	22.2033	27.9785	20.6957
CP027626.1_21642001_21643001		166.097	67.9504	-0.697667	3.02064	0.00573886	0.762663		0.133333	0.906189		117.85	116.767	72.3907	65.7219	72.2026	79.1306
CP027630.1_15970001_15971001		166.074	72.986	-1.31744	3.25943	0.00574241	0.762663		0.133333	0.906189		117.85	225.128	38.91	89.7015	80.3253	66.9567
CP027624.1_17825001_17826001		165.996	36.651	1.13052	1.80882	0.00575404	0.762663		0.133333	0.906189		15.5407	24.2876	48.8637	35.5254	50.5418	42.6088
CP027624.1_14386001_14387001		165.973	54.905	-0.939234	2.46286	0.00575753	0.762663		0.133333	0.906189		78.9986	93.4139	54.293	48.8474	44.2241	31.6523
CP027631.1_6367001_6368001		165.922	47.6278	-1.62996	2.19217	0.00576513	0.762663		0.133333	0.906189		46.6222	127.977	35.2904	33.7491	14.4405	30.4349
CP027627.1_5205001_5206001		165.768	67.5561	-1.03363	3.00328	0.0057885	0.762663		0.133333	0.906189		133.391	128.911	92.2981	53.288	63.1772	46.261
CP027632.1_19285001_19286001		165.66	2.12345	1.4309	0.534064	0.00580489	0.762663		0.133333	0.906189		3.88518	8.40725	18.0977	16.8745	18.9532	15.8261
CP027632.1_18614001_18615001		165.658	85.6409	0.783796	4.10489	0.00580518	0.762663		0.133333	0.906189		138.571	113.965	253.367	194.501	214.803	205.74
CP027621.1_149001_150001		165.645	72.0319	2.08287	3.21202	0.00580708	0.762663		0.133333	0.906189		15.5407	45.7728	198.169	172.298	66.7874	96.1742
CP027630.1_3385001_3386001		165.553	82.5073	-0.844146	3.84995	0.00582111	0.762663		0.133333	0.906189		191.669	252.218	152.925	129.668	108.304	103.479
CP027623.1_18376001_18377001		165.351	71.8304	-0.851685	3.20296	0.00585204	0.762663		0.133333	0.906189		116.555	165.343	78.7248	63.9456	78.5203	92.522
CP027624.1_7519001_7520001		165.325	66.9988	0.816012	2.97745	0.00585592	0.762663		0.133333	0.906189		64.753	47.6411	95.9176	96.8066	107.401	93.7394
CP027633.1_20079001_20080001		165.267	5.78445	2.42819	0.710188	0.00586494	0.762663		0.133333	0.906189		7.77036	0.934139	25.3367	29.3084	16.2456	14.6087
CP027619.1_22546001_22547001		165.151	23.093	-1.54398	1.34646	0.00588271	0.762663		0.133333	0.906189		50.5073	42.9704	11.7635	12.4339	10.8304	30.4349
CP027627.1_13971001_13972001		165.132	88.6127	-0.911234	4.39928	0.00588568	0.762663		0.133333	0.906189		363.912	305.463	142.972	177.627	239.171	150.957
CP027633.1_5402001_5403001		165.051	31.2559	-1.4941	1.62779	0.00589809	0.762663		0.133333	0.906189		45.3271	67.258	16.2879	20.4271	32.4912	9.73916
CP027627.1_2679001_2680001		164.998	59.0511	-1.50666	2.62651	0.0059064	0.762663		0.133333	0.906189		163.178	71.9287	52.4832	26.644	28.881	57.2175
CP027624.1_7245001_7246001		164.997	25.4354	1.44737	1.42856	0.0059065	0.762663		0.133333	0.906189		7.77036	16.8145	43.4344	25.7559	37.0038	32.8697
CP027623.1_18408001_18409001		164.961	84.8373	1.24298	4.03283	0.00591212	0.762663		0.133333	0.906189		104.9	81.2701	143.876	187.396	231.048	318.957
CP027619.1_9128001_9129001		164.863	1.59974	1.47914	0.500749	0.00592725	0.762663		0.133333	0.906189		7.77036	4.6707	16.2879	21.3152	13.538	17.0435
CP027631.1_15576001_15577001		164.746	97.104	-0.95217	5.92831	0.00594553	0.762663		0.133333	0.906189		1238.08	731.431	443.393	467.158	545.129	579.48
CP027629.1_2332001_2333001		164.588	46.1549	1.15816	2.13761	0.0059702	0.762663		0.133333	0.906189		28.4913	22.4193	46.149	43.5186	66.7874	70.6089
CP027633.1_19579001_19580001		164.587	32.1578	1.7072	1.65707	0.00597041	0.762663		0.133333	0.906189		10.3605	14.9462	33.4807	63.9456	24.3684	47.4784
CP027631.1_2829001_2830001		164.587	73.1229	-0.95992	3.26679	0.00597043	0.762663		0.133333	0.906189		178.718	129.845	69.676	103.912	82.1304	59.6523
CP027632.1_14010001_14011001		164.566	40.4252	-1.13821	1.93478	0.00597366	0.762663		0.133333	0.906189		78.9986	48.5752	19.9074	30.1966	28.881	36.5218
CP027631.1_7666001_7667001		164.557	48.8157	1.64415	2.23624	0.00597517	0.762663		0.133333	0.906189		18.1308	22.4193	35.2904	47.9592	90.2532	84.0002
CP027619.1_26336001_26337001		164.54	47.9462	-1.04766	2.20422	0.00597782	0.762663		0.133333	0.906189		63.4579	85.0067	32.5758	31.0847	50.5418	29.2175
CP027625.1_10584001_10585001		164.432	78.5652	0.953857	3.58157	0.0059947	0.762663		0.133333	0.906189		77.7036	81.2701	198.169	116.346	164.261	137.566
CP027630.1_2943001_2944001		164.42	13.9809	-1.18094	1.0223	0.0059967	0.762663		0.133333	0.906189		40.1469	26.1559	19.0025	12.4339	12.6354	13.3913
CP027625.1_8383001_8384001		164.403	12.4334	1.10179	0.966674	0.00599938	0.762663		0.133333	0.906189		11.6555	10.2755	25.3367	23.9796	21.6608	23.1305
CP027626.1_7846001_7847001		164.364	87.8166	-1.02552	4.31366	0.00600544	0.762663		0.133333	0.906189		279.733	375.524	136.637	206.935	188.629	110.783
CP027621.1_491001_492001		164.289	42.632	-1.38892	2.01248	0.00601728	0.762961		0.133333	0.906189		36.2617	106.492	28.0514	27.5321	28.881	25.5653
CP027633.1_7817001_7818001		164.032	9.82112	1.43278	0.869295	0.00605816	0.763184		0.133333	0.906189		11.6555	5.60483	20.8123	26.644	18.9532	24.3479
CP027625.1_14632001_14633001		164.002	29.2457	1.35535	1.55947	0.00606292	0.763184		0.133333	0.906189		9.06542	19.6169	33.4807	37.3016	47.8342	32.8697
CP027626.1_21357001_21358001		163.968	64.9413	-1.48637	2.88265	0.00606833	0.763184		0.133333	0.906189		113.965	163.474	58.8174	71.9388	46.0291	19.4783
CP027620.1_13356001_13357001		163.906	64.0991	-0.953078	2.84561	0.00607822	0.763184		0.133333	0.906189		102.31	125.175	47.9588	75.4914	65.8848	45.0436
CP027627.1_21954001_21955001		163.825	84.0001	-0.741759	3.96558	0.00609118	0.763184		0.133333	0.906189		204.619	258.757	160.164	130.556	122.744	141.218
CP027633.1_20247001_20248001		163.668	53.4781	-2.10897	2.41088	0.00611649	0.763184		0.533333	0.994793		31.0814	198.037	21.7172	33.7491	31.5886	19.4783
CP027633.1_5431001_5432001		163.665	71.6114	1.39487	3.19144	0.00611692	0.763184		0.133333	0.906189		58.2777	36.4314	72.3907	124.339	122.744	176.522
CP027625.1_1363001_1364001		163.66	42.3633	0.991823	2.00354	0.00611772	0.763184		0.133333	0.906189		22.016	28.0242	47.0539	53.288	58.6646	41.3914
CP027629.1_1578001_1579001		163.467	2.75912	2.79512	0.569334	0.006149	0.763184		0.10021	0.906189		3.88518	1.86828	16.2879	12.4339	12.6354	40.174
CP027623.1_16035001_16036001		163.467	31.287	-0.954193	1.62888	0.00614901	0.763184		0.133333	0.906189		50.5073	44.8387	26.2416	27.5321	25.2709	18.2609
CP027631.1_2111001_2112001		163.264	89.9326	0.940872	4.54637	0.00618204	0.763184		0.133333	0.906189		126.916	187.762	371.907	258.447	270.76	310.436
CP027629.1_3535001_3536001		163.246	23.45	1.64695	1.35771	0.00618501	0.763184		0.133333	0.906189		15.5407	6.53897	21.7172	31.9728	39.7114	41.3914
CP027632.1_21990001_21991001		163.237	51.0711	-1.21744	2.32196	0.00618637	0.763184		0.133333	0.906189		56.9826	113.031	47.9588	29.3084	28.881	41.3914
CP027623.1_14356001_14357001		163.108	86.9184	-0.815156	4.22435	0.00620749	0.763184		0.133333	0.906189		234.406	336.29	152.02	195.389	147.113	154.609
CP027633.1_19337001_19338001		163.1	65.7001	1.03099	2.91695	0.00620879	0.763184		0.133333	0.906189		50.5073	44.8387	99.5372	82.5964	130.867	75.4785
CP027632.1_14130001_14131001		163.042	54.7955	1.12055	2.45881	0.00621828	0.763184		0.133333	0.906189		42.737	23.3535	81.4395	56.8406	71.3	74.2611
CP027619.1_782001_783001		163.016	39.4387	1.28325	1.90053	0.00622254	0.763184		0.133333	0.906189		28.4913	12.1438	46.149	44.4067	51.4443	51.1306
CP027629.1_2547001_2548001		162.98	72.0195	-0.94059	3.21121	0.00622847	0.763184		0.133333	0.906189		107.49	184.96	62.4369	79.0439	87.5456	76.6959
CP027632.1_1392001_1393001		162.906	78.2007	1.21099	3.55866	0.00624077	0.763184		0.133333	0.906189		54.3925	80.336	223.506	152.759	106.499	144.87
CP027624.1_17034001_17035001		162.849	31.7187	-1.03423	1.64284	0.00625015	0.763184		0.133333	0.906189		54.3925	44.8387	28.9563	28.4203	18.9532	19.4783
CP027619.1_200001_201001		162.814	12.7656	1.98647	0.978834	0.00625582	0.763184		0.133333	0.906189		5.18024	7.47311	45.2442	19.5389	18.9532	19.4783
CP027629.1_8594001_8595001		162.808	30.4312	-0.882345	1.5992	0.00625688	0.763184		0.133333	0.906189		42.737	47.6411	27.1465	24.8677	21.6608	24.3479
CP027624.1_13999001_14000001		162.724	60.2963	-0.780362	2.67709	0.00627087	0.763184		0.133333	0.906189		98.4245	91.5456	56.1028	65.7219	48.7367	49.9132
CP027629.1_14264001_14265001		162.711	91.5535	-1.31726	4.76404	0.00627294	0.763184		0.133333	0.906189		295.274	690.329	165.594	210.488	144.405	272.696
CP027629.1_9924001_9925001		162.628	56.5669	2.1987	2.5286	0.00628668	0.763184		0.133333	0.906189		18.1308	17.7486	76.9151	29.3084	80.3253	147.305
CP027626.1_17643001_17644001		162.608	67.6046	-0.693555	3.00514	0.00629008	0.763184		0.133333	0.906189		125.621	106.492	71.4858	72.827	74.9102	66.9567
CP027632.1_22018001_22019001		162.591	82.1951	-0.944821	3.82443	0.00629296	0.763184		0.133333	0.906189		266.782	186.828	110.396	84.3727	132.672	143.653
CP027621.1_47001_48001		162.583	96.2905	0.921768	5.67283	0.00629429	0.763184		0.133333	0.906189		409.239	290.517	565.552	621.694	660.653	802.263
CP027629.1_3570001_3571001		162.582	36.2679	2.27525	1.79633	0.00629436	0.763184		0.133333	0.906189		5.18024	14.0121	39.8149	44.4067	24.3684	90.0872
CP027623.1_14453001_14454001		162.328	49.4576	0.868458	2.26268	0.00633679	0.765601		0.133333	0.906189		37.5567	28.0242	58.8174	55.9524	61.3722	62.0871
CP027622.1_4632001_4633001		162.323	86.6697	-1.45207	4.19614	0.00633761	0.765601		0.133333	0.906189		196.849	493.225	104.966	128.779	187.727	82.7828
CP027632.1_3520001_3521001		162.12	68.9095	0.834102	3.0635	0.00637189	0.765601		0.133333	0.906189		60.8678	56.9825	121.254	114.569	98.376	85.2176
CP027627.1_3667001_3668001		162.053	78.0179	-0.717881	3.5481	0.0063832	0.765601		0.133333	0.906189		160.587	182.157	114.92	115.457	94.7659	91.3046
CP027623.1_12695001_12696001		162.002	3.99065	1.15667	0.63031	0.00639185	0.765601		0.133333	0.906189		7.77036	8.40725	17.1928	19.5389	18.0506	18.2609
CP027623.1_7312001_7313001		161.924	9.57979	1.27718	0.860469	0.00640501	0.765601		0.133333	0.906189		6.4753	11.2097	24.4318	23.9796	21.6608	18.2609
CP027623.1_14645001_14646001		161.87	15.7635	1.84134	1.08671	0.00641418	0.765601		0.133333	0.906189		9.06542	6.53897	43.4344	24.8677	27.076	14.6087
CP027621.1_15055001_15056001		161.864	96.0504	0.854797	5.60752	0.00641523	0.765601		0.133333	0.906189		400.173	293.32	535.691	611.924	685.022	674.437
CP027622.1_2795001_2796001		161.808	82.7524	-0.822729	3.86895	0.00642474	0.765601		0.133333	0.906189		226.635	220.457	115.825	152.759	140.795	94.9568
CP027628.1_18773001_18774001		161.799	97.6912	-0.921456	6.16023	0.00642622	0.765601		0.133333	0.906189		889.706	1396.54	480.493	670.541	645.31	618.436
CP027624.1_3691001_3692001		161.792	23.4562	1.32145	1.35789	0.00642753	0.765601		0.133333	0.906189		11.6555	14.0121	36.1953	23.0915	42.419	28.0001
CP027631.1_465001_466001		161.749	64.1153	-2.1711	2.84628	0.00643477	0.765601		0.533333	0.994793		34.9666	282.11	31.6709	39.966	36.1013	34.087
CP027630.1_14880001_14881001		161.73	33.3159	-0.977782	1.69383	0.00643811	0.765601		0.133333	0.906189		44.032	56.0483	29.8611	28.4203	23.4658	19.4783
CP027632.1_1927001_1928001		161.587	82.317	0.756644	3.8351	0.00646251	0.767368		0.133333	0.906189		102.31	109.294	195.455	146.542	191.337	182.609
CP027623.1_509001_510001		161.463	75.8086	0.829338	3.41564	0.00648382	0.768763		0.133333	0.906189		69.9332	81.2701	104.966	149.206	147.113	137.566
CP027632.1_13533001_13534001		161.28	47.2819	-0.924557	2.17906	0.00651553	0.769541		0.133333	0.906189		62.1629	77.5335	28.0514	43.5186	41.5165	34.087
CP027628.1_16213001_16214001		161.273	13.5219	-1.05264	1.00636	0.00651668	0.769541		0.133333	0.906189		25.9012	35.4973	14.4781	13.322	18.0506	13.3913
CP027623.1_14861001_14862001		161.259	34.4044	1.62036	1.73146	0.00651915	0.769541		0.133333	0.906189		16.8358	12.1438	31.6709	27.5321	56.8595	62.0871
CP027624.1_1475001_1476001		161.152	51.6246	-1.6193	2.34225	0.00653771	0.769541		0.133333	0.906189		62.1629	132.648	18.0977	28.4203	55.957	24.3479
CP027633.1_5433001_5434001		161.149	94.269	1.31767	5.20292	0.00653824	0.769541		0.133333	0.906189		221.455	182.157	423.485	393.443	381.771	814.437
CP027629.1_1443001_1444001		161	40.1776	-0.866892	1.92618	0.00656413	0.769996		0.133333	0.906189		54.3925	59.7849	35.2904	27.5321	35.1987	26.7827
CP027633.1_5913001_5914001		160.817	19.8015	1.36652	1.22824	0.00659618	0.769996		0.133333	0.906189		11.6555	11.2097	22.6221	27.5321	42.419	25.5653
CP027626.1_1642001_1643001		160.759	28.8215	-1.89167	1.54611	0.00660631	0.769996		0.133333	0.906189		53.0974	65.3897	5.4293	32.861	12.6354	12.1739
CP027633.1_8855001_8856001		160.697	9.26382	1.24683	0.84792	0.0066173	0.769996		0.133333	0.906189		7.77036	10.2755	25.3367	16.8745	23.4658	21.9131
CP027630.1_12279001_12280001		160.663	5.41126	1.24364	0.69464	0.00662321	0.769996		0.133333	0.906189		7.77036	8.40725	17.1928	19.5389	17.1481	24.3479
CP027623.1_16800001_16801001		160.657	73.2746	0.816227	3.27462	0.00662438	0.769996		0.133333	0.906189		69.9332	68.1921	124.874	147.43	101.986	112
CP027621.1_1838001_1839001		160.619	90.0159	-0.755961	4.55622	0.00663099	0.769996		0.133333	0.906189		283.618	420.363	209.028	206.047	207.582	211.827
CP027619.1_2826001_2827001		160.61	36.335	2.36802	1.79898	0.00663259	0.769996		0.133333	0.906189		3.88518	14.0121	80.5346	51.5118	19.8557	45.0436
CP027624.1_17627001_17628001		160.591	80.3117	-0.708359	3.69426	0.00663603	0.769996		0.133333	0.906189		189.079	189.63	98.6323	112.793	136.282	115.652
CP027633.1_7316001_7317001		160.541	59.795	-0.718951	2.65498	0.00664488	0.769996		0.133333	0.906189		91.9492	90.6115	58.8174	58.6168	55.0544	48.6958
CP027621.1_14990001_14991001		160.508	20.5491	-1.20123	1.25537	0.00665073	0.769996		0.133333	0.906189		31.0814	46.707	17.1928	12.4339	23.4658	14.6087
CP027632.1_3974001_3975001		160.445	37.2469	1.17587	1.82854	0.00666194	0.769996		0.133333	0.906189		24.6061	15.8804	48.8637	50.6236	48.7367	31.6523
CP027626.1_23172001_23173001		160.385	0.534906	1.50488	0.396827	0.0066725	0.769996		0.133333	0.906189		6.4753	4.6707	12.6684	18.6508	12.6354	19.4783
CP027633.1_18357001_18358001		160.364	59.5201	0.964572	2.64374	0.00667621	0.769996		0.133333	0.906189		49.2123	32.6949	66.9614	79.932	94.7659	75.4785
CP027623.1_16503001_16504001		160.179	39.5669	-0.836846	1.90448	0.00670934	0.771936		0.133333	0.906189		49.2123	61.6532	29.8611	32.861	33.3937	28.0001
CP027630.1_7352001_7353001		160.045	61.5527	0.749025	2.73204	0.00673332	0.771936		0.133333	0.906189		51.8024	45.7728	81.4395	87.0371	82.1304	76.6959
CP027620.1_2622001_2623001		159.929	72.3006	0.78852	3.22419	0.0067542	0.771936		0.133333	0.906189		66.048	69.1263	96.8225	128.779	111.011	131.479
CP027625.1_1509001_1510001		159.9	80.6588	-0.738801	3.71744	0.00675951	0.771936		0.133333	0.906189		168.358	220.457	126.684	110.129	128.16	101.044
CP027629.1_14056001_14057001		159.898	20.3413	1.71135	1.24734	0.00675976	0.771936		0.133333	0.906189		3.88518	14.0121	37.1002	31.0847	21.6608	35.3044
CP027623.1_3564001_3565001		159.826	81.8754	0.800665	3.80333	0.00677287	0.771936		0.133333	0.906189		102.31	99.9529	179.167	148.318	161.553	216.696
CP027623.1_613001_614001		159.797	57.2461	-0.859401	2.5548	0.0067781	0.771936		0.133333	0.906189		77.7036	100.887	52.4832	59.505	43.3215	41.3914
CP027620.1_13197001_13198001		159.743	6.21361	1.42879	0.728921	0.00678783	0.771936		0.133333	0.906189		5.18024	9.34139	15.383	22.2033	18.9532	25.5653
CP027619.1_2800001_2801001		159.742	36.911	-1.16443	1.81831	0.00678807	0.771936		0.133333	0.906189		49.2123	67.258	26.2416	18.6508	21.6608	38.9566
CP027630.1_14288001_14289001		159.736	90.822	-1.28913	4.66057	0.00678906	0.771936		0.133333	0.906189		384.633	525.92	133.923	301.966	187.727	120.522
CP027625.1_12327001_12328001		159.602	34.2539	-2.05769	1.72672	0.00681355	0.772966		0.133333	0.906189		46.6222	92.4798	7.23907	31.0847	6.31772	23.1305
CP027619.1_18591001_18592001		159.484	28.8302	1.86415	1.54642	0.00683499	0.772966		0.133333	0.906189		9.06542	12.1438	61.5321	23.9796	24.3684	48.6958
CP027625.1_8561001_8562001		159.426	85.2354	-2.23683	4.06769	0.00684571	0.772966		0.533333	0.994793		696.742	79.4018	92.2981	92.3659	65.8848	76.6959
CP027632.1_6743001_6744001		159.282	75.1717	-1.08103	3.3767	0.0068721	0.772966		0.133333	0.906189		107.49	237.271	84.1541	87.0371	88.4481	66.9567
CP027624.1_6998001_6999001		159.257	72.1451	1.84404	3.21769	0.00687672	0.772966		0.133333	0.906189		62.1629	13.0779	148.401	149.206	102.889	124.174
CP027631.1_16524001_16525001		159.228	69.789	-0.792557	3.10745	0.00688194	0.772966		0.133333	0.906189		119.145	139.187	62.4369	85.2609	85.7405	64.5219
CP027625.1_3905001_3906001		159.186	26.7391	-1.40963	1.47208	0.0068898	0.772966		0.133333	0.906189		28.4913	68.1921	11.7635	19.5389	20.7582	21.9131
CP027632.1_23162001_23163001		159.12	59.275	-0.952892	2.63549	0.00690183	0.772966		0.133333	0.906189		101.015	95.2822	36.1953	60.3931	43.3215	63.3045
CP027621.1_46001_47001		159.069	98.5421	0.955146	6.62423	0.00691126	0.772966		0.133333	0.906189		792.577	538.064	1069.57	1297.56	1268.06	1522.96
CP027627.1_23537001_23538001		158.968	93.2229	3.3346	5.01269	0.00693007	0.772966		0.133333	0.906189		69.9332	30.8266	158.355	145.654	954.879	756.002
CP027630.1_2636001_2637001		158.928	64.9749	0.952606	2.88432	0.00693746	0.772966		0.133333	0.906189		59.5727	38.2997	112.206	79.0439	91.1557	93.7394
CP027627.1_3948001_3949001		158.923	29.3638	1.06003	1.56313	0.00693851	0.772966		0.133333	0.906189		19.4259	15.8804	42.5295	29.3084	36.1013	38.9566
CP027620.1_2538001_2539001		158.862	42.2252	1.55104	1.99869	0.00694986	0.772966		0.133333	0.906189		27.1963	10.2755	38.91	44.4067	64.9823	65.7393
CP027627.1_3520001_3521001		158.859	51.9518	1.16304	2.3536	0.00695041	0.772966		0.133333	0.906189		41.4419	18.6828	65.1516	71.0507	62.2747	65.7393
CP027622.1_18400001_18401001		158.855	12.4546	1.21213	0.967251	0.00695116	0.772966		0.133333	0.906189		9.06542	11.2097	25.3367	29.3084	19.8557	20.6957
CP027621.1_9216001_9217001		158.842	77.0824	-1.26176	3.49099	0.00695354	0.772966		0.133333	0.906189		156.702	241.008	67.8662	131.444	80.3253	51.1306
CP027626.1_23173001_23174001		158.756	21.4385	2.16641	1.28587	0.0069695	0.772966		0.133333	0.906189		11.6555	3.73656	53.3881	18.6508	25.2709	35.3044
CP027622.1_2971001_2972001		158.747	25.418	-1.06554	1.42763	0.0069712	0.772966		0.133333	0.906189		40.1469	44.8387	14.4781	25.7559	18.0506	23.1305
CP027628.1_11649001_11650001		158.662	16.9976	1.42628	1.1304	0.0069872	0.773083		0.133333	0.906189		9.06542	11.2097	24.4318	19.5389	27.9785	40.174
CP027629.1_16863001_16864001		158.593	95.1709	-1.04205	5.38522	0.00700018	0.773083		0.133333	0.906189		567.236	823.911	319.424	412.982	398.919	219.131
CP027631.1_2827001_2828001		158.481	86.4756	-0.913677	4.17738	0.00702111	0.773083		0.133333	0.906189		362.617	212.05	130.303	184.732	146.21	147.305
CP027624.1_911001_912001		158.43	75.918	0.717538	3.4213	0.00703079	0.773083		0.133333	0.906189		88.0641	73.797	119.445	141.213	138.087	132.696
CP027623.1_3730001_3731001		158.354	37.9099	-2.59465	1.84901	0.0070452	0.773083		0.266667	0.916573		19.4259	147.594	14.4781	22.2033	3.61013	15.8261
CP027627.1_25198001_25199001		158.317	29.2357	-1.11408	1.55919	0.00705225	0.773083		0.133333	0.906189		37.5567	56.9825	22.6221	15.9864	20.7582	29.2175
CP027622.1_1887001_1888001		158.291	87.0665	-1.2802	4.23747	0.00705713	0.773083		0.133333	0.906189		207.21	467.07	204.504	109.24	126.354	115.652
CP027619.1_14123001_14124001		158.206	32.6989	-1.025	1.67349	0.00707318	0.773083		0.133333	0.906189		44.032	56.0483	22.6221	18.6508	25.2709	32.8697
CP027626.1_11537001_11538001		158.03	14.2347	-1.08028	1.03132	0.00710677	0.773083		0.133333	0.906189		24.6061	38.2997	16.2879	12.4339	14.4405	17.0435
CP027627.1_2097001_2098001		158.019	46.8689	-1.11405	2.16416	0.00710891	0.773083		0.133333	0.906189		67.3431	80.336	46.149	31.0847	20.7582	38.9566
CP027621.1_7401001_7402001		157.996	93.82	1.22326	5.11833	0.00711332	0.773083		0.133333	0.906189		284.913	117.702	476.873	512.453	427.8	456.523
CP027627.1_3947001_3948001		157.783	85.1669	0.756368	4.06156	0.00715417	0.773083		0.133333	0.906189		126.916	121.438	242.509	177.627	194.044	225.218
CP027620.1_1193001_1194001		157.742	98.5831	0.765343	6.65152	0.00716208	0.773083		0.133333	0.906189		804.232	698.736	1234.26	1352.63	1296.04	1225.92
CP027632.1_13532001_13533001		157.705	59.1556	-1.15909	2.63086	0.0071691	0.773083		0.133333	0.906189		78.9986	129.845	41.6246	70.1626	35.1987	40.174
CP027630.1_12658001_12659001		157.686	24.526	1.38832	1.39533	0.0071728	0.773083		0.133333	0.906189		16.8358	9.34139	28.9563	24.8677	43.3215	37.7392
CP027629.1_14044001_14045001		157.458	43.7876	-1.09251	2.05263	0.00721699	0.773083		0.133333	0.906189		59.5727	75.6653	31.6709	45.2948	21.6608	28.0001
CP027628.1_15634001_15635001		157.448	30.3839	2.50656	1.5972	0.007219	0.773083		0.133333	0.906189		14.2457	1.86828	28.0514	25.7559	55.957	62.0871
CP027626.1_22713001_22714001		157.408	15.404	-1.01473	1.07371	0.00722669	0.773083		0.133333	0.906189		38.8518	26.1559	15.383	15.0983	17.1481	15.8261
CP027632.1_22979001_22980001		157.383	90.1863	4.21972	4.57527	0.00723167	0.773083		0.133333	0.906189		38.8518	3.73656	423.485	39.0779	485.562	568.523
CP027622.1_3975001_3976001		157.297	15.7499	1.54488	1.08636	0.00724841	0.773083		0.133333	0.906189		9.06542	9.34139	23.527	18.6508	25.2709	42.6088
CP027619.1_27289001_27290001		157.248	24.6044	-1.39193	1.39837	0.00725808	0.773083		0.133333	0.906189		29.7864	61.6532	21.7172	23.0915	12.6354	12.1739
CP027631.1_4571001_4572001		157.186	81.124	0.86338	3.74793	0.00727021	0.773083		0.133333	0.906189		82.8838	104.624	180.072	153.647	211.192	138.783
CP027624.1_17254001_17255001		157.122	17.0349	-1.17142	1.13175	0.00728267	0.773083		0.133333	0.906189		37.5567	33.629	11.7635	18.6508	20.7582	10.9566
CP027632.1_21989001_21990001		157.111	77.9171	-0.757358	3.5407	0.00728489	0.773083		0.133333	0.906189		143.752	201.774	109.491	89.7015	97.4735	113.218
CP027620.1_15632001_15633001		157.109	98.9488	-0.808823	6.91517	0.00728525	0.773083		0.133333	0.906189		1607.17	2100.88	1045.14	1042.67	931.413	1214.96
CP027627.1_2678001_2679001		157.004	41.9789	-1.56095	1.9895	0.00730585	0.773083		0.133333	0.906189		111.375	41.1021	34.3856	14.2101	24.3684	29.2175
CP027621.1_14467001_14468001		156.952	42.7439	-0.826394	2.01611	0.00731612	0.773083		0.133333	0.906189		54.3925	65.3897	32.5758	36.4135	28.881	37.7392
CP027624.1_4089001_4090001		156.898	89.272	-0.843599	4.47274	0.0073268	0.773083		0.133333	0.906189		283.618	402.614	203.599	182.956	228.341	149.74
CP027625.1_950001_951001		156.835	52.5638	-0.909426	2.37645	0.00733936	0.773083		0.133333	0.906189		88.0641	72.8628	45.2442	39.0779	32.4912	54.7828
CP027621.1_7378001_7379001		156.82	18.0126	-1.45753	1.16734	0.0073424	0.773083		0.133333	0.906189		41.4419	38.2997	8.14395	19.5389	9.02532	21.9131
CP027622.1_8463001_8464001		156.76	40.613	-0.966213	1.94161	0.00735423	0.773083		0.133333	0.906189		71.2283	49.5094	28.9563	34.6372	35.1987	23.1305
CP027633.1_1430001_1431001		156.758	46.7433	-1.69074	2.15975	0.00735466	0.773083		0.133333	0.906189		81.5888	94.348	24.4318	18.6508	53.2494	10.9566
CP027623.1_15688001_15689001		156.731	66.1231	-0.780855	2.93563	0.00736005	0.773083		0.133333	0.906189		98.4245	128.911	68.7711	62.1694	56.8595	77.9133
CP027633.1_1651001_1652001		156.72	53.508	1.37984	2.41174	0.0073621	0.773083		0.133333	0.906189		32.3765	22.4193	70.5809	48.8474	55.957	109.566
CP027620.1_4942001_4943001		156.695	53.9459	-1.14605	2.42905	0.00736714	0.773083		0.133333	0.906189		60.8678	118.636	41.6246	52.3999	28.881	40.174
CP027632.1_637001_638001		156.599	66.1803	-0.674123	2.93861	0.00738618	0.773083		0.133333	0.906189		102.31	116.767	64.2467	73.7151	68.5924	68.1741
CP027623.1_615001_616001		156.583	58.031	-0.962349	2.58699	0.00738953	0.773083		0.133333	0.906189		76.4085	113.031	52.4832	48.8474	58.6646	34.087
CP027631.1_16528001_16529001		156.5	91.9242	-1.14602	4.8144	0.00740612	0.773083		0.133333	0.906189		371.682	595.981	202.694	289.532	250.001	131.479
CP027620.1_225001_226001		156.497	32.4862	1.01495	1.66698	0.00740665	0.773083		0.133333	0.906189		18.1308	20.5511	33.4807	43.5186	46.0291	34.087
CP027629.1_15811001_15812001		156.451	47.328	1.45318	2.18062	0.00741587	0.773083		0.133333	0.906189		24.6061	19.6169	89.5834	60.3931	56.8595	32.8697
CP027631.1_16530001_16531001		156.447	89.1563	-1.12144	4.46028	0.00741668	0.773083		0.133333	0.906189		310.814	439.045	139.352	244.237	194.044	110.783
CP027628.1_19564001_19565001		156.358	18.2988	1.26193	1.17708	0.00743463	0.773083		0.133333	0.906189		15.5407	8.40725	27.1465	32.861	28.881	23.1305
CP027627.1_6937001_6938001		156.331	17.5909	-1.24255	1.15081	0.00743991	0.773083		0.133333	0.906189		25.9012	46.707	20.8123	15.0983	14.4405	10.9566
CP027620.1_15255001_15256001		156.29	39.6477	1.22837	1.90731	0.00744823	0.773083		0.133333	0.906189		19.4259	21.4852	57.9125	31.9728	61.3722	41.3914
CP027629.1_13420001_13421001		156.237	36.1833	1.04535	1.79347	0.00745902	0.773083		0.133333	0.906189		24.6061	17.7486	38.0051	39.966	41.5165	54.7828
CP027628.1_1367001_1368001		156.224	66.4092	-0.988881	2.95037	0.00746153	0.773083		0.133333	0.906189		93.2443	154.133	48.8637	65.7219	80.3253	54.7828
CP027632.1_21765001_21766001		156.196	46.2955	-1.35324	2.14334	0.00746731	0.773083		0.133333	0.906189		81.5888	76.5994	29.8611	41.7423	37.9063	12.1739
CP027628.1_5856001_5857001		156.19	54.2817	0.793415	2.44048	0.0074684	0.773083		0.133333	0.906189		38.8518	38.2997	57.9125	72.827	67.6899	69.3915
CP027619.1_5993001_5994001		156.116	62.8738	0.849519	2.7901	0.00748333	0.773083		0.133333	0.906189		50.5073	45.7728	80.5346	78.1558	79.4228	109.566
CP027629.1_14384001_14385001		156.087	88.1786	1.75072	4.35352	0.00748928	0.773083		0.133333	0.906189		135.981	38.2997	184.596	283.315	333.937	359.131
CP027630.1_17261001_17262001		156.042	80.1139	-0.647497	3.68219	0.00749843	0.773083		0.133333	0.906189		168.358	198.037	120.349	110.129	125.452	112
CP027620.1_721001_722001		156.02	29.0342	-1.46377	1.55312	0.00750293	0.773083		0.133333	0.906189		63.4579	43.9045	21.7172	18.6508	27.9785	7.30437
CP027626.1_605001_606001		155.988	88.6811	1.92794	4.40696	0.00750932	0.773083		0.133333	0.906189		53.0974	106.492	257.892	162.528	231.951	575.828
CP027627.1_26243001_26244001		155.962	41.0633	-2.10272	1.95728	0.00751475	0.773083		0.133333	0.906189		64.753	102.755	6.33418	44.4067	16.2456	9.73916
CP027624.1_18817001_18818001		155.908	50.6531	0.924373	2.30531	0.00752568	0.773083		0.133333	0.906189		37.5567	28.0242	67.8662	62.1694	49.6393	68.1741
CP027627.1_580001_581001		155.79	90.9987	1.8494	4.68408	0.00754973	0.773083		0.133333	0.906189		138.571	67.258	271.465	182.067	409.75	614.784
CP027633.1_20532001_20533001		155.76	87.0491	1.15744	4.23557	0.00755588	0.773083		0.133333	0.906189		157.997	68.1921	255.177	246.013	222.023	280.001
CP027631.1_2478001_2479001		155.757	65.251	-0.993286	2.8963	0.00755659	0.773083		0.133333	0.906189		86.769	151.331	47.9588	55.0643	61.3722	76.6959
CP027632.1_16202001_16203001		155.735	46.4646	1.73812	2.14931	0.00756109	0.773083		0.133333	0.906189		7.77036	27.09	55.1979	83.4846	37.9063	66.9567
CP027627.1_23880001_23881001		155.713	19.7853	-1.18463	1.2279	0.00756562	0.773083		0.133333	0.906189		41.4419	35.4973	16.2879	23.0915	17.1481	9.73916
CP027620.1_2668001_2669001		155.652	69.1683	0.803687	3.07529	0.00757817	0.773083		0.133333	0.906189		56.9826	63.5215	111.301	97.6947	124.549	87.6524
CP027619.1_3437001_3438001		155.553	77.7815	0.752172	3.53144	0.00759846	0.773083		0.133333	0.906189		93.2443	78.4677	137.542	124.339	150.723	165.566
CP027619.1_6423001_6424001		155.551	44.8811	1.66371	2.09103	0.0075988	0.773083		0.133333	0.906189		27.1963	10.2755	47.9588	37.3016	64.0798	82.7828
CP027619.1_27383001_27384001		155.523	11.1186	2.04442	0.91765	0.00760467	0.773083		0.133333	0.906189		5.18024	6.53897	24.4318	15.0983	17.1481	45.0436
CP027627.1_463001_464001		155.52	25.6021	1.58871	1.43316	0.0076052	0.773083		0.133333	0.906189		15.5407	8.40725	45.2442	20.4271	32.4912	43.8262
CP027627.1_25448001_25449001		155.496	29.8191	-1.38884	1.57823	0.00761025	0.773083		0.133333	0.906189		27.1963	76.5994	18.0977	20.4271	24.3684	17.0435
CP027627.1_26242001_26243001		155.408	34.6445	-2.49293	1.73941	0.00762839	0.773083		0.10021	0.906189		51.8024	102.755	4.52442	30.1966	17.1481	1.21739
CP027631.1_3823001_3824001		155.313	36.9446	-1.0738	1.8195	0.00764804	0.773083		0.133333	0.906189		66.048	48.5752	31.6709	18.6508	34.2962	23.1305
CP027622.1_18361001_18362001		155.271	15.7013	1.32712	1.08491	0.00765678	0.773083		0.133333	0.906189		12.9506	8.40725	25.3367	18.6508	30.6861	31.6523
CP027625.1_14503001_14504001		155.259	64.8244	-0.905884	2.87772	0.00765926	0.773083		0.133333	0.906189		107.49	121.438	41.6246	70.1626	74.0076	58.4349
CP027622.1_7413001_7414001		155.217	6.63905	1.19382	0.745541	0.00766814	0.773083		0.133333	0.906189		9.06542	8.40725	22.6221	18.6508	16.2456	23.1305
CP027627.1_6492001_6493001		155.207	55.3391	1.39492	2.48033	0.00767018	0.773083		0.133333	0.906189		33.6716	23.3535	112.206	47.9592	58.6646	79.1306
CP027631.1_15588001_15589001		155.086	19.0041	1.24489	1.2011	0.00769539	0.773083		0.133333	0.906189		12.9506	11.2097	27.1465	39.0779	23.4658	24.3479
CP027633.1_8531001_8532001		155.025	42.5151	1.17992	2.00864	0.00770821	0.773083		0.133333	0.906189		22.016	23.3535	75.1053	47.0711	42.419	41.3914
CP027633.1_2755001_2756001		155	94.529	0.827666	5.24862	0.00771341	0.773083		0.133333	0.906189		325.06	223.259	472.349	451.172	553.252	467.48
CP027624.1_14655001_14656001		154.987	78.0216	-0.846854	3.5483	0.00771612	0.773083		0.133333	0.906189		168.358	191.499	100.442	107.464	121.842	69.3915
CP027619.1_21174001_21175001		154.975	20.9223	-0.976278	1.26831	0.00771862	0.773083		0.133333	0.906189		34.9666	38.2997	22.6221	19.5389	17.1481	14.6087
CP027628.1_466001_467001		154.921	67.5897	-1.34747	3.00464	0.00773011	0.773083		0.266667	0.916573		75.1135	212.984	45.2442	76.3795	52.3469	53.5654
CP027621.1_4948001_4949001		154.901	17.8136	-0.992557	1.15939	0.00773428	0.773083		0.133333	0.906189		27.1963	40.168	19.0025	16.8745	16.2456	15.8261
CP027632.1_5362001_5363001		154.824	93.6757	0.738812	5.08986	0.00775049	0.773083		0.133333	0.906189		284.913	229.798	390.005	411.206	452.169	463.827
CP027632.1_20142001_20143001		154.792	92.311	-0.791492	4.86999	0.0077573	0.773083		0.133333	0.906189		431.255	457.728	198.169	268.216	315.886	244.696
CP027626.1_24026001_24027001		154.775	61.5614	1.58053	2.73272	0.00776084	0.773083		0.133333	0.906189		24.6061	35.4973	101.347	134.996	43.3215	84.0002
CP027623.1_16682001_16683001		154.591	88.3627	-0.828658	4.3741	0.00779981	0.773409		0.133333	0.906189		268.077	368.985	169.213	223.81	180.506	143.653
CP027629.1_14728001_14729001		154.585	16.0895	1.69464	1.09757	0.00780097	0.773409		0.133333	0.906189		14.2457	3.73656	27.1465	22.2033	28.881	32.8697
CP027625.1_13411001_13412001		154.533	13.8503	-1.50086	1.01829	0.00781217	0.773409		0.133333	0.906189		40.1469	32.6949	9.95372	19.5389	15.343	4.86958
CP027624.1_16703001_16704001		154.435	61.1932	0.816317	2.7174	0.00783301	0.773409		0.133333	0.906189		40.1469	52.3118	85.059	69.2744	84.838	88.8698
CP027623.1_5899001_5900001		154.431	64.8828	0.899049	2.88045	0.00783392	0.773409		0.133333	0.906189		58.2777	42.0363	104.062	89.7015	104.694	73.0437
CP027625.1_3312001_3313001		154.399	88.6252	-0.743616	4.40057	0.00784071	0.773409		0.133333	0.906189		321.175	308.266	150.211	176.739	201.265	224.001
CP027630.1_13253001_13254001		154.383	88.1487	0.662097	4.34987	0.00784402	0.773409		0.133333	0.906189		168.358	151.331	251.558	239.796	250.001	270.262
CP027623.1_3961001_3962001		154.361	89.022	0.732737	4.44502	0.00784881	0.773409		0.133333	0.906189		164.473	164.408	321.234	258.447	277.077	236.175
CP027624.1_2289001_2290001		154.352	50.7588	0.884444	2.30976	0.0078507	0.773409		0.133333	0.906189		31.0814	35.4973	48.8637	65.7219	70.3975	62.0871
CP027628.1_14394001_14395001		154.271	30.3665	1.45021	1.59679	0.00786803	0.774168		0.133333	0.906189		10.3605	17.7486	46.149	24.8677	34.2962	53.5654
CP027631.1_4807001_4808001		154.088	8.55849	-1.51732	0.820197	0.00790744	0.775318		0.133333	0.906189		27.1963	34.5631	11.7635	9.76947	4.51266	18.2609
CP027631.1_5038001_5039001		154.061	33.8508	1.31348	1.71235	0.0079133	0.775318		0.133333	0.906189		11.6555	21.4852	52.4832	50.6236	32.4912	32.8697
CP027622.1_20455001_20456001		153.954	32.7213	1.12737	1.67394	0.00793646	0.775318		0.133333	0.906189		16.8358	19.6169	38.0051	43.5186	28.881	51.1306
CP027623.1_17227001_17228001		153.894	51.6408	-0.850451	2.34293	0.00794935	0.775318		0.133333	0.906189		86.769	67.258	35.2904	52.3999	39.7114	42.6088
CP027629.1_13311001_13312001		153.858	58.1194	-0.895747	2.59	0.0079571	0.775318		0.133333	0.906189		82.8838	102.755	66.0565	46.183	38.8089	48.6958
CP027631.1_1852001_1853001		153.814	40.1428	-1.5577	1.92482	0.00796675	0.775318		0.133333	0.906189		41.4419	99.9529	24.4318	23.9796	36.1013	10.9566
CP027632.1_14457001_14458001		153.781	66.4913	-0.942001	2.95363	0.00797404	0.775318		0.133333	0.906189		141.162	104.624	43.4344	71.9388	78.5203	60.8697
CP027623.1_17017001_17018001		153.528	44.014	-0.841427	2.06153	0.00802933	0.775318		0.133333	0.906189		58.2777	66.3239	28.0514	39.966	32.4912	38.9566
CP027627.1_6368001_6369001		153.442	85.5501	1.84869	4.09606	0.00804803	0.775318		0.133333	0.906189		46.6222	87.8091	410.817	120.786	284.298	160.696
CP027627.1_22066001_22067001		153.438	71.7993	-0.917535	3.20132	0.00804893	0.775318		0.133333	0.906189		124.326	164.408	60.6272	103.912	77.6177	63.3045
CP027630.1_15730001_15731001		153.423	13.1898	-1.34832	0.993674	0.00805229	0.775318		0.133333	0.906189		19.4259	46.707	10.8586	16.8745	12.6354	12.1739
CP027625.1_14636001_14637001		153.403	83.7227	0.858518	3.94352	0.00805676	0.775318		0.133333	0.906189		120.441	96.2163	145.686	229.139	211.192	198.435
CP027630.1_17957001_17958001		153.295	46.5704	-1.23673	2.15316	0.00808047	0.775318		0.133333	0.906189		111.375	43.9045	32.5758	31.0847	37.9063	28.0001
CP027628.1_15308001_15309001		153.268	49.9316	-1.21356	2.27882	0.00808659	0.775318		0.133333	0.906189		76.4085	89.6773	32.5758	57.7287	29.7836	21.9131
CP027633.1_21478001_21479001		153.226	95.1336	0.839024	5.37636	0.00809586	0.775318		0.133333	0.906189		347.076	248.481	528.452	459.165	626.357	514.958
CP027632.1_3616001_3617001		153.217	96.0628	1.53995	5.61166	0.00809778	0.775318		0.133333	0.906189		255.127	215.786	1065.05	492.026	357.403	824.176
CP027633.1_20707001_20708001		153.193	54.0889	-0.740668	2.43405	0.00810309	0.775318		0.133333	0.906189		73.8184	83.1384	49.7686	51.5118	46.0291	40.174
CP027631.1_7703001_7704001		153.172	35.3871	1.45282	1.76566	0.00810778	0.775318		0.133333	0.906189		15.5407	16.8145	47.0539	24.8677	42.419	65.7393
CP027624.1_15971001_15972001		153.125	72.3964	-0.820729	3.22926	0.00811826	0.775318		0.133333	0.906189		163.178	122.372	85.9639	93.2541	60.4696	82.7828
CP027619.1_20300001_20301001		153.123	28.2268	-1.10486	1.52529	0.0081186	0.775318		0.133333	0.906189		44.032	48.5752	26.2416	23.0915	12.6354	24.3479
CP027622.1_7690001_7691001		153.117	28.6386	2.30227	1.53967	0.00811998	0.775318		0.133333	0.906189		16.8358	0.934139	43.4344	40.8542	38.8089	37.7392
CP027633.1_2388001_2389001		153.092	54.1984	0.879859	2.43757	0.00812553	0.775318		0.133333	0.906189		34.9666	38.2997	79.6297	67.4982	70.3975	52.348
CP027624.1_17151001_17152001		153.069	87.4459	0.857316	4.27653	0.00813069	0.775318		0.133333	0.906189		139.866	133.582	203.599	219.369	242.781	326.262
CP027627.1_6367001_6368001		153.045	52.1185	2.15971	2.36026	0.0081361	0.775318		0.133333	0.906189		9.06542	22.4193	115.825	32.861	97.4735	45.0436
CP027619.1_15759001_15760001		152.987	45.0988	0.888894	2.09993	0.00814907	0.775318		0.133333	0.906189		27.1963	29.8924	60.6272	51.5118	43.3215	57.2175
CP027622.1_20720001_20721001		152.917	23.7212	-0.986879	1.36737	0.00816468	0.775318		0.133333	0.906189		34.9666	43.9045	24.4318	20.4271	15.343	19.4783
CP027625.1_14100001_14101001		152.915	66.2611	0.803702	2.9435	0.00816499	0.775318		0.133333	0.906189		51.8024	57.9166	95.0127	83.4846	88.4481	118.087
CP027633.1_21817001_21818001		152.892	89.1526	2.40531	4.45957	0.00817014	0.775318		0.133333	0.906189		24.6061	97.1505	549.264	226.474	134.477	404.175
CP027619.1_8417001_8418001		152.803	3.71697	1.48281	0.618011	0.00819012	0.775318		0.133333	0.906189		9.06542	4.6707	17.1928	24.8677	14.4405	18.2609
CP027625.1_2719001_2720001		152.73	65.9501	0.938729	2.92805	0.00820649	0.775318		0.133333	0.906189		50.5073	50.4435	100.442	95.9185	121.842	68.1741
CP027624.1_6658001_6659001		152.729	71.9299	-0.899621	3.20748	0.00820681	0.775318		0.133333	0.906189		106.195	181.223	76.9151	89.7015	62.2747	80.348
CP027629.1_4187001_4188001		152.71	38.7807	1.08584	1.87809	0.00821112	0.775318		0.133333	0.906189		28.4913	15.8804	46.149	39.966	54.1519	45.0436
CP027619.1_5851001_5852001		152.692	32.9465	-1.12907	1.68177	0.00821501	0.775318		0.133333	0.906189		55.6876	49.5094	18.0977	16.8745	34.2962	26.7827
CP027628.1_19833001_19834001		152.595	97.9897	0.870599	6.31095	0.00823707	0.775318		0.133333	0.906189		530.974	589.442	1169.11	766.46	1047.84	1115.13
CP027620.1_17317001_17318001		152.572	92.2003	-1.09566	4.85403	0.00824221	0.775318		0.133333	0.906189		375.567	602.52	266.941	134.108	260.832	254.435
CP027622.1_3956001_3957001		152.567	64.751	-1.45234	2.87421	0.00824325	0.775318		0.133333	0.906189		82.8838	188.696	27.1465	62.1694	70.3975	38.9566
CP027620.1_16226001_16227001		152.51	92.3956	-0.63331	4.88481	0.00825615	0.775318		0.133333	0.906189		433.845	411.955	272.37	254.894	291.518	271.479
CP027631.1_15353001_15354001		152.505	52.6957	-0.800363	2.38138	0.00825726	0.775318		0.133333	0.906189		80.2937	74.7311	49.7686	51.5118	37.0038	38.9566
CP027623.1_12051001_12052001		152.457	65.2324	-0.81449	2.89521	0.00826828	0.775318		0.133333	0.906189		99.7196	124.24	54.293	72.827	74.9102	52.348
CP027619.1_5734001_5735001		152.4	82.8382	-0.761938	3.87526	0.00828117	0.775318		0.133333	0.906189		169.653	268.098	126.684	134.108	134.477	121.739
CP027622.1_19457001_19458001		152.34	89.4188	-0.867868	4.48867	0.00829488	0.775318		0.133333	0.906189		286.208	413.824	159.259	248.677	191.337	168
CP027619.1_25181001_25182001		152.33	91.4328	-1.39767	4.7424	0.00829716	0.775318		0.266667	0.916573		303.044	692.197	135.732	307.294	165.163	147.305
CP027631.1_16064001_16065001		152.275	38.9785	1.75026	1.88503	0.00830962	0.775318		0.133333	0.906189		16.8358	13.0779	43.4344	55.0643	23.4658	80.348
CP027632.1_1767001_1768001		152.222	54.5965	-0.996738	2.45141	0.00832167	0.775318		0.133333	0.906189		103.605	71.9287	36.1953	32.861	49.6393	57.2175
CP027621.1_7835001_7836001		152.222	62.6462	-0.961476	2.77887	0.00832185	0.775318		0.133333	0.906189		76.4085	140.121	45.2442	64.8338	55.0544	58.4349
CP027623.1_15264001_15265001		152.215	3.42464	-1.25437	0.604348	0.00832337	0.775318		0.133333	0.906189		23.3111	25.2218	11.7635	5.3288	12.6354	10.9566
CP027629.1_1639001_1640001		152.078	76.9095	-0.680177	3.48067	0.00835465	0.775705		0.133333	0.906189		142.457	179.355	95.9176	92.3659	101.084	113.218
CP027624.1_16580001_16581001		152.006	14.3156	1.54453	1.03403	0.00837125	0.775705		0.133333	0.906189		11.6555	6.53897	19.9074	26.644	19.8557	38.9566
CP027631.1_15960001_15961001		151.991	59.8	-0.999788	2.65532	0.00837467	0.775705		0.133333	0.906189		71.2283	129.845	50.6735	53.288	59.5671	37.7392
CP027632.1_14980001_14981001		151.92	11.7841	-1.32144	0.942355	0.00839107	0.775705		0.133333	0.906189		29.7864	34.5631	19.9074	14.2101	8.12279	8.52176
CP027628.1_17363001_17364001		151.871	64.1626	-0.797425	2.84867	0.00840246	0.775705		0.133333	0.906189		111.375	104.624	71.4858	63.9456	66.7874	45.0436
CP027624.1_7244001_7245001		151.869	64.3442	0.784331	2.85674	0.00840279	0.775705		0.133333	0.906189		53.0974	51.3776	100.442	86.149	74.0076	99.8264
CP027619.1_171001_172001		151.765	55.1388	-0.904056	2.47224	0.00842703	0.775705		0.133333	0.906189		90.6542	81.2701	60.6272	45.2948	33.3937	43.8262
CP027631.1_5764001_5765001		151.761	64.9823	-0.834515	2.88461	0.0084278	0.775705		0.133333	0.906189		99.7196	124.24	68.7711	77.2676	55.957	48.6958
CP027619.1_13878001_13879001		151.716	15.9265	1.40266	1.09209	0.00843821	0.775705		0.133333	0.906189		6.4753	13.0779	19.0025	24.8677	32.4912	31.6523
CP027621.1_4941001_4942001		151.716	26.7565	-1.26898	1.47274	0.00843829	0.775705		0.133333	0.906189		42.737	51.3776	24.4318	23.0915	20.7582	8.52176
CP027627.1_26133001_26134001		151.661	14.2011	1.29559	1.03019	0.00845118	0.775705		0.133333	0.906189		9.06542	11.2097	18.0977	22.2033	28.881	32.8697
CP027633.1_5405001_5406001		151.601	55.1637	-0.972472	2.4731	0.00846502	0.775705		0.133333	0.906189		84.1789	91.5456	28.0514	50.6236	45.1266	56.0002
CP027619.1_4830001_4831001		151.535	92.0759	-0.734442	4.83519	0.00848043	0.775705		0.133333	0.906189		489.533	360.578	218.077	254.894	277.98	270.262
CP027626.1_20209001_20210001		151.46	36.0278	-0.806093	1.7882	0.00849792	0.775705		0.133333	0.906189		46.6222	54.1801	29.8611	31.0847	25.2709	29.2175
CP027631.1_2810001_2811001		151.428	68.7491	-0.972585	3.05543	0.00850537	0.775705		0.133333	0.906189		126.916	139.187	82.3444	87.9253	52.3469	47.4784
CP027628.1_16314001_16315001		151.428	32.5011	1.54424	1.66747	0.00850556	0.775705		0.133333	0.906189		23.3111	6.53897	38.0051	37.3016	46.9317	45.0436
CP027631.1_1281001_1282001		151.412	25.3869	2.09655	1.42622	0.00850931	0.775705		0.133333	0.906189		14.2457	3.73656	38.0051	16.8745	46.0291	46.261
CP027619.1_26401001_26402001		151.395	49.5285	-0.833224	2.26503	0.00851309	0.775705		0.133333	0.906189		71.2283	72.8628	38.0051	31.0847	47.8342	45.0436
CP027619.1_25391001_25392001		151.348	64.2795	1.44159	2.8538	0.00852426	0.775705		0.133333	0.906189		46.6222	26.1559	84.1541	69.2744	80.3253	159.479
CP027621.1_14392001_14393001		151.333	48.0781	-0.714674	2.20958	0.00852785	0.775705		0.133333	0.906189		62.1629	70.0604	39.8149	41.7423	40.6139	38.9566
CP027622.1_4603001_4604001		151.323	13.4523	-1.04601	1.00326	0.00853017	0.775705		0.133333	0.906189		29.7864	31.7607	17.1928	10.6576	18.0506	13.3913
CP027631.1_4775001_4776001		151.193	80.5157	2.54073	3.70773	0.00856064	0.776142		0.133333	0.906189		36.2617	30.8266	324.853	40.8542	158.846	256.87
CP027627.1_13975001_13976001		151.143	78.8426	-0.981201	3.5984	0.00857248	0.776142		0.133333	0.906189		202.029	189.63	66.9614	122.562	128.16	77.9133
CP027625.1_1156001_1157001		151.133	6.33055	1.09245	0.733477	0.00857481	0.776142		0.133333	0.906189		7.77036	10.2755	19.0025	20.4271	20.7582	18.2609
CP027630.1_15716001_15717001		151.101	31.1589	-1.05426	1.62445	0.00858259	0.776142		0.133333	0.906189		46.6222	51.3776	18.0977	23.9796	33.3937	18.2609
CP027628.1_17730001_17731001		151.098	52.2578	0.875416	2.36463	0.00858325	0.776142		0.133333	0.906189		41.4419	28.9583	68.7711	69.2744	55.0544	63.3045
CP027630.1_6485001_6486001		151.005	0.337115	1.31089	0.365967	0.00860529	0.77726		0.133333	0.906189		6.4753	5.60483	14.4781	14.2101	12.6354	19.4783
CP027622.1_20245001_20246001		150.943	67.6755	0.784411	3.00824	0.00861986	0.777703		0.133333	0.906189		67.3431	49.5094	100.442	105.688	86.6431	108.348
CP027626.1_19200001_19201001		150.857	47.1513	0.948147	2.17432	0.00864034	0.778677		0.133333	0.906189		33.6716	25.2218	55.1979	61.2812	44.2241	65.7393
CP027624.1_18551001_18552001		150.732	75.0784	1.43097	3.37212	0.00867022	0.780219		0.133333	0.906189		40.1469	63.5215	182.786	111.017	192.239	76.6959
CP027631.1_17992001_17993001		150.705	76.0997	2.83133	3.43291	0.00867686	0.780219		0.266667	0.916573		28.4913	17.7486	202.694	23.9796	223.828	202.088
CP027629.1_7373001_7374001		150.55	33.8048	0.945639	1.7107	0.00871406	0.782368		0.133333	0.906189		23.3111	18.6828	42.5295	40.8542	44.2241	32.8697
CP027625.1_7400001_7401001		150.489	39.685	-1.76551	1.90897	0.00872864	0.782368		0.133333	0.906189		45.3271	102.755	9.95372	38.1898	26.1734	12.1739
CP027632.1_21385001_21386001		150.448	18.1843	-1.24689	1.17281	0.00873851	0.782368		0.133333	0.906189		32.3765	42.0363	8.14395	20.4271	16.2456	18.2609
CP027619.1_10195001_10196001		150.423	69.8214	0.719633	3.10883	0.00874456	0.782368		0.133333	0.906189		56.9826	71.9287	107.681	95.9185	111.011	112
CP027628.1_16339001_16340001		150.401	68.2104	-0.887818	3.03163	0.00875009	0.782368		0.133333	0.906189		142.457	112.097	82.3444	80.8202	48.7367	62.0871
CP027619.1_25717001_25718001		150.322	50.6481	1.13134	2.30523	0.00876904	0.782368		0.133333	0.906189		20.721	36.4314	76.0102	52.3999	75.8127	49.9132
CP027632.1_20306001_20307001		150.296	24.9017	1.45354	1.40886	0.00877537	0.782368		0.133333	0.906189		11.6555	13.0779	34.3856	49.7355	19.8557	32.8697
CP027633.1_3338001_3339001		150.271	71.7022	0.964745	3.19622	0.00878159	0.782368		0.133333	0.906189		55.6876	64.4556	159.259	99.471	90.2532	121.739
CP027624.1_5870001_5871001		150.243	59.4852	-0.908787	2.64247	0.00878836	0.782368		0.133333	0.906189		97.1295	97.1505	58.8174	63.9456	48.7367	34.087
CP027628.1_14254001_14255001		150.114	30.1239	2.27594	1.58831	0.00881966	0.782475		0.133333	0.906189		15.5407	2.80242	57.0076	23.9796	28.881	58.4349
CP027631.1_3454001_3455001		150.092	60.3909	-0.815916	2.68123	0.00882502	0.782475		0.133333	0.906189		103.605	89.6773	66.9614	60.3931	46.0291	45.0436
CP027625.1_11942001_11943001		150.08	70.3836	0.843107	3.1352	0.00882808	0.782475		0.133333	0.906189		55.6876	67.258	98.6323	88.8134	128.16	127.826
CP027632.1_21180001_21181001		150.076	39.3156	-0.917615	1.89626	0.00882899	0.782475		0.133333	0.906189		47.9172	65.3897	27.1465	37.3016	24.3684	31.6523
CP027632.1_2858001_2859001		150.038	68.9767	-1.07152	3.06649	0.00883823	0.782475		0.133333	0.906189		115.26	161.606	84.1541	82.5964	40.6139	56.0002
CP027632.1_18416001_18417001		149.944	54.3589	-1.20762	2.44304	0.00886126	0.783652		0.133333	0.906189		76.4085	109.294	27.1465	61.2812	27.9785	45.0436
CP027630.1_17503001_17504001		149.844	95.6897	-0.906054	5.50499	0.008886	0.78386		0.133333	0.906189		546.515	894.905	477.778	391.667	353.793	315.305
CP027630.1_11722001_11723001		149.792	39.5333	2.69568	1.90323	0.0088988	0.78386		0.133333	0.906189		10.3605	6.53897	45.2442	25.7559	27.9785	121.739
CP027619.1_3680001_3681001		149.763	23.6291	-0.93342	1.3644	0.0089058	0.78386		0.133333	0.906189		36.2617	41.1021	21.7172	22.2033	15.343	21.9131
CP027625.1_9690001_9691001		149.744	29.7681	-0.832867	1.57662	0.00891062	0.78386		0.133333	0.906189		46.6222	41.1021	21.7172	24.8677	27.076	24.3479
CP027620.1_886001_887001		149.737	18.662	-1.13678	1.18989	0.00891237	0.78386		0.133333	0.906189		38.8518	34.5631	13.5732	23.9796	11.7329	17.0435
CP027633.1_2830001_2831001		149.616	59.9206	0.75192	2.66051	0.00894215	0.784432		0.133333	0.906189		46.6222	45.7728	83.2493	66.61	84.838	76.6959
CP027619.1_18159001_18160001		149.608	72.5307	1.54823	3.23572	0.00894432	0.784432		0.133333	0.906189		46.6222	42.0363	203.599	148.318	62.2747	103.479
CP027631.1_3710001_3711001		149.592	30.5294	-1.07462	1.60207	0.00894816	0.784432		0.133333	0.906189		37.5567	58.8508	20.8123	26.644	27.9785	15.8261
CP027626.1_16932001_16933001		149.552	24.2026	1.43508	1.38389	0.00895808	0.784447		0.133333	0.906189		10.3605	14.0121	19.0025	31.9728	41.5165	42.6088
CP027627.1_6494001_6495001		149.417	32.276	-1.69545	1.66064	0.00899178	0.786528		0.133333	0.906189		59.5727	62.5873	17.1928	14.2101	7.22026	38.9566
CP027631.1_1810001_1811001		149.378	23.4463	-1.77884	1.35734	0.00900142	0.786528		0.266667	0.916573		19.4259	78.4677	12.6684	22.2033	12.6354	9.73916
CP027619.1_8633001_8634001		149.312	81.3007	0.755619	3.7623	0.00901801	0.786544		0.133333	0.906189		110.08	91.5456	135.732	172.298	189.532	182.609
CP027625.1_995001_996001		149.282	44.6895	1.06498	2.08416	0.0090255	0.786544		0.133333	0.906189		32.3765	19.6169	63.3418	55.0643	40.6139	56.0002
CP027629.1_1529001_1530001		149.26	18.2017	-0.883346	1.1735	0.00903095	0.786544		0.133333	0.906189		32.3765	33.629	17.1928	15.9864	18.9532	19.4783
CP027632.1_20088001_20089001		149.213	27.0575	0.935268	1.48322	0.00904287	0.78673		0.133333	0.906189		15.5407	19.6169	32.5758	36.4135	35.1987	31.6523
CP027626.1_22178001_22179001		149.162	47.104	2.09727	2.17277	0.00905567	0.786992		0.133333	0.906189		9.06542	19.6169	94.1079	50.6236	23.4658	87.6524
CP027623.1_18371001_18372001		149.104	24.8694	-1.74443	1.40769	0.00907031	0.787413		0.133333	0.906189		33.6716	68.1921	4.52442	23.0915	19.8557	13.3913
CP027632.1_21605001_21606001		148.841	44.4071	-0.925551	2.07466	0.00913679	0.791705		0.133333	0.906189		59.5727	70.0604	33.4807	39.966	23.4658	40.174
CP027620.1_12056001_12057001		148.813	19.7592	-1.00564	1.22691	0.00914381	0.791705		0.133333	0.906189		32.3765	39.2338	17.1928	23.0915	17.1481	13.3913
CP027623.1_12891001_12892001		148.792	8.73513	-1.00119	0.827104	0.0091493	0.791705		0.133333	0.906189		25.9012	27.09	11.7635	11.5457	17.1481	12.1739
CP027632.1_12913001_12914001		148.696	27.3847	-1.55224	1.49476	0.00917383	0.792791		0.133333	0.906189		53.0974	51.3776	9.95372	8.88134	30.6861	21.9131
CP027622.1_3957001_3958001		148.665	96.4559	-1.38756	5.72217	0.00918157	0.792791		0.133333	0.906189		714.873	1249.88	197.265	401.437	597.476	305.566
CP027622.1_4517001_4518001		148.587	76.6731	1.32618	3.46652	0.0092017	0.793676		0.133333	0.906189		90.6542	29.8924	161.974	134.996	157.041	141.218
CP027631.1_1703001_1704001		148.49	67.2638	-3.84641	2.99017	0.0092266	0.794392		0.10021	0.906189		44.032	403.548	0	18.6508	41.5165	0
CP027627.1_23236001_23237001		148.477	9.28124	-1.23685	0.848397	0.00922977	0.794392		0.133333	0.906189		23.3111	34.5631	11.7635	17.7627	11.7329	7.30437
CP027622.1_3463001_3464001		148.385	8.17659	1.07057	0.806426	0.00925357	0.795201		0.133333	0.906189		10.3605	9.34139	19.0025	18.6508	23.4658	21.9131
CP027633.1_8305001_8306001		148.355	14.3367	1.12626	1.03469	0.00926126	0.795201		0.133333	0.906189		10.3605	12.1438	30.766	20.4271	26.1734	21.9131
CP027633.1_4347001_4348001		148.26	46.502	0.970874	2.15064	0.00928577	0.795201		0.133333	0.906189		24.6061	31.7607	54.293	57.7287	42.419	69.3915
CP027620.1_16949001_16950001		148.251	41.1156	1.61022	1.9588	0.00928801	0.795201		0.133333	0.906189		6.4753	26.1559	48.8637	57.7287	37.9063	65.7393
CP027632.1_15766001_15767001		148.19	30.9051	1.55961	1.61583	0.00930384	0.795201		0.133333	0.906189		14.2457	13.0779	38.0051	57.7287	19.8557	46.261
CP027624.1_13935001_13936001		148.184	75.8509	-0.889307	3.41743	0.00930558	0.795201		0.133333	0.906189		130.801	201.774	96.8225	103.912	94.7659	63.3045
CP027633.1_16939001_16940001		148.173	79.6798	-0.727025	3.65422	0.0093084	0.795201		0.133333	0.906189		169.653	200.84	131.208	124.339	95.6684	96.1742
CP027626.1_784001_785001		148.097	76.0536	-0.696967	3.43011	0.00932797	0.795655		0.133333	0.906189		177.423	136.384	85.9639	111.017	96.5709	92.522
CP027624.1_14447001_14448001		148.076	6.2783	1.38877	0.731098	0.00933352	0.795655		0.133333	0.906189		9.06542	6.53897	26.2416	13.322	19.8557	21.9131
CP027632.1_23568001_23569001		147.951	58.5187	-1.13247	2.60687	0.00936613	0.7962		0.133333	0.906189		68.6382	134.516	60.6272	52.3999	40.6139	31.6523
CP027624.1_6084001_6085001		147.898	74.0533	1.06667	3.3174	0.00938012	0.7962		0.133333	0.906189		37.5567	85.0067	130.303	140.325	114.622	135.131
CP027625.1_1162001_1163001		147.773	38.0878	0.907731	1.85485	0.00941283	0.7962		0.133333	0.906189		27.1963	20.5511	47.9588	39.966	49.6393	40.174
CP027632.1_21804001_21805001		147.752	17.5449	1.48116	1.14936	0.0094183	0.7962		0.133333	0.906189		14.2457	6.53897	34.3856	23.9796	19.8557	35.3044
CP027628.1_19832001_19833001		147.681	95.559	0.910333	5.47409	0.00943704	0.7962		0.133333	0.906189		283.618	328.817	494.066	434.297	697.657	678.089
CP027619.1_26130001_26131001		147.602	36.9806	1.01613	1.82032	0.00945795	0.7962		0.133333	0.906189		22.016	21.4852	44.3393	31.9728	46.0291	54.7828
CP027623.1_18391001_18392001		147.601	64.3827	2.92706	2.8584	0.00945807	0.7962		0.133333	0.906189		15.5407	13.0779	22.6221	59.505	188.629	166.783
CP027619.1_10564001_10565001		147.594	88.2072	0.739284	4.35604	0.00945991	0.7962		0.133333	0.906189		178.718	129.845	232.555	243.349	278.882	273.914
CP027633.1_897001_898001		147.589	71.6948	-0.754843	3.19601	0.00946142	0.7962		0.133333	0.906189		155.407	116.767	70.5809	78.1558	98.376	74.2611
CP027623.1_14058001_14059001		147.578	33.5485	0.963342	1.70249	0.00946432	0.7962		0.133333	0.906189		19.4259	21.4852	41.6246	41.7423	46.0291	30.4349
CP027628.1_19013001_19014001		147.526	66.9702	-1.20723	2.97624	0.00947792	0.7962		0.133333	0.906189		98.4245	172.816	61.5321	89.7015	39.7114	43.8262
CP027621.1_2504001_2505001		147.415	66.5074	-1.40387	2.95434	0.00950737	0.7962		0.266667	0.916573		60.8678	221.391	49.7686	63.0575	49.6393	52.348
CP027629.1_17075001_17076001		147.242	20.2095	-0.964681	1.24194	0.00955354	0.7962		0.133333	0.906189		36.2617	35.4973	19.9074	22.2033	17.1481	13.3913
CP027623.1_14159001_14160001		147.127	10.4381	-1.37947	0.892806	0.00958443	0.7962		0.133333	0.906189		28.4913	34.5631	7.23907	19.5389	13.538	7.30437
CP027624.1_4627001_4628001		147.079	8.23257	1.81697	0.80804	0.00959731	0.7962		0.133333	0.906189		1.29506	10.2755	24.4318	20.4271	18.9532	26.7827
CP027621.1_18737001_18738001		147.019	69.4954	-0.985633	3.09137	0.00961322	0.7962		0.133333	0.906189		89.3591	183.091	68.7711	62.1694	62.2747	84.0002
CP027619.1_3940001_3941001		147.011	71.5144	2.27559	3.18636	0.00961542	0.7962		0.133333	0.906189		50.5073	6.53897	171.023	74.6032	117.329	168
CP027632.1_16331001_16332001		146.967	57.2312	-0.995069	2.55433	0.00962729	0.7962		0.133333	0.906189		82.8838	104.624	59.7223	55.9524	29.7836	42.6088
CP027626.1_22690001_22691001		146.905	42.2675	-1.67021	2.00016	0.00964401	0.7962		0.133333	0.906189		47.9172	105.558	17.1928	22.2033	12.6354	47.4784
CP027630.1_14287001_14288001		146.892	92.5312	-1.21172	4.90232	0.0096476	0.7962		0.133333	0.906189		417.009	634.28	193.645	364.135	210.29	138.783
CP027630.1_13936001_13937001		146.84	64.3915	0.802791	2.85859	0.00966161	0.7962		0.133333	0.906189		62.1629	42.0363	95.9176	83.4846	84.838	97.3916
CP027629.1_2081001_2082001		146.819	55.5319	-1.07317	2.48818	0.00966728	0.7962		0.133333	0.906189		107.49	77.5335	37.1002	28.4203	62.2747	47.4784
CP027619.1_4785001_4786001		146.812	49.8109	-1.4501	2.27442	0.00966929	0.7962		0.133333	0.906189		44.032	131.714	24.4318	43.5186	23.4658	38.9566
CP027619.1_144001_145001		146.797	66.0559	-0.620341	2.9331	0.0096732	0.7962		0.133333	0.906189		103.605	110.228	70.5809	71.9388	68.5924	66.9567
CP027627.1_19000001_19001001		146.725	20.3003	-1.05966	1.24591	0.00969274	0.7962		0.133333	0.906189		34.9666	39.2338	20.8123	16.8745	21.6608	10.9566
CP027620.1_14061001_14062001		146.659	72.7907	-0.968232	3.24892	0.00971073	0.7962		0.133333	0.906189		116.555	186.828	95.0127	58.6168	63.1772	94.9568
CP027627.1_2091001_2092001		146.655	73.2634	0.72267	3.27389	0.00971184	0.7962		0.133333	0.906189		67.3431	77.5335	129.398	120.786	129.965	98.609
CP027619.1_20301001_20302001		146.564	66.9864	-0.86951	2.97669	0.00973674	0.7962		0.133333	0.906189		95.8344	145.726	75.1053	67.4982	48.7367	74.2611
CP027619.1_1243001_1244001		146.499	95.7469	-0.823132	5.52051	0.00975445	0.7962		0.133333	0.906189		709.693	705.275	358.334	466.27	479.244	294.609
CP027629.1_15379001_15380001		146.426	16.0596	-1.5049	1.09654	0.00977456	0.7962		0.133333	0.906189		42.737	34.5631	24.4318	12.4339	9.92785	6.08697
CP027626.1_23801001_23802001		146.41	0.292332	1.28481	0.357588	0.00977877	0.7962		0.133333	0.906189		7.77036	4.6707	12.6684	16.8745	15.343	14.6087
CP027629.1_13772001_13773001		146.388	34.0698	0.892515	1.7197	0.00978483	0.7962		0.133333	0.906189		20.721	22.4193	38.91	39.966	35.1987	47.4784
CP027631.1_14219001_14220001		146.274	20.0042	-1.01118	1.23513	0.00981638	0.7962		0.133333	0.906189		29.7864	42.0363	20.8123	16.8745	13.538	20.6957
CP027625.1_13760001_13761001		146.269	47.9947	1.04242	2.20627	0.00981755	0.7962		0.133333	0.906189		19.4259	36.4314	62.4369	68.3863	48.7367	54.7828
CP027626.1_4316001_4317001		146.19	0.598348	1.56471	0.406062	0.00983953	0.7962		0.133333	0.906189		2.59012	7.47311	18.0977	19.5389	12.6354	13.3913
CP027633.1_2699001_2700001		146.16	81.8244	0.812894	3.79945	0.00984766	0.7962		0.133333	0.906189		117.85	83.1384	172.833	143.878	178.701	209.392
CP027619.1_26062001_26063001		146.061	9.55615	1.55642	0.859641	0.00987522	0.7962		0.133333	0.906189		9.06542	6.53897	15.383	26.644	32.4912	15.8261
CP027631.1_1282001_1283001		146.055	15.1577	1.45218	1.06469	0.00987688	0.7962		0.133333	0.906189		6.4753	12.1438	31.6709	32.861	24.3684	15.8261
CP027625.1_15303001_15304001		146.03	84.1432	0.704323	3.9779	0.00988389	0.7962		0.133333	0.906189		130.801	110.228	175.547	182.956	230.146	196.001
CP027620.1_16128001_16129001		145.944	95.722	1.00693	5.51468	0.00990783	0.7962		0.133333	0.906189		341.896	255.954	650.611	578.175	769.86	401.74
CP027630.1_12099001_12100001		145.924	34.3036	-0.996592	1.72825	0.00991335	0.7962		0.133333	0.906189		59.5727	44.8387	33.4807	29.3084	19.8557	20.6957
CP027622.1_19458001_19459001		145.918	92.9318	-0.832289	4.9622	0.00991493	0.7962		0.133333	0.906189		383.338	578.232	223.506	334.826	247.294	275.131
CP027627.1_19013001_19014001		145.897	34.6631	-0.808666	1.73978	0.00992068	0.7962		0.133333	0.906189		44.032	53.2459	28.9563	25.7559	25.2709	31.6523
CP027620.1_15116001_15117001		145.876	84.8485	-0.698235	4.03353	0.00992674	0.7962		0.133333	0.906189		213.685	264.361	136.637	133.22	179.604	140
CP027632.1_17239001_17240001		145.779	92.5611	-0.784236	4.90704	0.00995389	0.7962		0.133333	0.906189		379.453	529.657	245.223	300.189	212.998	298.262
CP027620.1_11853001_11854001		145.763	43.5264	-0.803995	2.04321	0.00995819	0.7962		0.133333	0.906189		51.8024	69.1263	33.4807	38.1898	29.7836	37.7392
CP027633.1_8014001_8015001		145.758	81.5246	-0.591514	3.77759	0.00995978	0.7962		0.133333	0.906189		178.718	204.576	125.779	131.444	122.744	129.044
CP027628.1_14603001_14604001		145.731	67.3098	-0.841223	2.99211	0.00996727	0.7962		0.133333	0.906189		143.752	99.9529	85.9639	64.8338	65.8848	53.5654
CP027628.1_11431001_11432001		145.702	85.0239	-0.728946	4.04775	0.00997546	0.7962		0.133333	0.906189		203.324	284.912	129.398	174.074	138.99	147.305
CP027627.1_17210001_17211001		145.678	4.13743	-1.27305	0.63625	0.00998213	0.7962		0.133333	0.906189		20.721	28.9583	5.4293	13.322	12.6354	9.73916
CP027628.1_7610001_7611001		145.615	61.4482	1.13092	2.72719	0.00999988	0.7962		0.133333	0.906189		36.2617	42.0363	69.676	63.0575	129.062	82.7828
CP027621.1_1325001_1326001		145.602	61.702	0.913542	2.73874	0.0100034	0.7962		0.133333	0.906189		55.6876	34.5631	79.6297	76.3795	78.5203	103.479
CP027629.1_3469001_3470001		145.592	94.5726	0.752252	5.25601	0.0100063	0.7962		0.133333	0.906189		287.503	285.847	391.814	476.04	572.205	491.827
CP027630.1_1383001_1384001		145.562	34.2153	1.37048	1.72499	0.0100146	0.7962		0.133333	0.906189		12.9506	19.6169	47.9588	23.0915	51.4443	49.9132
CP027626.1_7121001_7122001		145.535	41.8309	-0.920446	1.98467	0.0100224	0.7962		0.133333	0.906189		47.9172	72.8628	25.3367	36.4135	37.0038	29.2175
CP027628.1_16719001_16720001		145.533	51.4977	-1.53988	2.33703	0.010023	0.7962		0.133333	0.906189		132.096	61.6532	56.1028	17.7627	35.1987	21.9131
CP027630.1_3965001_3966001		145.521	76.9891	3.41233	3.48535	0.0100264	0.7962		0.133333	0.906189		14.2457	17.7486	105.871	19.5389	329.424	238.609
CP027627.1_11143001_11144001		145.506	60.7043	0.949477	2.69359	0.0100306	0.7962		0.133333	0.906189		38.8518	45.7728	108.586	74.6032	61.3722	84.0002
CP027619.1_5218001_5219001		145.503	66.8334	-2.32155	2.97003	0.0100315	0.7962		0.533333	0.994793		332.83	35.4973	49.7686	28.4203	20.7582	47.4784
CP027630.1_14598001_14599001		145.395	9.41185	1.46873	0.8538	0.0100621	0.7962		0.133333	0.906189		6.4753	9.34139	25.3367	16.8745	16.2456	32.8697
CP027626.1_2381001_2382001		145.352	32.7151	-1.01546	1.6738	0.0100743	0.7962		0.133333	0.906189		42.737	56.9825	28.9563	15.9864	25.2709	29.2175
CP027622.1_17063001_17064001		145.316	33.8944	-1.60213	1.71384	0.0100845	0.7962		0.133333	0.906189		23.3111	98.0846	15.383	20.4271	22.5633	23.1305
CP027633.1_16899001_16900001		145.307	99.6903	-0.99056	7.96426	0.0100869	0.7962		0.133333	0.906189		3744.02	4452.11	1502.11	2059.58	2869.15	1818.79
CP027626.1_1093001_1094001		145.305	34.6594	-0.940781	1.7397	0.0100876	0.7962		0.133333	0.906189		44.032	57.9166	29.8611	18.6508	27.9785	30.4349
CP027633.1_11543001_11544001		145.275	51.7503	-0.777561	2.34644	0.010096	0.7962		0.133333	0.906189		78.9986	70.9946	40.7197	42.6304	54.1519	36.5218
CP027623.1_17379001_17380001		145.254	70.1037	2.00077	3.12199	0.0101019	0.7962		0.133333	0.906189		56.9826	7.47311	124.874	102.135	141.698	127.826
CP027620.1_16685001_16686001		145.217	18.1296	1.33107	1.17053	0.0101126	0.7962		0.133333	0.906189		15.5407	7.47311	26.2416	21.3152	30.6861	35.3044
CP027633.1_3409001_3410001		145.192	10.6135	1.9326	0.899904	0.0101196	0.7962		0.133333	0.906189		1.29506	10.2755	25.3367	29.3084	15.343	28.0001
CP027632.1_1807001_1808001		145.192	16.5273	-1.68329	1.11333	0.0101198	0.7962		0.133333	0.906189		16.8358	62.5873	16.2879	10.6576	15.343	7.30437
CP027622.1_5359001_5360001		145.134	44.804	-1.01083	2.08853	0.0101363	0.7962		0.133333	0.906189		58.2777	76.5994	23.527	44.4067	38.8089	26.7827
CP027621.1_18775001_18776001		145.127	88.4137	-0.832947	4.37949	0.0101383	0.7962		0.133333	0.906189		252.537	387.668	158.355	228.25	177.799	154.609
CP027626.1_23758001_23759001		145.125	94.7393	0.843118	5.29571	0.0101389	0.7962		0.133333	0.906189		315.995	245.679	609.891	386.338	519.858	497.914
CP027633.1_5282001_5283001		145.105	66.4266	-0.711053	2.95087	0.0101447	0.7962		0.133333	0.906189		115.26	109.294	57.0076	77.2676	62.2747	77.9133
CP027633.1_60001_61001		144.992	92.999	-0.637826	4.97409	0.010177	0.7962		0.133333	0.906189		428.665	472.674	269.655	282.427	327.619	278.783
CP027628.1_16138001_16139001		144.953	55.7633	0.918167	2.49647	0.0101883	0.7962		0.133333	0.906189		42.737	32.6949	66.0565	54.1762	84.838	79.1306
CP027629.1_1398001_1399001		144.932	50.0498	0.88143	2.28251	0.0101942	0.7962		0.133333	0.906189		34.9666	30.8266	68.7711	59.505	46.0291	68.1741
CP027626.1_21596001_21597001		144.885	92.056	0.778479	4.8323	0.0102078	0.7962		0.133333	0.906189		240.881	180.289	407.197	316.176	400.724	318.957
CP027619.1_4679001_4680001		144.791	23.3978	-0.990324	1.35614	0.010235	0.7962		0.133333	0.906189		32.3765	45.7728	19.9074	19.5389	24.3684	14.6087
CP027619.1_4783001_4784001		144.744	57.1926	-1.11019	2.55286	0.0102485	0.7962		0.133333	0.906189		56.9826	136.384	36.1953	45.2948	50.5418	48.6958
CP027619.1_6925001_6926001		144.736	25.8894	1.22229	1.44317	0.0102507	0.7962		0.133333	0.906189		20.721	9.34139	31.6709	39.966	34.2962	30.4349
CP027631.1_1124001_1125001		144.691	19.3723	-1.2165	1.21341	0.0102638	0.7962		0.133333	0.906189		34.9666	41.1021	20.8123	12.4339	9.92785	23.1305
CP027623.1_18736001_18737001		144.679	51.2639	-0.92828	2.32916	0.0102674	0.7962		0.133333	0.906189		66.048	89.6773	43.4344	54.1762	35.1987	30.4349
CP027622.1_2781001_2782001		144.618	61.3126	-0.809613	2.72256	0.0102851	0.7962		0.133333	0.906189		93.2443	104.624	63.3418	62.1694	39.7114	60.8697
CP027625.1_12142001_12143001		144.519	89.578	-0.724594	4.50574	0.0103139	0.7962		0.133333	0.906189		303.044	368.985	190.93	251.342	200.362	170.435
CP027619.1_15941001_15942001		144.477	86.5764	0.717908	4.18745	0.0103262	0.7962		0.133333	0.906189		164.473	113.031	219.887	227.362	234.658	228.87
CP027632.1_14408001_14409001		144.45	43.7254	-0.875389	2.0507	0.0103338	0.7962		0.133333	0.906189		69.9332	56.0483	40.7197	24.8677	37.0038	34.087
CP027622.1_1566001_1567001		144.432	41.9428	-0.77077	1.9885	0.0103391	0.7962		0.133333	0.906189		63.4579	52.3118	30.766	37.3016	30.6861	36.5218
CP027623.1_15409001_15410001		144.383	66.1131	-1.2259	2.93518	0.0103534	0.7962		0.133333	0.906189		128.211	138.253	53.3881	88.8134	56.8595	26.7827
CP027625.1_6992001_6993001		144.376	8.11688	1.45618	0.804299	0.0103556	0.7962		0.133333	0.906189		11.6555	4.6707	18.0977	28.4203	18.9532	20.6957
CP027628.1_13031001_13032001		144.355	71.028	-0.733941	3.1649	0.0103618	0.7962		0.133333	0.906189		134.686	128.911	101.347	75.4914	67.6899	71.8263
CP027633.1_3297001_3298001		144.284	76.5015	-0.793024	3.45581	0.0103825	0.7962		0.133333	0.906189		152.817	177.486	116.73	89.7015	69.495	105.913
CP027629.1_11632001_11633001		144.279	2.41703	1.16202	0.551661	0.0103841	0.7962		0.133333	0.906189		7.77036	7.47311	19.0025	19.5389	16.2456	13.3913
CP027625.1_7047001_7048001		144.266	81.139	0.674338	3.74923	0.0103878	0.7962		0.133333	0.906189		111.375	97.1505	152.925	150.983	189.532	171.653
CP027624.1_14725001_14726001		144.2	61.7331	1.20908	2.74008	0.0104072	0.7962		0.133333	0.906189		32.3765	42.9704	126.684	95.9185	55.0544	73.0437
CP027624.1_16553001_16554001		144.167	33.3495	-2.15232	1.69521	0.0104169	0.7962		0.133333	0.906189		80.2937	61.6532	1.80977	31.9728	19.8557	8.52176
CP027627.1_25074001_25075001		144.101	29.8888	-1.71039	1.58057	0.0104364	0.7962		0.133333	0.906189		27.1963	86.8749	14.4781	22.2033	25.2709	7.30437
CP027624.1_14107001_14108001		143.97	76.4243	1.65467	3.45127	0.0104752	0.7962		0.133333	0.906189		40.1469	56.0483	243.414	142.99	61.3722	163.131
CP027623.1_17018001_17019001		143.946	56.6689	-0.898265	2.5331	0.0104823	0.7962		0.133333	0.906189		68.6382	109.294	48.8637	58.6168	46.9317	36.5218
CP027623.1_7341001_7342001		143.94	48.6316	0.861495	2.22951	0.0104843	0.7962		0.133333	0.906189		25.9012	37.3656	58.8174	49.7355	58.6646	65.7393
CP027633.1_21590001_21591001		143.937	11.5689	-1.05264	0.933643	0.0104849	0.7962		0.133333	0.906189		23.3111	34.5631	10.8586	12.4339	16.2456	17.0435
CP027625.1_3313001_3314001		143.931	91.4813	-0.775475	4.751	0.0104867	0.7962		0.133333	0.906189		446.796	367.117	175.547	270.881	232.853	271.479
CP027626.1_24737001_24738001		143.924	41.7761	-1.01636	1.98272	0.0104888	0.7962		0.133333	0.906189		49.2123	75.6653	38.0051	36.4135	27.9785	20.6957
CP027624.1_3030001_3031001		143.901	92.7477	0.640315	4.93404	0.0104958	0.7962		0.133333	0.906189		246.061	240.074	352	372.128	382.674	409.045
CP027621.1_2529001_2530001		143.89	61.8849	0.690256	2.7465	0.010499	0.7962		0.133333	0.906189		53.0974	48.5752	89.5834	83.4846	76.7152	77.9133
CP027630.1_10928001_10929001		143.875	96.2009	-0.863164	5.64597	0.0105035	0.7962		0.133333	0.906189		709.693	856.605	491.352	342.82	547.837	339.653
CP027626.1_5475001_5476001		143.857	6.598	-1.07243	0.743979	0.0105088	0.7962		0.133333	0.906189		19.4259	30.8266	9.04883	13.322	12.6354	13.3913
CP027622.1_18940001_18941001		143.832	57.2735	-1.46506	2.5555	0.0105164	0.7962		0.266667	0.916573		44.032	171.882	36.1953	48.8474	36.1013	36.5218
CP027628.1_14944001_14945001		143.817	50.0485	-0.857414	2.28249	0.0105207	0.7962		0.133333	0.906189		59.5727	86.8749	33.4807	47.9592	36.1013	45.0436
CP027631.1_2133001_2134001		143.81	81.1813	0.678148	3.75213	0.0105229	0.7962		0.133333	0.906189		115.26	93.4139	160.164	148.318	175.994	182.609
CP027630.1_14907001_14908001		143.773	82.3693	0.773683	3.83953	0.0105339	0.7962		0.133333	0.906189		101.015	109.294	222.601	149.206	156.138	192.348
CP027621.1_2734001_2735001		143.718	26.0997	-1.37768	1.45064	0.0105502	0.7962		0.133333	0.906189		41.4419	54.1801	11.7635	21.3152	29.7836	9.73916
CP027630.1_3236001_3237001		143.718	47.1302	-0.89782	2.17373	0.0105504	0.7962		0.133333	0.906189		71.2283	67.258	33.4807	51.5118	33.3937	29.2175
CP027624.1_2846001_2847001		143.654	24.322	-1.24924	1.38833	0.0105694	0.7962		0.133333	0.906189		34.9666	52.3118	9.95372	26.644	19.8557	17.0435
CP027629.1_811001_812001		143.617	72.7049	-0.671951	3.24528	0.0105804	0.7962		0.133333	0.906189		116.555	155.067	88.6786	81.7083	92.9608	77.9133
CP027628.1_1155001_1156001		143.566	77.8561	0.846067	3.53614	0.010596	0.7962		0.133333	0.906189		91.9492	71.9287	149.306	145.654	182.311	109.566
CP027631.1_2825001_2826001		143.534	23.7971	-1.09647	1.36988	0.0106054	0.7962		0.133333	0.906189		51.8024	31.7607	15.383	23.0915	23.4658	14.6087
CP027624.1_13547001_13548001		143.503	95.9273	3.60818	5.56599	0.0106147	0.7962		0.133333	0.906189		91.9492	31.7607	144.781	217.593	1000.01	1627.66
CP027625.1_3057001_3058001		143.478	24.2337	-1.21058	1.38543	0.0106225	0.7962		0.133333	0.906189		28.4913	56.9825	25.3367	19.5389	13.538	15.8261
CP027631.1_16633001_16634001		143.431	23.2298	1.14971	1.35106	0.0106366	0.7962		0.133333	0.906189		15.5407	13.0779	28.0514	23.0915	40.6139	35.3044
CP027622.1_1314001_1315001		143.428	24.7935	0.99996	1.40524	0.0106373	0.7962		0.133333	0.906189		14.2457	17.7486	26.2416	36.4135	30.6861	36.5218
CP027632.1_22980001_22981001		143.351	88.5244	4.46658	4.3888	0.0106607	0.7962		0.133333	0.906189		32.3765	0	352	36.4135	370.941	578.262
CP027625.1_10472001_10473001		143.336	29.8838	1.4283	1.58038	0.0106653	0.7962		0.133333	0.906189		10.3605	17.7486	29.8611	31.9728	61.3722	31.6523
CP027629.1_13547001_13548001		143.253	10.9967	1.04273	0.913188	0.0106905	0.7962		0.133333	0.906189		10.3605	11.2097	25.3367	21.3152	24.3684	18.2609
CP027624.1_2983001_2984001		143.193	13.2557	-0.993434	0.995919	0.0107086	0.7962		0.133333	0.906189		27.1963	32.6949	19.9074	13.322	14.4405	12.1739
CP027620.1_7523001_7524001		143.191	70.7295	-0.72041	3.15149	0.0107094	0.7962		0.133333	0.906189		123.031	136.384	84.1541	63.9456	94.7659	71.8263
CP027622.1_16736001_16737001		143.18	58.5224	0.949221	2.60719	0.0107128	0.7962		0.133333	0.906189		51.8024	28.9583	76.9151	77.2676	65.8848	88.8698
CP027627.1_4250001_4251001		143.124	72.6763	1.81585	3.24416	0.0107297	0.7962		0.133333	0.906189		46.6222	29.8924	93.203	55.0643	207.582	180.174
CP027624.1_19103001_19104001		143.11	56.7659	0.876505	2.53716	0.0107341	0.7962		0.133333	0.906189		47.9172	31.7607	83.2493	75.4914	71.3	59.6523
CP027623.1_3562001_3563001		143.083	66.026	0.925399	2.9317	0.0107421	0.7962		0.133333	0.906189		37.5567	63.5215	115.825	79.932	101.986	90.0872
CP027624.1_4243001_4244001		143.032	99.6442	-0.859479	7.83681	0.0107578	0.7962		0.133333	0.906189		2937.2	4223.24	1789.86	1718.54	2376.37	2008.7
CP027620.1_3725001_3726001		142.963	68.3236	-1.64508	3.03591	0.0107789	0.7962		0.266667	0.916573		256.422	70.9946	82.3444	33.7491	37.9063	53.5654
CP027632.1_4257001_4258001		142.955	65.4613	-1.15444	2.90528	0.0107813	0.7962		0.133333	0.906189		107.49	146.66	47.0539	93.2541	50.5418	36.5218
CP027631.1_4179001_4180001		142.916	57.6865	-1.1898	2.57285	0.0107932	0.7962		0.133333	0.906189		88.0641	114.899	22.6221	60.3931	56.8595	37.7392
CP027630.1_17561001_17562001		142.884	55.6874	-0.759377	2.49415	0.0108033	0.7962		0.133333	0.906189		75.1135	89.6773	38.91	51.5118	47.8342	57.2175
CP027630.1_14877001_14878001		142.868	32.5733	-1.01817	1.66984	0.0108082	0.7962		0.133333	0.906189		37.5567	61.6532	32.5758	23.9796	19.8557	21.9131
CP027627.1_24538001_24539001		142.856	56.2211	0.811764	2.51354	0.0108119	0.7962		0.133333	0.906189		36.2617	43.9045	63.3418	62.1694	85.7405	71.8263
CP027632.1_19029001_19030001		142.836	5.52694	1.50849	0.699782	0.0108178	0.7962		0.133333	0.906189		5.18024	8.40725	28.0514	22.2033	12.6354	17.0435
CP027632.1_3407001_3408001		142.746	63.0281	-0.750063	2.79657	0.0108457	0.7962		0.133333	0.906189		98.4245	105.558	54.293	63.9456	49.6393	75.4785
CP027626.1_2293001_2294001		142.7	28.8289	-1.32328	1.54628	0.0108598	0.7962		0.133333	0.906189		76.4085	27.09	20.8123	23.0915	20.7582	15.8261
CP027633.1_37001_38001		142.676	69.6186	1.13347	3.09845	0.0108674	0.7962		0.133333	0.906189		29.7864	70.9946	138.447	109.24	95.6684	105.913
CP027633.1_2060001_2061001		142.56	66.0298	-0.730619	2.93223	0.0109031	0.7962		0.133333	0.906189		90.6542	131.714	66.0565	65.7219	75.8127	60.8697
CP027625.1_1440001_1441001		142.554	12.9124	1.13791	0.983887	0.0109051	0.7962		0.133333	0.906189		10.3605	11.2097	28.9563	17.7627	27.076	21.9131
CP027633.1_2674001_2675001		142.486	95.6847	2.06347	5.50373	0.0109261	0.7962		0.133333	0.906189		248.651	70.9946	716.667	274.433	629.065	1039.65
CP027626.1_7263001_7264001		142.482	10.8213	1.17937	0.907092	0.0109274	0.7962		0.133333	0.906189		12.9506	7.47311	24.4318	17.7627	24.3684	24.3479
CP027624.1_5441001_5442001		142.408	49.8333	-0.966236	2.27531	0.0109506	0.7962		0.133333	0.906189		103.605	50.4435	38.91	39.0779	37.9063	40.174
CP027630.1_14965001_14966001		142.404	50.6382	-0.769531	2.30492	0.0109519	0.7962		0.133333	0.906189		69.9332	74.7311	40.7197	46.183	33.3937	49.9132
CP027627.1_22067001_22068001		142.326	72.5481	-0.999559	3.23639	0.010976	0.7962		0.133333	0.906189		101.015	202.708	70.5809	99.471	72.2026	62.0871
CP027619.1_25184001_25185001		142.326	94.6086	-1.60485	5.26215	0.0109761	0.7962		0.266667	0.916573		397.583	1120.03	230.745	399.66	250.904	115.652
CP027632.1_14641001_14642001		142.269	3.91352	1.23538	0.627307	0.0109939	0.7962		0.133333	0.906189		10.3605	5.60483	19.9074	17.7627	15.343	20.6957
CP027628.1_14423001_14424001		142.223	28.7866	1.94514	1.54465	0.0110084	0.7962		0.133333	0.906189		16.8358	4.6707	28.0514	25.7559	40.6139	65.7393
CP027628.1_12964001_12965001		142.217	63.9859	0.703532	2.83934	0.0110103	0.7962		0.133333	0.906189		50.5073	56.9825	97.7274	82.5964	78.5203	92.522
CP027623.1_19180001_19181001		142.199	30.3951	-0.966777	1.5978	0.011016	0.7962		0.133333	0.906189		41.4419	51.3776	27.1465	23.0915	16.2456	29.2175
CP027633.1_2275001_2276001		142.198	59.0461	-1.04477	2.62623	0.0110162	0.7962		0.133333	0.906189		69.9332	129.845	41.6246	57.7287	35.1987	60.8697
CP027624.1_19188001_19189001		142.198	97.4847	0.798314	6.07673	0.0110164	0.7962		0.133333	0.906189		595.727	395.141	861.449	847.28	940.438	794.959
CP027633.1_764001_765001		142.156	21.4161	-1.31632	1.28486	0.0110294	0.7962		0.133333	0.906189		25.9012	56.0483	16.2879	14.2101	24.3684	10.9566
CP027619.1_5651001_5652001		142.063	49.4253	-1.08121	2.26176	0.0110589	0.7962		0.133333	0.906189		55.6876	99.9529	29.8611	27.5321	40.6139	51.1306
CP027619.1_8312001_8313001		142.027	32.536	-1.32386	1.66849	0.0110701	0.7962		0.133333	0.906189		46.6222	63.5215	19.9074	11.5457	37.0038	19.4783
CP027619.1_18941001_18942001		141.969	88.4821	0.80924	4.38533	0.0110886	0.7962		0.133333	0.906189		147.637	155.067	218.982	222.033	280.687	340.87
CP027625.1_891001_892001		141.956	35.6956	-0.834228	1.77669	0.0110926	0.7962		0.133333	0.906189		47.9172	53.2459	34.3856	30.1966	25.2709	23.1305
CP027632.1_20319001_20320001		141.947	95.625	-0.883576	5.48824	0.0110953	0.7962		0.133333	0.906189		821.068	594.112	270.56	493.802	385.381	383.479
CP027621.1_44001_45001		141.929	99.4937	0.893405	7.56574	0.0111011	0.7962		0.133333	0.906189		1548.89	1096.68	2078.52	2395.3	2384.49	2969.23
CP027621.1_18736001_18737001		141.84	54.5243	-0.891866	2.44881	0.0111293	0.7962		0.133333	0.906189		58.2777	108.36	43.4344	46.183	41.5165	49.9132
CP027630.1_14286001_14287001		141.826	92.214	-1.11687	4.85503	0.0111338	0.7962		0.133333	0.906189		352.256	633.346	212.648	331.274	218.413	146.087
CP027632.1_17550001_17551001		141.814	10.7777	-1.18507	0.905464	0.0111377	0.7962		0.133333	0.906189		20.721	38.2997	18.0977	11.5457	12.6354	9.73916
CP027625.1_8961001_8962001		141.768	26.1457	-0.816442	1.45197	0.0111523	0.7962		0.133333	0.906189		40.1469	39.2338	22.6221	22.2033	25.2709	19.4783
CP027625.1_12328001_12329001		141.762	8.75006	-1.75838	0.827692	0.011154	0.7962		0.133333	0.906189		25.9012	40.168	6.33418	14.2101	2.7076	17.0435
CP027627.1_25131001_25132001		141.745	97.4088	-0.777069	6.05063	0.0111597	0.7962		0.133333	0.906189		867.69	1142.45	538.406	589.721	724.733	493.045
CP027630.1_12859001_12860001		141.704	59.7627	3.0673	2.65341	0.0111726	0.7962		0.266667	0.916573		15.5407	7.47311	161.974	141.213	55.957	14.6087
CP027632.1_4670001_4671001		141.696	17.5872	1.40913	1.15073	0.0111753	0.7962		0.133333	0.906189		5.18024	14.9462	25.3367	35.5254	22.5633	29.2175
CP027628.1_11549001_11550001		141.679	24.9478	1.02828	1.41049	0.0111806	0.7962		0.133333	0.906189		18.1308	14.0121	29.8611	36.4135	37.9063	25.5653
CP027632.1_5694001_5695001		141.674	0.528686	1.19707	0.396094	0.0111822	0.7962		0.133333	0.906189		7.77036	5.60483	16.2879	12.4339	15.343	17.0435
CP027633.1_15925001_15926001		141.631	27.5302	-1.39993	1.50037	0.011196	0.7962		0.133333	0.906189		56.9826	43.9045	7.23907	22.2033	27.9785	18.2609
CP027626.1_22985001_22986001		141.531	96.5642	0.752497	5.75442	0.0112281	0.7962		0.133333	0.906189		344.486	466.135	706.714	620.806	638.09	768.176
CP027627.1_22766001_22767001		141.511	42.7016	-1.84028	2.01457	0.0112343	0.7962		1	1		20.721	140.121	21.7172	24.8677	22.5633	21.9131
CP027627.1_11423001_11424001		141.476	10.1844	-1.10798	0.883687	0.0112459	0.7962		0.133333	0.906189		34.9666	23.3535	12.6684	16.8745	14.4405	8.52176
CP027620.1_5488001_5489001		141.432	73.2485	-0.691069	3.27325	0.0112598	0.7962		0.133333	0.906189		161.882	118.636	93.203	95.0303	77.6177	80.348
CP027629.1_13324001_13325001		141.427	2.85739	1.29768	0.57487	0.0112614	0.7962		0.133333	0.906189		9.06542	5.60483	14.4781	15.0983	18.9532	23.1305
CP027632.1_19647001_19648001		141.42	33.1915	1.29445	1.68983	0.0112636	0.7962		0.133333	0.906189		16.8358	16.8145	45.2442	26.644	60.4696	32.8697
CP027630.1_7725001_7726001		141.4	9.29616	1.57164	0.849356	0.0112701	0.7962		0.133333	0.906189		6.4753	8.40725	37.1002	18.6508	16.2456	18.2609
CP027624.1_1697001_1698001		141.38	31.8455	-0.877992	1.64697	0.0112766	0.7962		0.133333	0.906189		38.8518	54.1801	23.527	31.0847	22.5633	24.3479
CP027625.1_14595001_14596001		141.367	30.3304	-0.832296	1.59566	0.0112809	0.7962		0.133333	0.906189		47.9172	41.1021	28.0514	27.5321	21.6608	21.9131
CP027624.1_2269001_2270001		141.359	43.8138	-0.826179	2.05373	0.0112835	0.7962		0.133333	0.906189		69.9332	54.1801	30.766	42.6304	36.1013	29.2175
CP027620.1_11160001_11161001		141.352	82.7785	-0.790319	3.87024	0.0112857	0.7962		0.133333	0.906189		185.194	255.954	106.776	156.312	105.596	142.435
CP027621.1_4955001_4956001		141.294	14.8679	1.85994	1.05427	0.0113044	0.7962		0.133333	0.906189		3.88518	10.2755	44.3393	19.5389	16.2456	29.2175
CP027619.1_6645001_6646001		141.293	81.0432	0.794344	3.74401	0.0113048	0.7962		0.133333	0.906189		117.85	77.5335	139.352	171.41	186.824	177.74
CP027622.1_14280001_14281001		141.291	14.6888	1.11759	1.04756	0.0113054	0.7962		0.133333	0.906189		12.9506	10.2755	21.7172	32.861	23.4658	21.9131
CP027633.1_13560001_13561001		141.279	65.1092	0.895689	2.88989	0.0113093	0.7962		0.133333	0.906189		40.1469	59.7849	69.676	103.912	106.499	94.9568
CP027627.1_552001_553001		141.274	11.3213	-1.08081	0.924131	0.0113108	0.7962		0.133333	0.906189		29.7864	28.9583	18.0977	10.6576	9.92785	17.0435
CP027631.1_17268001_17269001		141.196	7.79967	1.14398	0.791904	0.0113362	0.7962		0.133333	0.906189		10.3605	8.40725	19.0025	16.8745	20.7582	26.7827
CP027619.1_21294001_21295001		141.172	90.1117	-0.675142	4.56778	0.0113439	0.7962		0.133333	0.906189		287.503	400.746	215.362	208.711	200.362	238.609
CP027623.1_578001_579001		141.155	40.6516	1.05546	1.94301	0.0113494	0.7962		0.133333	0.906189		16.8358	28.9583	38.0051	43.5186	55.957	57.2175
CP027633.1_18360001_18361001		141.141	74.0459	0.753748	3.31709	0.0113541	0.7962		0.133333	0.906189		84.1789	63.5215	109.491	113.681	148.015	125.392
CP027632.1_16214001_16215001		141.139	50.474	-0.814926	2.29828	0.0113545	0.7962		0.133333	0.906189		69.9332	76.5994	54.293	39.0779	39.7114	32.8697
CP027630.1_15535001_15536001		141.133	23.6142	1.14013	1.36379	0.0113566	0.7962		0.133333	0.906189		11.6555	16.8145	42.5295	24.8677	28.881	31.6523
CP027624.1_13811001_13812001		141.118	29.0317	-0.948691	1.55297	0.0113614	0.7962		0.133333	0.906189		42.737	46.707	25.3367	16.8745	20.7582	30.4349
CP027621.1_487001_488001		141.117	79.2792	-1.27031	3.6253	0.0113619	0.7962		0.266667	0.916573		115.26	321.344	123.969	63.9456	86.6431	88.8698
CP027632.1_16110001_16111001		141.117	24.2698	0.974822	1.38645	0.0113619	0.7962		0.133333	0.906189		14.2457	17.7486	25.3367	33.7491	34.2962	34.087
CP027629.1_16862001_16863001		141.106	90.8544	-1.09134	4.665	0.0113656	0.7962		0.133333	0.906189		424.78	432.506	171.928	236.244	285.2	109.566
CP027623.1_18392001_18393001		141.084	86.7418	2.87543	4.20551	0.0113725	0.7962		0.133333	0.906189		31.0814	44.8387	45.2442	166.081	500.003	416.349
CP027619.1_5841001_5842001		141.072	22.2496	1.93921	1.31594	0.0113765	0.7962		0.133333	0.906189		7.77036	9.34139	30.766	21.3152	19.8557	64.5219
CP027632.1_16206001_16207001		141.066	30.8106	1.74194	1.61272	0.0113785	0.7962		0.133333	0.906189		7.77036	15.8804	18.0977	60.3931	39.7114	46.261
CP027633.1_18048001_18049001		141.052	52.4456	-0.721569	2.37198	0.011383	0.7962		0.133333	0.906189		72.5233	76.5994	54.293	39.966	41.5165	45.0436
CP027627.1_6751001_6752001		140.998	56.6975	-0.658545	2.5344	0.0114005	0.7962		0.133333	0.906189		76.4085	86.8749	47.0539	54.1762	52.3469	53.5654
CP027624.1_13492001_13493001		140.863	7.66159	-1.01682	0.786729	0.0114447	0.7962		0.133333	0.906189		29.7864	22.4193	16.2879	12.4339	9.92785	12.1739
CP027627.1_23449001_23450001		140.86	85.366	-0.736519	4.07945	0.0114457	0.7962		0.133333	0.906189		247.356	254.086	162.879	127.891	188.629	121.739
CP027619.1_1242001_1243001		140.836	99.49	-0.805243	7.56035	0.0114537	0.7962		0.133333	0.906189		3060.23	2735.16	1518.39	1837.55	1957.59	1318.44
CP027623.1_15566001_15567001		140.785	63.5468	1.04203	2.81965	0.0114703	0.7962		0.133333	0.906189		45.3271	42.9704	115.825	87.9253	103.791	54.7828
CP027632.1_12757001_12758001		140.764	13.2246	-1.30564	0.994924	0.0114774	0.7962		0.133333	0.906189		42.737	25.2218	10.8586	19.5389	15.343	7.30437
CP027630.1_5655001_5656001		140.764	36.3064	1.22324	1.79769	0.0114775	0.7962		0.133333	0.906189		12.9506	24.2876	52.4832	39.966	30.6861	56.0002
CP027621.1_2990001_2991001		140.734	19.5552	1.14251	1.21989	0.0114871	0.7962		0.133333	0.906189		11.6555	14.0121	22.6221	37.3016	23.4658	31.6523
CP027632.1_16335001_16336001		140.732	11.1099	-1.09957	0.917457	0.0114879	0.7962		0.133333	0.906189		19.4259	38.2997	12.6684	15.9864	13.538	12.1739
CP027631.1_2828001_2829001		140.722	89.0531	-1.11554	4.44749	0.0114911	0.7962		0.266667	0.916573		516.729	227.93	157.45	238.908	146.21	142.435
CP027630.1_16823001_16824001		140.674	9.47903	1.40238	0.856785	0.0115069	0.7962		0.133333	0.906189		12.9506	4.6707	27.1465	21.3152	18.9532	21.9131
CP027627.1_633001_634001		140.617	73.9849	-0.812573	3.31329	0.0115257	0.7962		0.133333	0.906189		123.031	177.486	81.4395	111.017	80.3253	69.3915
CP027626.1_8289001_8290001		140.597	14.2621	-0.952283	1.03198	0.0115323	0.7962		0.133333	0.906189		31.0814	29.8924	15.383	11.5457	18.9532	17.0435
CP027624.1_10029001_10030001		140.586	34.9007	1.34845	1.74947	0.0115361	0.7962		0.133333	0.906189		25.9012	9.34139	40.7197	39.0779	55.957	37.7392
CP027631.1_944001_945001		140.567	40.8158	-0.91697	1.94958	0.0115425	0.7962		0.133333	0.906189		50.5073	67.258	32.5758	21.3152	35.1987	36.5218
CP027628.1_9164001_9165001		140.498	40.8369	0.837141	1.95001	0.0115652	0.7962		0.133333	0.906189		29.7864	23.3535	47.0539	48.8474	52.3469	40.174
CP027623.1_13461001_13462001		140.492	92.474	-0.892282	4.89475	0.0115672	0.7962		0.133333	0.906189		423.485	514.711	209.028	354.365	258.124	188.696
CP027620.1_14006001_14007001		140.468	60.3013	-0.776339	2.67737	0.0115753	0.7962		0.133333	0.906189		101.015	88.7432	52.4832	63.0575	41.5165	64.5219
CP027629.1_14226001_14227001		140.426	86.5527	-0.769158	4.18469	0.0115892	0.7962		0.133333	0.906189		203.324	341.895	176.452	152.759	146.21	165.566
CP027624.1_1535001_1536001		140.35	49.7002	-1.49692	2.27124	0.0116145	0.7962		0.133333	0.906189		46.6222	131.714	32.5758	45.2948	33.3937	14.6087
CP027619.1_21476001_21477001		140.341	1.87839	1.28253	0.519762	0.0116174	0.7962		0.133333	0.906189		3.88518	9.34139	17.1928	18.6508	16.2456	15.8261
CP027629.1_1518001_1519001		140.326	30.2869	-1.0111	1.59404	0.0116226	0.7962		0.133333	0.906189		62.1629	33.629	24.4318	27.5321	20.7582	20.6957
CP027628.1_12099001_12100001		140.316	43.4505	-0.823645	2.04041	0.0116259	0.7962		0.133333	0.906189		63.4579	58.8508	26.2416	31.9728	38.8089	41.3914
CP027626.1_2119001_2120001		140.285	74.2748	-0.837855	3.32968	0.0116363	0.7962		0.133333	0.906189		121.736	184.96	74.2004	112.793	74.0076	82.7828
CP027629.1_13204001_13205001		140.276	12.788	1.57515	0.97974	0.0116391	0.7962		0.133333	0.906189		11.6555	5.60483	27.1465	15.0983	22.5633	36.5218
CP027628.1_5871001_5872001		140.215	47.4623	0.801587	2.18502	0.0116595	0.7962		0.133333	0.906189		31.0814	32.6949	66.0565	47.0711	55.0544	54.7828
CP027628.1_1807001_1808001		140.146	61.6174	-0.669703	2.73502	0.0116828	0.7962		0.133333	0.906189		89.3591	99.9529	57.0076	57.7287	69.495	53.5654
CP027621.1_17175001_17176001		140.061	80.7969	-1.24318	3.72726	0.0117114	0.7962		0.133333	0.906189		141.162	324.146	93.203	103.912	58.6646	140
CP027620.1_7687001_7688001		140.052	51.0474	-0.761807	2.32107	0.0117144	0.7962		0.133333	0.906189		80.2937	66.3239	49.7686	41.7423	46.0291	34.087
CP027624.1_15476001_15477001		140.034	11.396	-0.875976	0.926965	0.0117203	0.7962		0.133333	0.906189		29.7864	25.2218	16.2879	14.2101	15.343	13.3913
CP027623.1_7342001_7343001		140.017	66.3669	0.822677	2.94825	0.0117262	0.7962		0.133333	0.906189		44.032	64.4556	105.871	77.2676	107.401	96.1742
CP027619.1_5219001_5220001		139.961	20.6312	-2.03641	1.25821	0.0117451	0.7962		0.533333	0.994793		89.3591	14.0121	14.4781	15.9864	8.12279	9.73916
CP027628.1_3603001_3604001		139.9	73.1589	-1.08027	3.26833	0.0117656	0.7962		0.133333	0.906189		172.243	149.462	87.7737	111.017	59.5671	43.8262
CP027624.1_11958001_11959001		139.899	29.9597	-0.824754	1.58302	0.011766	0.7962		0.133333	0.906189		37.5567	49.5094	22.6221	23.0915	25.2709	28.0001
CP027627.1_5111001_5112001		139.858	43.5426	1.39719	2.04419	0.0117798	0.7962		0.133333	0.906189		25.9012	15.8804	40.7197	41.7423	46.9317	90.0872
CP027622.1_2373001_2374001		139.837	91.1268	0.891811	4.7001	0.011787	0.7962		0.133333	0.906189		170.948	189.63	269.655	254.006	420.58	395.653
CP027624.1_10328001_10329001		139.835	99.0745	-1.11324	7.01552	0.0117878	0.7962		0.133333	0.906189		1455.65	2967.76	951.937	1394.37	1012.64	730.437
CP027622.1_4631001_4632001		139.807	89.9687	-1.36868	4.55077	0.0117972	0.7962		0.133333	0.906189		253.832	609.059	123.064	201.606	244.586	98.609
CP027619.1_9296001_9297001		139.792	31.6776	1.32869	1.64175	0.0118022	0.7962		0.133333	0.906189		11.6555	19.6169	47.9588	28.4203	29.7836	56.0002
CP027629.1_11991001_11992001		139.781	6.27954	1.44611	0.731146	0.0118058	0.7962		0.133333	0.906189		3.88518	10.2755	14.4781	25.7559	19.8557	21.9131
CP027632.1_3191001_3192001		139.761	33.6481	1.81735	1.7058	0.0118127	0.7962		0.133333	0.906189		19.4259	6.53897	55.1979	20.4271	43.3215	58.4349
CP027626.1_24958001_24959001		139.759	19.7977	0.924586	1.22814	0.0118135	0.7962		0.133333	0.906189		15.5407	14.0121	26.2416	26.644	27.9785	31.6523
CP027620.1_13856001_13857001		139.745	29.543	-1.78061	1.56893	0.0118183	0.7962		0.133333	0.906189		56.9826	60.719	10.8586	36.4135	14.4405	4.86958
CP027633.1_5184001_5185001		139.743	98.6192	-0.777208	6.66876	0.0118188	0.7962		0.133333	0.906189		1666.74	1422.69	1159.16	816.195	840.257	788.872
CP027627.1_6003001_6004001		139.693	17.9952	-1.15545	1.16664	0.0118361	0.7962		0.133333	0.906189		45.3271	28.0242	20.8123	11.5457	19.8557	12.1739
CP027619.1_12429001_12430001		139.687	25.6804	1.10675	1.43563	0.0118382	0.7962		0.133333	0.906189		12.9506	17.7486	23.527	32.861	40.6139	37.7392
CP027633.1_2832001_2833001		139.677	57.3879	0.710105	2.56051	0.0118414	0.7962		0.133333	0.906189		44.032	43.9045	63.3418	76.3795	69.495	79.1306
CP027624.1_15871001_15872001		139.601	48.3045	0.974688	2.21787	0.0118673	0.7962		0.133333	0.906189		28.4913	30.8266	57.0076	65.7219	71.3	38.9566
CP027629.1_14045001_14046001		139.569	53.2331	-0.848662	2.40218	0.0118781	0.7962		0.133333	0.906189		60.8678	98.0846	52.4832	37.3016	46.0291	41.3914
CP027629.1_15985001_15986001		139.528	65.1005	-0.946565	2.88966	0.0118923	0.7962		0.133333	0.906189		89.3591	143.857	56.1028	55.9524	46.9317	85.2176
CP027630.1_3461001_3462001		139.522	52.4631	0.817118	2.37266	0.0118943	0.7962		0.133333	0.906189		40.1469	32.6949	72.3907	55.9524	72.2026	54.7828
CP027622.1_18986001_18987001		139.458	20.0702	-0.86055	1.23727	0.0119162	0.7962		0.133333	0.906189		31.0814	37.3656	20.8123	18.6508	19.8557	15.8261
CP027625.1_14101001_14102001		139.442	35.249	1.10332	1.76105	0.0119218	0.7962		0.133333	0.906189		16.8358	22.4193	32.5758	39.966	38.8089	60.8697
CP027624.1_19189001_19190001		139.416	74.1006	2.08555	3.32063	0.0119306	0.7962		0.133333	0.906189		25.9012	41.1021	230.745	207.823	47.8342	88.8698
CP027623.1_17745001_17746001		139.377	19.1633	1.18256	1.20709	0.0119441	0.7962		0.133333	0.906189		12.9506	12.1438	31.6709	19.5389	26.1734	37.7392
CP027621.1_6000001_6001001		139.377	91.8408	-0.762281	4.80161	0.0119442	0.7962		0.133333	0.906189		319.88	517.513	268.75	220.257	265.344	233.74
CP027624.1_18134001_18135001		139.352	20.8228	-0.900088	1.26519	0.0119526	0.7962		0.133333	0.906189		28.4913	42.0363	17.1928	18.6508	20.7582	19.4783
CP027621.1_4947001_4948001		139.334	41.9242	-0.798723	1.98794	0.0119591	0.7962		0.133333	0.906189		46.6222	69.1263	34.3856	35.5254	29.7836	34.087
CP027633.1_1785001_1786001		139.318	11.7157	-0.985338	0.939831	0.0119644	0.7962		0.133333	0.906189		28.4913	28.9583	10.8586	18.6508	12.6354	15.8261
CP027631.1_2813001_2814001		139.313	56.4549	-0.756536	2.52436	0.0119662	0.7962		0.133333	0.906189		94.5394	74.7311	57.0076	53.288	49.6393	38.9566
CP027623.1_15959001_15960001		139.313	32.5049	-1.76026	1.66772	0.0119663	0.7962		0.133333	0.906189		44.032	80.336	5.4293	31.0847	25.2709	10.9566
CP027625.1_7188001_7189001		139.283	77.5576	-0.640316	3.51907	0.0119765	0.7962		0.133333	0.906189		138.571	186.828	106.776	97.6947	101.986	112
CP027620.1_15254001_15255001		139.268	21.2183	1.48128	1.27808	0.0119819	0.7962		0.133333	0.906189		6.4753	14.9462	40.7197	18.6508	36.1013	29.2175
CP027627.1_674001_675001		139.265	24.4701	1.22767	1.39365	0.0119829	0.7962		0.133333	0.906189		12.9506	14.9462	48.8637	29.3084	28.881	24.3479
CP027619.1_26425001_26426001		139.23	17.2538	-0.901309	1.13882	0.0119948	0.7962		0.133333	0.906189		36.2617	28.9583	20.8123	15.0983	16.2456	17.0435
CP027632.1_21093001_21094001		139.211	58.7103	-1.05765	2.61346	0.0120016	0.7962		0.133333	0.906189		71.2283	127.977	58.8174	47.0711	55.957	29.2175
CP027631.1_18215001_18216001		139.203	56.9923	0.786657	2.54524	0.0120042	0.7962		0.133333	0.906189		50.5073	33.629	69.676	70.1626	77.6177	70.6089
CP027622.1_690001_691001		139.124	93.6545	-2.07518	5.08641	0.0120317	0.797047		0.266667	0.916573		246.061	1262.02	114.015	354.365	100.181	147.305
CP027622.1_19057001_19058001		139.017	49.1641	-0.790188	2.25109	0.0120688	0.797047		0.133333	0.906189		80.2937	60.719	43.4344	35.5254	35.1987	48.6958
CP027626.1_22289001_22290001		139.006	32.4501	-0.847946	1.66594	0.0120725	0.797047		0.133333	0.906189		54.3925	40.168	26.2416	31.0847	23.4658	23.1305
CP027624.1_2962001_2963001		138.974	90.9651	0.659526	4.67914	0.0120837	0.797047		0.133333	0.906189		226.635	176.552	299.516	313.511	342.962	316.523
CP027620.1_12411001_12412001		138.941	8.15047	-0.969784	0.805228	0.0120954	0.797047		0.133333	0.906189		23.3111	28.0242	12.6684	13.322	16.2456	9.73916
CP027630.1_12860001_12861001		138.939	83.1903	3.59772	3.90106	0.0120961	0.797047		0.266667	0.916573		32.3765	7.47311	422.58	314.399	167.871	20.6957
CP027621.1_18235001_18236001		138.908	68.1756	-1.01098	3.03007	0.0121068	0.797047		0.133333	0.906189		159.292	106.492	48.8637	49.7355	69.495	96.1742
CP027622.1_4025001_4026001		138.896	91.4477	0.672533	4.74449	0.0121111	0.797047		0.133333	0.906189		222.75	196.169	326.663	285.979	346.572	376.175
CP027627.1_5830001_5831001		138.822	28.8824	-1.70952	1.5476	0.0121369	0.797047		0.133333	0.906189		37.5567	74.7311	17.1928	28.4203	18.0506	3.65218
CP027622.1_1396001_1397001		138.819	8.40175	1.08	0.813502	0.012138	0.797047		0.133333	0.906189		10.3605	9.34139	22.6221	17.7627	18.0506	25.5653
CP027627.1_22621001_22622001		138.802	25.2687	-0.890506	1.42234	0.0121441	0.797047		0.133333	0.906189		37.5567	42.0363	21.7172	19.5389	27.076	17.0435
CP027632.1_95001_96001		138.777	47.0655	-0.805094	2.17127	0.0121527	0.797047		0.133333	0.906189		53.0974	79.4018	43.4344	34.6372	34.2962	40.174
CP027629.1_4827001_4828001		138.774	18.188	-0.983065	1.17298	0.0121539	0.797047		0.133333	0.906189		40.1469	28.9583	13.5732	22.2033	16.2456	17.0435
CP027619.1_8514001_8515001		138.766	62.6897	-0.628797	2.78134	0.0121567	0.797047		0.133333	0.906189		90.6542	101.821	57.9125	59.505	64.9823	66.9567
CP027625.1_1437001_1438001		138.716	39.4014	-0.90697	1.89929	0.0121742	0.797047		0.133333	0.906189		69.9332	44.8387	38.0051	30.1966	27.076	25.5653
CP027624.1_1196001_1197001		138.71	57.8843	-0.769574	2.58046	0.0121763	0.797047		0.133333	0.906189		73.8184	101.821	46.149	55.9524	44.2241	60.8697
CP027627.1_21972001_21973001		138.662	56.0233	-0.877248	2.50575	0.0121932	0.797047		0.133333	0.906189		89.3591	85.0067	53.3881	50.6236	55.0544	29.2175
CP027621.1_8204001_8205001		138.629	20.2356	1.35072	1.24341	0.0122048	0.797047		0.133333	0.906189		7.77036	14.9462	32.5758	35.5254	18.0506	34.087
CP027633.1_15233001_15234001		138.594	84.1991	-1.17597	3.98149	0.0122172	0.797047		0.133333	0.906189		207.21	338.158	64.2467	135.884	108.304	176.522
CP027624.1_1725001_1726001		138.504	78.3226	-0.925175	3.56742	0.012249	0.797047		0.133333	0.906189		120.441	253.152	110.396	84.3727	95.6684	104.696
CP027621.1_4456001_4457001		138.501	30.257	-0.921858	1.59301	0.0122502	0.797047		0.133333	0.906189		37.5567	53.2459	28.0514	17.7627	26.1734	24.3479
CP027619.1_2778001_2779001		138.492	61.5913	1.39182	2.73394	0.0122532	0.797047		0.133333	0.906189		22.016	44.8387	112.206	54.1762	68.5924	124.174
CP027621.1_17820001_17821001		138.489	62.6387	-3.00596	2.77863	0.0122544	0.797047		1	1		7.77036	340.027	12.6684	27.5321	15.343	32.8697
CP027619.1_18592001_18593001		138.452	13.0766	1.24267	0.990078	0.0122674	0.797047		0.133333	0.906189		9.06542	11.2097	28.0514	17.7627	19.8557	32.8697
CP027627.1_5207001_5208001		138.439	82.465	-1.07181	3.84708	0.0122719	0.797047		0.133333	0.906189		222.75	257.822	155.64	76.3795	149.82	74.2611
CP027624.1_14652001_14653001		138.431	24.22	1.03983	1.38484	0.0122748	0.797047		0.133333	0.906189		19.4259	12.1438	28.0514	36.4135	35.1987	28.0001
CP027625.1_11498001_11499001		138.38	23.3555	1.83154	1.355	0.0122929	0.797505		0.133333	0.906189		5.18024	13.0779	25.3367	48.8474	17.1481	46.261
CP027619.1_6422001_6423001		138.308	44.5066	1.79316	2.07775	0.0123186	0.797505		0.133333	0.906189		27.1963	7.47311	41.6246	39.966	57.762	93.7394
CP027629.1_3571001_3572001		138.222	60.8698	1.39812	2.70033	0.0123494	0.797505		0.133333	0.906189		32.3765	33.629	66.9614	88.8134	49.6393	146.087
CP027620.1_15550001_15551001		138.213	48.5172	-0.801874	2.22555	0.0123525	0.797505		0.133333	0.906189		76.4085	62.5873	35.2904	36.4135	51.4443	35.3044
CP027621.1_385001_386001		138.197	16.1305	-0.955914	1.09918	0.0123584	0.797505		0.133333	0.906189		27.1963	36.4314	18.0977	12.4339	16.2456	19.4783
CP027622.1_17049001_17050001		138.189	21.7358	1.11444	1.29737	0.012361	0.797505		0.133333	0.906189		11.6555	15.8804	20.8123	34.6372	34.2962	31.6523
CP027633.1_3668001_3669001		138.176	83	0.653241	3.88747	0.0123659	0.797505		0.133333	0.906189		123.031	109.294	171.023	159.864	204.875	194.783
CP027630.1_4808001_4809001		138.149	17.5275	1.01062	1.14881	0.0123755	0.797505		0.133333	0.906189		15.5407	11.2097	28.9563	29.3084	26.1734	21.9131
CP027627.1_673001_674001		138.129	13.1612	1.66175	0.992951	0.0123827	0.797505		0.133333	0.906189		5.18024	10.2755	36.1953	12.4339	27.076	26.7827
CP027631.1_4623001_4624001		138.123	49.5932	0.887688	2.26725	0.012385	0.797505		0.133333	0.906189		40.1469	25.2218	58.8174	59.505	69.495	51.1306
CP027627.1_5285001_5286001		138.106	82.1939	-0.686378	3.82422	0.012391	0.797505		0.133333	0.906189		183.898	226.996	140.257	147.43	103.791	119.305
CP027624.1_17111001_17112001		138.074	22.5295	-1.87168	1.3268	0.0124024	0.797605		0.133333	0.906189		20.721	77.5335	12.6684	16.8745	19.8557	3.65218
CP027626.1_606001_607001		137.999	99.6654	1.92406	7.88495	0.0124294	0.798284		0.133333	0.906189		533.565	1276.97	3698.26	1403.25	2787.02	5866.62
CP027628.1_9779001_9780001		137.968	4.83405	1.23562	0.667514	0.0124405	0.798284		0.133333	0.906189		5.18024	10.2755	19.0025	15.0983	22.5633	19.4783
CP027633.1_4270001_4271001		137.927	26.9742	1.34449	1.48059	0.0124556	0.798284		0.133333	0.906189		19.4259	9.34139	29.8611	28.4203	33.3937	52.348
CP027626.1_23607001_23608001		137.913	66.082	0.664741	2.93395	0.0124605	0.798284		0.133333	0.906189		51.8024	65.3897	98.6323	90.5897	93.8633	90.0872
CP027621.1_337001_338001		137.907	77.8114	-0.806345	3.53353	0.0124626	0.798284		0.133333	0.906189		191.669	159.738	81.4395	77.2676	122.744	120.522
CP027622.1_6530001_6531001		137.873	28.6175	1.39102	1.53881	0.012475	0.798443		0.133333	0.906189		15.5407	13.0779	23.527	28.4203	56.8595	41.3914
CP027624.1_4091001_4092001		137.82	77.1259	-0.768984	3.49408	0.0124939	0.799016		0.133333	0.906189		161.882	174.684	86.8688	91.4778	134.477	81.5654
CP027626.1_2306001_2307001		137.631	1.03622	1.15162	0.45708	0.0125628	0.79909		0.133333	0.906189		7.77036	6.53897	12.6684	18.6508	15.343	17.0435
CP027627.1_23535001_23536001		137.614	90.1677	3.05938	4.57316	0.0125691	0.79909		0.133333	0.906189		60.8678	28.0242	104.062	103.024	788.813	471.132
CP027625.1_2707001_2708001		137.612	86.8786	-0.702182	4.22001	0.0125698	0.79909		0.133333	0.906189		230.521	314.805	135.732	190.949	171.481	172.87
CP027630.1_14318001_14319001		137.593	68.4468	-0.739688	3.04242	0.0125766	0.79909		0.133333	0.906189		102.31	139.187	76.0102	71.0507	84.838	57.2175
CP027620.1_14905001_14906001		137.58	42.8273	0.86079	2.01859	0.0125815	0.79909		0.133333	0.906189		24.6061	29.8924	52.4832	43.5186	43.3215	60.8697
CP027623.1_16267001_16268001		137.5	37.5479	0.810062	1.83759	0.0126105	0.79909		0.133333	0.906189		27.1963	22.4193	39.8149	47.0711	46.0291	40.174
CP027627.1_13970001_13971001		137.496	82.6977	-0.88269	3.86474	0.0126122	0.79909		0.133333	0.906189		270.667	185.894	106.776	134.108	163.358	88.8698
CP027627.1_25349001_25350001		137.473	12.8415	1.42265	0.981623	0.0126204	0.79909		0.133333	0.906189		7.77036	10.2755	33.4807	27.5321	13.538	24.3479
CP027624.1_17445001_17446001		137.448	78.1435	-0.597863	3.55525	0.0126296	0.79909		0.133333	0.906189		176.128	153.199	102.252	110.129	120.939	101.044
CP027626.1_4463001_4464001		137.445	52.5128	-0.874134	2.37445	0.0126308	0.79909		0.133333	0.906189		95.8344	63.5215	47.9588	40.8542	51.4443	31.6523
CP027623.1_579001_580001		137.44	43.6881	0.744708	2.04955	0.0126327	0.79909		0.133333	0.906189		29.7864	29.8924	46.149	52.3999	54.1519	47.4784
CP027620.1_17308001_17309001		137.43	90.9004	-1.89403	4.67216	0.0126364	0.79909		0.133333	0.906189		255.127	828.581	162.879	119.898	252.709	46.261
CP027627.1_26238001_26239001		137.422	16.709	-1.94632	1.12044	0.0126391	0.79909		0.10021	0.906189		34.9666	52.3118	2.71465	23.9796	12.6354	4.86958
CP027623.1_3959001_3960001		137.395	96.8664	0.838765	5.85135	0.0126489	0.79909		0.133333	0.906189		404.059	424.099	958.271	567.518	769.86	667.132
CP027619.1_10902001_10903001		137.368	9.34468	-1.20312	0.851245	0.0126591	0.79909		0.133333	0.906189		31.0814	27.09	12.6684	17.7627	6.31772	13.3913
CP027625.1_13672001_13673001		137.356	39.5034	-0.750919	1.90236	0.0126636	0.79909		0.133333	0.906189		54.3925	53.2459	34.3856	26.644	36.1013	30.4349
CP027632.1_3874001_3875001		137.344	50.4565	0.827977	2.29749	0.0126678	0.79909		0.133333	0.906189		33.6716	34.5631	74.2004	64.8338	53.2494	49.9132
CP027628.1_465001_466001		137.25	41.3855	-1.54571	1.96806	0.0127026	0.79909		0.133333	0.906189		45.3271	99.9529	12.6684	43.5186	16.2456	28.0001
CP027629.1_2278001_2279001		137.168	99.735	-0.79045	8.12088	0.0127328	0.79909		0.133333	0.906189		4568.97	3933.66	2869.38	2640.42	2252.72	2068.35
CP027632.1_22976001_22977001		137.167	88.8242	-0.765856	4.4232	0.0127331	0.79909		0.133333	0.906189		259.012	384.865	233.46	166.969	194.044	163.131
CP027621.1_15116001_15117001		137.158	97.0605	-0.692245	5.9153	0.0127364	0.79909		0.133333	0.906189		729.119	1042.5	561.932	559.524	560.472	511.306
CP027629.1_3562001_3563001		137.158	65.2125	-0.770533	2.89459	0.0127366	0.79909		0.133333	0.906189		111.375	109.294	82.3444	47.9592	61.3722	66.9567
CP027633.1_2846001_2847001		137.15	38.4013	-0.743718	1.86522	0.0127396	0.79909		0.133333	0.906189		53.0974	51.3776	28.9563	34.6372	27.076	34.087
CP027620.1_16928001_16929001		137.09	43.0748	0.947611	2.02655	0.0127618	0.79909		0.133333	0.906189		33.6716	19.6169	52.4832	55.0643	53.2494	41.3914
CP027626.1_2253001_2254001		137.072	43.1967	-1.54271	2.03021	0.0127684	0.79909		0.266667	0.916573		124.326	32.6949	38.0051	24.8677	21.6608	20.6957
CP027621.1_5376001_5377001		137.029	35.1246	-0.828053	1.75674	0.0127845	0.79909		0.133333	0.906189		49.2123	50.4435	28.9563	33.7491	27.9785	20.6957
CP027622.1_1589001_1590001		137.006	97.4213	0.766385	6.05449	0.0127931	0.79909		0.133333	0.906189		581.482	411.021	765.531	770.012	935.023	904.524
CP027622.1_15290001_15291001		137.005	20.1436	0.975144	1.23959	0.0127932	0.79909		0.133333	0.906189		11.6555	16.8145	28.0514	32.861	26.1734	26.7827
CP027631.1_1440001_1441001		136.995	58.0572	0.868423	2.58786	0.0127969	0.79909		0.133333	0.906189		31.0814	50.4435	61.5321	78.1558	76.7152	85.2176
CP027632.1_4609001_4610001		136.956	81.3355	-2.55033	3.76496	0.0128114	0.79909		0.133333	0.906189		148.932	510.04	37.1002	54.1762	126.354	4.86958
CP027620.1_17229001_17230001		136.892	43.3211	-0.870774	2.03501	0.0128355	0.79909		0.133333	0.906189		62.1629	61.6532	27.1465	39.966	26.1734	42.6088
CP027622.1_1565001_1566001		136.871	40.2933	-0.81821	1.93036	0.0128433	0.79909		0.133333	0.906189		68.6382	44.8387	31.6709	28.4203	32.4912	35.3044
CP027633.1_21816001_21817001		136.859	94.0153	2.35223	5.15233	0.012848	0.79909		0.133333	0.906189		29.7864	175.618	748.338	376.569	234.658	765.741
CP027619.1_22953001_22954001		136.853	17.423	-0.942045	1.14457	0.0128501	0.79909		0.133333	0.906189		37.5567	28.9583	15.383	20.4271	13.538	19.4783
CP027626.1_5948001_5949001		136.822	4.88257	-1.05916	0.669965	0.0128617	0.79909		0.133333	0.906189		24.6061	23.3535	12.6684	7.9932	9.92785	15.8261
CP027630.1_13328001_13329001		136.75	12.0839	1.15519	0.95429	0.0128885	0.79909		0.133333	0.906189		12.9506	8.40725	27.1465	23.0915	17.1481	26.7827
CP027619.1_5735001_5736001		136.741	93.3	-0.70238	5.02686	0.0128918	0.79909		0.133333	0.906189		391.108	567.022	283.228	335.715	292.42	266.609
CP027633.1_1631001_1632001		136.735	99.6604	-1.34282	7.8779	0.0128943	0.79909		0.133333	0.906189		2065.62	6593.15	1793.48	1776.27	2051.46	1206.44
CP027633.1_2233001_2234001		136.721	18.4231	-1.52625	1.1813	0.0128993	0.79909		0.133333	0.906189		19.4259	60.719	18.0977	7.9932	18.0506	12.1739
CP027633.1_15038001_15039001		136.719	44.5639	0.846158	2.07943	0.0129003	0.79909		0.133333	0.906189		24.6061	32.6949	63.3418	46.183	49.6393	48.6958
CP027619.1_5721001_5722001		136.698	67.7987	-0.761642	3.01435	0.0129079	0.79909		0.133333	0.906189		90.6542	147.594	62.4369	73.7151	77.6177	68.1741
CP027621.1_7377001_7378001		136.646	12.4932	-1.00427	0.968641	0.0129276	0.79909		0.133333	0.906189		32.3765	27.09	9.95372	18.6508	14.4405	15.8261
CP027621.1_3118001_3119001		136.606	81.1601	-1.01007	3.75079	0.0129429	0.79909		0.133333	0.906189		155.407	283.044	81.4395	153.647	89.3507	112
CP027629.1_15596001_15597001		136.556	56.5632	-0.907123	2.52851	0.0129616	0.79909		0.133333	0.906189		68.6382	109.294	55.1979	43.5186	56.8595	34.087
CP027626.1_653001_654001		136.526	83.7526	-0.901239	3.94586	0.0129729	0.79909		0.133333	0.906189		189.079	295.188	85.059	155.423	146.21	132.696
CP027624.1_1125001_1126001		136.501	53.6971	-0.756789	2.41929	0.0129824	0.79909		0.133333	0.906189		62.1629	93.4139	46.149	40.8542	50.5418	47.4784
CP027623.1_1543001_1544001		136.472	68.4567	-0.893629	3.04268	0.0129935	0.79909		0.133333	0.906189		94.5394	160.672	58.8174	61.2812	92.0583	63.3045
CP027632.1_4373001_4374001		136.471	7.03463	-1.2506	0.762275	0.0129938	0.79909		0.133333	0.906189		24.6061	29.8924	5.4293	12.4339	11.7329	17.0435
CP027625.1_14221001_14222001		136.452	23.3828	-0.973812	1.35591	0.013001	0.79909		0.133333	0.906189		29.7864	47.6411	19.0025	17.7627	25.2709	17.0435
CP027625.1_9672001_9673001		136.43	90.9103	-0.689864	4.67315	0.0130095	0.79909		0.133333	0.906189		317.29	427.836	266.941	194.501	225.633	237.392
CP027619.1_11926001_11927001		136.421	59.53	0.934942	2.64406	0.0130126	0.79909		0.133333	0.906189		55.6876	28.0242	79.6297	78.1558	84.838	73.0437
CP027632.1_17497001_17498001		136.394	76.5139	-0.616903	3.45701	0.0130231	0.79909		0.133333	0.906189		132.096	176.552	102.252	102.135	96.5709	102.261
CP027630.1_16110001_16111001		136.367	73.4475	-0.655714	3.284	0.0130332	0.79909		0.133333	0.906189		132.096	145.726	76.9151	107.464	83.0329	85.2176
CP027622.1_3077001_3078001		136.339	85.8648	0.622214	4.1216	0.013044	0.79909		0.133333	0.906189		135.981	141.989	199.074	192.725	234.658	230.088
CP027624.1_12145001_12146001		136.221	20.8514	-0.814635	1.26611	0.0130887	0.79909		0.133333	0.906189		32.3765	36.4314	18.0977	18.6508	19.8557	21.9131
CP027627.1_4259001_4260001		136.212	25.7215	2.87243	1.43723	0.0130921	0.79909		0.133333	0.906189		11.6555	0	28.0514	23.9796	69.495	31.6523
CP027627.1_2023001_2024001		136.21	25.1107	0.896126	1.41573	0.0130932	0.79909		0.133333	0.906189		15.5407	18.6828	28.0514	31.9728	32.4912	36.5218
CP027626.1_3115001_3116001		136.205	11.6846	1.49328	0.938179	0.0130949	0.79909		0.133333	0.906189		14.2457	3.73656	26.2416	25.7559	20.7582	23.1305
CP027628.1_12963001_12964001		136.194	28.4259	1.11437	1.53258	0.0130992	0.79909		0.133333	0.906189		14.2457	18.6828	33.4807	24.8677	39.7114	47.4784
CP027625.1_8734001_8735001		136.097	30.981	-0.96568	1.61838	0.0131361	0.79909		0.133333	0.906189		38.8518	55.1142	19.0025	19.5389	31.5886	26.7827
CP027619.1_2907001_2908001		136.069	1.41066	1.22272	0.48733	0.0131471	0.79909		0.133333	0.906189		5.18024	8.40725	14.4781	13.322	18.9532	19.4783
CP027619.1_26151001_26152001		136.066	21.5393	-0.814475	1.28949	0.0131481	0.79909		0.133333	0.906189		38.8518	31.7607	19.0025	21.3152	19.8557	19.4783
CP027624.1_4503001_4504001		136.051	27.6895	1.02363	1.50488	0.0131541	0.79909		0.133333	0.906189		20.721	14.0121	42.5295	37.3016	27.9785	31.6523
CP027619.1_7762001_7763001		136.047	14.287	-1.44834	1.03288	0.0131555	0.79909		0.133333	0.906189		20.721	49.5094	10.8586	7.10507	19.8557	14.6087
CP027622.1_9958001_9959001		136.036	25.7252	-1.5295	1.43736	0.0131598	0.79909		0.133333	0.906189		24.6061	72.8628	22.6221	10.6576	23.4658	10.9566
CP027633.1_7321001_7322001		136.03	4.89874	0.991902	0.670574	0.0131621	0.79909		0.133333	0.906189		9.06542	9.34139	19.9074	19.5389	17.1481	17.0435
CP027622.1_2303001_2304001		136.017	82.0073	0.692519	3.81215	0.0131669	0.79909		0.133333	0.906189		121.736	94.348	172.833	146.542	197.655	180.174
CP027622.1_2149001_2150001		135.984	82.3531	-0.556771	3.83803	0.0131797	0.79909		0.133333	0.906189		185.194	209.247	139.352	134.108	132.672	130.261
CP027632.1_23567001_23568001		135.97	79.0317	-0.998542	3.60967	0.0131852	0.79909		0.133333	0.906189		138.571	256.888	123.969	120.786	75.8127	75.4785
CP027626.1_17551001_17552001		135.939	35.6471	1.00168	1.77437	0.013197	0.79909		0.133333	0.906189		15.5407	26.1559	47.0539	49.7355	34.2962	38.9566
CP027620.1_14241001_14242001		135.914	23.7162	1.59253	1.36725	0.0132068	0.79909		0.133333	0.906189		6.4753	14.9462	55.1979	30.1966	24.3684	24.3479
CP027624.1_5116001_5117001		135.89	2.88227	1.0676	0.576019	0.0132159	0.79909		0.133333	0.906189		9.06542	7.47311	16.2879	20.4271	15.343	17.0435
CP027626.1_19197001_19198001		135.878	61.2081	0.73149	2.7183	0.0132207	0.79909		0.133333	0.906189		42.737	54.1801	75.1053	71.0507	86.6431	91.3046
CP027621.1_16568001_16569001		135.848	40.0707	1.8779	1.92253	0.0132322	0.799173		0.133333	0.906189		20.721	8.40725	70.5809	34.6372	25.2709	79.1306
CP027631.1_2531001_2532001		135.823	56.9625	-0.856649	2.54418	0.013242	0.799173		0.133333	0.906189		107.49	70.9946	38.0051	43.5186	57.762	57.2175
CP027622.1_10207001_10208001		135.716	73.3343	-1.7667	3.27737	0.0132832	0.800974		0.533333	0.994793		51.8024	340.027	48.8637	55.9524	51.4443	76.6959
CP027620.1_17623001_17624001		135.687	85.4543	-1.07112	4.08721	0.0132945	0.800974		0.266667	0.916573		161.882	404.482	164.689	112.793	117.329	146.087
CP027628.1_8449001_8450001		135.669	96.6861	1.79448	5.79902	0.0133017	0.800974		0.266667	0.916573		170.948	288.649	996.276	247.789	833.037	1120
CP027627.1_6153001_6154001		135.628	7.1951	-0.939595	0.768542	0.0133174	0.800997		0.133333	0.906189		23.3111	26.1559	14.4781	15.0983	11.7329	9.73916
CP027630.1_446001_447001		135.616	6.06558	-1.42495	0.722805	0.013322	0.800997		0.133333	0.906189		28.4913	28.0242	11.7635	6.21694	18.0506	4.86958
CP027632.1_18633001_18634001		135.52	8.04722	-1.2753	0.801524	0.0133595	0.802538		0.133333	0.906189		20.721	35.4973	15.383	15.0983	6.31772	9.73916
CP027625.1_14783001_14784001		135.5	76.7515	0.914007	3.47069	0.0133676	0.802538		0.133333	0.906189		85.4739	65.3897	185.501	102.135	122.744	157.044
CP027621.1_18622001_18623001		135.474	29.584	1.15294	1.5702	0.0133777	0.802544		0.133333	0.906189		9.06542	23.3535	38.91	39.0779	36.1013	35.3044
CP027630.1_14805001_14806001		135.317	56.1551	-1.01547	2.51089	0.0134391	0.805626		0.133333	0.906189		97.1295	86.8749	35.2904	45.2948	69.495	30.4349
CP027631.1_1319001_1320001		135.279	5.50082	1.03095	0.698812	0.0134541	0.805924		0.133333	0.906189		9.06542	9.34139	22.6221	18.6508	16.2456	18.2609
CP027633.1_8048001_8049001		135.234	20.6113	-0.961193	1.25749	0.013472	0.806395		0.133333	0.906189		40.1469	32.6949	19.0025	16.8745	24.3684	13.3913
CP027625.1_10728001_10729001		135.095	45.5031	1.51241	2.11491	0.0135269	0.80732		0.133333	0.906189		33.6716	8.40725	56.1028	43.5186	64.9823	66.9567
CP027619.1_7009001_7010001		135.094	46.5331	-1.04089	2.15209	0.0135272	0.80732		0.133333	0.906189		41.4419	99.9529	35.2904	37.3016	34.2962	31.6523
CP027628.1_14047001_14048001		135.078	16.9329	1.19853	1.12826	0.0135337	0.80732		0.133333	0.906189		15.5407	8.40725	19.9074	27.5321	33.3937	26.7827
CP027619.1_20555001_20556001		135.075	1.54376	1.458	0.496712	0.013535	0.80732		0.133333	0.906189		9.06542	3.73656	12.6684	20.4271	14.4405	20.6957
CP027628.1_15140001_15141001		135.006	1.21536	1.20173	0.472131	0.0135622	0.80732		0.133333	0.906189		5.18024	8.40725	17.1928	15.9864	12.6354	19.4783
CP027626.1_717001_718001		134.982	39.9276	-0.786203	1.91768	0.013572	0.80732		0.133333	0.906189		44.032	65.3897	31.6709	29.3084	31.5886	35.3044
CP027626.1_4342001_4343001		134.964	65.6566	-0.633756	2.9148	0.0135788	0.80732		0.133333	0.906189		120.441	92.4798	70.5809	68.3863	64.0798	70.6089
CP027622.1_1057001_1058001		134.925	45.3737	1.65	2.10914	0.0135943	0.80732		0.133333	0.906189		25.9012	12.1438	53.3881	47.0711	33.3937	102.261
CP027624.1_6289001_6290001		134.915	65.8034	0.847145	2.92102	0.0135987	0.80732		0.133333	0.906189		67.3431	39.2338	107.681	88.8134	99.2785	84.0002
CP027619.1_8871001_8872001		134.913	43.6073	1.07261	2.04651	0.0135992	0.80732		0.133333	0.906189		18.1308	30.8266	37.1002	62.1694	47.8342	63.3045
CP027632.1_21778001_21779001		134.865	78.2505	0.768177	3.56162	0.0136184	0.80732		0.133333	0.906189		102.31	71.9287	143.876	121.674	148.918	177.74
CP027622.1_16623001_16624001		134.855	90.3816	-0.628307	4.59993	0.0136225	0.80732		0.133333	0.906189		315.995	375.524	217.172	204.271	211.192	262.957
CP027620.1_17786001_17787001		134.853	56.6055	-0.762348	2.53022	0.0136232	0.80732		0.133333	0.906189		66.048	102.755	47.0539	51.5118	55.957	45.0436
CP027623.1_14355001_14356001		134.81	80.2931	-0.962395	3.69329	0.0136404	0.80732		0.133333	0.906189		181.308	233.535	76.9151	144.766	74.9102	130.261
CP027632.1_4231001_4232001		134.799	74.2685	1.79144	3.32874	0.0136447	0.80732		0.266667	0.916573		23.3111	56.9825	221.696	172.298	56.8595	115.652
CP027630.1_15368001_15369001		134.791	85.2789	-0.676116	4.07125	0.0136482	0.80732		0.133333	0.906189		239.586	247.547	139.352	195.389	141.698	132.696
CP027628.1_8276001_8277001		134.605	7.20257	1.50988	0.768887	0.0137227	0.807592		0.133333	0.906189		2.59012	11.2097	20.8123	20.4271	26.1734	17.0435
CP027623.1_3715001_3716001		134.599	34.6582	-0.737787	1.73968	0.0137253	0.807592		0.133333	0.906189		50.5073	44.8387	27.1465	29.3084	31.5886	25.5653
CP027622.1_20533001_20534001		134.575	93.8822	1.04934	5.12721	0.0137349	0.807592		0.133333	0.906189		281.028	165.343	380.956	328.61	587.548	547.828
CP027629.1_14718001_14719001		134.561	0.533662	2.54736	0.396564	0.0137407	0.807592		0.133333	0.906189		6.4753	0	16.2879	13.322	12.6354	26.7827
CP027632.1_21662001_21663001		134.531	91.2636	-1.10409	4.71769	0.0137524	0.807592		0.133333	0.906189		348.371	543.669	158.355	318.84	219.315	132.696
CP027619.1_25972001_25973001		134.531	89.542	-1.00629	4.50199	0.0137527	0.807592		0.133333	0.906189		366.502	376.458	129.398	122.562	246.391	242.262
CP027626.1_24745001_24746001		134.516	45.1336	-0.90182	2.1014	0.0137587	0.807592		0.133333	0.906189		75.1135	56.9825	48.8637	27.5321	33.3937	30.4349
CP027624.1_1914001_1915001		134.495	30.0406	-0.925323	1.58536	0.0137673	0.807592		0.133333	0.906189		45.3271	45.7728	16.2879	30.1966	27.076	21.9131
CP027627.1_17893001_17894001		134.491	33.5647	-1.31825	1.70322	0.0137687	0.807592		0.266667	0.916573		82.8838	32.6949	20.8123	33.7491	19.8557	15.8261
CP027619.1_2777001_2778001		134.49	51.7789	1.14189	2.34769	0.013769	0.807592		0.133333	0.906189		23.3111	35.4973	87.7737	47.0711	48.7367	80.348
CP027621.1_18253001_18254001		134.488	23.5209	1.2776	1.36023	0.0137698	0.807592		0.133333	0.906189		16.8358	10.2755	21.7172	29.3084	33.3937	46.261
CP027621.1_7068001_7069001		134.48	32.0297	1.11743	1.65311	0.0137733	0.807592		0.133333	0.906189		20.721	15.8804	56.1028	37.3016	28.881	35.3044
CP027624.1_18550001_18551001		134.441	42.0946	2.8125	1.99415	0.013789	0.807922		0.133333	0.906189		18.1308	0	78.7248	40.8542	79.4228	30.4349
CP027628.1_12320001_12321001		134.4	79.1548	0.804793	3.6181	0.0138057	0.808314		0.133333	0.906189		104.9	72.8628	124.874	147.43	193.142	153.392
CP027620.1_16224001_16225001		134.32	76.8075	-0.705255	3.47405	0.0138381	0.808668		0.133333	0.906189		178.718	145.726	76.9151	98.5829	101.986	120.522
CP027631.1_1134001_1135001		134.296	3.17834	-1.26502	0.59145	0.0138479	0.808668		0.133333	0.906189		22.016	26.1559	11.7635	6.21694	15.343	6.08697
CP027627.1_1603001_1604001		134.287	15.363	1.53957	1.07195	0.0138517	0.808668		0.133333	0.906189		7.77036	10.2755	38.0051	19.5389	15.343	35.3044
CP027631.1_5025001_5026001		134.286	23.5085	-1.24695	1.35991	0.013852	0.808668		0.133333	0.906189		45.3271	41.1021	10.8586	31.0847	15.343	14.6087
CP027620.1_2692001_2693001		134.205	48.2833	1.46837	2.21712	0.0138848	0.808912		0.133333	0.906189		34.9666	11.2097	56.1028	40.8542	70.3975	81.5654
CP027630.1_14881001_14882001		134.151	68.2988	-0.973586	3.03484	0.0139069	0.808912		0.133333	0.906189		88.0641	172.816	76.9151	81.7083	50.5418	57.2175
CP027631.1_4178001_4179001		134.149	95.36	0.723632	5.4276	0.0139079	0.808912		0.133333	0.906189		392.403	264.361	532.976	507.124	558.667	568.523
CP027624.1_13771001_13772001		134.087	23.6441	-0.869386	1.3649	0.0139334	0.808912		0.133333	0.906189		37.5567	38.2997	19.0025	22.2033	25.2709	15.8261
CP027619.1_9463001_9464001		134.02	52.8213	0.909144	2.38637	0.0139607	0.808912		0.133333	0.906189		45.3271	25.2218	69.676	66.61	55.0544	70.6089
CP027622.1_7590001_7591001		134.012	56.608	2.3603	2.5303	0.0139642	0.808912		0.133333	0.906189		28.4913	5.60483	93.203	33.7491	57.762	152.174
CP027622.1_17680001_17681001		133.984	50.6431	-1.21046	2.30512	0.0139755	0.808912		0.266667	0.916573		42.737	124.24	38.0051	32.861	45.1266	29.2175
CP027628.1_236001_237001		133.92	41.7301	-0.909055	1.98085	0.014002	0.808912		0.133333	0.906189		44.032	75.6653	29.8611	28.4203	40.6139	29.2175
CP027624.1_15996001_15997001		133.902	40.6354	-0.692755	1.94235	0.0140093	0.808912		0.133333	0.906189		53.0974	55.1142	37.1002	31.0847	31.5886	34.087
CP027627.1_5829001_5830001		133.761	42.484	-1.40042	2.00766	0.0140677	0.808912		0.266667	0.916573		41.4419	101.821	22.6221	46.183	22.5633	17.0435
CP027620.1_3802001_3803001		133.58	56.9911	-0.662508	2.54517	0.0141429	0.808912		0.133333	0.906189		78.9986	85.9408	56.1028	47.0711	58.6646	46.261
CP027621.1_16401001_16402001		133.556	79.1947	2.90051	3.62035	0.0141527	0.808912		0.266667	0.916573		7.77036	40.168	318.519	123.451	35.1987	272.696
CP027625.1_10022001_10023001		133.55	42.2115	0.801095	1.9982	0.0141554	0.808912		0.133333	0.906189		24.6061	30.8266	56.1028	44.4067	43.3215	51.1306
CP027633.1_20487001_20488001		133.505	36.6771	-0.823574	1.80968	0.014174	0.808912		0.133333	0.906189		47.9172	55.1142	24.4318	23.9796	33.3937	35.3044
CP027620.1_1192001_1193001		133.414	98.4799	0.676011	6.58282	0.0142123	0.808912		0.133333	0.906189		823.658	679.119	1150.11	1225.62	1272.57	1152.87
CP027625.1_15556001_15557001		133.407	62.3601	-0.7557	2.7673	0.0142151	0.808912		0.133333	0.906189		78.9986	120.504	60.6272	68.3863	49.6393	58.4349
CP027624.1_14109001_14110001		133.399	82.9241	1.52687	3.88072	0.0142186	0.808912		0.133333	0.906189		63.4579	77.5335	333.902	222.033	83.9355	175.305
CP027623.1_17698001_17699001		133.377	34.6669	0.820078	1.73993	0.0142278	0.808912		0.133333	0.906189		23.3111	22.4193	36.1953	43.5186	36.1013	46.261
CP027621.1_6776001_6777001		133.371	3.0415	1.29506	0.583567	0.0142301	0.808912		0.133333	0.906189		10.3605	4.6707	19.9074	18.6508	13.538	19.4783
CP027627.1_13973001_13974001		133.368	66.0895	-0.873449	2.9341	0.0142313	0.808912		0.133333	0.906189		126.916	109.294	47.9588	69.2744	89.3507	49.9132
CP027619.1_19506001_19507001		133.348	40.0719	-1.07367	1.9226	0.01424	0.808912		0.133333	0.906189		34.9666	85.9408	33.4807	26.644	27.9785	28.0001
CP027625.1_11024001_11025001		133.342	6.02826	1.40409	0.720906	0.0142426	0.808912		0.133333	0.906189		6.4753	8.40725	13.5732	30.1966	16.2456	20.6957
CP027632.1_343001_344001		133.283	63.3503	0.918269	2.81014	0.0142674	0.808912		0.133333	0.906189		49.2123	44.8387	77.82	79.932	71.3	127.826
CP027627.1_22378001_22379001		133.281	93.5674	-0.708841	5.07144	0.0142679	0.808912		0.133333	0.906189		397.583	593.178	302.231	316.176	334.839	259.305
CP027621.1_15733001_15734001		133.22	6.22357	-1.45541	0.729314	0.0142936	0.808912		0.133333	0.906189		33.6716	24.2876	7.23907	16.8745	12.6354	3.65218
CP027625.1_10603001_10604001		133.212	57.3742	-0.697206	2.56003	0.014297	0.808912		0.133333	0.906189		88.0641	81.2701	55.1979	44.4067	62.2747	46.261
CP027626.1_4730001_4731001		133.206	85.0624	0.860761	4.05174	0.0142998	0.808912		0.133333	0.906189		123.031	110.228	213.552	225.586	140.795	267.827
CP027631.1_16777001_16778001		133.205	19.6609	2.6636	1.22388	0.0143001	0.808912		0.133333	0.906189		9.06542	1.86828	23.527	14.2101	25.2709	70.6089
CP027619.1_5720001_5721001		133.103	73.2261	-0.717294	3.27229	0.014343	0.808912		0.133333	0.906189		107.49	173.75	86.8688	83.4846	79.4228	93.7394
CP027622.1_20263001_20264001		133.087	48.5271	0.731106	2.22587	0.0143501	0.808912		0.133333	0.906189		38.8518	29.8924	58.8174	52.3999	58.6646	57.2175
CP027622.1_686001_687001		133.08	38.6463	-0.797197	1.87312	0.014353	0.808912		0.133333	0.906189		47.9172	58.8508	27.1465	38.1898	26.1734	31.6523
CP027623.1_15835001_15836001		133.054	41.7649	1.82605	1.98219	0.014364	0.808912		0.133333	0.906189		28.4913	3.73656	67.8662	48.8474	48.7367	49.9132
CP027621.1_5377001_5378001		133.053	74.2026	-0.857312	3.3253	0.0143642	0.808912		0.133333	0.906189		126.916	181.223	71.4858	120.786	74.9102	73.0437
CP027629.1_13316001_13317001		133.043	98.3405	7.24617	6.50085	0.0143688	0.808912		0.347558	0.994793		15.5407	4.6707	3.61953	245.125	2620.95	3069.05
CP027626.1_23606001_23607001		133.03	46.7906	0.777358	2.16144	0.014374	0.808912		0.133333	0.906189		29.7864	33.629	65.1516	54.1762	52.3469	46.261
CP027624.1_18596001_18597001		133.023	92.2675	0.784134	4.86206	0.0143772	0.808912		0.133333	0.906189		212.39	215.786	390.91	274.433	463.901	345.74
CP027631.1_1763001_1764001		133.021	3.38483	1.34979	0.602617	0.0143781	0.808912		0.133333	0.906189		7.77036	6.53897	14.4781	12.4339	22.5633	24.3479
CP027632.1_20318001_20319001		132.944	93.2988	-0.766515	5.02677	0.0144109	0.808912		0.133333	0.906189		578.892	404.482	231.65	361.47	291.518	270.262
CP027623.1_15842001_15843001		132.934	35.8101	-0.719063	1.7804	0.0144152	0.808912		0.133333	0.906189		46.6222	50.4435	27.1465	27.5321	30.6861	32.8697
CP027627.1_24018001_24019001		132.923	23.0594	-0.949578	1.34554	0.0144195	0.808912		0.133333	0.906189		47.9172	29.8924	19.0025	20.4271	16.2456	24.3479
CP027621.1_2735001_2736001		132.895	10.9195	-0.916721	0.910499	0.0144314	0.808912		0.133333	0.906189		24.6061	29.8924	10.8586	16.8745	14.4405	15.8261
CP027630.1_12175001_12176001		132.828	21.2781	1.33553	1.28007	0.0144602	0.808912		0.133333	0.906189		14.2457	10.2755	41.6246	22.2033	20.7582	38.9566
CP027626.1_18801001_18802001		132.827	29.4347	2.86796	1.5653	0.0144608	0.808912		0.266667	0.916573		11.6555	0.934139	46.149	34.6372	74.9102	10.9566
CP027622.1_275001_276001		132.811	14.5656	2.8095	1.04302	0.0144676	0.808912		0.133333	0.906189		9.06542	0	40.7197	17.7627	15.343	41.3914
CP027629.1_1109001_1110001		132.798	70.9273	-0.586382	3.16014	0.0144731	0.808912		0.133333	0.906189		113.965	133.582	85.9639	86.149	82.1304	75.4785
CP027633.1_12084001_12085001		132.787	1.33602	1.0764	0.479679	0.0144776	0.808912		0.133333	0.906189		6.4753	8.40725	14.4781	15.9864	18.9532	14.6087
CP027621.1_10757001_10758001		132.757	15.679	0.972795	1.08398	0.0144906	0.808912		0.133333	0.906189		10.3605	14.9462	22.6221	27.5321	23.4658	28.0001
CP027621.1_2645001_2646001		132.711	60.723	0.659299	2.69419	0.0145102	0.808912		0.133333	0.906189		47.9172	51.3776	81.4395	81.7083	68.5924	82.7828
CP027629.1_10182001_10183001		132.678	48.4264	-1.19827	2.22226	0.0145245	0.808912		0.133333	0.906189		68.6382	89.6773	59.7223	21.3152	29.7836	26.7827
CP027633.1_2020001_2021001		132.671	14.3106	1.54467	1.03384	0.0145277	0.808912		0.133333	0.906189		2.59012	14.0121	27.1465	25.7559	21.6608	30.4349
CP027632.1_8605001_8606001		132.63	44.6385	-1.00247	2.08217	0.0145449	0.808912		0.133333	0.906189		40.1469	92.4798	30.766	36.4135	32.4912	34.087
CP027622.1_3958001_3959001		132.61	4.53053	-1.07183	0.654333	0.0145538	0.808912		0.133333	0.906189		16.8358	29.8924	9.04883	12.4339	13.538	9.73916
CP027619.1_10291001_10292001		132.603	59.081	1.25929	2.628	0.0145566	0.808912		0.133333	0.906189		51.8024	17.7486	71.4858	67.4982	87.5456	99.8264
CP027627.1_18062001_18063001		132.585	90.9514	-0.748923	4.67708	0.0145647	0.808912		0.133333	0.906189		304.339	459.596	177.357	255.783	241.879	234.957
CP027625.1_2589001_2590001		132.58	60.519	-2.43438	2.68599	0.0145669	0.808912		0.133333	0.906189		89.3591	212.05	16.2879	9.76947	77.6177	6.08697
CP027627.1_16841001_16842001		132.576	94.1981	0.765257	5.18713	0.0145682	0.808912		0.133333	0.906189		264.192	278.373	581.84	471.599	355.598	435.827
CP027619.1_19697001_19698001		132.489	84.8199	-0.573665	4.03195	0.0146061	0.808912		0.133333	0.906189		229.226	226.062	137.542	173.186	153.43	147.305
CP027625.1_14504001_14505001		132.485	79.2817	-0.656333	3.62543	0.0146077	0.808912		0.133333	0.906189		154.112	198.972	98.6323	130.556	119.134	99.8264
CP027619.1_28607001_28608001		132.474	71.9386	-0.744057	3.20786	0.0146124	0.808912		0.133333	0.906189		125.621	146.66	93.203	96.8066	59.5671	75.4785
CP027633.1_5449001_5450001		132.469	18.9892	-0.807098	1.20072	0.0146148	0.808912		0.133333	0.906189		34.9666	30.8266	20.8123	17.7627	18.9532	17.0435
CP027622.1_5355001_5356001		132.442	5.46226	-1.13755	0.697117	0.0146261	0.808912		0.133333	0.906189		22.016	28.0242	15.383	13.322	9.92785	6.08697
CP027628.1_19652001_19653001		132.436	87.1598	1.13226	4.24699	0.0146289	0.808912		0.133333	0.906189		80.2937	148.528	220.792	206.047	200.362	383.479
CP027631.1_16522001_16523001		132.409	79.6425	-0.658824	3.65201	0.0146406	0.808912		0.133333	0.906189		189.079	171.882	104.966	137.661	120.939	92.522
CP027632.1_306001_307001		132.408	77.8089	1.58805	3.53339	0.0146409	0.808912		0.133333	0.906189		89.3591	19.6169	125.779	140.325	188.629	187.479
CP027631.1_17011001_17012001		132.4	29.7171	0.987935	1.57518	0.0146445	0.808912		0.133333	0.906189		18.1308	18.6828	33.4807	26.644	43.3215	43.8262
CP027629.1_6357001_6358001		132.398	77.5551	1.16215	3.51896	0.0146455	0.808912		0.133333	0.906189		99.7196	37.3656	142.972	125.227	152.528	186.261
CP027621.1_15808001_15809001		132.387	11.5191	1.59743	0.932006	0.0146503	0.808912		0.133333	0.906189		3.88518	11.2097	36.1953	25.7559	16.2456	18.2609
CP027628.1_1311001_1312001		132.333	61.5365	0.644938	2.73151	0.0146735	0.808912		0.133333	0.906189		50.5073	52.3118	86.8688	79.932	83.0329	71.8263
CP027628.1_17999001_18000001		132.333	93.3199	-1.06595	5.03017	0.0146736	0.808912		0.266667	0.916573		318.585	775.335	206.313	277.986	232.853	329.914
CP027622.1_16621001_16622001		132.301	88.0144	-0.538181	4.33575	0.0146876	0.808912		0.133333	0.906189		271.963	283.044	187.311	188.284	194.044	194.783
CP027624.1_17824001_17825001		132.272	64.4723	0.937721	2.86222	0.0147003	0.808912		0.133333	0.906189		51.8024	44.8387	117.635	90.5897	59.5671	102.261
CP027630.1_2604001_2605001		132.242	83.7712	0.556304	3.94711	0.0147131	0.808912		0.133333	0.906189		129.506	125.175	186.406	184.732	190.434	187.479
CP027620.1_15965001_15966001		132.164	73.8792	0.671076	3.30756	0.0147472	0.808912		0.133333	0.906189		67.3431	85.0067	133.018	103.024	120.939	130.261
CP027630.1_10929001_10930001		132.161	95.9745	-0.75364	5.57933	0.0147487	0.808912		0.133333	0.906189		626.809	808.964	465.11	352.589	526.176	359.131
CP027631.1_16207001_16208001		132.153	41.087	-1.26592	1.95795	0.0147521	0.808912		0.133333	0.906189		49.2123	84.0725	35.2904	34.6372	28.881	10.9566
CP027623.1_12890001_12891001		132.123	55.6638	-0.829163	2.4934	0.014765	0.808912		0.133333	0.906189		93.2443	76.5994	38.91	42.6304	43.3215	66.9567
CP027624.1_5014001_5015001		132.115	96.1039	0.711416	5.62408	0.0147687	0.808912		0.133333	0.906189		442.91	314.805	591.794	601.267	698.56	588.002
CP027619.1_25624001_25625001		132.112	63.3316	-1.52282	2.80941	0.0147699	0.808912		0.133333	0.906189		90.6542	174.684	24.4318	85.2609	49.6393	24.3479
CP027626.1_4877001_4878001		132.101	67.1058	-1.54675	2.98253	0.014775	0.808912		0.133333	0.906189		195.554	109.294	35.2904	74.6032	18.9532	80.348
CP027633.1_2553001_2554001		132.097	27.7902	0.916932	1.50869	0.0147764	0.808912		0.133333	0.906189		22.016	14.9462	30.766	31.9728	37.9063	37.7392
CP027627.1_22983001_22984001		132.094	35.9307	-0.848607	1.78408	0.0147778	0.808912		0.133333	0.906189		53.0974	49.5094	21.7172	36.4135	30.6861	24.3479
CP027628.1_14485001_14486001		132.068	59.7676	-0.682037	2.65368	0.0147893	0.808912		0.133333	0.906189		84.1789	95.2822	46.149	66.61	55.0544	56.0002
CP027632.1_21661001_21662001		132.044	54.8851	-0.965477	2.46227	0.0147997	0.808912		0.133333	0.906189		60.8678	112.097	44.3393	43.5186	57.762	31.6523
CP027621.1_251001_252001		132.043	72.8703	-0.849347	3.25398	0.0148002	0.808912		0.133333	0.906189		157.997	135.45	63.3418	101.247	101.084	58.4349
CP027630.1_4939001_4940001		131.989	45.2456	-0.84337	2.10482	0.0148238	0.808912		0.133333	0.906189		63.4579	65.3897	34.3856	42.6304	24.3684	42.6088
CP027627.1_23487001_23488001		131.981	25.5374	1.67383	1.43132	0.0148276	0.808912		0.133333	0.906189		14.2457	8.40725	18.0977	24.8677	50.5418	49.9132
CP027628.1_2255001_2256001		131.89	43.968	-0.815465	2.05992	0.0148674	0.808912		0.133333	0.906189		47.9172	74.7311	38.0051	39.0779	28.881	34.087
CP027624.1_6201001_6202001		131.885	23.241	1.89676	1.35132	0.0148697	0.808912		0.133333	0.906189		15.5407	3.73656	18.0977	27.5321	48.7367	42.6088
CP027624.1_959001_960001		131.881	95.8626	-0.664208	5.55219	0.0148714	0.808912		0.133333	0.906189		591.842	769.731	373.717	480.48	407.042	457.74
CP027625.1_11949001_11950001		131.879	40.4687	-1.10807	1.9359	0.0148723	0.808912		0.133333	0.906189		33.6716	89.6773	28.0514	30.1966	26.1734	31.6523
CP027620.1_2389001_2390001		131.723	53.656	0.68766	2.41769	0.0149415	0.808912		0.133333	0.906189		40.1469	40.168	66.0565	70.1626	55.957	66.9567
CP027632.1_4181001_4182001		131.701	81.9015	1.06354	3.80501	0.0149514	0.808912		0.133333	0.906189		116.555	59.7849	217.172	119.01	203.972	192.348
CP027621.1_16967001_16968001		131.662	9.83356	1.23519	0.87002	0.0149685	0.808912		0.133333	0.906189		11.6555	7.47311	19.0025	23.9796	16.2456	30.4349
CP027621.1_5999001_6000001		131.655	89.9948	-0.772828	4.55288	0.0149714	0.808912		0.133333	0.906189		259.012	447.453	241.604	182.956	201.265	202.088
CP027627.1_20051001_20052001		131.655	22.6215	1.1214	1.32963	0.0149717	0.808912		0.133333	0.906189		15.5407	13.0779	43.4344	23.9796	25.2709	31.6523
CP027625.1_1858001_1859001		131.649	21.8105	-1.26695	1.30044	0.0149743	0.808912		0.133333	0.906189		44.032	39.2338	30.766	12.4339	11.7329	13.3913
CP027627.1_6507001_6508001		131.64	47.9512	-0.73871	2.20462	0.0149781	0.808912		0.133333	0.906189		60.8678	71.9287	32.5758	40.8542	37.9063	48.6958
CP027632.1_17793001_17794001		131.636	10.9034	1.05135	0.910071	0.0149801	0.808912		0.133333	0.906189		9.06542	12.1438	21.7172	26.644	17.1481	24.3479
CP027631.1_993001_994001		131.628	61.452	1.15926	2.72747	0.0149837	0.808912		0.133333	0.906189		34.9666	42.0363	133.018	54.1762	71.3	87.6524
CP027627.1_99001_100001		131.626	63.6065	-0.84526	2.82302	0.0149846	0.808912		0.133333	0.906189		78.9986	135.45	64.2467	72.827	48.7367	53.5654
CP027619.1_2684001_2685001		131.625	21.9747	0.93418	1.30613	0.0149849	0.808912		0.133333	0.906189		12.9506	17.7486	31.6709	30.1966	32.4912	24.3479
CP027621.1_6121001_6122001		131.587	60.7839	-0.622996	2.69657	0.015002	0.808912		0.133333	0.906189		81.5888	99.0187	57.9125	56.8406	55.957	64.5219
CP027628.1_7777001_7778001		131.583	52.274	-1.15221	2.36515	0.0150038	0.808912		0.133333	0.906189		51.8024	119.57	43.4344	46.183	23.4658	42.6088
CP027631.1_1128001_1129001		131.578	87.0814	0.631773	4.23887	0.0150058	0.808912		0.133333	0.906189		130.801	169.079	234.365	232.691	211.192	253.218
CP027625.1_6994001_6995001		131.576	69.6708	0.594294	3.10141	0.0150067	0.808912		0.133333	0.906189		67.3431	70.0604	104.062	107.464	107.401	96.1742
CP027630.1_3928001_3929001		131.576	23.7486	1.79836	1.36827	0.015007	0.808912		0.133333	0.906189		18.1308	2.80242	41.6246	31.0847	38.8089	24.3479
CP027630.1_7734001_7735001		131.574	88.9847	-0.58401	4.43982	0.0150077	0.808912		0.133333	0.906189		308.224	299.859	190.025	229.139	181.409	210.609
CP027632.1_22598001_22599001		131.534	20.4633	1.02921	1.25148	0.0150254	0.808912		0.133333	0.906189		14.2457	14.0121	27.1465	31.0847	36.1013	20.6957
CP027621.1_4620001_4621001		131.5	44.743	-0.79729	2.08619	0.0150407	0.808912		0.133333	0.906189		50.5073	73.797	44.3393	32.861	33.3937	32.8697
CP027630.1_12651001_12652001		131.479	75.5274	-0.69231	3.39823	0.01505	0.808912		0.133333	0.906189		143.752	161.606	88.6786	115.457	73.1051	101.044
CP027631.1_1606001_1607001		131.47	99.0446	0.743205	6.99937	0.0150541	0.808912		0.133333	0.906189		1065.83	870.618	1551.87	1417.46	1917.88	1594.79
CP027626.1_1157001_1158001		131.47	5.42245	1.20179	0.695058	0.0150542	0.808912		0.133333	0.906189		11.6555	5.60483	15.383	21.3152	19.8557	20.6957
CP027626.1_23819001_23820001		131.459	22.0655	-2.1094	1.30908	0.0150591	0.808912		0.10021	0.906189		49.2123	56.0483	4.52442	28.4203	12.6354	1.21739
CP027631.1_2528001_2529001		131.443	83.4627	-0.682915	3.92263	0.0150662	0.808912		0.133333	0.906189		269.372	171.882	136.637	130.556	150.723	130.261
CP027624.1_17110001_17111001		131.427	60.973	-1.33499	2.70577	0.0150735	0.808912		0.266667	0.916573		49.2123	182.157	42.5295	59.505	42.419	40.174
CP027619.1_1878001_1879001		131.423	72.3566	-0.711488	3.22733	0.0150751	0.808912		0.133333	0.906189		134.686	138.253	110.396	75.4914	70.3975	76.6959
CP027633.1_4033001_4034001		131.422	6.49351	-0.981164	0.739928	0.0150755	0.808912		0.133333	0.906189		27.1963	22.4193	15.383	9.76947	14.4405	9.73916
CP027619.1_28829001_28830001		131.395	58.8521	0.770896	2.61935	0.0150876	0.808912		0.133333	0.906189		38.8518	49.5094	78.7248	61.2812	90.2532	73.0437
CP027619.1_3446001_3447001		131.391	86.442	1.32406	4.17447	0.0150894	0.808912		0.133333	0.906189		64.753	129.845	219.887	144.766	231.951	387.131
CP027619.1_20269001_20270001		131.389	63.1475	-0.914649	2.80211	0.0150904	0.808912		0.133333	0.906189		88.0641	128.911	35.2904	64.8338	67.6899	63.3045
CP027624.1_6292001_6293001		131.388	6.41514	2.18353	0.73702	0.0150908	0.808912		0.133333	0.906189		0	8.40725	24.4318	21.3152	13.538	29.2175
CP027632.1_1768001_1769001		131.387	38.5866	-1.09451	1.87073	0.0150912	0.808912		0.133333	0.906189		56.9826	61.6532	24.4318	17.7627	24.3684	46.261
CP027620.1_510001_511001		131.381	93.4343	-1.71877	5.04953	0.0150939	0.808912		0.266667	0.916573		380.748	968.702	81.4395	392.555	199.46	146.087
CP027621.1_2497001_2498001		131.351	84.0747	-0.636821	3.97146	0.0151073	0.808956		0.133333	0.906189		191.669	255.02	136.637	148.318	126.354	164.348
CP027626.1_2384001_2385001		131.33	46.6711	-0.938269	2.15686	0.0151171	0.808956		0.133333	0.906189		54.3925	83.1384	32.5758	34.6372	27.076	51.1306
CP027624.1_2092001_2093001		131.277	12.3426	-1.42455	0.963668	0.0151408	0.808956		0.133333	0.906189		25.9012	41.1021	20.8123	15.0983	7.22026	6.08697
CP027629.1_1464001_1465001		131.275	83.5908	0.884282	3.93182	0.0151417	0.808956		0.133333	0.906189		124.326	87.8091	135.732	181.179	234.658	230.088
CP027633.1_794001_795001		131.268	72.9027	0.665946	3.25549	0.015145	0.808956		0.133333	0.906189		69.9332	77.5335	129.398	116.346	95.6684	127.826
CP027627.1_5156001_5157001		131.102	15.0719	1.01281	1.06152	0.0152199	0.811593		0.133333	0.906189		10.3605	14.0121	21.7172	29.3084	27.9785	20.6957
CP027621.1_19334001_19335001		131.093	33.1853	1.45553	1.68973	0.015224	0.811593		0.133333	0.906189		16.8358	14.0121	38.0051	24.8677	35.1987	73.0437
CP027621.1_5517001_5518001		131.091	30.5381	-0.950235	1.60268	0.0152247	0.811593		0.133333	0.906189		50.5073	42.9704	34.3856	19.5389	23.4658	18.2609
CP027619.1_2836001_2837001		131.016	51.1357	-0.771814	2.32474	0.0152589	0.812777		0.133333	0.906189		67.3431	79.4018	39.8149	37.3016	56.8595	37.7392
CP027627.1_21973001_21974001		130.98	28.0813	-0.78203	1.51976	0.0152751	0.812777		0.133333	0.906189		45.3271	37.3656	25.3367	26.644	22.5633	20.6957
CP027628.1_18640001_18641001		130.975	48.2137	-0.861147	2.21492	0.0152772	0.812777		0.133333	0.906189		50.5073	88.7432	33.4807	39.966	35.1987	46.261
CP027622.1_3858001_3859001		130.933	74.7425	-0.621278	3.35362	0.0152964	0.812868		0.133333	0.906189		126.916	160.672	93.203	107.464	89.3507	84.0002
CP027631.1_5358001_5359001		130.913	95.3426	0.979034	5.42276	0.0153055	0.812868		0.133333	0.906189		212.39	355.907	657.85	674.094	386.284	525.914
CP027626.1_24027001_24028001		130.832	68.2291	1.66056	3.03208	0.0153426	0.812868		0.266667	0.916573		25.9012	44.8387	137.542	174.962	42.419	98.609
CP027623.1_4652001_4653001		130.808	59.892	-0.625643	2.65933	0.0153535	0.812868		0.133333	0.906189		86.769	89.6773	66.0565	54.1762	52.3469	56.0002
CP027624.1_14726001_14727001		130.786	69.2068	1.44193	3.07751	0.0153639	0.812868		0.266667	0.916573		31.0814	52.3118	175.547	112.793	51.4443	119.305
CP027629.1_5253001_5254001		130.776	9.66687	1.13459	0.863539	0.0153681	0.812868		0.133333	0.906189		11.6555	8.40725	25.3367	25.7559	15.343	20.6957
CP027631.1_4861001_4862001		130.758	56.2285	0.963915	2.5138	0.0153767	0.812868		0.133333	0.906189		28.4913	44.8387	85.059	53.288	63.1772	88.8698
CP027619.1_25156001_25157001		130.755	33.352	2.3225	1.69537	0.0153777	0.812868		0.133333	0.906189		14.2457	4.6707	63.3418	27.5321	16.2456	76.6959
CP027628.1_12229001_12230001		130.748	46.3763	-1.99347	2.1463	0.0153812	0.812868		0.533333	0.994793		24.6061	159.738	18.0977	38.1898	26.1734	9.73916
CP027630.1_16529001_16530001		130.713	39.119	0.869233	1.88965	0.0153971	0.812868		0.133333	0.906189		23.3111	26.1559	41.6246	39.0779	42.419	59.6523
CP027633.1_570001_571001		130.707	75.8646	3.10393	3.418	0.0154001	0.812868		0.133333	0.906189		29.7864	9.34139	38.91	53.288	332.132	228.87
CP027622.1_10942001_10943001		130.706	92.2526	0.691428	4.85945	0.0154003	0.812868		0.133333	0.906189		262.897	186.828	333.902	357.03	411.555	348.175
CP027628.1_18036001_18037001		130.612	23.4911	1.72905	1.35931	0.0154437	0.814275		0.133333	0.906189		15.5407	5.60483	32.5758	20.4271	55.957	25.5653
CP027621.1_18647001_18648001		130.575	86.753	0.726885	4.20668	0.0154605	0.814275		0.133333	0.906189		155.407	124.24	207.218	190.949	284.298	242.262
CP027633.1_5434001_5435001		130.485	93.5401	0.699693	5.06641	0.0155024	0.814275		0.133333	0.906189		240.881	275.571	435.249	370.352	363.72	510.088
CP027632.1_14904001_14905001		130.414	44.391	0.815979	2.0741	0.015535	0.814275		0.133333	0.906189		23.3111	34.5631	54.293	48.8474	57.762	45.0436
CP027628.1_2314001_2315001		130.408	96.079	1.01861	5.61548	0.0155378	0.814275		0.133333	0.906189		407.944	229.798	614.416	436.962	758.127	771.828
CP027628.1_14948001_14949001		130.378	53.136	-0.716812	2.3988	0.0155519	0.814275		0.133333	0.906189		71.2283	80.336	44.3393	53.288	36.1013	51.1306
CP027621.1_4127001_4128001		130.363	89.4611	-0.622901	4.49291	0.0155586	0.814275		0.133333	0.906189		300.454	340.027	250.653	201.606	182.311	197.218
CP027629.1_14172001_14173001		130.346	59.0076	0.810935	2.62501	0.0155666	0.814275		0.133333	0.906189		54.3925	33.629	73.2955	67.4982	87.5456	77.9133
CP027631.1_2568001_2569001		130.336	6.42633	1.36851	0.737402	0.0155711	0.814275		0.133333	0.906189		11.6555	4.6707	15.383	24.8677	23.4658	17.0435
CP027630.1_13064001_13065001		130.315	35.922	1.84703	1.78384	0.0155812	0.814275		0.133333	0.906189		19.4259	7.47311	43.4344	29.3084	29.7836	87.6524
CP027619.1_17068001_17069001		130.301	65.7797	-0.633074	2.92007	0.0155874	0.814275		0.133333	0.906189		95.8344	116.767	64.2467	61.2812	78.5203	70.6089
CP027624.1_16604001_16605001		130.262	34.2514	-0.869706	1.72648	0.0156056	0.814275		0.133333	0.906189		50.5073	48.5752	33.4807	31.0847	18.9532	24.3479
CP027625.1_8136001_8137001		130.22	16.3731	2.48975	1.10753	0.0156251	0.814275		0.133333	0.906189		11.6555	0	38.0051	17.7627	31.5886	30.4349
CP027626.1_7671001_7672001		130.206	6.60795	-1.43025	0.744424	0.0156317	0.814275		0.133333	0.906189		23.3111	33.629	12.6684	14.2101	11.7329	2.43479
CP027620.1_3551001_3552001		130.205	53.8376	-0.845455	2.42478	0.0156322	0.814275		0.133333	0.906189		84.1789	78.4677	39.8149	64.8338	38.8089	36.5218
CP027631.1_14639001_14640001		130.187	30.0007	-0.968902	1.58453	0.0156408	0.814275		0.133333	0.906189		42.737	49.5094	17.1928	24.8677	33.3937	18.2609
CP027628.1_17378001_17379001		130.159	2.04757	-1.07038	0.530518	0.0156537	0.814275		0.133333	0.906189		20.721	22.4193	11.7635	8.88134	13.538	6.08697
CP027625.1_13412001_13413001		130.146	30.0729	-1.32883	1.58636	0.01566	0.814275		0.133333	0.906189		54.3925	50.4435	12.6684	38.1898	18.9532	12.1739
CP027631.1_3493001_3494001		130.126	67.0162	-0.750539	2.9783	0.015669	0.814275		0.133333	0.906189		139.866	93.4139	75.1053	73.7151	53.2494	74.2611
CP027632.1_4671001_4672001		130.108	71.8528	1.04249	3.20404	0.0156775	0.814275		0.133333	0.906189		40.1469	74.7311	148.401	126.115	77.6177	126.609
CP027625.1_8474001_8475001		130.1	54.6661	-0.96035	2.4541	0.0156812	0.814275		0.133333	0.906189		84.1789	88.7432	38.91	68.3863	38.8089	30.4349
CP027631.1_17582001_17583001		130.035	38.1413	0.855458	1.85685	0.0157119	0.814275		0.133333	0.906189		29.7864	19.6169	41.6246	39.0779	47.8342	48.6958
CP027622.1_6078001_6079001		130.024	41.1181	0.756216	1.95889	0.0157169	0.814275		0.133333	0.906189		23.3111	31.7607	47.9588	48.8474	46.0291	45.0436
CP027632.1_3618001_3619001		130.015	98.4836	1.19669	6.58481	0.0157215	0.814275		0.133333	0.906189		713.578	417.56	1597.12	1070.2	779.788	1736
CP027626.1_19475001_19476001		130.004	40.1341	1.2605	1.92464	0.0157265	0.814275		0.133333	0.906189		29.7864	12.1438	43.4344	62.1694	55.0544	34.087
CP027627.1_16870001_16871001		129.999	99.9851	-1.87923	10.295	0.0157286	0.814275		0.266667	0.916573		8974.76	44647.2	7705.08	5561.49	11825	4060.01
CP027630.1_14506001_14507001		129.999	53.2281	-0.677974	2.40208	0.0157286	0.814275		0.133333	0.906189		67.3431	82.2042	50.6735	52.3999	42.419	41.3914
CP027631.1_4477001_4478001		129.998	61.0775	1.5151	2.7117	0.0157291	0.814275		0.133333	0.906189		37.5567	25.2218	90.4883	50.6236	59.5671	158.261
CP027620.1_5426001_5427001		129.989	22.3068	-0.912901	1.31869	0.0157334	0.814275		0.133333	0.906189		45.3271	29.8924	17.1928	23.9796	17.1481	20.6957
CP027629.1_12020001_12021001		129.969	63.5344	-0.721958	2.81877	0.0157427	0.814275		0.133333	0.906189		119.145	86.8749	69.676	51.5118	71.3	56.0002
CP027623.1_18911001_18912001		129.962	85.1184	1.10132	4.05644	0.015746	0.814275		0.133333	0.906189		138.571	67.258	198.169	200.718	311.374	166.783
CP027619.1_21672001_21673001		129.952	18.7254	1.1246	1.1921	0.0157511	0.814275		0.133333	0.906189		16.8358	9.34139	23.527	36.4135	26.1734	25.5653
CP027630.1_16109001_16110001		129.889	77.9072	-0.778909	3.54008	0.0157807	0.815281		0.133333	0.906189		169.653	179.355	98.6323	142.101	84.838	80.348
CP027633.1_4060001_4061001		129.867	96.9498	-0.590853	5.87723	0.0157909	0.815287		0.133333	0.906189		770.561	888.366	548.359	575.511	525.274	553.915
CP027632.1_3519001_3520001		129.843	66.5037	0.986411	2.95412	0.0158025	0.815362		0.133333	0.906189		55.6876	44.8387	127.589	111.905	96.5709	59.6523
CP027627.1_4357001_4358001		129.768	81.6266	-0.75835	3.78515	0.0158377	0.816631		0.133333	0.906189		242.176	170.013	121.254	122.562	91.1557	152.174
CP027620.1_884001_885001		129.7	39.2173	-0.908435	1.89315	0.0158699	0.816631		0.133333	0.906189		40.1469	71.9287	28.9563	31.0847	24.3684	36.5218
CP027619.1_19240001_19241001		129.688	8.14176	-1.09902	0.804947	0.0158757	0.816631		0.133333	0.906189		19.4259	33.629	12.6684	15.9864	8.12279	13.3913
CP027631.1_1764001_1765001		129.669	12.6312	1.11153	0.973903	0.015885	0.816631		0.133333	0.906189		11.6555	10.2755	19.9074	18.6508	24.3684	32.8697
CP027621.1_17365001_17366001		129.663	88.9362	0.643226	4.43586	0.0158877	0.816631		0.133333	0.906189		163.178	179.355	227.126	293.084	249.099	301.914
CP027621.1_3117001_3118001		129.648	86.9856	-0.769563	4.23023	0.0158948	0.816631		0.133333	0.906189		199.439	363.38	147.496	182.067	165.163	166.783
CP027628.1_11998001_11999001		129.636	23.6242	0.967065	1.36424	0.0159005	0.816631		0.133333	0.906189		18.1308	14.0121	30.766	24.8677	38.8089	30.4349
CP027622.1_17771001_17772001		129.614	45.4197	0.745825	2.11103	0.0159108	0.816631		0.133333	0.906189		28.4913	33.629	59.7223	52.3999	45.1266	52.348
CP027630.1_14878001_14879001		129.598	54.4758	-0.863003	2.44732	0.0159185	0.816631		0.133333	0.906189		66.048	99.0187	43.4344	42.6304	35.1987	62.0871
CP027628.1_15310001_15311001		129.523	69.5713	-1.01786	3.0958	0.0159543	0.817682		0.133333	0.906189		148.932	129.845	92.2981	90.5897	43.3215	47.4784
CP027621.1_4354001_4355001		129.513	82.3556	-0.79026	3.83822	0.0159594	0.817682		0.133333	0.906189		187.784	243.81	131.208	167.857	101.084	98.609
CP027624.1_656001_657001		129.464	74.0173	-1.563	3.31551	0.0159828	0.818358		0.133333	0.906189		86.769	296.122	80.5346	66.61	85.7405	25.5653
CP027619.1_26656001_26657001		129.405	4.65617	1.07653	0.659319	0.0160107	0.818452		0.133333	0.906189		9.06542	8.40725	13.5732	21.3152	20.7582	18.2609
CP027631.1_16296001_16297001		129.405	92.6606	3.05423	4.92111	0.016011	0.818452		0.133333	0.906189		54.3925	57.9166	131.208	84.3727	837.55	820.524
CP027623.1_2649001_2650001		129.372	36.6373	1.25988	1.80855	0.0160265	0.818452		0.133333	0.906189		22.016	15.8804	49.7686	23.9796	61.3722	45.0436
CP027633.1_2932001_2933001		129.36	26.6968	-0.904714	1.47099	0.0160326	0.818452		0.133333	0.906189		44.032	39.2338	26.2416	16.8745	18.0506	28.0001
CP027626.1_23756001_23757001		129.354	74.3606	0.662667	3.33491	0.0160355	0.818452		0.133333	0.906189		82.8838	73.797	144.781	102.135	124.549	124.174
CP027631.1_16529001_16530001		129.263	84.7104	-1.06881	4.02325	0.0160793	0.819626		0.266667	0.916573		173.538	368.051	96.8225	174.962	149.82	94.9568
CP027621.1_5426001_5427001		129.252	38.0828	0.859006	1.85476	0.0160845	0.819626		0.133333	0.906189		23.3111	25.2218	46.149	55.0643	39.7114	35.3044
CP027622.1_782001_783001		129.228	51.647	-0.917685	2.34316	0.0160961	0.819626		0.133333	0.906189		66.048	90.6115	29.8611	56.8406	46.0291	32.8697
CP027624.1_1412001_1413001		129.221	18.8623	-1.29407	1.19649	0.0160993	0.819626		0.133333	0.906189		51.8024	27.09	15.383	23.0915	16.2456	7.30437
CP027626.1_24361001_24362001		129.182	11.2965	1.2006	0.923001	0.0161185	0.820083		0.133333	0.906189		12.9506	7.47311	20.8123	28.4203	26.1734	15.8261
CP027630.1_569001_570001		129.131	27.8885	-0.911189	1.51234	0.0161429	0.820325		0.133333	0.906189		33.6716	51.3776	19.9074	26.644	18.0506	26.7827
CP027619.1_10192001_10193001		129.127	59.1506	1.02092	2.63063	0.0161448	0.820325		0.133333	0.906189		33.6716	43.9045	67.8662	55.0643	80.3253	115.652
CP027631.1_4143001_4144001		129.108	2.18067	1.23199	0.536956	0.0161541	0.820325		0.133333	0.906189		10.3605	4.6707	17.1928	14.2101	19.8557	17.0435
CP027633.1_20057001_20058001		129.073	77.106	0.6189	3.49278	0.0161712	0.820325		0.133333	0.906189		101.015	78.4677	138.447	127.003	136.282	148.522
CP027631.1_17014001_17015001		129.066	74.9005	0.605552	3.3621	0.0161742	0.820325		0.133333	0.906189		91.9492	72.8628	127.589	118.122	124.549	130.261
CP027621.1_5516001_5517001		128.991	57.7437	-0.886892	2.57459	0.0162108	0.821289		0.133333	0.906189		84.1789	99.0187	70.5809	35.5254	51.4443	40.174
CP027622.1_3031001_3032001		128.97	91.1243	-0.640843	4.69977	0.016221	0.821289		0.133333	0.906189		305.634	439.045	260.606	243.349	222.925	228.87
CP027630.1_15668001_15669001		128.964	69.4668	0.615586	3.08981	0.0162239	0.821289		0.133333	0.906189		72.5233	62.5873	114.015	95.9185	104.694	98.609
CP027629.1_13310001_13311001		128.897	42.5984	-0.803873	2.0116	0.0162566	0.822429		0.133333	0.906189		66.048	53.2459	44.3393	27.5321	33.3937	30.4349
CP027630.1_4454001_4455001		128.814	25.0572	0.831633	1.41412	0.0162973	0.823687		0.133333	0.906189		16.8358	18.6828	29.8611	34.6372	28.881	34.087
CP027622.1_19876001_19877001		128.804	7.08937	1.30878	0.764186	0.016302	0.823687		0.133333	0.906189		10.3605	6.53897	23.527	26.644	12.6354	19.4783
CP027628.1_14429001_14430001		128.743	70.9608	1.3928	3.16191	0.0163323	0.824698		0.133333	0.906189		54.3925	38.2997	99.5372	61.2812	122.744	203.305
CP027629.1_9922001_9923001		128.692	57.4688	1.71453	2.56335	0.0163569	0.825425		0.266667	0.916573		28.4913	21.4852	85.9639	25.7559	94.7659	121.739
CP027622.1_4978001_4979001		128.635	75.3147	-0.771455	3.38609	0.016385	0.825457		0.133333	0.906189		117.85	193.367	88.6786	113.681	84.838	77.9133
CP027627.1_2089001_2090001		128.623	98.343	0.790102	6.50202	0.0163909	0.825457		0.133333	0.906189		673.431	663.239	1417.05	1201.65	846.575	1157.74
CP027629.1_13761001_13762001		128.581	21.9374	1.38179	1.30472	0.0164118	0.825457		0.133333	0.906189		5.18024	17.7486	32.5758	37.3016	33.3937	21.9131
CP027627.1_451001_452001		128.581	56.2435	2.65663	2.51442	0.0164119	0.825457		0.133333	0.906189		1.29506	23.3535	24.4318	63.9456	125.452	125.392
CP027622.1_352001_353001		128.547	65.9302	-0.605343	2.92697	0.0164287	0.825457		0.133333	0.906189		94.5394	116.767	64.2467	70.1626	76.7152	66.9567
CP027628.1_15309001_15310001		128.539	62.2904	-0.98801	2.76347	0.0164326	0.825457		0.133333	0.906189		107.49	110.228	62.4369	80.8202	36.1013	38.9566
CP027630.1_3165001_3166001		128.527	86.0079	-0.742435	4.13545	0.0164385	0.825457		0.133333	0.906189		224.045	297.99	171.928	196.278	129.062	126.609
CP027629.1_3569001_3570001		128.494	53.8202	1.54629	2.42415	0.0164545	0.825457		0.133333	0.906189		23.3111	26.1559	49.7686	74.6032	37.9063	131.479
CP027626.1_19678001_19679001		128.473	59.9293	0.766095	2.66075	0.0164649	0.825457		0.133333	0.906189		56.9826	35.4973	73.2955	73.7151	81.2279	84.0002
CP027619.1_3438001_3439001		128.451	98.8468	-0.792388	6.82922	0.016476	0.825457		0.133333	0.906189		1274.34	2197.1	1013.47	931.652	931.413	1133.39
CP027619.1_5545001_5546001		128.421	71.6289	-0.886246	3.19245	0.0164908	0.825457		0.133333	0.906189		137.276	146.66	56.1028	80.8202	58.6646	113.218
CP027619.1_797001_798001		128.408	41.9229	-0.829384	1.98782	0.0164975	0.825457		0.133333	0.906189		53.0974	64.4556	30.766	29.3084	45.1266	26.7827
CP027624.1_3028001_3029001		128.405	28.7219	2.99396	1.5422	0.0164987	0.825457		0.133333	0.906189		11.6555	0	79.6297	19.5389	24.3684	43.8262
CP027627.1_5008001_5009001		128.33	12.069	1.01677	0.953366	0.016536	0.825457		0.133333	0.906189		10.3605	12.1438	25.3367	27.5321	21.6608	17.0435
CP027629.1_2333001_2334001		128.275	86.1746	0.924201	4.14915	0.0165634	0.825457		0.133333	0.906189		132.096	109.294	215.362	150.983	230.146	320.175
CP027626.1_19615001_19616001		128.267	75.0771	-0.731501	3.37185	0.0165677	0.825457		0.133333	0.906189		124.326	179.355	77.82	79.0439	113.719	96.1742
CP027625.1_15302001_15303001		128.244	5.21222	1.15394	0.68539	0.016579	0.825457		0.133333	0.906189		5.18024	11.2097	19.9074	15.9864	18.9532	21.9131
CP027619.1_11831001_11832001		128.194	35.9506	-0.909225	1.78483	0.0166037	0.825457		0.133333	0.906189		54.3925	50.4435	19.9074	31.9728	22.5633	37.7392
CP027622.1_3126001_3127001		128.186	92.7439	2.323	4.93357	0.016608	0.825457		0.533333	0.994793		84.1789	97.1505	471.444	570.182	69.495	709.741
CP027631.1_4816001_4817001		128.183	81.588	-0.690161	3.78175	0.0166094	0.825457		0.133333	0.906189		168.358	230.732	100.442	112.793	142.6	140
CP027632.1_17238001_17239001		128.175	78.7655	-0.823575	3.5939	0.0166134	0.825457		0.266667	0.916573		138.571	228.864	94.1079	139.437	92.0583	90.0872
CP027626.1_22644001_22645001		128.171	6.63532	1.10883	0.74545	0.0166155	0.825457		0.133333	0.906189		7.77036	10.2755	14.4781	22.2033	24.3684	18.2609
CP027627.1_25560001_25561001		128.126	15.1951	-0.948025	1.06585	0.0166381	0.825457		0.133333	0.906189		28.4913	33.629	19.0025	10.6576	18.9532	15.8261
CP027620.1_1423001_1424001		128.116	27.5899	-0.913995	1.50199	0.0166431	0.825457		0.133333	0.906189		31.0814	53.2459	18.0977	24.8677	25.2709	21.9131
CP027633.1_20540001_20541001		128.096	44.4768	-0.774074	2.0769	0.0166529	0.825457		0.133333	0.906189		72.5233	51.3776	44.3393	33.7491	31.5886	34.087
CP027622.1_8552001_8553001		128.087	43.0089	1.66004	2.02443	0.0166572	0.825457		0.133333	0.906189		16.8358	17.7486	68.7711	17.7627	68.5924	65.7393
CP027630.1_1684001_1685001		128.079	37.314	1.59793	1.83026	0.0166615	0.825457		0.133333	0.906189		27.1963	5.60483	53.3881	36.4135	40.6139	59.6523
CP027632.1_14763001_14764001		128.075	17.9318	1.10004	1.16425	0.0166637	0.825457		0.133333	0.906189		15.5407	10.2755	28.9563	35.5254	23.4658	20.6957
CP027633.1_20549001_20550001		128.073	57.7835	-0.804985	2.57607	0.0166644	0.825457		0.133333	0.906189		98.4245	80.336	68.7711	40.8542	52.3469	41.3914
CP027622.1_15617001_15618001		128.071	89.1004	0.772767	4.45373	0.0166656	0.825457		0.133333	0.906189		207.21	117.702	269.655	265.552	272.565	299.479
CP027633.1_5432001_5433001		128.009	67.2762	1.06366	2.99084	0.0166969	0.826124		0.133333	0.906189		56.9826	42.0363	84.1541	99.471	72.2026	158.261
CP027619.1_17755001_17756001		128.003	92.9081	0.641777	4.95934	0.0166997	0.826124		0.133333	0.906189		277.143	217.654	342.046	380.121	396.212	424.871
CP027631.1_17426001_17427001		127.932	28.8414	1.15195	1.54659	0.0167354	0.82716		0.133333	0.906189		24.6061	9.34139	33.4807	37.3016	37.9063	37.7392
CP027620.1_18172001_18173001		127.921	20.8651	-1.12689	1.26656	0.0167412	0.82716		0.133333	0.906189		24.6061	51.3776	22.6221	15.0983	19.8557	12.1739
CP027624.1_5245001_5246001		127.892	49.8756	-0.769844	2.27702	0.0167554	0.82721		0.133333	0.906189		66.048	75.6653	33.4807	54.1762	36.1013	42.6088
CP027628.1_13411001_13412001		127.869	51.0039	1.50198	2.31916	0.0167673	0.82721		0.133333	0.906189		37.5567	11.2097	45.2442	51.5118	86.6431	85.2176
CP027619.1_5073001_5074001		127.858	70.4421	0.710325	3.13774	0.0167731	0.82721		0.133333	0.906189		67.3431	65.3897	87.7737	104.8	106.499	136.348
CP027623.1_16527001_16528001		127.801	82.4887	-0.761575	3.84855	0.0168019	0.82775		0.133333	0.906189		163.178	266.23	99.5372	137.661	123.647	147.305
CP027631.1_14113001_14114001		127.782	28.1037	-0.918062	1.52085	0.0168113	0.82775		0.133333	0.906189		42.737	43.9045	17.1928	23.9796	31.5886	18.2609
CP027620.1_5009001_5010001		127.763	23.9252	-0.810048	1.37399	0.016821	0.82775		0.133333	0.906189		36.2617	38.2997	25.3367	18.6508	18.0506	23.1305
CP027625.1_3551001_3552001		127.755	13.4324	1.17632	1.0028	0.0168252	0.82775		0.133333	0.906189		9.06542	12.1438	29.8611	15.0983	25.2709	28.0001
CP027633.1_5401001_5402001		127.728	54.4808	-1.43029	2.44748	0.0168386	0.827901		0.133333	0.906189		85.4739	114.899	37.1002	35.5254	63.1772	10.9566
CP027625.1_2371001_2372001		127.644	30.7832	-1.08009	1.61189	0.0168814	0.829463		0.133333	0.906189		27.1963	69.1263	24.4318	20.4271	24.3684	23.1305
CP027623.1_12052001_12053001		127.625	68.2552	-0.763527	3.03345	0.016891	0.829463		0.133333	0.906189		97.1295	144.792	76.0102	88.8134	59.5671	60.8697
CP027621.1_4384001_4385001		127.604	98.3132	-1.50107	6.48185	0.0169019	0.829492		0.266667	0.916573		775.741	2666.97	767.341	415.647	878.164	371.305
CP027623.1_3960001_3961001		127.532	97.0829	0.785447	5.92245	0.0169385	0.83009		0.133333	0.906189		431.255	464.267	990.847	592.385	810.474	693.915
CP027628.1_2206001_2207001		127.516	3.59631	1.84921	0.61186	0.0169468	0.83009		0.133333	0.906189		1.29506	8.40725	29.8611	12.4339	18.9532	15.8261
CP027620.1_2288001_2289001		127.493	12.0777	-0.837021	0.953872	0.0169584	0.83009		0.133333	0.906189		25.9012	28.9583	13.5732	18.6508	14.4405	14.6087
CP027633.1_18358001_18359001		127.485	68.9556	0.802215	3.06587	0.0169627	0.83009		0.133333	0.906189		75.1135	45.7728	87.7737	108.352	100.181	122.957
CP027627.1_25447001_25448001		127.441	92.7676	-1.34028	4.93565	0.0169852	0.83009		0.533333	0.994793		227.931	890.234	196.36	261.111	257.222	169.218
CP027621.1_12273001_12274001		127.412	18.56	1.54233	1.18611	0.0169999	0.83009		0.133333	0.906189		12.9506	7.47311	30.766	15.9864	24.3684	47.4784
CP027620.1_7527001_7528001		127.381	23.9999	-1.02299	1.37691	0.0170159	0.83009		0.133333	0.906189		53.0974	28.9583	14.4781	23.0915	23.4658	18.2609
CP027619.1_2940001_2941001		127.379	54.579	0.763467	2.45084	0.0170168	0.83009		0.133333	0.906189		33.6716	44.8387	67.8662	62.1694	57.762	81.5654
CP027622.1_991001_992001		127.347	33.7973	-1.1956	1.71044	0.0170337	0.83009		0.133333	0.906189		32.3765	75.6653	24.4318	25.7559	30.6861	13.3913
CP027625.1_14769001_14770001		127.344	16.5174	1.04497	1.11297	0.017035	0.83009		0.133333	0.906189		14.2457	11.2097	26.2416	22.2033	21.6608	35.3044
CP027619.1_26157001_26158001		127.288	76.7304	-0.638741	3.46949	0.0170639	0.83009		0.133333	0.906189		138.571	175.618	95.0127	119.898	85.7405	103.479
CP027628.1_19012001_19013001		127.273	60.8586	-0.978248	2.69976	0.0170714	0.83009		0.133333	0.906189		88.0641	118.636	56.1028	78.1558	36.1013	38.9566
CP027623.1_15682001_15683001		127.27	90.4401	0.798392	4.60829	0.017073	0.83009		0.133333	0.906189		213.685	142.923	308.565	255.783	393.504	280.001
CP027619.1_17320001_17321001		127.245	65.2622	1.13777	2.89689	0.0170858	0.83009		0.266667	0.916573		59.5727	29.8924	99.5372	59.505	105.596	125.392
CP027632.1_78001_79001		127.193	69.0949	-1.13869	3.07186	0.0171131	0.83009		0.133333	0.906189		115.26	169.079	53.3881	109.24	56.8595	37.7392
CP027619.1_19882001_19883001		127.192	4.22202	1.49593	0.639745	0.0171132	0.83009		0.133333	0.906189		10.3605	3.73656	20.8123	13.322	16.2456	26.7827
CP027622.1_9140001_9141001		127.187	32.8196	-1.37241	1.67738	0.017116	0.83009		0.133333	0.906189		45.3271	67.258	32.5758	30.1966	14.4405	8.52176
CP027633.1_650001_651001		127.177	4.04165	1.34551	0.632268	0.0171212	0.83009		0.133333	0.906189		11.6555	3.73656	17.1928	16.8745	18.9532	21.9131
CP027631.1_17805001_17806001		127.17	7.18515	1.03226	0.768254	0.0171246	0.83009		0.133333	0.906189		9.06542	10.2755	18.0977	20.4271	25.2709	15.8261
CP027619.1_18157001_18158001		127.145	81.6925	1.77896	3.78861	0.0171379	0.83009		0.266667	0.916573		31.0814	81.2701	329.377	212.264	75.8127	165.566
CP027627.1_20611001_20612001		127.103	58.0087	0.833708	2.58611	0.0171594	0.83009		0.133333	0.906189		42.737	41.1021	95.0127	53.288	77.6177	73.0437
CP027625.1_13597001_13598001		127.095	58.4503	1.07691	2.60362	0.0171637	0.83009		0.133333	0.906189		33.6716	40.168	113.11	71.9388	46.9317	81.5654
CP027629.1_16133001_16134001		127.036	82.8109	0.58597	3.87326	0.0171944	0.83009		0.133333	0.906189		112.67	125.175	160.164	195.389	169.676	189.914
CP027622.1_16202001_16203001		127.031	63.8254	0.817443	2.83306	0.017197	0.83009		0.133333	0.906189		54.3925	46.707	87.7737	116.346	84.838	65.7393
CP027623.1_3853001_3854001		126.97	92.2103	-0.732844	4.8549	0.0172287	0.83009		0.133333	0.906189		339.306	520.315	237.984	292.196	212.095	293.392
CP027622.1_19055001_19056001		126.913	68.4443	-0.664041	3.04239	0.0172585	0.83009		0.133333	0.906189		124.326	111.163	91.3932	63.9456	77.6177	63.3045
CP027629.1_14757001_14758001		126.897	55.2844	-0.646846	2.47795	0.0172668	0.83009		0.133333	0.906189		82.8838	73.797	46.149	51.5118	57.762	43.8262
CP027628.1_17568001_17569001		126.897	23.2423	1.51163	1.35134	0.017267	0.83009		0.133333	0.906189		12.9506	10.2755	48.8637	20.4271	19.8557	43.8262
CP027625.1_8856001_8857001		126.883	80.5668	1.80409	3.71119	0.0172743	0.83009		0.133333	0.906189		56.9826	49.5094	61.5321	121.674	287.908	273.914
CP027627.1_24316001_24317001		126.863	32.6243	-0.766579	1.67125	0.0172843	0.83009		0.133333	0.906189		37.5567	53.2459	29.8611	25.7559	27.076	24.3479
CP027629.1_11018001_11019001		126.811	47.6365	0.782594	2.19251	0.0173118	0.83009		0.133333	0.906189		36.2617	28.9583	44.3393	64.8338	55.957	58.4349
CP027623.1_17380001_17381001		126.801	82.7549	1.95614	3.86924	0.0173167	0.83009		0.133333	0.906189		99.7196	11.2097	204.504	182.067	259.929	192.348
CP027626.1_4206001_4207001		126.785	20.2617	-0.979986	1.24442	0.0173255	0.83009		0.133333	0.906189		28.4913	42.9704	23.527	19.5389	12.6354	17.0435
CP027624.1_9079001_9080001		126.766	3.06389	1.17845	0.584871	0.0173353	0.83009		0.133333	0.906189		10.3605	5.60483	19.9074	20.4271	16.2456	13.3913
CP027631.1_5569001_5570001		126.763	59.6942	-0.900159	2.65065	0.0173367	0.83009		0.133333	0.906189		77.7036	115.833	44.3393	47.0711	41.5165	76.6959
CP027623.1_3964001_3965001		126.718	87.2879	-0.671364	4.26072	0.0173607	0.83009		0.133333	0.906189		275.848	279.308	176.452	202.495	127.257	191.131
CP027630.1_4502001_4503001		126.705	1.30492	1.16482	0.477446	0.0173672	0.83009		0.133333	0.906189		9.06542	5.60483	13.5732	19.5389	13.538	18.2609
CP027630.1_2845001_2846001		126.698	34.9418	-0.836842	1.75072	0.0173708	0.83009		0.133333	0.906189		47.9172	51.3776	19.9074	27.5321	27.9785	36.5218
CP027626.1_20608001_20609001		126.698	40.6192	-0.797593	1.94182	0.0173713	0.83009		0.133333	0.906189		46.6222	65.3897	38.0051	35.5254	25.2709	30.4349
CP027628.1_18402001_18403001		126.658	11.7455	1.58179	0.940909	0.0173919	0.83009		0.133333	0.906189		6.4753	9.34139	29.8611	12.4339	18.9532	37.7392
CP027625.1_1178001_1179001		126.636	83.7314	0.902232	3.94403	0.0174035	0.83009		0.133333	0.906189		138.571	73.797	152.02	207.823	193.142	237.392
CP027621.1_6123001_6124001		126.593	45.3438	-0.637162	2.10823	0.0174267	0.83009		0.133333	0.906189		55.6876	63.5215	37.1002	39.966	39.7114	36.5218
CP027631.1_3187001_3188001		126.588	46.5791	-1.21345	2.15341	0.0174291	0.83009		0.266667	0.916573		50.5073	99.9529	33.4807	50.6236	18.0506	28.0001
CP027627.1_5199001_5200001		126.568	96.9834	-0.729186	5.88593	0.0174394	0.83009		0.133333	0.906189		674.726	1085.47	500.4	594.162	555.96	473.567
CP027621.1_15774001_15775001		126.557	74.0708	-0.561258	3.319	0.0174457	0.83009		0.133333	0.906189		125.621	148.528	89.5834	102.135	91.1557	88.8698
CP027630.1_4449001_4450001		126.55	54.2855	0.679806	2.44057	0.017449	0.83009		0.133333	0.906189		38.8518	42.9704	60.6272	66.61	75.8127	59.6523
CP027632.1_14406001_14407001		126.521	12.982	-0.974338	0.98676	0.0174645	0.83009		0.133333	0.906189		22.016	36.4314	12.6684	12.4339	17.1481	18.2609
CP027624.1_10796001_10797001		126.52	34.4828	0.924243	1.73352	0.0174652	0.83009		0.133333	0.906189		24.6061	18.6828	29.8611	43.5186	49.6393	40.174
CP027631.1_7669001_7670001		126.477	51.0101	0.696967	2.3196	0.0174879	0.83009		0.133333	0.906189		40.1469	34.5631	60.6272	54.1762	69.495	57.2175
CP027632.1_341001_342001		126.47	25.2886	0.906095	1.42297	0.0174912	0.83009		0.133333	0.906189		15.5407	18.6828	30.766	30.1966	27.9785	41.3914
CP027632.1_22981001_22982001		126.441	48.8481	3.7689	2.23722	0.0175067	0.83009		0.266667	0.916573		11.6555	0	63.3418	7.10507	93.8633	124.174
CP027625.1_7354001_7355001		126.356	49.1093	-0.798097	2.24885	0.0175522	0.83009		0.133333	0.906189		72.5233	68.1921	46.149	38.1898	27.9785	49.9132
CP027625.1_7272001_7273001		126.328	5.68493	1.15448	0.70631	0.0175669	0.83009		0.133333	0.906189		7.77036	9.34139	20.8123	12.4339	21.6608	23.1305
CP027620.1_14227001_14228001		126.315	63.8379	-1.22508	2.8336	0.0175739	0.83009		0.266667	0.916573		64.753	180.289	52.4832	45.2948	37.0038	77.9133
CP027629.1_1488001_1489001		126.312	73.9911	-0.939724	3.31375	0.0175752	0.83009		0.266667	0.916573		97.1295	216.72	69.676	98.5829	89.3507	70.6089
CP027624.1_13567001_13568001		126.306	18.856	1.40276	1.19641	0.0175784	0.83009		0.133333	0.906189		11.6555	10.2755	35.2904	14.2101	39.7114	26.7827
CP027633.1_494001_495001		126.286	7.55834	-1.04202	0.782807	0.0175891	0.83009		0.133333	0.906189		19.4259	31.7607	9.04883	15.9864	10.8304	14.6087
CP027621.1_5392001_5393001		126.286	10.881	1.30121	0.909492	0.0175893	0.83009		0.133333	0.906189		10.3605	8.40725	12.6684	25.7559	30.6861	23.1305
CP027633.1_5215001_5216001		126.28	52.0239	0.71071	2.35606	0.0175928	0.83009		0.133333	0.906189		37.5567	38.2997	58.8174	63.0575	53.2494	74.2611
CP027627.1_4251001_4252001		126.225	94.381	1.77129	5.21903	0.0176221	0.83009		0.133333	0.906189		160.587	151.331	322.138	195.389	660.653	954.437
CP027628.1_14960001_14961001		126.203	81.8543	-0.583168	3.80152	0.0176338	0.83009		0.133333	0.906189		169.653	218.589	123.064	145.654	128.16	121.739
CP027630.1_11723001_11724001		126.138	17.9604	2.0839	1.16525	0.0176687	0.83009		0.133333	0.906189		6.4753	7.47311	23.527	14.2101	21.6608	64.5219
CP027619.1_21673001_21674001		126.118	18.8983	1.25356	1.1978	0.0176793	0.83009		0.133333	0.906189		11.6555	12.1438	15.383	37.3016	32.4912	29.2175
CP027627.1_6191001_6192001		126.103	17.4019	-1.23234	1.14392	0.017687	0.83009		0.266667	0.916573		22.016	49.5094	11.7635	22.2033	10.8304	17.0435
CP027629.1_13188001_13189001		126.07	22.4262	-0.935293	1.32333	0.0177048	0.83009		0.133333	0.906189		40.1469	35.4973	23.527	18.6508	23.4658	12.1739
CP027623.1_3249001_3250001		126.069	36.5017	0.869715	1.80413	0.0177055	0.83009		0.133333	0.906189		28.4913	18.6828	43.4344	49.7355	41.5165	35.3044
CP027627.1_21601001_21602001		126.058	15.7486	-0.886787	1.08615	0.0177115	0.83009		0.133333	0.906189		25.9012	35.4973	17.1928	17.7627	12.6354	19.4783
CP027632.1_3377001_3378001		126.046	54.426	1.4216	2.44508	0.0177177	0.83009		0.133333	0.906189		37.5567	17.7486	66.9614	67.4982	40.6139	118.087
CP027623.1_14576001_14577001		126.01	37.5603	-1.16975	1.83817	0.0177372	0.83009		0.266667	0.916573		32.3765	85.0067	34.3856	22.2033	28.881	19.4783
CP027621.1_15118001_15119001		126.002	86.5353	-0.697388	4.18354	0.0177416	0.83009		0.133333	0.906189		199.439	330.685	165.594	150.095	157.041	182.609
CP027624.1_11959001_11960001		125.996	42.0647	-0.89599	1.99311	0.0177448	0.83009		0.133333	0.906189		46.6222	73.797	38.0051	39.966	27.076	24.3479
CP027625.1_503001_504001		125.984	6.95502	-1.09893	0.759163	0.0177515	0.83009		0.133333	0.906189		20.721	30.8266	9.95372	16.8745	13.538	7.30437
CP027633.1_899001_900001		125.983	46.7607	1.14625	2.16042	0.0177518	0.83009		0.133333	0.906189		34.9666	17.7486	68.7711	35.5254	66.7874	58.4349
CP027619.1_9561001_9562001		125.949	12.3862	-0.842058	0.964988	0.0177703	0.83009		0.133333	0.906189		23.3111	31.7607	15.383	13.322	16.2456	17.0435
CP027632.1_23528001_23529001		125.83	2.06374	1.03315	0.530987	0.0178345	0.83009		0.133333	0.906189		6.4753	9.34139	15.383	18.6508	14.4405	18.2609
CP027623.1_3466001_3467001		125.816	7.33816	-1.04063	0.773705	0.0178419	0.83009		0.133333	0.906189		23.3111	28.0242	7.23907	14.2101	16.2456	12.1739
CP027630.1_3455001_3456001		125.792	52.585	0.814664	2.37716	0.0178551	0.83009		0.133333	0.906189		46.6222	27.09	68.7711	63.0575	57.762	66.9567
CP027627.1_24832001_24833001		125.776	62.0528	0.634434	2.75357	0.0178638	0.83009		0.133333	0.906189		51.8024	53.2459	72.3907	80.8202	92.9608	80.348
CP027623.1_16340001_16341001		125.739	51.8771	-0.694442	2.35117	0.0178839	0.83009		0.133333	0.906189		68.6382	76.5994	35.2904	43.5186	52.3469	48.6958
CP027625.1_5961001_5962001		125.71	36.4743	-0.847461	1.80305	0.0178997	0.83009		0.133333	0.906189		50.5073	53.2459	29.8611	39.0779	22.5633	23.1305
CP027619.1_20610001_20611001		125.71	35.3399	0.910353	1.7639	0.0178999	0.83009		0.133333	0.906189		20.721	23.3535	30.766	39.0779	53.2494	43.8262
CP027623.1_9835001_9836001		125.709	26.2465	-0.960959	1.45523	0.0179004	0.83009		0.133333	0.906189		53.0974	31.7607	19.9074	18.6508	28.881	18.2609
CP027619.1_2875001_2876001		125.702	55.9934	-0.734095	2.5046	0.0179038	0.83009		0.133333	0.906189		73.8184	90.6115	36.1953	55.9524	55.957	49.9132
CP027630.1_13026001_13027001		125.678	15.4414	-0.999451	1.07488	0.017917	0.83009		0.133333	0.906189		37.5567	27.09	12.6684	15.9864	22.5633	12.1739
CP027629.1_14227001_14228001		125.668	63.8143	-0.712648	2.83224	0.0179227	0.83009		0.133333	0.906189		76.4085	128.911	64.2467	63.0575	62.2747	62.0871
CP027621.1_18776001_18777001		125.644	65.6752	-0.730667	2.91582	0.0179356	0.83009		0.133333	0.906189		88.0641	131.714	66.9614	73.7151	73.1051	51.1306
CP027624.1_10393001_10394001		125.619	57.3556	-0.867089	2.55897	0.0179491	0.83009		0.133333	0.906189		73.8184	105.558	57.0076	61.2812	32.4912	46.261
CP027629.1_17189001_17190001		125.584	55.1264	3.19935	2.47159	0.0179687	0.83009		0.133333	0.906189		14.2457	4.6707	38.0051	16.8745	78.5203	205.74
CP027633.1_898001_899001		125.578	66.2387	-0.563144	2.94184	0.0179716	0.83009		0.133333	0.906189		104.9	105.558	75.1053	71.9388	74.0076	63.3045
CP027622.1_2430001_2431001		125.578	16.1231	-0.833595	1.09885	0.0179717	0.83009		0.133333	0.906189		33.6716	28.0242	19.0025	16.8745	18.9532	13.3913
CP027620.1_18027001_18028001		125.566	5.96109	1.59895	0.718275	0.0179784	0.83009		0.133333	0.906189		10.3605	3.73656	17.1928	16.8745	32.4912	14.6087
CP027619.1_1927001_1928001		125.555	38.1537	0.79152	1.85727	0.0179844	0.83009		0.133333	0.906189		28.4913	22.4193	38.0051	51.5118	44.2241	41.3914
CP027623.1_13092001_13093001		125.551	13.4697	1.47707	1.00389	0.0179864	0.83009		0.133333	0.906189		14.2457	4.6707	36.1953	21.3152	24.3684	18.2609
CP027631.1_14938001_14939001		125.498	78.2281	-0.642189	3.56028	0.0180153	0.83009		0.133333	0.906189		147.637	187.762	125.779	111.905	86.6431	105.913
CP027632.1_5595001_5596001		125.481	31.1614	1.16917	1.62449	0.018025	0.83009		0.133333	0.906189		22.016	13.0779	43.4344	26.644	53.2494	31.6523
CP027633.1_2803001_2804001		125.478	11.6585	-1.13126	0.936961	0.0180262	0.83009		0.133333	0.906189		16.8358	42.0363	13.5732	15.9864	11.7329	13.3913
CP027625.1_512001_513001		125.477	91.9167	-0.601154	4.81348	0.0180271	0.83009		0.133333	0.906189		338.011	455.86	246.128	281.538	269.857	249.566
CP027622.1_18390001_18391001		125.471	28.2803	1.26983	1.52702	0.0180302	0.83009		0.133333	0.906189		7.77036	21.4852	32.5758	34.6372	29.7836	51.1306
CP027624.1_17613001_17614001		125.462	12.2916	-0.891319	0.961827	0.0180354	0.83009		0.133333	0.906189		28.4913	28.0242	12.6684	12.4339	19.8557	15.8261
CP027629.1_15980001_15981001		125.452	39.9935	-0.738567	1.92017	0.0180406	0.83009		0.133333	0.906189		58.2777	50.4435	25.3367	31.9728	35.1987	37.7392
CP027629.1_1753001_1754001		125.45	67.2862	0.58757	2.99113	0.0180418	0.83009		0.133333	0.906189		66.048	61.6532	89.5834	103.912	97.4735	92.522
CP027628.1_17883001_17884001		125.439	65.9514	0.672078	2.92821	0.0180476	0.83009		0.133333	0.906189		64.753	52.3118	86.8688	80.8202	108.304	96.1742
CP027632.1_19040001_19041001		125.392	44.9968	-0.980178	2.09537	0.0180736	0.83009		0.133333	0.906189		80.2937	55.1142	25.3367	47.9592	24.3684	38.9566
CP027631.1_350001_351001		125.388	83.3632	3.47649	3.91586	0.0180761	0.83009		0.266667	0.916573		36.2617	7.47311	35.2904	79.932	519.858	303.131
CP027625.1_12141001_12142001		125.374	94.0203	-0.702954	5.15383	0.0180836	0.83009		0.133333	0.906189		470.107	577.298	275.084	410.318	332.132	269.044
CP027624.1_3660001_3661001		125.372	72.3093	-0.791512	3.22473	0.0180847	0.83009		0.133333	0.906189		143.752	137.318	72.3907	117.234	69.495	64.5219
CP027624.1_18376001_18377001		125.352	31.6254	-0.788464	1.63995	0.0180959	0.83009		0.133333	0.906189		40.1469	49.5094	21.7172	25.7559	24.3684	32.8697
CP027627.1_6477001_6478001		125.333	83.6182	-0.646246	3.93434	0.018106	0.83009		0.133333	0.906189		182.603	254.086	125.779	127.003	139.892	166.783
CP027633.1_4926001_4927001		125.323	92.9206	0.615706	4.96068	0.0181115	0.83009		0.133333	0.906189		279.733	222.325	376.431	360.582	373.648	427.306
CP027621.1_3630001_3631001		125.309	59.2016	0.659431	2.63282	0.0181195	0.83009		0.133333	0.906189		50.5073	44.8387	86.8688	72.827	66.7874	74.2611
CP027621.1_4332001_4333001		125.284	85.9245	1.12422	4.12731	0.018133	0.83009		0.133333	0.906189		85.4739	126.109	174.642	150.095	358.305	243.479
CP027632.1_75001_76001		125.256	89.0805	-0.756375	4.45092	0.0181488	0.83009		0.133333	0.906189		269.372	384.865	186.406	258.447	164.261	165.566
CP027626.1_1858001_1859001		125.242	77.3337	0.592116	3.50539	0.0181565	0.83009		0.133333	0.906189		98.4245	85.0067	127.589	156.312	130.867	137.566
CP027627.1_26033001_26034001		125.206	88.3751	-0.548528	4.37523	0.0181763	0.83009		0.133333	0.906189		300.454	272.769	178.262	195.389	192.239	217.914
CP027621.1_2725001_2726001		125.182	0.710305	1.50796	0.42179	0.0181894	0.83009		0.133333	0.906189		9.06542	2.80242	21.7172	12.4339	16.2456	13.3913
CP027632.1_3128001_3129001		125.182	89.4126	0.744577	4.48792	0.0181896	0.83009		0.133333	0.906189		202.029	135.45	288.658	253.118	342.962	243.479
CP027625.1_108001_109001		125.157	2.55386	-1.10389	0.558169	0.0182033	0.83009		0.133333	0.906189		16.8358	27.09	11.7635	13.322	6.31772	9.73916
CP027622.1_18831001_18832001		125.156	93.0711	0.659559	4.98567	0.018204	0.83009		0.133333	0.906189		279.733	219.523	372.812	340.155	453.071	410.262
CP027631.1_321001_322001		125.15	24.3668	0.861049	1.39	0.0182073	0.83009		0.133333	0.906189		15.5407	18.6828	28.9563	29.3084	37.9063	29.2175
CP027628.1_2339001_2340001		125.145	65.4638	2.67452	2.90538	0.0182101	0.83009		0.133333	0.906189		36.2617	0.934139	75.1053	156.312	54.1519	159.479
CP027630.1_3920001_3921001		125.124	30.7907	-1.02545	1.61209	0.018222	0.83009		0.133333	0.906189		60.8678	36.4314	33.4807	16.8745	19.8557	24.3479
CP027621.1_18104001_18105001		125.113	87.0142	0.817051	4.23258	0.018228	0.83009		0.133333	0.906189		170.948	100.887	204.504	218.481	297.836	233.74
CP027630.1_13412001_13413001		125.103	11.6348	1.43283	0.936492	0.0182332	0.83009		0.133333	0.906189		10.3605	7.47311	25.3367	20.4271	13.538	37.7392
CP027623.1_5453001_5454001		125.084	92.7937	-0.635675	4.94048	0.0182442	0.83009		0.133333	0.906189		439.025	440.914	320.329	316.176	222.023	273.914
CP027632.1_18559001_18560001		125.074	4.6288	0.974626	0.658219	0.0182498	0.83009		0.133333	0.906189		9.06542	9.34139	20.8123	15.0983	19.8557	17.0435
CP027625.1_10494001_10495001		125.047	65.1565	-0.668999	2.8921	0.0182646	0.83009		0.133333	0.906189		82.8838	127.977	70.5809	62.1694	67.6899	65.7393
CP027630.1_1682001_1683001		125.017	86.3263	-1.05068	4.16464	0.018281	0.83009		0.133333	0.906189		202.029	392.338	159.259	158.088	79.4228	178.957
CP027621.1_9215001_9216001		125.005	56.9189	-1.15576	2.54259	0.0182882	0.83009		0.133333	0.906189		64.753	130.779	49.7686	63.9456	37.0038	24.3479
CP027619.1_3320001_3321001		124.999	57.7661	0.669328	2.57556	0.0182912	0.83009		0.133333	0.906189		44.032	46.707	67.8662	63.0575	74.9102	84.0002
CP027621.1_15716001_15717001		124.973	51.958	-0.75557	2.35378	0.0183057	0.83009		0.133333	0.906189		68.6382	80.336	53.3881	39.0779	50.5418	32.8697
CP027622.1_6574001_6575001		124.973	40.4662	1.73705	1.93589	0.0183058	0.83009		0.266667	0.916573		25.9012	6.53897	71.4858	24.8677	50.5418	60.8697
CP027621.1_4123001_4124001		124.932	52.9395	-0.661275	2.39149	0.0183287	0.83009		0.133333	0.906189		78.9986	69.1263	47.9588	38.1898	53.2494	47.4784
CP027621.1_18708001_18709001		124.916	74.5534	0.628408	3.34352	0.0183375	0.83009		0.133333	0.906189		82.8838	77.5335	109.491	110.129	142.6	133.913
CP027631.1_7704001_7705001		124.908	45.4707	0.946521	2.11361	0.0183421	0.83009		0.133333	0.906189		31.0814	25.2218	56.1028	42.6304	43.3215	75.4785
CP027626.1_25122001_25123001		124.888	41.4378	1.13816	1.97044	0.0183533	0.83009		0.133333	0.906189		32.3765	14.0121	56.1028	34.6372	53.2494	56.0002
CP027620.1_15591001_15592001		124.861	33.4254	-0.892298	1.69786	0.0183683	0.83009		0.133333	0.906189		34.9666	61.6532	29.8611	20.4271	27.9785	26.7827
CP027621.1_6124001_6125001		124.86	33.0833	-0.704026	1.68597	0.0183689	0.83009		0.133333	0.906189		50.5073	40.168	26.2416	27.5321	28.881	28.0001
CP027628.1_15095001_15096001		124.858	40.8792	-0.862015	1.95134	0.0183702	0.83009		0.133333	0.906189		45.3271	70.0604	27.1465	32.861	41.5165	25.5653
CP027627.1_1398001_1399001		124.794	45.4259	0.745532	2.11133	0.0184061	0.83009		0.133333	0.906189		33.6716	28.9583	57.9125	50.6236	57.762	42.6088
CP027627.1_25785001_25786001		124.779	7.28467	1.34736	0.771835	0.0184143	0.83009		0.133333	0.906189		7.77036	8.40725	28.9563	25.7559	14.4405	13.3913
CP027629.1_5150001_5151001		124.775	17.7701	1.01668	1.15757	0.018417	0.83009		0.133333	0.906189		9.06542	16.8145	23.527	24.8677	31.5886	28.0001
CP027627.1_2532001_2533001		124.765	41.1007	-0.889391	1.95836	0.0184222	0.83009		0.133333	0.906189		49.2123	68.1921	40.7197	37.3016	25.2709	23.1305
CP027630.1_17012001_17013001		124.711	31.4015	1.00218	1.63249	0.0184528	0.83009		0.133333	0.906189		25.9012	13.0779	36.1953	36.4135	46.0291	34.087
CP027631.1_2866001_2867001		124.66	4.90123	0.992154	0.670762	0.0184813	0.83009		0.133333	0.906189		9.06542	9.34139	22.6221	18.6508	15.343	17.0435
CP027624.1_5248001_5249001		124.648	89.6726	-0.621347	4.51617	0.0184885	0.83009		0.133333	0.906189		264.192	385.799	196.36	226.474	211.192	211.827
CP027624.1_650001_651001		124.635	98.154	-0.952055	6.38664	0.0184956	0.83009		0.133333	0.906189		1085.26	1619.8	832.493	704.29	851.088	407.827
CP027631.1_2090001_2091001		124.62	44.9905	-0.989123	2.09509	0.0185043	0.83009		0.266667	0.916573		46.6222	86.8749	32.5758	29.3084	26.1734	48.6958
CP027631.1_4393001_4394001		124.597	50.9056	1	2.31559	0.0185172	0.83009		0.133333	0.906189		36.2617	27.09	75.1053	39.966	79.4228	57.2175
CP027630.1_12784001_12785001		124.594	28.9807	1.91773	1.55136	0.0185189	0.83009		0.133333	0.906189		3.88518	15.8804	37.1002	71.0507	19.8557	30.4349
CP027623.1_13750001_13751001		124.583	83.602	0.546712	3.93288	0.0185251	0.83009		0.133333	0.906189		128.211	125.175	176.452	202.495	182.311	178.957
CP027624.1_17464001_17465001		124.567	21.5492	1.00701	1.28989	0.0185343	0.83009		0.133333	0.906189		15.5407	14.0121	39.8149	28.4203	27.9785	21.9131
CP027619.1_8882001_8883001		124.524	39.0096	-2.21495	1.88594	0.0185587	0.83009		0.10021	0.906189		85.4739	79.4018	3.61953	31.0847	32.4912	1.21739
CP027632.1_23115001_23116001		124.512	97.884	2.18932	6.25721	0.0185653	0.83009		0.266667	0.916573		369.092	128.911	1486.72	252.23	1145.31	1647.13
CP027631.1_394001_395001		124.51	89.9388	-0.777701	4.54741	0.0185665	0.83009		0.133333	0.906189		292.683	412.889	249.748	206.047	225.633	141.218
CP027632.1_3429001_3430001		124.491	16.0609	1.10715	1.0966	0.0185772	0.83009		0.133333	0.906189		12.9506	11.2097	32.5758	28.4203	26.1734	15.8261
CP027621.1_16275001_16276001		124.48	67.3484	0.868281	2.9941	0.0185831	0.83009		0.133333	0.906189		73.8184	37.3656	105.871	86.149	99.2785	110.783
CP027621.1_2505001_2506001		124.468	86.6945	-1.27593	4.19945	0.0185901	0.83009		0.266667	0.916573		132.096	522.184	127.589	126.115	123.647	165.566
CP027628.1_18354001_18355001		124.438	3.08628	-1.00009	0.586097	0.0186075	0.83009		0.133333	0.906189		25.9012	18.6828	13.5732	12.4339	9.92785	7.30437
CP027629.1_14043001_14044001		124.424	40.2946	-0.828949	1.93039	0.0186152	0.83009		0.133333	0.906189		44.032	68.1921	28.0514	40.8542	29.7836	28.0001
CP027631.1_1701001_1702001		124.417	80.5456	-3.87934	3.70986	0.018619	0.83009		0.240327	0.916573		54.3925	692.197	0	15.0983	83.9355	0
CP027629.1_14363001_14364001		124.38	64.8741	-0.721075	2.88	0.0186405	0.83009		0.133333	0.906189		93.2443	120.504	65.1516	83.4846	52.3469	58.4349
CP027624.1_13382001_13383001		124.333	3.37737	-0.902995	0.602204	0.0186672	0.83009		0.133333	0.906189		19.4259	23.3535	10.8586	13.322	12.6354	8.52176
CP027627.1_26239001_26240001		124.302	70.7282	-1.84895	3.15144	0.0186848	0.83009		0.133333	0.906189		117.85	251.283	19.9074	103.024	63.1772	17.0435
CP027628.1_7389001_7390001		124.292	76.7764	0.727754	3.47217	0.0186907	0.83009		0.133333	0.906189		104.9	62.5873	133.923	130.556	135.38	152.174
CP027621.1_2247001_2248001		124.269	15.0209	-1.10037	1.05996	0.0187035	0.83009		0.133333	0.906189		24.6061	40.168	10.8586	22.2033	16.2456	10.9566
CP027624.1_17150001_17151001		124.26	89.4711	0.741785	4.49409	0.0187087	0.83009		0.133333	0.906189		173.538	165.343	218.077	243.349	322.204	350.61
CP027619.1_29384001_29385001		124.257	3.1037	-1.00949	0.586778	0.0187107	0.83009		0.133333	0.906189		20.721	23.3535	11.7635	11.5457	13.538	6.08697
CP027631.1_9305001_9306001		124.252	55.9412	-0.830708	2.5033	0.0187132	0.83009		0.133333	0.906189		82.8838	87.8091	66.9614	40.8542	34.2962	49.9132
CP027627.1_464001_465001		124.239	71.8714	1.36491	3.20462	0.0187208	0.83009		0.266667	0.916573		38.8518	56.9825	142.972	51.5118	126.354	178.957
CP027633.1_4219001_4220001		124.206	49.2275	1.24746	2.25367	0.0187395	0.83009		0.133333	0.906189		32.3765	20.5511	59.7223	53.288	37.9063	99.8264
CP027628.1_19188001_19189001		124.197	52.325	-0.715576	2.36681	0.018745	0.83009		0.133333	0.906189		68.6382	79.4018	54.293	47.9592	34.2962	43.8262
CP027625.1_13675001_13676001		124.191	21.288	-1.17235	1.28049	0.0187485	0.83009		0.133333	0.906189		38.8518	40.168	19.9074	8.88134	14.4405	28.0001
CP027633.1_19443001_19444001		124.153	10.2416	1.42561	0.885463	0.0187702	0.83009		0.133333	0.906189		14.2457	3.73656	20.8123	26.644	25.2709	18.2609
CP027628.1_2207001_2208001		124.115	19.07	1.4117	1.20363	0.0187919	0.83009		0.133333	0.906189		3.88518	16.8145	35.2904	30.1966	22.5633	29.2175
CP027623.1_14538001_14539001		124.114	8.13305	-1.09955	0.80465	0.0187924	0.83009		0.133333	0.906189		19.4259	33.629	9.95372	17.7627	9.02532	13.3913
CP027629.1_12567001_12568001		124.098	73.6229	-0.614444	3.2947	0.0188018	0.83009		0.133333	0.906189		141.162	134.516	88.6786	76.3795	84.838	110.783
CP027625.1_927001_928001		124.069	49.4017	1.70225	2.26083	0.0188183	0.83009		0.133333	0.906189		25.9012	14.9462	103.157	31.9728	37.0038	91.3046
CP027627.1_22005001_22006001		124.042	17.9156	1.20977	1.16364	0.0188339	0.83009		0.133333	0.906189		11.6555	12.1438	25.3367	16.8745	29.7836	40.174
CP027625.1_7458001_7459001		124.038	55.9574	-1.0482	2.50369	0.0188364	0.83009		0.266667	0.916573		60.8678	122.372	36.1953	66.61	40.6139	34.087
CP027633.1_19147001_19148001		124.011	12.2705	1.17745	0.961091	0.0188521	0.83009		0.133333	0.906189		11.6555	9.34139	27.1465	31.0847	20.7582	14.6087
CP027627.1_21663001_21664001		123.955	48.7113	-0.801962	2.23256	0.018884	0.83009		0.133333	0.906189		58.2777	80.336	41.6246	51.5118	35.1987	30.4349
CP027631.1_6359001_6360001		123.954	63.1313	-0.642445	2.80154	0.018885	0.83009		0.133333	0.906189		86.769	109.294	56.1028	72.827	55.957	66.9567
CP027626.1_10891001_10892001		123.935	33.663	-0.840044	1.70635	0.0188957	0.83009		0.133333	0.906189		42.737	53.2459	19.0025	31.9728	25.2709	31.6523
CP027632.1_5981001_5982001		123.897	80.6613	-0.618019	3.71752	0.0189178	0.83009		0.133333	0.906189		154.112	216.72	131.208	116.346	106.499	130.261
CP027624.1_15477001_15478001		123.89	23.0146	-1.08584	1.34344	0.018922	0.83009		0.133333	0.906189		32.3765	47.6411	19.9074	15.9864	27.9785	10.9566
CP027624.1_1788001_1789001		123.884	28.1559	-1.19068	1.52253	0.0189252	0.83009		0.266667	0.916573		23.3111	70.0604	21.7172	19.5389	24.3684	17.0435
CP027630.1_4940001_4941001		123.86	48.4227	-0.867188	2.22186	0.0189391	0.83009		0.133333	0.906189		76.4085	65.3897	32.5758	47.0711	26.1734	49.9132
CP027631.1_2652001_2653001		123.823	92.6457	0.608802	4.91957	0.0189605	0.83009		0.133333	0.906189		218.865	269.966	332.092	399.66	395.309	365.218
CP027629.1_9917001_9918001		123.809	23.6329	-1.38495	1.3645	0.0189688	0.83009		0.133333	0.906189		31.0814	57.9166	11.7635	28.4203	8.12279	20.6957
CP027632.1_15367001_15368001		123.806	89.2496	-1.28452	4.4706	0.0189706	0.83009		0.133333	0.906189		332.83	463.333	100.442	306.406	99.2785	147.305
CP027626.1_4875001_4876001		123.804	24.3618	-1.85058	1.38989	0.0189718	0.83009		0.266667	0.916573		77.7036	28.9583	8.14395	16.8745	4.51266	30.4349
CP027621.1_2465001_2466001		123.786	88.6525	1.07626	4.40333	0.018982	0.83009		0.133333	0.906189		102.31	161.606	190.025	212.264	297.836	418.784
CP027630.1_1073001_1074001		123.781	31.3529	-0.921411	1.6311	0.0189848	0.83009		0.133333	0.906189		36.2617	56.9825	19.9074	26.644	32.4912	19.4783
CP027627.1_591001_592001		123.743	63.8441	1.12656	2.83384	0.019007	0.83009		0.133333	0.906189		53.0974	32.6949	76.0102	56.8406	111.011	129.044
CP027632.1_23286001_23287001		123.735	91.8259	0.884795	4.79942	0.0190121	0.83009		0.133333	0.906189		142.457	244.744	466.92	320.616	282.493	364.001
CP027629.1_10017001_10018001		123.71	4.45962	1.28167	0.650381	0.0190267	0.83009		0.133333	0.906189		9.06542	6.53897	27.1465	14.2101	19.8557	13.3913
CP027632.1_18296001_18297001		123.701	47.4399	-1.1588	2.18415	0.0190317	0.83009		0.133333	0.906189		84.1789	69.1263	30.766	55.9524	32.4912	15.8261
CP027632.1_22519001_22520001		123.695	73.9364	1.03125	3.31096	0.0190353	0.83009		0.133333	0.906189		37.5567	86.8749	111.301	112.793	170.579	120.522
CP027620.1_15034001_15035001		123.693	83.2475	-0.584433	3.90635	0.0190361	0.83009		0.133333	0.906189		190.374	227.93	158.355	147.43	132.672	119.305
CP027623.1_15834001_15835001		123.691	40.2871	1.29182	1.92998	0.0190373	0.83009		0.133333	0.906189		32.3765	9.34139	57.0076	53.288	41.5165	45.0436
CP027633.1_3825001_3826001		123.687	25.0299	-0.948972	1.41311	0.0190397	0.83009		0.133333	0.906189		33.6716	46.707	18.0977	21.3152	28.881	14.6087
CP027619.1_22217001_22218001		123.645	12.8838	-0.834221	0.983188	0.0190642	0.83009		0.133333	0.906189		32.3765	24.2876	13.5732	15.9864	15.343	18.2609
CP027624.1_3338001_3339001		123.627	48.2535	0.856724	2.21623	0.0190749	0.83009		0.133333	0.906189		33.6716	29.8924	66.0565	39.0779	59.5671	65.7393
CP027624.1_16925001_16926001		123.599	70.6735	-0.728109	3.14905	0.019091	0.83009		0.133333	0.906189		108.785	150.396	95.0127	81.7083	57.762	79.1306
CP027619.1_6972001_6973001		123.563	95.9994	1.08373	5.589	0.0191121	0.83009		0.133333	0.906189		202.029	399.812	637.943	462.718	544.227	913.046
CP027630.1_16779001_16780001		123.544	81.4661	0.799648	3.7732	0.0191232	0.83009		0.133333	0.906189		89.3591	108.36	177.357	114.569	196.752	202.088
CP027619.1_8678001_8679001		123.502	57.837	0.636393	2.57862	0.0191482	0.83009		0.133333	0.906189		47.9172	44.8387	78.7248	71.0507	63.1772	75.4785
CP027633.1_2684001_2685001		123.49	6.45992	0.977721	0.738732	0.0191554	0.83009		0.133333	0.906189		10.3605	9.34139	21.7172	22.2033	15.343	18.2609
CP027632.1_4230001_4231001		123.432	72.1103	2.08044	3.21617	0.0191892	0.83009		0.266667	0.916573		22.016	40.168	236.175	174.074	35.1987	88.8698
CP027620.1_1564001_1565001		123.432	82.0657	0.705501	3.8158	0.0191893	0.83009		0.133333	0.906189		121.736	93.4139	161.974	177.627	217.51	142.435
CP027625.1_8713001_8714001		123.366	22.4822	1.45524	1.32545	0.019228	0.83009		0.133333	0.906189		7.77036	14.9462	45.2442	35.5254	15.343	32.8697
CP027627.1_26109001_26110001		123.359	94.2516	-0.87892	5.1996	0.0192322	0.83009		0.266667	0.916573		426.075	727.694	252.462	263.776	302.348	438.262
CP027622.1_6134001_6135001		123.344	62.2158	-0.765413	2.75971	0.019241	0.83009		0.133333	0.906189		89.3591	110.228	73.2955	40.8542	56.8595	64.5219
CP027619.1_4092001_4093001		123.27	96.4721	0.758639	5.72594	0.0192847	0.83009		0.133333	0.906189		486.942	306.398	646.087	570.182	749.102	717.045
CP027619.1_13123001_13124001		123.264	89.2223	-0.693133	4.46751	0.0192887	0.83009		0.133333	0.906189		348.371	298.924	147.496	234.467	232.853	185.044
CP027630.1_17452001_17453001		123.259	77.0986	0.811417	3.49229	0.0192913	0.83009		0.133333	0.906189		95.8344	66.3239	104.966	128.779	174.189	159.479
CP027629.1_11924001_11925001		123.237	63.3192	-1.52382	2.80904	0.0193047	0.83009		0.266667	0.916573		47.9172	214.852	42.5295	39.0779	31.5886	73.0437
CP027626.1_23802001_23803001		123.236	46.3962	0.95078	2.14697	0.0193052	0.83009		0.133333	0.906189		37.5567	20.5511	47.0539	71.0507	54.1519	48.6958
CP027619.1_25339001_25340001		123.235	93.8249	-0.722955	5.11882	0.0193054	0.83009		0.133333	0.906189		398.878	630.544	253.367	325.057	308.666	361.566
CP027621.1_4301001_4302001		123.234	46.1499	0.854378	2.13726	0.0193064	0.83009		0.133333	0.906189		31.0814	28.9583	47.9588	56.8406	41.5165	71.8263
CP027633.1_15690001_15691001		123.232	41.5261	-0.796873	1.97393	0.0193073	0.83009		0.133333	0.906189		45.3271	69.1263	41.6246	29.3084	29.7836	31.6523
CP027630.1_1869001_1870001		123.206	92.2974	-0.644867	4.86756	0.0193228	0.83009		0.133333	0.906189		340.601	497.896	246.128	297.525	283.395	245.914
CP027619.1_2835001_2836001		123.184	47.5755	-0.877865	2.19007	0.0193357	0.83009		0.133333	0.906189		56.9826	81.2701	46.149	40.8542	39.7114	23.1305
CP027627.1_666001_667001		123.179	43.7093	1.74838	2.05018	0.019339	0.83009		0.266667	0.916573		9.06542	23.3535	90.4883	63.9456	21.6608	49.9132
CP027626.1_23410001_23411001		123.159	80.3055	-0.800708	3.694	0.0193506	0.83009		0.133333	0.906189		134.686	255.954	120.349	124.339	115.524	88.8698
CP027620.1_16391001_16392001		123.117	39.736	-0.707793	1.91083	0.0193757	0.83009		0.133333	0.906189		49.2123	56.9825	31.6709	29.3084	39.7114	29.2175
CP027621.1_4393001_4394001		123.094	76.7316	-1.22527	3.46951	0.0193894	0.83009		0.533333	0.994793		84.1789	300.793	79.6297	63.9456	100.181	87.6524
CP027624.1_4763001_4764001		123.089	21.0865	-0.780005	1.27338	0.0193926	0.83009		0.133333	0.906189		29.7864	38.2997	22.6221	18.6508	19.8557	18.2609
CP027628.1_14983001_14984001		123.041	72.7969	0.741725	3.24938	0.019421	0.83009		0.133333	0.906189		75.1135	66.3239	125.779	83.4846	126.354	137.566
CP027622.1_1888001_1889001		123.038	75.7252	-1.16023	3.40961	0.0194226	0.83009		0.266667	0.916573		102.31	259.691	124.874	60.3931	66.7874	73.0437
CP027632.1_4054001_4055001		123.035	69.7604	-1.03392	3.10595	0.0194245	0.83009		0.133333	0.906189		93.2443	186.828	80.5346	39.0779	81.2279	74.2611
CP027633.1_4625001_4626001		123.001	45.9559	-0.876772	2.13059	0.0194448	0.83009		0.133333	0.906189		42.737	88.7432	36.1953	38.1898	32.4912	37.7392
CP027631.1_17397001_17398001		122.981	22.3703	1.18184	1.32156	0.0194569	0.83009		0.133333	0.906189		7.77036	18.6828	21.7172	33.7491	34.2962	35.3044
CP027621.1_4385001_4386001		122.961	99.4091	-1.51502	7.42981	0.0194687	0.83009		0.266667	0.916573		1463.42	5212.5	1379.95	802.873	1796.04	692.698
CP027630.1_16843001_16844001		122.86	80.5543	-1.35868	3.71042	0.0195291	0.83009		0.133333	0.906189		187.784	290.517	43.4344	111.017	161.553	56.0002
CP027620.1_11131001_11132001		122.856	66.6841	0.916212	2.96292	0.0195319	0.83009		0.133333	0.906189		50.5073	54.1801	85.9639	71.0507	94.7659	146.087
CP027627.1_1735001_1736001		122.81	8.19277	1.04446	0.807023	0.0195593	0.83009		0.133333	0.906189		12.9506	7.47311	25.3367	18.6508	18.9532	19.4783
CP027624.1_5247001_5248001		122.786	82.9552	-0.635276	3.88296	0.0195738	0.83009		0.133333	0.906189		167.063	252.218	140.257	148.318	121.842	130.261
CP027622.1_15798001_15799001		122.771	87.9596	-0.850819	4.3297	0.0195828	0.83009		0.133333	0.906189		234.406	387.668	151.115	199.83	122.744	217.914
CP027628.1_16764001_16765001		122.726	24.6193	2.1362	1.39884	0.0196098	0.83009		0.133333	0.906189		16.8358	0.934139	43.4344	21.3152	33.3937	46.261
CP027631.1_2477001_2478001		122.72	46.7147	-0.987472	2.15866	0.0196133	0.83009		0.133333	0.906189		49.2123	90.6115	25.3367	28.4203	45.1266	43.8262
CP027629.1_1397001_1398001		122.712	41.8097	0.822572	1.9839	0.0196185	0.83009		0.133333	0.906189		23.3111	30.8266	57.0076	45.2948	37.9063	53.5654
CP027633.1_20683001_20684001		122.711	76.6881	-0.568146	3.46734	0.0196193	0.83009		0.133333	0.906189		135.981	169.079	98.6323	96.8066	100.181	116.87
CP027621.1_18442001_18443001		122.708	48.3617	-1.02086	2.21975	0.019621	0.83009		0.266667	0.916573		46.6222	100.887	32.5758	26.644	39.7114	48.6958
CP027630.1_13067001_13068001		122.697	6.27706	2.67855	0.731056	0.0196275	0.83009		0.133333	0.906189		7.77036	0	16.2879	15.9864	15.343	43.8262
CP027632.1_4608001_4609001		122.667	72.9897	-2.51465	3.2596	0.0196454	0.83009		0.133333	0.906189		130.801	328.817	21.7172	51.5118	84.838	0
CP027629.1_15816001_15817001		122.625	11.4893	1.23799	0.930976	0.0196709	0.83009		0.133333	0.906189		10.3605	9.34139	28.9563	31.0847	15.343	17.0435
CP027628.1_17099001_17100001		122.616	59.1855	0.739301	2.63202	0.0196764	0.83009		0.133333	0.906189		36.2617	54.1801	67.8662	86.149	82.1304	68.1741
CP027624.1_10061001_10062001		122.614	42.5486	0.698167	2.00947	0.0196775	0.83009		0.133333	0.906189		28.4913	30.8266	48.8637	41.7423	50.5418	52.348
CP027628.1_11548001_11549001		122.609	5.21844	1.03993	0.685541	0.0196808	0.83009		0.133333	0.906189		6.4753	11.2097	20.8123	18.6508	15.343	20.6957
CP027624.1_17035001_17036001		122.589	50.4516	-0.882273	2.2973	0.0196926	0.83009		0.133333	0.906189		59.5727	89.6773	45.2442	40.8542	26.1734	51.1306
CP027619.1_26362001_26363001		122.584	48.8705	0.887005	2.23797	0.019696	0.83009		0.133333	0.906189		23.3111	39.2338	53.3881	46.183	67.6899	68.1741
CP027622.1_18826001_18827001		122.568	95.9895	5.87002	5.58373	0.0197056	0.83009		0.533333	0.994793		15.5407	11.2097	0.904883	231.803	1492.79	1397.57
CP027619.1_3447001_3448001		122.567	58.5709	1.44689	2.60926	0.0197064	0.83009		0.133333	0.906189		16.8358	42.0363	63.3418	47.0711	88.4481	132.696
CP027628.1_3404001_3405001		122.563	6.43628	1.1255	0.737861	0.0197085	0.83009		0.133333	0.906189		5.18024	12.1438	19.9074	19.5389	17.1481	23.1305
CP027619.1_3855001_3856001		122.559	14.2397	0.888419	1.03147	0.0197114	0.83009		0.133333	0.906189		11.6555	14.0121	28.0514	23.0915	20.7582	24.3479
CP027633.1_19314001_19315001		122.506	86.2853	-0.750293	4.16029	0.0197434	0.83009		0.133333	0.906189		235.701	297.056	131.208	153.647	129.965	220.348
CP027632.1_4255001_4256001		122.493	74.7923	-0.934022	3.35608	0.0197513	0.83009		0.266667	0.916573		113.965	209.247	66.0565	120.786	84.838	66.9567
CP027628.1_13035001_13036001		122.485	88.5431	0.68275	4.39218	0.0197561	0.83009		0.133333	0.906189		191.669	134.516	244.318	227.362	266.247	308.001
CP027622.1_18006001_18007001		122.441	49.0558	-1.37566	2.2467	0.0197826	0.83009		0.133333	0.906189		55.6876	113.965	35.2904	32.861	50.5418	10.9566
CP027632.1_14437001_14438001		122.429	94.8226	-0.654309	5.31111	0.0197902	0.83009		0.133333	0.906189		567.236	580.1	428.915	414.759	296.03	317.74
CP027629.1_16916001_16917001		122.411	30.0642	0.778484	1.58608	0.0198011	0.83009		0.133333	0.906189		23.3111	18.6828	38.0051	37.3016	31.5886	36.5218
CP027632.1_2292001_2293001		122.405	79.7706	0.5891	3.65917	0.0198049	0.83009		0.133333	0.906189		99.7196	104.624	133.923	176.739	145.308	159.479
CP027633.1_18532001_18533001		122.387	37.4981	0.788995	1.83621	0.0198158	0.83009		0.133333	0.906189		24.6061	25.2218	33.4807	43.5186	49.6393	46.261
CP027620.1_5537001_5538001		122.376	59.683	-0.672176	2.65021	0.0198226	0.83009		0.133333	0.906189		71.2283	106.492	50.6735	62.1694	55.0544	56.0002
CP027631.1_4706001_4707001		122.367	90.4675	1.47326	4.61149	0.0198279	0.83009		0.133333	0.906189		120.441	123.306	284.133	184.732	229.243	659.828
CP027633.1_38001_39001		122.347	75.8297	1.1233	3.41656	0.0198404	0.83009		0.133333	0.906189		33.6716	93.4139	184.596	127.891	122.744	126.609
CP027628.1_3259001_3260001		122.343	49.1392	0.733239	2.25008	0.0198428	0.83009		0.133333	0.906189		29.7864	39.2338	62.4369	47.9592	56.8595	64.5219
CP027627.1_15489001_15490001		122.31	31.2335	-0.758554	1.62696	0.0198627	0.83009		0.133333	0.906189		45.3271	42.9704	26.2416	23.9796	21.6608	32.8697
CP027625.1_13414001_13415001		122.29	39.9537	-0.898698	1.91834	0.0198752	0.83009		0.133333	0.906189		53.0974	61.6532	34.3856	41.7423	19.8557	26.7827
CP027621.1_6800001_6801001		122.287	6.91521	-1.07085	0.757176	0.0198769	0.83009		0.133333	0.906189		16.8358	33.629	13.5732	9.76947	15.343	9.73916
CP027627.1_6378001_6379001		122.262	37.7867	-0.675368	1.84511	0.0198921	0.83009		0.133333	0.906189		51.8024	48.5752	31.6709	29.3084	36.1013	28.0001
CP027619.1_10094001_10095001		122.262	54.2631	0.720163	2.44008	0.0198923	0.83009		0.133333	0.906189		34.9666	44.8387	54.293	69.2744	64.9823	76.6959
CP027632.1_18011001_18012001		122.253	17.8161	-0.930445	1.1595	0.0198975	0.83009		0.133333	0.906189		24.6061	41.1021	18.0977	21.3152	16.2456	13.3913
CP027631.1_15421001_15422001		122.242	68.9332	0.621943	3.06473	0.0199042	0.83009		0.133333	0.906189		68.6382	63.5215	104.062	87.9253	118.232	96.1742
CP027619.1_21295001_21296001		122.241	81.0295	-0.704759	3.74337	0.0199052	0.83009		0.133333	0.906189		157.997	232.601	121.254	117.234	147.113	93.7394
CP027628.1_9209001_9210001		122.226	51.5015	1.82474	2.33744	0.0199142	0.83009		0.133333	0.906189		15.5407	23.3535	48.8637	45.2948	39.7114	150.957
CP027629.1_5148001_5149001		122.211	42.5337	0.864044	2.00914	0.0199238	0.83009		0.133333	0.906189		22.016	31.7607	59.7223	52.3999	48.7367	36.5218
CP027624.1_1108001_1109001		122.2	85.0848	5.00504	4.0533	0.0199305	0.83009		0.347558	0.994793		18.1308	0	3.61953	176.739	467.512	416.349
CP027623.1_15716001_15717001		122.194	4.18719	1.08962	0.638341	0.0199338	0.83009		0.133333	0.906189		5.18024	11.2097	16.2879	20.4271	18.0506	18.2609
CP027622.1_19299001_19300001		122.139	82.1553	1.01362	3.82133	0.0199675	0.83009		0.133333	0.906189		125.621	57.9166	180.072	151.871	247.294	155.827
CP027629.1_5190001_5191001		122.128	79.9435	-0.614302	3.67003	0.0199746	0.83009		0.133333	0.906189		196.849	162.54	139.352	114.569	95.6684	119.305
CP027624.1_14654001_14655001		122.09	77.4121	-0.921654	3.51099	0.0199978	0.83009		0.133333	0.906189		143.752	215.786	79.6297	121.674	119.134	58.4349
CP027631.1_3109001_3110001		122.067	48.4612	-1.80059	2.22334	0.0200124	0.83009		0.133333	0.906189		139.866	52.3118	35.2904	39.966	4.51266	29.2175
CP027624.1_4935001_4936001		122.066	35.8275	-0.836071	1.7807	0.0200127	0.83009		0.133333	0.906189		63.4579	39.2338	23.527	33.7491	30.6861	25.5653
CP027633.1_19105001_19106001		122.053	63.4448	-0.915081	2.81449	0.0200206	0.83009		0.266667	0.916573		64.753	153.199	55.1979	65.7219	56.8595	54.7828
CP027622.1_17421001_17422001		122.031	73.6242	-0.580999	3.2947	0.0200341	0.83009		0.133333	0.906189		126.916	144.792	88.6786	80.8202	107.401	86.435
CP027619.1_4703001_4704001		122.028	40.0147	1.48355	1.92081	0.0200365	0.83009		0.133333	0.906189		29.7864	7.47311	39.8149	44.4067	44.2241	73.0437
CP027627.1_6915001_6916001		122.019	49.6592	0.719953	2.26959	0.0200417	0.83009		0.133333	0.906189		32.3765	38.2997	57.0076	61.2812	67.6899	47.4784
CP027628.1_14107001_14108001		122.014	77.2951	0.529926	3.5033	0.0200448	0.83009		0.133333	0.906189		90.6542	98.0846	135.732	135.884	135.38	138.783
CP027633.1_4809001_4810001		121.96	1.84107	0.999934	0.517498	0.0200782	0.83009		0.133333	0.906189		7.77036	8.40725	14.4781	14.2101	19.8557	17.0435
CP027632.1_20503001_20504001		121.918	35.7889	-0.871362	1.77986	0.0201046	0.83009		0.133333	0.906189		64.753	39.2338	32.5758	31.0847	20.7582	28.0001
CP027624.1_737001_738001		121.905	80.2632	0.536222	3.69122	0.0201122	0.83009		0.133333	0.906189		111.375	103.689	160.164	165.193	147.113	150.957
CP027619.1_25386001_25387001		121.9	75.8733	2.75589	3.41833	0.0201156	0.83009		0.133333	0.906189		10.3605	35.4973	398.149	102.135	39.7114	102.261
CP027623.1_16413001_16414001		121.892	43.04	0.750824	2.02551	0.0201206	0.83009		0.133333	0.906189		28.4913	29.8924	48.8637	58.6168	39.7114	49.9132
CP027633.1_18581001_18582001		121.88	6.4736	-0.933239	0.739335	0.0201278	0.83009		0.133333	0.906189		22.016	26.1559	16.2879	11.5457	13.538	8.52176
CP027630.1_2617001_2618001		121.869	31.1527	-0.901082	1.62422	0.0201346	0.83009		0.133333	0.906189		49.2123	43.9045	28.0514	15.0983	30.6861	25.5653
CP027627.1_2082001_2083001		121.865	26.2527	1.23414	1.45538	0.0201372	0.83009		0.133333	0.906189		7.77036	20.5511	44.3393	23.9796	35.1987	35.3044
CP027619.1_141001_142001		121.855	77.8325	-0.576023	3.53478	0.0201438	0.83009		0.133333	0.906189		183.898	138.253	113.11	115.457	100.181	102.261
CP027623.1_15986001_15987001		121.84	68.2166	-0.98717	3.03177	0.0201526	0.83009		0.133333	0.906189		110.08	152.265	36.1953	95.9185	69.495	63.3045
CP027624.1_18928001_18929001		121.838	30.6576	0.806814	1.60693	0.020154	0.83009		0.133333	0.906189		23.3111	18.6828	38.91	30.1966	40.6139	36.5218
CP027622.1_263001_264001		121.833	93.1731	0.7235	5.00443	0.020157	0.83009		0.133333	0.906189		230.521	257.822	533.881	350.813	342.962	385.914
CP027619.1_12360001_12361001		121.831	98.5222	0.710479	6.60935	0.0201585	0.83009		0.133333	0.906189		868.985	634.28	1031.57	1213.19	1349.29	1324.53
CP027619.1_20138001_20139001		121.828	53.1398	-0.854565	2.3989	0.0201601	0.83009		0.133333	0.906189		60.8678	98.0846	47.9588	56.8406	32.4912	38.9566
CP027623.1_580001_581001		121.806	61.1907	0.7643	2.71731	0.0201743	0.83009		0.133333	0.906189		47.9172	47.6411	95.0127	68.3863	97.4735	63.3045
CP027631.1_17568001_17569001		121.791	81.195	-0.521928	3.75423	0.0201835	0.83009		0.133333	0.906189		183.898	183.091	113.11	133.22	134.477	130.261
CP027626.1_23608001_23609001		121.763	47.364	0.77727	2.18165	0.0202009	0.83009		0.133333	0.906189		24.6061	39.2338	60.6272	54.1762	48.7367	58.4349
CP027622.1_14270001_14271001		121.73	53.8302	-0.605514	2.42433	0.0202216	0.83009		0.133333	0.906189		67.3431	80.336	47.9588	52.3999	44.2241	49.9132
CP027632.1_5696001_5697001		121.725	3.30522	0.992785	0.598706	0.0202246	0.83009		0.133333	0.906189		9.06542	8.40725	18.0977	21.3152	15.343	14.6087
CP027628.1_2548001_2549001		121.679	45.2381	0.879578	2.1047	0.0202532	0.83009		0.133333	0.906189		19.4259	37.3656	61.5321	47.9592	52.3469	51.1306
CP027623.1_3802001_3803001		121.672	21.6027	-0.798144	1.29236	0.0202575	0.83009		0.133333	0.906189		32.3765	37.3656	23.527	22.2033	17.1481	17.0435
CP027626.1_24354001_24355001		121.599	12.8017	0.937842	0.980192	0.0203032	0.83009		0.133333	0.906189		14.2457	10.2755	19.9074	23.0915	27.9785	21.9131
CP027633.1_4017001_4018001		121.58	57.3008	1.03977	2.55688	0.0203157	0.83009		0.133333	0.906189		53.0974	21.4852	71.4858	62.1694	80.3253	87.6524
CP027630.1_14289001_14290001		121.571	66.3544	-1.25735	2.94799	0.0203207	0.83009		0.266667	0.916573		82.8838	186.828	42.5295	93.2541	57.762	31.6523
CP027633.1_4900001_4901001		121.563	60.1968	1.15839	2.67275	0.0203261	0.83009		0.133333	0.906189		34.9666	39.2338	107.681	64.8338	46.0291	115.652
CP027625.1_7396001_7397001		121.558	34.4604	-1.05932	1.73298	0.0203289	0.83009		0.133333	0.906189		34.9666	70.0604	34.3856	26.644	16.2456	24.3479
CP027619.1_28698001_28699001		121.552	11.7331	-1.04406	0.940372	0.0203327	0.83009		0.133333	0.906189		34.9666	24.2876	14.4781	8.88134	13.538	20.6957
CP027633.1_21589001_21590001		121.549	2.64467	1.07704	0.562501	0.0203346	0.83009		0.133333	0.906189		6.4753	9.34139	20.8123	15.0983	13.538	19.4783
CP027624.1_1543001_1544001		121.547	83.199	-0.619278	3.90191	0.0203359	0.83009		0.133333	0.906189		211.095	212.05	104.062	139.437	150.723	157.044
CP027624.1_18952001_18953001		121.525	85.0376	1.29535	4.04892	0.0203498	0.83009		0.266667	0.916573		98.4245	84.0725	332.997	192.725	97.4735	272.696
CP027622.1_1058001_1059001		121.525	43.0487	1.38861	2.02578	0.02035	0.83009		0.133333	0.906189		29.7864	12.1438	37.1002	43.5186	47.8342	87.6524
CP027632.1_5119001_5120001		121.496	49.6691	-0.665682	2.27019	0.0203683	0.83009		0.133333	0.906189		72.5233	63.5215	42.5295	50.6236	35.1987	42.6088
CP027621.1_7937001_7938001		121.464	38.6339	-0.664082	1.87279	0.0203883	0.83009		0.133333	0.906189		45.3271	56.0483	32.5758	29.3084	32.4912	34.087
CP027633.1_18092001_18093001		121.447	97.787	-1.07913	6.20502	0.0203991	0.83009		0.266667	0.916573		797.757	1692.66	809.87	516.894	367.331	664.697
CP027633.1_4344001_4345001		121.443	15.2062	-0.963462	1.06615	0.0204014	0.83009		0.133333	0.906189		41.4419	22.4193	18.0977	13.322	18.0506	14.6087
CP027627.1_4371001_4372001		121.433	82.2635	-0.561307	3.83019	0.0204078	0.83009		0.133333	0.906189		194.259	198.972	132.113	158.088	118.232	124.174
CP027626.1_6317001_6318001		121.432	15.8519	1.17301	1.08958	0.0204085	0.83009		0.133333	0.906189		12.9506	10.2755	28.0514	21.3152	37.0038	17.0435
CP027630.1_4745001_4746001		121.414	9.8858	0.891899	0.871872	0.0204199	0.83009		0.133333	0.906189		11.6555	11.2097	24.4318	19.5389	22.5633	18.2609
CP027629.1_16887001_16888001		121.381	31.8866	-0.831324	1.64863	0.0204409	0.83009		0.133333	0.906189		45.3271	46.707	18.0977	26.644	25.2709	34.087
CP027622.1_16671001_16672001		121.374	81.7286	0.776327	3.79178	0.020445	0.83009		0.133333	0.906189		125.621	78.4677	196.36	135.884	199.46	164.348
CP027630.1_1859001_1860001		121.374	5.74464	2.42792	0.708852	0.0204453	0.83009		0.133333	0.906189		7.77036	0.934139	16.2879	12.4339	15.343	45.0436
CP027633.1_21190001_21191001		121.357	62.2556	0.918483	2.76215	0.0204559	0.83009		0.133333	0.906189		56.9826	34.5631	82.3444	61.2812	111.914	87.6524
CP027633.1_19338001_19339001		121.354	89.4201	1.02569	4.4889	0.0204581	0.83009		0.133333	0.906189		148.932	140.121	364.668	221.145	409.75	180.174
CP027625.1_11686001_11687001		121.318	76.851	0.645917	3.47706	0.0204805	0.83009		0.133333	0.906189		102.31	72.8628	128.493	135.884	125.452	157.044
CP027623.1_17513001_17514001		121.306	56.5868	0.965019	2.5295	0.0204885	0.83009		0.133333	0.906189		46.6222	28.9583	78.7248	98.5829	60.4696	53.5654
CP027627.1_25491001_25492001		121.242	34.377	-0.706958	1.73033	0.0205288	0.83009		0.133333	0.906189		46.6222	46.707	29.8611	23.9796	33.3937	26.7827
CP027619.1_20944001_20945001		121.223	54.4969	1.65887	2.44801	0.020541	0.83009		0.133333	0.906189		20.721	26.1559	38.0051	39.0779	91.1557	133.913
CP027629.1_17205001_17206001		121.212	92.9504	-0.871215	4.96526	0.0205479	0.83009		0.133333	0.906189		358.732	618.4	288.658	349.037	187.727	243.479
CP027627.1_26072001_26073001		121.205	79.8303	-0.541358	3.66278	0.0205521	0.83009		0.133333	0.906189		164.473	182.157	104.062	119.01	131.77	121.739
CP027633.1_21055001_21056001		121.192	96.0044	0.890572	5.59078	0.0205605	0.83009		0.133333	0.906189		360.027	312.002	752.863	407.653	537.909	793.741
CP027626.1_2334001_2335001		121.163	66.041	0.832014	2.93257	0.0205791	0.83009		0.133333	0.906189		62.1629	45.7728	73.2955	85.2609	129.062	94.9568
CP027627.1_16758001_16759001		121.16	7.9701	-1.14401	0.798677	0.0205813	0.83009		0.133333	0.906189		22.016	31.7607	13.5732	9.76947	7.22026	19.4783
CP027622.1_2606001_2607001		121.123	49.5223	2.3383	2.26464	0.0206046	0.83009		0.133333	0.906189		20.721	7.47311	56.1028	47.9592	22.5633	153.392
CP027630.1_15511001_15512001		121.077	11.0887	1.07325	0.91668	0.0206337	0.83009		0.133333	0.906189		7.77036	13.0779	17.1928	23.9796	20.7582	29.2175
CP027622.1_6522001_6523001		121.064	68.0064	0.699045	3.02339	0.0206423	0.83009		0.133333	0.906189		50.5073	71.9287	100.442	82.5964	101.986	115.652
CP027622.1_18825001_18826001		121.047	90.3593	5.19082	4.59812	0.020653	0.83009		0.533333	0.994793		14.2457	7.47311	1.80977	124.339	722.026	715.828
CP027622.1_16610001_16611001		121.045	80.1774	0.724109	3.6857	0.0206541	0.83009		0.133333	0.906189		123.031	71.9287	158.355	143.878	166.066	172.87
CP027627.1_19879001_19880001		121.039	5.69488	-0.98059	0.70689	0.0206584	0.83009		0.133333	0.906189		25.9012	22.4193	16.2879	11.5457	12.6354	7.30437
CP027633.1_6426001_6427001		121.034	41.1765	-0.713737	1.96121	0.0206615	0.83009		0.133333	0.906189		50.5073	59.7849	38.0051	27.5321	30.6861	38.9566
CP027621.1_6932001_6933001		121.031	23.3692	-0.758489	1.35545	0.0206635	0.83009		0.133333	0.906189		33.6716	38.2997	20.8123	17.7627	22.5633	24.3479
CP027619.1_24879001_24880001		121.018	60.8636	0.641357	2.7	0.0206715	0.83009		0.133333	0.906189		45.3271	55.1142	68.7711	77.2676	88.4481	80.348
CP027620.1_17307001_17308001		121.008	97.3329	-1.74575	6.02459	0.0206779	0.83009		0.533333	0.994793		523.204	2155.06	534.786	337.491	583.938	140
CP027631.1_7667001_7668001		120.972	69.5091	1.43082	3.09184	0.0207013	0.83009		0.133333	0.906189		60.8678	26.1559	67.8662	75.4914	167.871	152.174
CP027627.1_5404001_5405001		120.97	33.7078	-0.719567	1.70761	0.0207022	0.83009		0.133333	0.906189		41.4419	50.4435	25.3367	29.3084	32.4912	24.3479
CP027632.1_20854001_20855001		120.963	42.6643	1.34942	2.01337	0.020707	0.83009		0.133333	0.906189		27.1963	14.9462	36.1953	31.9728	66.7874	77.9133
CP027621.1_4627001_4628001		120.963	46.4734	0.710493	2.14966	0.0207072	0.83009		0.133333	0.906189		38.8518	27.09	56.1028	54.1762	51.4443	52.348
CP027622.1_19511001_19512001		120.922	49.6256	-0.715036	2.26846	0.0207333	0.83009		0.133333	0.906189		62.1629	75.6653	33.4807	51.5118	45.1266	37.7392
CP027626.1_2110001_2111001		120.917	87.4882	-0.657581	4.27995	0.0207364	0.83009		0.133333	0.906189		239.586	319.476	166.499	164.305	224.73	153.392
CP027629.1_13307001_13308001		120.916	16.9267	-0.98131	1.12813	0.020737	0.83009		0.133333	0.906189		32.3765	33.629	14.4781	11.5457	16.2456	25.5653
[truncated: 3,003 more rows]
