# Supplementary material for: Transcriptomes of Different Tissues of Flax (Linum usitatissimum L.) Cultivars With Diverse Characteristics
Source: Front Genet. 2020 Nov 30;11:565146. doi: 10.3389/fgene.2020.565146 (PMC7755106; doi:10.3389/fgene.2020.565146)
Supplement: Supplementary file 8 [file Data_Sheet_8.xlsx]

## Sheet: seedling shoots
Supplementary Data 8. Differential expression analysis between groups of linseed (#3896 and LM98) and fiber flax (Alizee, Atlant, Diplomat, and Universal) genotypes for seedling shoots.
The NCBI representative L. usitatissimum genome (GenBank assembly: GCA_000224295.2) was divided into 1000-bp intervals, expression level was quantified as CPM for each interval, and differential expression analysis was performed using edgeR. Genomic regions were sorted according to score values calculated as -log(p-value)*abs(logFC). Top 5000 regions are represented.
Genomic region		Score	LogCPM rank (%)	LogFC	LogCPM	p (QLF test)	FDR (QLF test)		p (Mann-Wh.)	FDR (Mann-Wh.)		LM98_seedling_shoots	3896_seedling_shoots	Alizee_seedling_shoots	Atlant_seedling_shoots	Diplomat_seedling_shoots	Universal_seedling_shoots
CP027626.1_3129001_3130001		982.631	83.4095	-3.79184	3.79874	1.49902e-07	0.00814972		0.133333	0.509622		345.214	409.817	28.9495	33.433	21.2376	25.5283
CP027621.1_3179001_3180001		883.542	65.6155	-3.39407	2.78131	3.12172e-07	0.00814972		0.133333	0.509622		167.284	186.895	15.3262	18.0024	14.1584	19.9787
CP027626.1_3130001_3131001		858.913	74.5491	-4.01112	3.22222	3.78819e-07	0.00814972		0.133333	0.509622		249.405	264.204	13.6233	10.2871	15.9282	23.3085
CP027625.1_1441001_1442001		946.402	80.1768	10.5071	3.56471	4.86754e-07	0.00814972		0.10021	0.509622		0	0	192.429	205.742	126.541	206.446
CP027625.1_1442001_1443001		774.74	60.2043	9.47309	2.55642	1.67818e-06	0.0224782		0.10021	0.509622		0	0	69.8194	106.729	107.073	73.2552
CP027619.1_28443001_28444001		628.43	79.1211	3.36293	3.49319	3.05972e-06	0.0341526		0.133333	0.509622		18.2492	14.261	171.143	191.597	129.195	170.929
CP027633.1_2455001_2456001		582.728	60.3805	-3.25784	2.56298	4.99416e-06	0.0431538		0.133333	0.509622		165.763	134.354	11.9204	25.7177	11.5037	14.4291
CP027633.1_10529001_10530001		643.386	39.412	8.70571	1.82348	5.15485e-06	0.0431538		0.10021	0.509622		0	0	63.0078	41.1483	42.4752	62.1559
CP027633.1_1326001_1327001		545.865	38.0487	-2.92402	1.77836	7.5927e-06	0.0519598		0.133333	0.509622		98.8497	66.0511	7.66311	12.8589	11.5037	11.0993
CP027625.1_424001_425001		538.878	92.0982	-2.16462	4.72158	8.24158e-06	0.0519598		0.133333	0.509622		631.117	510.395	111.541	127.303	125.656	144.291
CP027626.1_604001_605001		535.927	75.9452	3.91778	3.30204	8.53428e-06	0.0519598		0.133333	0.509622		13.6869	6.75523	126.016	203.17	139.814	118.762
CP027627.1_19822001_19823001		521.843	47.8215	3.63396	2.10474	1.01029e-05	0.054395		0.133333	0.509622		3.04153	6.00465	55.3447	68.1519	73.4467	51.0566
CP027625.1_425001_426001		510.306	50.1508	-2.36111	2.18632	1.16325e-05	0.054395		0.133333	0.509622		98.8497	99.8273	16.1777	18.0024	24.7772	17.7588
CP027619.1_28442001_28443001		509.102	38.2205	3.35179	1.78441	1.18068e-05	0.054395		0.133333	0.509622		6.08306	3.7529	43.4243	46.2919	53.094	51.0566
CP027624.1_18707001_18708001		504.51	51.6649	3.6503	2.23918	1.24985e-05	0.054395		0.133333	0.509622		3.04153	6.75523	78.334	70.7237	50.4393	74.3651
CP027632.1_22980001_22981001		501.387	82.4509	6.868	3.72483	1.29953e-05	0.054395		0.10021	0.509622		4.56229	0	228.19	129.874	271.664	180.918
CP027625.1_423001_424001		487.104	95.1114	-2.01736	5.29358	1.55697e-05	0.0604021		0.133333	0.509622		866.836	777.602	208.607	194.169	176.095	233.085
CP027625.1_436001_437001		482.142	29.4481	-2.54159	1.50312	1.65952e-05	0.0604021		0.133333	0.509622		66.9137	58.5453	11.0689	14.1447	8.849	8.87942
CP027622.1_10023001_10024001		479.662	59.9818	3.76431	2.54661	1.71361e-05	0.0604021		0.133333	0.509622		7.60382	5.25407	79.1854	124.731	78.7561	59.9361
CP027625.1_1443001_1444001		509.868	7.91525	7.62841	0.828187	2.01591e-05	0.0636645		0.10021	0.509622		0	0	18.732	30.8613	25.6621	24.4184
CP027632.1_19874001_19875001		463.713	84.9698	-2.08923	3.93118	2.11298e-05	0.0636645		0.133333	0.509622		371.067	276.214	58.7505	78.439	77.8712	88.7942
CP027630.1_12860001_12861001		458.794	62.0259	5.12331	2.62965	2.25663e-05	0.0636645		0.10021	0.509622		3.04153	2.25174	112.392	142.733	55.7487	61.046
CP027630.1_4722001_4723001		457.819	90.7155	2.91259	4.53164	2.28638e-05	0.0636645		0.133333	0.509622		48.6645	41.2819	298.861	453.918	364.579	234.195
CP027630.1_6474001_6475001		454.108	95.2906	-2.25168	5.33797	2.40377e-05	0.0636645		0.133333	0.509622		698.031	1083.09	151.559	171.023	198.218	227.535
CP027620.1_2330001_2331001		453.374	55.5113	-3.26997	2.37661	2.42779e-05	0.0636645		0.133333	0.509622		184.013	83.3145	11.9204	15.4306	7.9641	19.9787
CP027625.1_13690001_13691001		452.056	55.9921	-2.23719	2.39389	2.4716e-05	0.0636645		0.133333	0.509622		127.744	98.3261	17.8806	27.0036	22.1225	28.8581
CP027623.1_5859001_5860001		447.037	90.2138	3.75835	4.4694	2.6468e-05	0.0636832		0.133333	0.509622		34.9776	15.7622	251.18	315.042	492.89	268.602
CP027633.1_10528001_10529001		485.246	17.9194	7.98635	1.15329	2.67717e-05	0.0636832		0.10021	0.509622		0	0	39.167	24.4318	23.0074	39.9574
CP027623.1_19024001_19025001		438.707	59.2233	3.46559	2.5175	2.9694e-05	0.0636832		0.133333	0.509622		6.08306	8.25639	126.016	68.1519	69.9071	66.5956
CP027629.1_3530001_3531001		437.787	87.3007	-1.70202	4.1503	3.00765e-05	0.0636832		0.133333	0.509622		349.776	335.51	108.986	96.4414	105.303	109.883
CP027625.1_771001_772001		434.019	82.9974	-1.81441	3.76861	3.17034e-05	0.0636832		0.133333	0.509622		310.236	231.179	75.7796	75.8673	84.0655	71.0353
CP027622.1_20221001_20222001		430.635	78.1222	2.5393	3.43121	3.32493e-05	0.0636832		0.133333	0.509622		24.3322	27.7715	207.755	126.017	144.239	133.191
CP027632.1_22981001_22982001		429.832	24.6312	5.83879	1.35529	3.36286e-05	0.0636832		0.10021	0.509622		1.52076	0	39.167	23.1459	45.1299	37.7375
CP027629.1_3804001_3805001		429.29	54.0166	-2.88215	2.32396	3.38872e-05	0.0636832		0.133333	0.509622		63.8721	170.382	15.3262	14.1447	17.698	16.6489
CP027625.1_8634001_8635001		428.418	50.2762	-2.45568	2.19122	3.43078e-05	0.0636832		0.133333	0.509622		101.891	101.328	17.8806	10.2871	19.4678	25.5283
CP027629.1_1829001_1830001		426.683	26.7052	-2.6802	1.41745	3.51633e-05	0.0636832		0.133333	0.509622		65.3929	55.543	12.7718	11.573	6.1943	6.65956
CP027621.1_2485001_2486001		426.643	2.03219	5.02341	0.581193	3.5183e-05	0.0636832		0.10021	0.509622		0	0.750581	17.0291	23.1459	23.8923	16.6489
CP027625.1_770001_771001		422.571	77.0785	-1.83291	3.36911	3.72879e-05	0.0649333		0.133333	0.509622		208.345	201.156	45.1272	66.8661	59.2883	58.8261
CP027629.1_1099001_1100001		419.246	58.2572	-1.78867	2.47929	3.91123e-05	0.0649333		0.133333	0.509622		104.933	110.335	34.0583	28.2895	32.7413	28.8581
CP027632.1_4119001_4120001		418.146	52.6832	2.2477	2.27681	3.97376e-05	0.0649333		0.133333	0.509622		12.1661	15.0116	60.4534	65.5802	71.6769	66.5956
CP027624.1_3302001_3303001		417.498	69.4619	3.29962	2.95992	4.01112e-05	0.0649333		0.133333	0.509622		13.6869	9.75755	118.352	149.163	64.5977	122.092
CP027619.1_14908001_14909001		450.644	42.676	8.81851	1.9316	4.07215e-05	0.0649333		0.10021	0.509622		0	0	90.2544	55.2931	49.5544	29.968
CP027629.1_3529001_3530001		414.501	94.2618	-1.74822	5.10001	4.18926e-05	0.0652472		0.133333	0.509622		728.446	617.728	221.379	177.452	201.757	199.787
CP027624.1_17294001_17295001		412.256	65.9276	5.29478	2.79559	4.32849e-05	0.065533		0.10021	0.509622		3.04153	2.25174	175.4	117.016	50.4393	74.3651
CP027627.1_24909001_24910001		411.084	58.5334	-1.88089	2.49105	4.40331e-05	0.065533		0.133333	0.509622		129.265	94.5732	27.2466	33.433	29.2017	31.078
CP027619.1_10153001_10154001		407.101	42.6955	3.09322	1.93251	4.66856e-05	0.0673281		0.133333	0.509622		7.60382	5.25407	43.4243	65.5802	64.5977	41.0673
CP027629.1_12479001_12480001		406.239	83.5289	-2.2625	3.80914	4.7283e-05	0.0673281		0.133333	0.509622		231.156	381.295	72.3738	47.5778	82.2957	52.1666
CP027623.1_18933001_18934001		403.514	74.564	2.82652	3.22287	4.92287e-05	0.0673281		0.133333	0.509622		19.7699	18.0139	110.689	165.879	170.786	88.7942
CP027624.1_18706001_18707001		403.471	54.7378	3.37801	2.34872	4.92605e-05	0.0673281		0.133333	0.509622		6.08306	7.50581	44.2757	77.1531	69.0222	104.333
CP027627.1_24908001_24909001		399.784	55.8965	-2.41641	2.39041	5.20415e-05	0.0697065		0.133333	0.509622		126.223	107.333	28.0981	15.4306	14.1584	28.8581
CP027623.1_17024001_17025001		398.24	36.2749	3.66014	1.7196	5.32583e-05	0.0699375		0.10021	0.509622		4.56229	3.00232	29.801	57.8649	40.7054	59.9361
CP027632.1_17555001_17556001		395.299	86.2107	6.03519	4.04328	5.56657e-05	0.0716931		0.133333	0.509622		0	6.00465	464.895	199.312	210.606	138.741
CP027624.1_3301001_3302001		393.674	82.1358	3.08283	3.70299	5.70488e-05	0.0720882		0.133333	0.509622		25.853	19.5151	193.281	271.322	108.843	188.688
CP027630.1_13341001_13342001		391.587	24.0503	4.41149	1.33821	5.88817e-05	0.0730264		0.10021	0.509622		3.04153	0.750581	24.6922	32.1471	36.2809	49.9467
CP027626.1_2065001_2066001		389.034	64.3672	3.13448	2.72722	6.12155e-05	0.0745404		0.133333	0.509622		12.1661	9.75755	68.968	136.304	110.613	66.5956
CP027629.1_3080001_3081001		385.858	41.9101	5.54745	1.90392	6.42655e-05	0.0747579		0.10021	0.509622		3.04153	0	45.9786	64.2943	36.2809	74.3651
CP027630.1_13046001_13047001		384.744	59.3069	3.72412	2.52041	6.53762e-05	0.0747579		0.133333	0.509622		3.04153	8.25639	126.016	70.7237	84.9504	52.1666
CP027633.1_15910001_15911001		384.385	91.7279	-1.80228	4.66347	6.57379e-05	0.0747579		0.133333	0.509622		602.223	406.064	135.382	137.59	134.505	169.819
CP027619.1_14907001_14908001		411.482	0.00597265	6.88209	0.180261	6.76477e-05	0.0747579		0.10021	0.509622		0	0	13.6233	11.573	18.5829	14.4291
CP027629.1_40001_41001		380.446	78.8509	6.70857	3.47603	6.98672e-05	0.0747579		0.10021	0.509622		1.52076	1.50116	280.981	210.885	46.0148	145.4
CP027624.1_7134001_7135001		380.4	51.0796	2.91263	2.21935	6.99165e-05	0.0747579		0.133333	0.509622		9.12459	8.25639	71.5223	91.2979	54.8638	45.507
CP027632.1_19872001_19873001		380.12	82.5494	-1.79192	3.73119	7.02212e-05	0.0747579		0.133333	0.509622		295.028	228.927	74.0767	92.5838	59.2883	76.585
CP027625.1_422001_423001		380.026	40.6991	-2.49068	1.86447	7.03241e-05	0.0747579		0.133333	0.509622		103.412	60.7971	14.4748	10.2871	11.5037	21.0886
CP027629.1_3081001_3082001		376.177	92.9971	3.55456	4.8604	7.46748e-05	0.0775883		0.133333	0.509622		45.6229	29.2727	384.858	406.34	234.499	713.683
CP027629.1_1098001_1099001		374.12	77.2368	-1.70943	3.3795	7.71241e-05	0.0775883		0.133333	0.509622		184.013	214.666	68.1165	69.4378	47.7846	58.8261
CP027630.1_4721001_4722001		373.858	86.6735	2.6094	4.08973	7.74426e-05	0.0775883		0.133333	0.509622		34.9776	44.2843	190.726	352.333	258.391	177.588
CP027624.1_17292001_17293001		373.706	92.9359	4.52536	4.84905	7.76285e-05	0.0775883		0.133333	0.509622		25.853	13.5105	666.69	612.082	199.987	280.812
CP027619.1_24934001_24935001		372.062	63.8043	2.61605	2.70474	7.96661e-05	0.0775883		0.133333	0.509622		10.6454	18.0139	121.758	95.1555	67.2524	83.2445
CP027628.1_13347001_13348001		370.77	84.9758	-1.75946	3.93185	8.1309e-05	0.0775883		0.133333	0.509622		366.504	232.68	94.5116	93.8697	77.8712	86.5743
CP027624.1_19016001_19017001		370.535	71.6568	-2.29515	3.06822	8.16131e-05	0.0775883		0.133333	0.509622		142.952	222.172	54.4932	34.7189	23.8923	35.5177
CP027624.1_17296001_17297001		369.223	72.2212	3.77445	3.09902	8.33278e-05	0.0775883		0.133333	0.509622		13.6869	6.00465	200.092	129.874	75.2165	99.8934
CP027627.1_19821001_19822001		366.373	0.0238906	4.62771	0.245016	8.71973e-05	0.0775883		0.10021	0.509622		0	0.750581	12.7718	15.4306	19.4678	13.3191
CP027626.1_1059001_1060001		366.192	46.3567	2.77614	2.05324	8.74502e-05	0.0775883		0.133333	0.509622		10.6454	6.75523	49.3845	61.7225	76.1014	43.2872
CP027632.1_15659001_15660001		366.093	31.6789	3.15228	1.57277	8.75883e-05	0.0775883		0.10021	0.509622		4.56229	4.50349	34.9097	27.0036	51.3242	51.0566
CP027633.1_17563001_17564001		364.216	79.2466	2.72621	3.50211	9.02607e-05	0.0775883		0.133333	0.509622		21.2907	27.0209	123.461	159.45	246.887	119.872
CP027632.1_22245001_22246001		363.173	53.3372	3.19427	2.29968	9.17854e-05	0.0775883		0.133333	0.509622		12.1661	4.50349	79.1854	57.8649	53.094	89.9041
CP027623.1_4011001_4012001		362.593	22.0958	-2.13168	1.27756	9.26454e-05	0.0775883		0.133333	0.509622		41.0606	54.7924	9.36602	12.8589	8.849	13.3191
CP027619.1_7084001_7085001		361.451	34.9639	4.4488	1.67866	9.43661e-05	0.0775883		0.10021	0.509622		1.52076	2.25174	63.8592	56.579	21.2376	43.2872
CP027633.1_17564001_17565001		359.908	91.3606	2.82678	4.61839	9.67491e-05	0.0775883		0.133333	0.509622		57.7891	43.5337	254.585	432.058	504.393	238.634
CP027627.1_1771001_1772001		359.824	68.1434	4.7995	2.89822	9.68798e-05	0.0775883		0.133333	0.509622		9.12459	0.750581	85.9971	79.7249	165.476	113.213
CP027627.1_7688001_7689001		359.649	45.3413	-1.9651	2.01761	9.71561e-05	0.0775883		0.133333	0.509622		69.9552	90.0697	18.732	27.0036	21.2376	15.539
CP027630.1_13045001_13046001		359.176	56.446	4.26161	2.41106	9.79023e-05	0.0775883		0.10021	0.509622		3.04153	4.50349	129.421	55.2931	85.8353	39.9574
CP027624.1_7133001_7134001		358.538	68.6989	2.27087	2.92528	9.89212e-05	0.0775883		0.133333	0.509622		19.7699	23.268	105.581	141.447	97.339	77.6949
CP027619.1_10152001_10153001		357.428	43.4883	3.46719	1.9577	0.000100722	0.0775883		0.133333	0.509622		9.12459	2.25174	42.5728	52.7213	67.2524	57.7162
CP027619.1_1062001_1063001		356.672	69.2916	2.23792	2.95243	0.00010197	0.0775883		0.133333	0.509622		27.3738	18.7645	80.8883	118.301	130.08	98.7835
CP027624.1_18705001_18706001		356.343	43.9288	3.3955	1.97231	0.000102518	0.0775883		0.133333	0.509622		1.52076	7.50581	45.9786	63.0084	44.245	72.1453
CP027622.1_1659001_1660001		356.249	82.4225	2.45168	3.72268	0.000102675	0.0775883		0.133333	0.509622		38.0191	30.7738	121.758	252.034	207.067	168.709
CP027626.1_20101001_20102001		356.122	78.2297	-1.61912	3.43704	0.000102888	0.0775883		0.133333	0.509622		174.888	229.678	57.0476	77.1531	64.5977	65.4857
CP027627.1_19639001_19640001		355.991	53.2894	2.90836	2.29762	0.000103108	0.0775883		0.133333	0.509622		13.6869	6.00465	55.3447	78.439	87.6051	55.4963
CP027633.1_2638001_2639001		353.522	92.5103	2.58715	4.77515	0.000107358	0.0792911		0.133333	0.509622		60.8306	69.804	524.497	491.208	256.621	305.23
CP027624.1_17293001_17294001		352.726	91.7742	4.27788	4.6714	0.000108771	0.0792911		0.133333	0.509622		25.853	15.0116	634.335	488.637	168.131	256.393
CP027627.1_20668001_20669001		352.346	67.0071	2.29858	2.84444	0.000109452	0.0792911		0.133333	0.509622		15.2076	24.0186	121.758	111.872	74.3316	91.014
CP027630.1_17049001_17050001		351.983	36.4958	2.75223	1.72703	0.000110107	0.0792911		0.133333	0.509622		7.60382	6.00465	45.1272	42.4342	61.0581	32.1879
CP027630.1_1645001_1646001		350.439	0.562922	4.87319	0.451774	0.000112946	0.0793129		0.10021	0.509622		0	0.750581	14.4748	12.8589	25.6621	18.8688
CP027629.1_2736001_2737001		350.248	10.1341	3.19461	0.903921	0.000113302	0.0793129		0.10021	0.509622		4.56229	1.50116	21.2864	27.0036	24.7772	26.6382
CP027628.1_12567001_12568001		350.041	38.6729	-2.51832	1.79826	0.00011369	0.0793129		0.133333	0.509622		94.2874	62.2982	17.0291	15.4306	6.1943	15.539
CP027621.1_15852001_15853001		348.706	68.6093	2.32725	2.92024	0.000116231	0.0794533		0.133333	0.509622		19.7699	21.7668	102.175	150.449	82.2957	87.6842
CP027632.1_4688001_4689001		348.689	84.4338	2.90345	3.88824	0.000116264	0.0794533		0.133333	0.509622		19.7699	36.0279	266.506	119.587	202.642	270.822
CP027632.1_21228001_21229001		347.582	53.1565	2.4198	2.29352	0.000118419	0.0801086		0.133333	0.509622		12.1661	12.7599	95.3631	55.2931	58.4034	59.9361
CP027620.1_15097001_15098001		346.562	70.1487	5.79802	2.99739	0.000120443	0.0801655		0.10021	0.509622		3.04153	1.50116	210.31	138.876	38.0507	96.5636
CP027623.1_5857001_5858001		346.336	89.1029	3.32872	4.33886	0.000120897	0.0801655		0.133333	0.509622		47.1437	15.0116	257.14	433.344	261.931	246.404
CP027632.1_19873001_19874001		345.397	73.8652	-1.84068	3.18762	0.000122805	0.0806323		0.133333	0.509622		217.469	145.613	40.0184	45.006	51.3242	65.4857
CP027627.1_1995001_1996001		343.54	53.9285	-1.66319	2.32053	0.000126679	0.0820517		0.133333	0.509622		82.1213	102.83	33.2068	30.8613	28.3168	24.4184
CP027623.1_5858001_5859001		343.193	97.717	3.47843	6.25076	0.000127417	0.0820517		0.133333	0.509622		161.201	46.536	955.334	1517.35	1067.19	1027.79
CP027626.1_11538001_11539001		342.25	64.0193	-1.71472	2.7129	0.000129449	0.0825665		0.133333	0.509622		120.14	129.1	46.8301	42.4342	29.2017	33.2978
CP027628.1_13346001_13347001		339.96	87.4679	-1.71235	4.16762	0.000134541	0.0838595		0.133333	0.509622		380.191	315.995	103.026	96.4414	84.0655	140.961
CP027622.1_20220001_20221001		339.733	32.3897	3.55743	1.59538	0.000135058	0.0838595		0.10021	0.509622		3.04153	3.7529	65.5621	25.7177	43.3601	33.2978
CP027626.1_22987001_22988001		339.1	65.7066	2.00393	2.78593	0.00013651	0.0838595		0.133333	0.509622		21.2907	24.7692	84.2942	72.0096	109.728	107.663
CP027632.1_22979001_22980001		337.498	85.3297	4.81407	3.9623	0.000140267	0.0838595		0.133333	0.509622		18.2492	1.50116	240.962	153.02	326.528	224.205
CP027627.1_19824001_19825001		337.25	21.0805	2.59806	1.24901	0.000140859	0.0838595		0.133333	0.509622		6.08306	4.50349	34.9097	32.1471	35.396	23.3085
CP027624.1_5506001_5507001		337.119	61.4675	2.62041	2.606	0.000141174	0.0838595		0.133333	0.509622		15.2076	12.7599	63.8592	108.014	111.497	58.8261
CP027623.1_17023001_17024001		337.016	29.0136	3.09996	1.4902	0.00014142	0.0838595		0.133333	0.509622		3.04153	5.25407	24.6922	52.7213	42.4752	36.6276
CP027630.1_2204001_2205001		336.779	78.1282	-1.63968	3.43157	0.000141992	0.0838595		0.133333	0.509622		177.929	227.426	54.4932	73.2955	55.7487	77.6949
CP027621.1_15938001_15939001		335.857	27.9206	2.87609	1.45555	0.000144236	0.0838595		0.133333	0.509622		4.56229	5.25407	34.9097	50.1495	40.7054	24.4184
CP027630.1_2537001_2538001		334.322	50.99	3.52125	2.21683	0.000148065	0.0838595		0.133333	0.509622		7.60382	4.50349	56.1961	72.0096	102.648	35.5177
CP027622.1_16868001_16869001		333.943	49.555	2.24851	2.16463	0.000149028	0.0838595		0.133333	0.509622		13.6869	12.0093	43.4243	75.8673	61.943	63.2658
CP027631.1_1360001_1361001		332.126	54.811	-2.30916	2.3516	0.000153744	0.0838595		0.133333	0.509622		107.974	112.587	12.7718	28.2895	15.9282	33.2978
CP027630.1_16402001_16403001		330.54	6.81777	2.8498	0.790874	0.000157996	0.0838595		0.10021	0.509622		3.04153	3.00232	23.8408	20.5742	28.3168	16.6489
CP027620.1_15099001_15100001		330.263	66.3053	7.42799	2.81368	0.000158752	0.0838595		0.10021	0.509622		0	0.750581	181.36	150.449	30.9715	65.4857
CP027623.1_16612001_16613001		329.813	59.5562	-2.57177	2.52981	0.000159991	0.0838595		0.133333	0.509622		118.62	144.862	13.6233	12.8589	39.8205	21.0886
CP027625.1_1610001_1611001		329.644	92.9553	1.98145	4.85193	0.000160459	0.0838595		0.133333	0.509622		121.661	81.8133	321.85	416.627	491.12	369.606
CP027622.1_19459001_19460001		328.652	58.1497	1.80664	2.47511	0.000163232	0.0838595		0.133333	0.509622		22.8115	19.5151	63.0078	83.5826	75.2165	73.2552
CP027619.1_7358001_7359001		328.615	52.3816	4.13276	2.26524	0.000163338	0.0838595		0.133333	0.509622		9.12459	0.750581	62.1563	83.5826	53.094	82.1346
CP027631.1_16059001_16060001		328.485	72.6528	3.28306	3.12167	0.000163707	0.0838595		0.133333	0.509622		15.2076	11.2587	65.5621	126.017	207.952	107.663
CP027631.1_17992001_17993001		328.465	76.4036	2.99545	3.32974	0.000163762	0.0838595		0.133333	0.509622		28.8945	9.75755	202.647	114.444	125.656	136.521
CP027629.1_9675001_9676001		328.251	50.4106	2.88561	2.19623	0.000164371	0.0838595		0.133333	0.509622		9.12459	8.25639	47.6816	66.8661	98.2239	44.3971
CP027633.1_15909001_15910001		328.074	85.0311	-1.69101	3.93669	0.000164876	0.0838595		0.133333	0.509622		316.319	272.461	87.7	93.8697	65.4826	117.652
CP027626.1_1060001_1061001		327.887	55.9622	2.87562	2.39309	0.000165412	0.0838595		0.133333	0.509622		6.08306	12.7599	55.3447	88.7261	101.764	52.1666
CP027624.1_3304001_3305001		327.81	56.1697	2.79257	2.40117	0.000165633	0.0838595		0.133333	0.509622		7.60382	12.7599	115.798	60.4366	58.4034	62.1559
CP027625.1_7330001_7331001		348.383	32.863	8.4798	1.61081	0.000167282	0.0838595		0.10021	0.509622		0	0	75.7796	50.1495	20.3527	32.1879
CP027629.1_41001_42001		348.048	65.8275	9.71603	2.79179	0.000168142	0.0838595		0.10021	0.509622		0	0	173.697	138.876	30.9715	78.8048
CP027629.1_17212001_17213001		326.863	60.2924	3.12401	2.55979	0.000168378	0.0838595		0.133333	0.509622		13.6869	6.75523	55.3447	117.016	106.188	59.9361
CP027630.1_2203001_2204001		326.543	72.9409	-1.93889	3.13972	0.000169317	0.0838595		0.133333	0.509622		152.076	203.407	46.8301	66.8661	30.9715	42.1772
CP027619.1_5131001_5132001		325.99	12.9293	4.64614	0.995359	0.000170953	0.0838595		0.10021	0.509622		0	1.50116	19.5835	20.5742	44.245	25.5283
CP027619.1_10517001_10518001		325.508	19.7993	2.73845	1.20941	0.000172397	0.0838595		0.10021	0.509622		4.56229	4.50349	28.0981	43.7201	28.3168	24.4184
CP027633.1_8299001_8300001		325.354	73.353	2.97863	3.16035	0.00017286	0.0838595		0.133333	0.509622		22.8115	11.2587	97.066	151.735	184.059	82.1346
CP027630.1_3323001_3324001		324.946	57.3732	6.16366	2.44534	0.000174094	0.0838595		0.10021	0.509622		1.52076	0.750581	127.718	106.729	22.1225	71.0353
CP027627.1_1993001_1994001		324.71	39.3269	-2.03168	1.82005	0.000174812	0.0838595		0.133333	0.509622		57.7891	82.5639	23.8408	18.0024	12.3886	14.4291
CP027623.1_3959001_3960001		324.634	89.8241	1.62075	4.41969	0.000175045	0.0838595		0.133333	0.509622		86.6836	99.0767	293.752	250.748	324.758	276.372
CP027624.1_411001_412001		324.55	68.0777	2.51094	2.89578	0.000175302	0.0838595		0.133333	0.509622		13.6869	21.7668	71.5223	88.7261	150.433	107.663
CP027632.1_11021001_11022001		323.619	51.8829	-2.49723	2.2475	0.00017818	0.0846316		0.133333	0.509622		82.1213	127.599	11.0689	33.433	14.1584	17.7588
CP027632.1_14404001_14405001		322.406	77.734	-1.59417	3.40916	0.000182007	0.0847446		0.133333	0.509622		173.367	220.671	59.6019	84.8685	56.6336	61.046
CP027619.1_16990001_16991001		322.281	54.808	2.64993	2.35146	0.000182408	0.0847446		0.133333	0.509622		9.12459	12.7599	106.432	61.7225	68.1373	47.7269
CP027623.1_14310001_14311001		321.425	7.46431	3.08834	0.812846	0.000185171	0.0847446		0.10021	0.509622		4.56229	1.50116	26.3951	18.0024	24.7772	22.1985
CP027621.1_1566001_1567001		321.142	62.2589	2.51474	2.63881	0.000186096	0.0847446		0.133333	0.509622		18.2492	12.7599	84.2942	74.5814	127.426	59.9361
CP027632.1_22244001_22245001		321.106	61.1674	3.10271	2.59441	0.000186216	0.0847446		0.133333	0.509622		16.7284	5.25407	97.066	66.8661	65.4826	115.432
CP027625.1_8290001_8291001		321.084	16.3815	3.00366	1.10508	0.000186288	0.0847446		0.10021	0.509622		3.04153	3.7529	41.7214	23.1459	22.1225	27.7482
CP027622.1_20219001_20220001		320.642	82.6315	2.57577	3.7388	0.000187745	0.0847446		0.133333	0.509622		30.4153	33.0256	290.347	132.446	207.067	129.861
CP027619.1_25980001_25981001		320.401	28.4791	2.13757	1.47273	0.000188541	0.0847446		0.133333	0.509622		9.12459	7.50581	39.167	34.7189	39.8205	31.078
CP027624.1_2274001_2275001		318.326	9.52786	3.94749	0.884576	0.000195586	0.0854084		0.10021	0.509622		1.52076	1.50116	16.1777	28.2895	38.0507	17.7588
CP027630.1_12243001_12244001		318.285	48.8413	3.40111	2.13922	0.000195727	0.0854084		0.133333	0.509622		9.12459	3.7529	45.9786	59.1507	100.879	44.3971
CP027619.1_24932001_24933001		317.82	51.9277	2.29238	2.2492	0.000197348	0.0854084		0.133333	0.509622		16.7284	10.5081	86.8485	63.0084	53.094	55.4963
CP027626.1_23082001_23083001		317.807	5.69044	2.79946	0.74906	0.000197391	0.0854084		0.10021	0.509622		3.04153	3.00232	17.0291	29.5754	20.3527	21.0886
CP027619.1_25104001_25105001		317.768	62.1797	2.09369	2.63517	0.000197528	0.0854084		0.133333	0.509622		22.8115	17.2634	63.0078	78.439	110.613	85.4644
CP027628.1_13345001_13346001		317.657	96.3642	-1.73256	5.67102	0.000197919	0.0854084		0.133333	0.509622		1148.18	846.655	282.683	326.615	220.34	370.716
CP027623.1_4462001_4463001		316.818	80.2634	2.72486	3.56985	0.00020089	0.0854084		0.133333	0.509622		34.9776	18.0139	127.718	196.741	240.693	115.432
CP027620.1_168001_169001		316.467	55.4411	2.40696	2.37362	0.000202148	0.0854084		0.133333	0.509622		15.2076	12.0093	88.5515	54.0072	90.2598	51.0566
CP027625.1_5554001_5555001		316.32	93.9198	-1.56795	5.03472	0.000202675	0.0854084		0.133333	0.509622		660.012	565.187	206.904	198.026	163.707	257.503
CP027622.1_1065001_1066001		315.853	66.9205	2.06186	2.84025	0.00020437	0.0854084		0.133333	0.509622		28.8945	18.7645	74.0767	95.1555	123.001	97.6736
CP027623.1_18208001_18209001		315.629	67.1564	1.98204	2.85239	0.000205185	0.0854084		0.133333	0.509622		27.3738	22.5174	84.2942	132.446	94.6843	81.0247
CP027627.1_20667001_20668001		315.144	52.9714	2.6671	2.28672	0.000206969	0.0854084		0.133333	0.509622		7.60382	12.7599	82.5913	90.012	42.4752	58.8261
CP027620.1_17595001_17596001		315.138	74.1489	2.07637	3.20268	0.00020699	0.0854084		0.133333	0.509622		24.3322	34.5267	114.095	95.1555	171.671	124.312
CP027632.1_22201001_22202001		314.9	17.5581	-1.75409	1.14095	0.000207872	0.0854084		0.133333	0.509622		34.9776	44.2843	11.9204	11.573	12.3886	11.0993
CP027622.1_18271001_18272001		313.811	64.8077	1.98344	2.74676	0.000211958	0.0854649		0.133333	0.509622		28.8945	18.0139	84.2942	93.8697	109.728	74.3651
CP027626.1_922001_923001		313.5	58.6394	2.62754	2.49597	0.000213143	0.0854649		0.133333	0.509622		19.7699	7.50581	80.8883	60.4366	99.1088	73.2552
CP027623.1_14934001_14935001		313.482	85.3372	-1.49764	3.9629	0.000213212	0.0854649		0.133333	0.509622		295.028	273.211	88.5515	82.2967	123.001	107.663
CP027626.1_22988001_22989001		313.338	0.437496	2.97748	0.429438	0.000213761	0.0854649		0.10021	0.509622		3.04153	1.50116	14.4748	16.7165	15.9282	21.0886
CP027619.1_26362001_26363001		313.174	0.0283701	3.19447	0.25088	0.00021439	0.0854649		0.10021	0.509622		1.52076	1.50116	11.0689	14.1447	18.5829	15.539
CP027622.1_19315001_19316001		312.406	10.0326	2.9809	0.901118	0.000217363	0.0859632		0.10021	0.509622		3.04153	3.00232	17.0291	28.2895	21.2376	33.2978
CP027624.1_17295001_17296001		312.126	87.0573	4.12831	4.12836	0.00021846	0.0859632		0.133333	0.509622		22.8115	9.00697	448.717	317.614	122.116	165.379
CP027619.1_7777001_7778001		311.864	25.6794	2.98348	1.3875	0.00021949	0.0859632		0.133333	0.509622		3.04153	5.25407	24.6922	52.7213	37.1658	29.968
CP027619.1_7089001_7090001		311.25	13.0577	5.45169	0.999067	0.000221929	0.086413		0.10021	0.509622		1.52076	0	37.4641	38.5766	15.0433	21.0886
CP027627.1_8635001_8636001		310.548	85.3148	-1.38368	3.96082	0.000224757	0.0866109		0.133333	0.509622		287.425	261.202	109.838	104.157	88.49	117.652
CP027623.1_18932001_18933001		309.994	63.1562	2.55883	2.67724	0.000227014	0.0866109		0.133333	0.509622		18.2492	12.7599	86.8485	114.444	107.073	49.9467
CP027624.1_6983001_6984001		309.892	96.0357	2.04462	5.55879	0.00022743	0.0866109		0.133333	0.509622		162.722	156.121	770.568	834.54	448.644	578.272
CP027628.1_18589001_18590001		309.849	68.5242	-1.82856	2.91624	0.00022761	0.0866109		0.133333	0.509622		129.265	166.629	34.9097	34.7189	61.943	34.4077
CP027628.1_13344001_13345001		309.5	93.3883	-1.89948	4.93617	0.000229048	0.0866656		0.133333	0.509622		678.261	568.94	160.074	212.171	98.2239	198.677
CP027629.1_12481001_12482001		308.828	40.6244	-2.52614	1.86195	0.000231849	0.0872326		0.133333	0.509622		60.8306	99.0767	11.9204	7.71531	24.7772	9.98934
CP027632.1_355001_356001		307.772	57.7331	3.31595	2.45925	0.000236329	0.0884215		0.133333	0.509622		6.08306	9.00697	63.0078	77.1531	133.62	42.1772
CP027627.1_6636001_6637001		305.782	61.6437	1.88502	2.61277	0.000245045	0.0897451		0.133333	0.509622		24.3322	20.2657	86.8485	101.585	76.9863	62.1559
CP027621.1_15794001_15795001		305.58	83.617	-1.73781	3.81589	0.00024595	0.0897451		0.133333	0.509622		355.859	194.4	94.5116	86.1543	64.5977	83.2445
CP027626.1_24424001_24425001		305.548	73.2859	1.87741	3.1568	0.000246093	0.0897451		0.133333	0.509622		34.9776	30.7738	157.519	113.158	120.346	89.9041
CP027625.1_13691001_13692001		305.298	60.8777	-1.65811	2.58298	0.000247216	0.0897451		0.133333	0.509622		118.62	105.832	33.2068	42.4342	24.7772	42.1772
CP027623.1_9522001_9523001		305.166	26.6574	5.90663	1.41613	0.000247814	0.0897451		0.10021	0.509622		1.52076	0	59.6019	50.1495	25.6621	17.7588
CP027622.1_16867001_16868001		305.145	71.8016	2.22194	3.07658	0.000247907	0.0897451		0.133333	0.509622		33.4568	18.0139	85.9971	153.02	117.692	110.993
CP027619.1_24930001_24931001		304.15	11.024	2.84166	0.933212	0.000252458	0.0899063		0.10021	0.509622		1.52076	4.50349	30.6524	28.2895	23.0074	18.8688
CP027619.1_7707001_7708001		304.103	13.0472	3.34471	0.998809	0.000252679	0.0899063		0.10021	0.509622		3.04153	2.25174	21.2864	16.7165	39.8205	28.8581
CP027623.1_5855001_5856001		304.096	67.2774	3.77705	2.85885	0.000252707	0.0899063		0.133333	0.509622		4.56229	9.75755	170.291	137.59	50.4393	69.9254
CP027632.1_4153001_4154001		303.721	12.8039	2.83181	0.991435	0.000254452	0.0899063		0.10021	0.509622		4.56229	3.00232	22.1379	28.2895	35.396	18.8688
CP027624.1_15625001_15626001		303.589	23.6233	4.01498	1.32445	0.000255065	0.0899063		0.10021	0.509622		3.04153	1.50116	19.5835	42.4342	53.9789	24.4184
CP027633.1_751001_752001		302.845	70.4503	-1.52518	3.01168	0.000258573	0.0899966		0.133333	0.509622		123.182	168.13	51.9388	52.7213	39.8205	58.8261
CP027620.1_18084001_18085001		302.65	65.3602	2.3334	2.77109	0.000259498	0.0899966		0.133333	0.509622		24.3322	14.261	88.5515	84.8685	134.505	68.8155
CP027625.1_308001_309001		302.026	44.2379	-2.44522	1.9811	0.000262495	0.0899966		0.133333	0.509622		60.8306	110.335	13.6233	15.4306	25.6621	7.76949
CP027619.1_28118001_28119001		302.014	45.5384	2.45315	2.02477	0.000262551	0.0899966		0.133333	0.509622		13.6869	7.50581	53.6417	41.1483	76.1014	49.9467
CP027626.1_606001_607001		302.013	96.3895	2.31373	5.68292	0.000262558	0.0899966		0.133333	0.509622		150.556	143.361	696.491	1057	431.831	739.211
CP027625.1_7331001_7332001		301.831	11.3062	4.54237	0.942684	0.000263436	0.0899966		0.10021	0.509622		1.52076	0.750581	44.2757	27.0036	15.0433	18.8688
CP027622.1_10022001_10023001		300.589	64.6867	2.74957	2.74229	0.000269536	0.0899966		0.133333	0.509622		13.6869	14.261	76.6311	163.307	69.0222	73.2552
CP027624.1_17867001_17868001		300.588	67.5909	3.36998	2.87206	0.000269539	0.0899966		0.133333	0.509622		7.60382	12.0093	76.6311	99.0132	191.138	58.8261
CP027620.1_15989001_15990001		300.53	5.53963	2.79244	0.743003	0.000269829	0.0899966		0.10021	0.509622		3.04153	3.00232	23.8408	18.0024	15.9282	28.8581
CP027625.1_13007001_13008001		300.22	56.2578	1.87183	2.40444	0.000271379	0.0899966		0.133333	0.509622		16.7284	21.0163	85.1456	55.2931	76.9863	63.2658
CP027623.1_14662001_14663001		300.149	46.9614	2.25038	2.07409	0.000271735	0.0899966		0.133333	0.509622		10.6454	12.7599	51.9388	43.7201	81.4108	49.9467
CP027622.1_10209001_10210001		299.82	47.5647	2.55267	2.09449	0.000273391	0.0899966		0.133333	0.509622		9.12459	10.5081	53.6417	81.0108	67.2524	34.4077
CP027623.1_16997001_16998001		299.804	34.2292	1.90683	1.65418	0.000273475	0.0899966		0.133333	0.509622		9.12459	12.0093	39.167	43.7201	44.245	36.6276
CP027619.1_8126001_8127001		299.448	44.6993	1.72818	1.9961	0.000275282	0.0899966		0.133333	0.509622		15.2076	15.7622	54.4932	46.2919	55.7487	49.9467
CP027619.1_18920001_18921001		299.345	0.126919	2.90526	0.336874	0.000275805	0.0899966		0.10021	0.509622		1.52076	2.25174	12.7718	14.1447	20.3527	15.539
CP027633.1_749001_750001		299.08	82.5942	-1.56025	3.73562	0.000277164	0.0899966		0.133333	0.509622		185.533	304.736	90.2544	91.2979	69.9071	82.1346
CP027629.1_9922001_9923001		298.682	18.4032	4.26466	1.16721	0.000279214	0.0899966		0.10021	0.509622		1.52076	1.50116	24.6922	14.1447	50.4393	34.4077
CP027632.1_18968001_18969001		298.481	66.1426	1.7629	2.80675	0.000280258	0.0899966		0.133333	0.509622		30.4153	24.7692	118.352	79.7249	83.1806	89.9041
CP027632.1_781001_782001		298.311	86.9184	2.31374	4.11286	0.000281146	0.0899966		0.133333	0.509622		59.3098	39.7808	148.153	259.749	341.572	226.425
CP027619.1_7359001_7360001		297.758	9.15607	4.4189	0.871686	0.000284045	0.0899966		0.10021	0.509622		3.04153	0	19.5835	33.433	21.2376	26.6382
CP027629.1_8225001_8226001		297.651	0.467359	3.02655	0.436429	0.000284613	0.0899966		0.10021	0.509622		1.52076	2.25174	13.6233	24.4318	15.0433	16.6489
CP027632.1_19871001_19872001		297.599	90.2332	-1.62607	4.47135	0.000284884	0.0899966		0.133333	0.509622		436.459	403.813	139.639	149.163	89.3749	166.489
CP027623.1_17655001_17656001		296.94	72.2496	-1.37648	3.10066	0.000288398	0.0906787		0.133333	0.509622		144.473	153.869	52.7903	56.579	69.0222	51.0566
CP027620.1_9629001_9630001		296.419	7.21197	2.64806	0.803711	0.000291213	0.0909303		0.10021	0.509622		3.04153	3.7529	16.1777	27.0036	20.3527	27.7482
CP027628.1_16517001_16518001		296.29	69.5739	2.15851	2.96634	0.000291913	0.0909303		0.133333	0.509622		30.4153	18.7645	91.1058	81.0108	148.663	107.663
CP027627.1_6637001_6638001		295.359	48.9921	1.79219	2.14479	0.000297033	0.0918684		0.133333	0.509622		19.7699	14.261	55.3447	66.8661	57.5185	52.1666
CP027619.1_11166001_11167001		295.245	9.2785	2.73499	0.876057	0.000297668	0.0918684		0.10021	0.509622		3.04153	3.7529	18.732	29.5754	30.0866	17.7588
CP027619.1_16568001_16569001		294.445	23.1365	-1.76899	1.30971	0.000302156	0.0928256		0.133333	0.509622		41.0606	49.5383	11.0689	14.1447	16.8131	11.0993
CP027628.1_19198001_19199001		293.927	13.5221	3.15468	1.0154	0.000305103	0.0931311		0.10021	0.509622		1.52076	3.7529	17.8806	30.8613	38.0507	22.1985
CP027625.1_2177001_2178001		293.782	50.3584	3.27185	2.19474	0.000305931	0.0931311		0.133333	0.509622		3.04153	9.00697	38.3155	61.7225	106.188	55.4963
CP027626.1_603001_604001		293.214	67.7895	3.64037	2.881	0.000309211	0.0937035		0.133333	0.509622		16.7284	3.00232	108.986	153.02	106.188	63.2658
CP027619.1_24933001_24934001		292.677	43.8706	2.2289	1.97021	0.00031235	0.0938738		0.133333	0.509622		15.2076	8.25639	62.1563	57.8649	51.3242	38.8474
CP027632.1_19875001_19876001		292.393	41.2277	-2.1446	1.8815	0.000314025	0.0938738		0.133333	0.509622		80.6005	72.0558	7.66311	20.5742	22.1225	18.8688
CP027632.1_20205001_20206001		292.093	53.5074	4.21284	2.30526	0.000315804	0.0938738		0.133333	0.509622		7.60382	1.50116	126.867	60.4366	38.9356	61.046
CP027632.1_17240001_17241001		291.97	91.4517	-1.42214	4.62894	0.000316535	0.0938738		0.133333	0.509622		510.977	375.29	166.034	147.877	152.203	194.237
CP027621.1_5986001_5987001		291.929	90.5931	6.24834	4.51367	0.000316781	0.0938738		0.10021	0.509622		4.56229	4.50349	544.081	610.796	61.943	198.677
CP027624.1_17985001_17986001		291.53	72.6423	2.64011	3.12143	0.000319171	0.0941528		0.133333	0.509622		15.2076	23.268	85.9971	129.874	196.448	82.1346
CP027623.1_3960001_3961001		291.304	88.9894	1.81638	4.3281	0.000320535	0.0941528		0.133333	0.509622		72.9967	81.8133	247.774	239.175	382.277	224.205
CP027629.1_16161001_16162001		290.674	10.706	3.94685	0.922582	0.000324375	0.094801		0.10021	0.509622		3.04153	0.750581	24.6922	27.0036	37.1658	13.3191
CP027632.1_4687001_4688001		290.479	66.9907	2.85841	2.84362	0.000325572	0.094801		0.133333	0.509622		7.60382	18.7645	154.965	57.8649	98.2239	97.6736
CP027622.1_1658001_1659001		290.244	72.1705	2.4933	3.09652	0.000327018	0.0948099		0.133333	0.509622		19.7699	22.5174	64.7107	142.733	169.901	105.443
CP027621.1_15318001_15319001		289.334	41.8234	6.42772	1.90149	0.000332707	0.0950259		0.10021	0.509622		1.52076	0	78.334	82.2967	44.245	15.539
CP027620.1_15100001_15101001		289.259	82.5868	4.74561	3.7353	0.000333181	0.0950259		0.133333	0.509622		10.6454	5.25407	336.325	279.037	56.6336	136.521
CP027625.1_1344001_1345001		289.223	73.0395	3.90884	3.14453	0.000333409	0.0950259		0.133333	0.509622		9.12459	8.25639	123.461	46.2919	240.693	110.993
CP027626.1_24509001_24510001		289.14	13.3698	-1.76718	1.01018	0.00033393	0.0950259		0.133333	0.509622		34.9776	37.529	8.51456	12.8589	12.3886	8.87942
CP027619.1_7706001_7707001		288.623	36.1061	2.5746	1.71367	0.000337225	0.0950259		0.133333	0.509622		6.08306	8.25639	36.6126	29.5754	46.8997	65.4857
CP027624.1_18506001_18507001		288.597	3.85534	3.31285	0.673213	0.000337392	0.0950259		0.10021	0.509622		1.52076	2.25174	17.8806	15.4306	32.7413	16.6489
CP027632.1_21229001_21230001		288.198	49.8134	2.84808	2.17448	0.000339962	0.0950259		0.133333	0.509622		13.6869	5.25407	85.1456	37.2907	63.7128	64.3758
CP027627.1_6030001_6031001		288.118	3.35812	2.89521	0.649892	0.000340481	0.0950259		0.10021	0.509622		4.56229	1.50116	19.5835	16.7165	18.5829	25.5283
CP027621.1_3837001_3838001		287.967	40.6439	3.05033	1.86272	0.00034146	0.0950259		0.133333	0.509622		6.08306	6.00465	69.8194	69.4378	28.3168	36.6276
CP027630.1_12859001_12860001		287.891	14.8346	5.5162	1.05739	0.000341952	0.0950259		0.10021	0.509622		1.52076	0	40.0184	43.7201	15.9282	17.7588
CP027623.1_16996001_16997001		287.477	22.3034	2.45798	1.284	0.000344661	0.0953278		0.133333	0.509622		3.04153	7.50581	34.9097	39.8625	28.3168	26.6382
CP027619.1_26270001_26271001		287.095	76.8903	2.5976	3.35908	0.000347175	0.0953278		0.133333	0.509622		30.4153	18.7645	117.501	137.59	234.499	92.1239
CP027619.1_201001_202001		286.967	2.81162	3.2549	0.624709	0.000348027	0.0953278		0.10021	0.509622		1.52076	2.25174	27.2466	21.8601	11.5037	19.9787
CP027622.1_19973001_19974001		286.861	75.4659	-1.51214	3.27716	0.000348732	0.0953278		0.133333	0.509622		196.179	156.871	66.4136	75.8673	45.1299	59.9361
CP027621.1_4294001_4295001		286.32	43.0493	4.64846	1.94407	0.000352347	0.0958599		0.10021	0.509622		4.56229	0.750581	76.6311	74.5814	20.3527	53.2765
CP027621.1_13086001_13087001		286.143	16.6592	2.97314	1.11399	0.000353542	0.0958599		0.10021	0.509622		4.56229	3.00232	28.0981	24.4318	43.3601	18.8688
CP027629.1_3803001_3804001		285.617	28.3895	-2.35409	1.46925	0.000357115	0.0964382		0.133333	0.509622		28.8945	84.0651	13.6233	11.573	9.7339	9.98934
CP027626.1_21026001_21027001		284.716	20.2458	2.43403	1.2227	0.000363332	0.0977232		0.133333	0.509622		6.08306	5.25407	26.3951	24.4318	43.3601	27.7482
CP027624.1_2423001_2424001		284.349	39.088	3.2756	1.81244	0.0003659	0.0977713		0.133333	0.509622		4.56229	5.25407	48.533	48.8637	76.9863	22.1985
CP027619.1_11274001_11275001		284.274	55.0245	1.57108	2.359	0.000366431	0.0977713		0.133333	0.509622		22.8115	21.7668	58.7505	63.0084	73.4467	69.9254
CP027623.1_3346001_3347001		283.981	32.7824	2.05983	1.60857	0.000368499	0.0979331		0.133333	0.509622		9.12459	9.75755	28.9495	43.7201	47.7846	39.9574
CP027624.1_10062001_10063001		283.274	39.3553	1.78803	1.82107	0.000373537	0.0988796		0.133333	0.509622		10.6454	15.0116	51.9388	43.7201	45.1299	42.1772
CP027619.1_1403001_1404001		282.913	54.7662	1.7108	2.34978	0.000376144	0.0991777		0.133333	0.509622		21.2907	19.5151	78.334	55.2931	58.4034	74.3651
CP027619.1_7801001_7802001		281.96	13.6445	2.10328	1.02012	0.000383125	0.10026		0.133333	0.509622		4.56229	6.75523	27.2466	21.8601	29.2017	24.4184
CP027627.1_18297001_18298001		281.944	29.3615	1.89906	1.5009	0.000383244	0.10026		0.133333	0.509622		10.6454	9.00697	37.4641	37.2907	40.7054	29.968
CP027623.1_19023001_19024001		281.181	68.5809	3.27966	2.91894	0.000388932	0.101352		0.133333	0.509622		12.1661	10.5081	197.538	104.157	52.2091	84.3544
CP027633.1_4429001_4430001		280.638	58.9396	-1.46041	2.50758	0.000393044	0.102027		0.133333	0.509622		101.891	99.0767	39.167	30.8613	30.0866	45.507
CP027622.1_19318001_19319001		280.383	93.2838	3.28779	4.91761	0.000394989	0.102136		0.133333	0.509622		59.3098	33.7761	722.886	554.217	324.758	190.907
CP027621.1_18098001_18099001		279.704	46.1521	2.79824	2.04631	0.000400231	0.103093		0.133333	0.509622		9.12459	7.50581	51.9388	46.2919	94.6843	35.5177
CP027626.1_923001_924001		278.794	37.0991	2.80742	1.74617	0.000407372	0.104531		0.133333	0.509622		6.08306	6.75523	36.6126	30.8613	76.1014	39.9574
CP027623.1_4461001_4462001		277.909	65.7618	2.63374	2.78917	0.000414458	0.105227		0.133333	0.509622		24.3322	9.00697	76.6311	96.4414	140.699	74.3651
CP027630.1_5346001_5347001		277.863	36.5466	3.40036	1.7283	0.000414829	0.105227		0.133333	0.509622		1.52076	6.00465	34.0583	42.4342	78.7561	31.078
CP027622.1_7024001_7025001		277.749	14.5822	2.85872	1.04989	0.00041575	0.105227		0.133333	0.509622		6.08306	2.25174	25.5437	20.5742	38.0507	24.4184
CP027631.1_4118001_4119001		277.598	16.2008	2.235	1.09855	0.000416975	0.105227		0.133333	0.509622		3.04153	7.50581	29.801	27.0036	28.3168	25.5283
CP027632.1_3520001_3521001		277.381	59.2695	1.5414	2.51901	0.000418748	0.105227		0.133333	0.509622		24.3322	26.2703	84.2942	79.7249	67.2524	65.4857
CP027627.1_26169001_26170001		277.147	54.6766	3.43908	2.34694	0.000420664	0.105227		0.133333	0.509622		7.60382	6.00465	68.968	50.1495	133.62	37.7375
CP027625.1_8291001_8292001		277.096	46.6583	3.15948	2.06394	0.000421083	0.105227		0.133333	0.509622		1.52076	9.75755	90.2544	47.5778	43.3601	55.4963
CP027619.1_16570001_16571001		276.819	61.7139	-1.60228	2.61592	0.000423376	0.105291		0.133333	0.509622		82.1213	141.109	31.5039	41.1483	32.7413	43.2872
CP027626.1_1943001_1944001		276.544	16.6428	4.25453	1.11356	0.00042566	0.105291		0.10021	0.509622		0	2.25174	28.9495	50.1495	15.9282	27.7482
CP027625.1_15581001_15582001		276.164	15.7155	2.66575	1.08374	0.000428836	0.105291		0.133333	0.509622		1.52076	6.00465	23.8408	30.8613	34.5111	23.3085
CP027625.1_7400001_7401001		276.153	13.6475	2.22941	1.02023	0.000428924	0.105291		0.133333	0.509622		4.56229	6.00465	24.6922	30.8613	19.4678	29.968
CP027621.1_18256001_18257001		276.121	85.7194	1.98598	3.9974	0.0004292	0.105291		0.133333	0.509622		57.7891	53.2912	160.925	203.17	331.838	183.138
CP027630.1_1663001_1664001		275.928	55.9607	3.80261	2.39298	0.000430826	0.105304		0.133333	0.509622		9.12459	3.00232	91.1058	37.2907	49.5544	126.532
CP027629.1_1568001_1569001		275.74	81.431	-1.36376	3.6518	0.000432415	0.105308		0.133333	0.509622		202.262	235.682	102.175	81.0108	67.2524	89.9041
CP027621.1_5985001_5986001		275.383	77.3084	8.01406	3.38311	0.000435454	0.105664		0.10021	0.509622		0	0.750581	247.774	277.751	23.8923	94.3438
CP027624.1_13553001_13554001		274.768	38.5265	1.89524	1.79424	0.000440748	0.10632		0.133333	0.509622		12.1661	12.0093	40.0184	42.4342	59.2883	38.8474
CP027619.1_4066001_4067001		274.7	8.25718	2.46368	0.839405	0.000441333	0.10632		0.10021	0.509622		4.56229	3.7529	28.0981	20.5742	26.547	15.539
CP027619.1_17445001_17446001		274.185	97.1869	-1.35049	5.99102	0.000445828	0.106491		0.133333	0.509622		1015.87	1218.19	373.789	484.779	446.875	447.301
CP027633.1_2844001_2845001		274.076	71.9077	-1.68354	3.082	0.000446789	0.106491		0.133333	0.509622		130.786	189.146	66.4136	52.7213	47.7846	32.1879
CP027626.1_4498001_4499001		274.073	80.2291	2.54856	3.56782	0.000446812	0.106491		0.133333	0.509622		33.4568	24.7692	97.9175	195.455	261.046	119.872
CP027619.1_10514001_10515001		273.77	22.8797	2.48004	1.30267	0.000449485	0.106748		0.133333	0.509622		3.04153	7.50581	32.3553	42.4342	33.6262	23.3085
CP027629.1_10928001_10929001		273.431	95.3413	-4.03002	5.34951	0.000452504	0.107085		0.133333	0.509622		147.514	2112.13	62.1563	95.1555	63.7128	56.6063
CP027631.1_571001_572001		273.194	7.64648	3.13617	0.818658	0.000454622	0.107208		0.10021	0.509622		3.04153	2.25174	31.5039	29.5754	18.5829	13.3191
CP027632.1_22084001_22085001		272.659	47.3287	-1.6331	2.08648	0.000459448	0.10728		0.133333	0.509622		82.1213	74.3075	29.801	16.7165	22.1225	31.078
CP027631.1_3125001_3126001		272.369	24.0085	3.08645	1.33689	0.00046209	0.10728		0.10021	0.509622		3.04153	4.50349	18.732	29.5754	53.094	36.6276
CP027629.1_14344001_14345001		272.285	43.0135	3.14747	1.94302	0.000462861	0.10728		0.133333	0.509622		10.6454	3.00232	76.6311	30.8613	48.6695	57.7162
CP027622.1_18265001_18266001		272.075	10.2237	-1.69298	0.907032	0.000464788	0.10728		0.133333	0.509622		31.9361	33.7761	11.0689	12.8589	7.9641	8.87942
CP027633.1_18496001_18497001		272.023	40.1421	2.69212	1.8457	0.000465264	0.10728		0.133333	0.509622		7.60382	7.50581	78.334	50.1495	30.9715	37.7375
CP027623.1_4458001_4459001		271.832	29.2271	3.90425	1.49627	0.000467025	0.10728		0.10021	0.509622		3.04153	2.25174	25.5437	34.7189	74.3316	23.3085
CP027632.1_5831001_5832001		271.446	58.417	1.52867	2.48568	0.000470611	0.10728		0.133333	0.509622		24.3322	25.5197	75.7796	69.4378	61.0581	83.2445
CP027632.1_21231001_21232001		271.354	40.2347	1.84792	1.84863	0.000471471	0.10728		0.133333	0.509622		12.1661	13.5105	60.4534	38.5766	42.4752	45.507
CP027632.1_20212001_20213001		271.333	97.4497	2.9855	6.11792	0.000471672	0.10728		0.133333	0.509622		159.68	99.8273	1513.04	1183.01	400.86	996.714
CP027625.1_8561001_8562001		271.298	52.8818	-2.23835	2.28383	0.000471997	0.10728		0.133333	0.509622		153.597	59.2959	27.2466	19.2883	14.1584	27.7482
CP027630.1_13429001_13430001		271.152	90.9246	-1.47548	4.55963	0.000473366	0.10728		0.133333	0.509622		453.188	403.813	209.458	120.873	138.044	146.51
CP027631.1_6931001_6932001		271.068	14.0253	3.6443	1.03273	0.000474153	0.10728		0.10021	0.509622		4.56229	0.750581	32.3553	39.8625	18.5829	21.0886
CP027628.1_16321001_16322001		270.768	16.3621	2.33081	1.1046	0.000476983	0.107557		0.133333	0.509622		4.56229	6.00465	26.3951	30.8613	35.396	18.8688
CP027631.1_3077001_3078001		270.463	59.3815	2.3599	2.52382	0.000479887	0.107849		0.133333	0.509622		22.8115	9.75755	68.968	78.439	109.728	58.8261
CP027626.1_4497001_4498001		269.731	74.1817	2.52627	3.20416	0.000486921	0.108804		0.133333	0.509622		24.3322	21.0163	94.5116	109.3	225.65	89.9041
CP027620.1_7680001_7681001		269.683	44.6918	-1.77623	1.99582	0.000487386	0.108804		0.133333	0.509622		48.6645	99.8273	21.2864	18.0024	24.7772	23.3085
CP027632.1_375001_376001		269.435	50.7988	-1.54835	2.21012	0.0004898	0.108831		0.133333	0.509622		83.6421	82.5639	22.9893	36.0048	22.1225	33.2978
CP027623.1_17395001_17396001		269.235	29.6766	2.43284	1.50986	0.000491755	0.108831		0.133333	0.509622		10.6454	4.50349	44.2757	42.4342	38.0507	26.6382
CP027621.1_4339001_4340001		269.172	63.6848	1.5482	2.69941	0.00049238	0.108831		0.133333	0.509622		22.8115	33.7761	75.7796	81.0108	93.7994	87.6842
CP027622.1_4181001_4182001		268.882	0.0507675	2.51386	0.275879	0.000495233	0.109074		0.10021	0.509622		1.52076	3.00232	15.3262	11.573	15.0433	16.6489
CP027633.1_2843001_2844001		268.73	63.9476	-1.8934	2.71029	0.00049674	0.109074		0.133333	0.509622		112.537	147.114	57.0476	30.8613	26.547	24.4184
CP027633.1_21647001_21648001		268.397	88.2145	1.29485	4.2436	0.000500052	0.109344		0.133333	0.509622		103.412	96.0744	256.288	234.031	246.002	241.964
CP027623.1_3347001_3348001		268.183	18.8079	2.22409	1.17941	0.000502191	0.109344		0.133333	0.509622		7.60382	5.25407	27.2466	27.0036	38.9356	23.3085
CP027621.1_5969001_5970001		267.737	0.533059	2.68637	0.44457	0.000506695	0.109344		0.10021	0.509622		3.04153	2.25174	19.5835	11.573	21.2376	14.4291
CP027622.1_16866001_16867001		267.1	76.2722	2.09561	3.32247	0.0005132	0.109344		0.133333	0.509622		36.4984	28.5221	121.758	216.029	99.9937	115.432
CP027621.1_19337001_19338001		267.06	61.1136	1.8856	2.59233	0.000513609	0.109344		0.133333	0.509622		27.3738	17.2634	67.265	109.3	77.8712	68.8155
CP027624.1_806001_807001		267.051	14.7763	2.75982	1.05525	0.000513703	0.109344		0.10021	0.509622		3.04153	4.50349	18.732	29.5754	40.7054	21.0886
CP027619.1_19660001_19661001		267	35.3999	2.39606	1.69241	0.000514232	0.109344		0.133333	0.509622		9.12459	7.50581	33.2068	47.5778	62.8279	29.968
CP027632.1_13611001_13612001		266.996	86.8856	-1.57344	4.11025	0.000514266	0.109344		0.133333	0.509622		279.821	361.78	94.5116	133.732	73.4467	130.971
CP027631.1_17993001_17994001		266.756	77.5399	2.72579	3.39742	0.000516756	0.109344		0.133333	0.509622		34.9776	12.7599	222.23	90.012	148.663	138.741
CP027629.1_6636001_6637001		266.675	67.8896	2.66723	2.88662	0.00051759	0.109344		0.133333	0.509622		15.2076	17.2634	63.0078	95.1555	182.289	77.6949
CP027625.1_13006001_13007001		266.638	51.6365	1.90975	2.23796	0.000517973	0.109344		0.133333	0.509622		13.6869	18.7645	66.4136	43.7201	80.5259	58.8261
CP027619.1_8867001_8868001		266.553	68.3211	3.61677	2.9067	0.000518858	0.109344		0.133333	0.509622		15.2076	4.50349	56.1961	104.157	195.563	82.1346
CP027632.1_3127001_3128001		266.514	86.7586	1.84268	4.09875	0.000519269	0.109344		0.133333	0.509622		53.2268	75.8087	286.089	275.18	153.973	219.766
CP027619.1_14909001_14910001		280.066	28.5224	8.33074	1.47447	0.000520826	0.109344		0.10021	0.509622		0	0	79.1854	34.7189	30.9715	14.4291
CP027621.1_3178001_3179001		265.636	74.6357	-1.43864	3.22732	0.000528507	0.11061		0.133333	0.509622		173.367	159.874	56.1961	43.7201	76.9863	67.7055
CP027628.1_17100001_17101001		265.22	61.4406	1.60135	2.60507	0.000532949	0.110906		0.133333	0.509622		30.4153	22.5174	71.5223	92.5838	86.7202	66.5956
CP027621.1_4251001_4252001		265.158	32.857	2.10698	1.61062	0.000533624	0.110906		0.133333	0.509622		10.6454	8.25639	45.9786	47.5778	26.547	41.0673
CP027633.1_21578001_21579001		264.85	42.6029	2.43205	1.92851	0.000536947	0.110906		0.133333	0.509622		9.12459	9.75755	42.5728	50.1495	80.5259	33.2978
CP027621.1_15792001_15793001		264.723	48.5068	-1.64329	2.12871	0.000538321	0.110906		0.133333	0.509622		103.412	60.0465	22.1379	29.5754	22.1225	29.968
CP027621.1_18560001_18561001		264.68	60.6791	2.24881	2.57468	0.000538789	0.110906		0.133333	0.509622		22.8115	12.7599	53.6417	115.73	87.6051	71.0353
CP027626.1_2067001_2068001		264.53	28.9554	3.36034	1.48853	0.000540417	0.110906		0.133333	0.509622		6.08306	2.25174	22.1379	47.5778	58.4034	27.7482
CP027633.1_21054001_21055001		264.408	55.6038	2.38986	2.38037	0.000541749	0.110906		0.133333	0.509622		16.7284	11.2587	66.4136	61.7225	111.497	45.507
CP027619.1_1061001_1062001		264.278	81.3534	1.86759	3.64661	0.00054317	0.110906		0.133333	0.509622		59.3098	35.2773	116.65	168.451	203.527	192.017
CP027621.1_15791001_15792001		263.935	47.4049	-1.96417	2.08907	0.000546954	0.111145		0.133333	0.509622		117.099	56.2936	24.6922	29.5754	16.8131	16.6489
CP027632.1_23615001_23616001		263.736	27.4353	2.76117	1.44022	0.00054916	0.111145		0.133333	0.509622		3.04153	6.75523	29.801	36.0048	56.6336	24.4184
CP027622.1_19357001_19358001		263.721	0.382249	3.40012	0.418151	0.000549317	0.111145		0.10021	0.509622		1.52076	1.50116	11.9204	12.8589	27.4319	15.539
CP027621.1_4806001_4807001		263.251	56.4938	-1.98486	2.41273	0.000554567	0.111869		0.133333	0.509622		68.4344	143.361	18.732	20.5742	30.9715	37.7375
CP027625.1_5553001_5554001		262.88	86.908	-1.51271	4.11202	0.000558752	0.112375		0.133333	0.509622		316.319	316.745	136.233	84.8685	83.1806	138.741
CP027624.1_5491001_5492001		262.009	40.1168	2.01158	1.84517	0.000568709	0.114035		0.133333	0.509622		9.12459	13.5105	41.7214	42.4342	39.8205	66.5956
CP027626.1_22986001_22987001		261.562	54.2421	2.07886	2.33087	0.000573897	0.114418		0.133333	0.509622		15.2076	16.5128	69.8194	43.7201	97.339	58.8261
CP027633.1_50001_51001		261.551	80.6606	2.5102	3.5973	0.000574035	0.114418		0.133333	0.509622		42.5814	19.5151	132.827	194.169	252.197	106.553
CP027630.1_4574001_4575001		261.16	22.6244	2.47023	1.29518	0.000578615	0.114636		0.133333	0.509622		3.04153	7.50581	32.3553	36.0048	40.7054	21.0886
CP027633.1_1667001_1668001		261.088	49.8761	3.53086	2.1768	0.000579461	0.114636		0.133333	0.509622		10.6454	2.25174	42.5728	46.2919	109.728	58.8261
CP027626.1_24508001_24509001		261.02	46.076	-1.69772	2.0429	0.000580268	0.114636		0.133333	0.509622		94.2874	61.5476	22.9893	20.5742	32.7413	17.7588
CP027623.1_17833001_17834001		260.522	23.1485	-2.45254	1.31011	0.000586178	0.11534		0.133333	0.509622		36.4984	66.8017	4.25728	16.7165	11.5037	6.65956
CP027627.1_26170001_26171001		260.292	35.1341	2.59943	1.68423	0.000588943	0.11534		0.133333	0.509622		12.1661	3.7529	42.5728	38.5766	57.5185	34.4077
CP027632.1_16936001_16937001		260.287	19.7948	-1.92299	1.20925	0.000588997	0.11534		0.133333	0.509622		47.1437	41.2819	5.96019	15.4306	13.2735	12.2092
CP027627.1_25805001_25806001		260.043	25.754	2.39965	1.38951	0.00059194	0.115578		0.133333	0.509622		6.08306	6.75523	34.9097	46.2919	20.3527	38.8474
CP027626.1_2556001_2557001		259.726	6.63262	3.09428	0.783056	0.000595779	0.115751		0.10021	0.509622		3.04153	2.25174	13.6233	24.4318	34.5111	17.7588
CP027620.1_13510001_13511001		259.608	87.9382	-1.33123	4.21657	0.000597215	0.115751		0.133333	0.509622		364.984	281.468	128.57	141.447	99.1088	144.291
CP027621.1_1326001_1327001		259.007	14.6957	4.61755	1.05292	0.000604612	0.115751		0.10021	0.509622		3.04153	0	27.2466	15.4306	46.0148	24.4184
CP027630.1_14108001_14109001		258.81	16.3292	2.2178	1.10302	0.000607049	0.115751		0.133333	0.509622		9.12459	3.7529	26.3951	25.7177	30.0866	27.7482
CP027622.1_4304001_4305001		258.786	68.8736	1.48488	2.93261	0.000607352	0.115751		0.133333	0.509622		38.0191	33.0256	103.878	113.158	102.648	76.585
CP027623.1_1211001_1212001		258.591	27.5488	5.04752	1.44333	0.000609776	0.115751		0.10021	0.509622		3.04153	0	24.6922	43.7201	66.3675	19.9787
CP027626.1_5817001_5818001		258.586	40.0302	-1.55608	1.84237	0.000609842	0.115751		0.133333	0.509622		50.1852	75.8087	17.8806	21.8601	26.547	19.9787
CP027628.1_14744001_14745001		258.401	89.2776	1.8384	4.35823	0.000612161	0.115751		0.133333	0.509622		65.3929	90.0697	364.423	236.603	190.254	328.538
CP027623.1_14920001_14921001		258.247	42.3222	3.31927	1.9185	0.000614091	0.115751		0.133333	0.509622		7.60382	3.7529	45.9786	41.1483	95.5692	28.8581
CP027621.1_19335001_19336001		258.239	4.33017	2.32339	0.694446	0.000614191	0.115751		0.10021	0.509622		3.04153	4.50349	19.5835	28.2895	17.698	16.6489
CP027632.1_17241001_17242001		258.212	32.4195	-1.79199	1.59655	0.000614531	0.115751		0.133333	0.509622		51.706	61.5476	22.1379	10.2871	19.4678	12.2092
CP027632.1_4935001_4936001		258.063	49.664	1.93602	2.16864	0.000616422	0.115751		0.133333	0.509622		12.1661	18.0139	61.3049	46.2919	81.4108	48.8368
CP027628.1_18844001_18845001		258.027	82.3926	1.69121	3.72083	0.000616867	0.115751		0.133333	0.509622		66.9137	43.5337	143.045	186.453	226.534	149.84
CP027619.1_21942001_21943001		257.836	58.8619	-1.27403	2.50478	0.00061929	0.115751		0.133333	0.509622		88.2044	100.578	45.1272	39.8625	34.5111	36.6276
CP027628.1_19197001_19198001		257.641	34.8459	2.92138	1.67476	0.000621783	0.115751		0.133333	0.509622		7.60382	4.50349	29.801	59.1507	61.943	25.5283
CP027632.1_4151001_4152001		257.636	16.9295	2.11424	1.12285	0.000621841	0.115751		0.133333	0.509622		4.56229	7.50581	22.9893	32.1471	33.6262	23.3085
CP027630.1_13807001_13808001		257.577	49.6327	1.45595	2.16772	0.000622604	0.115751		0.133333	0.509622		21.2907	20.2657	62.1563	54.0072	58.4034	53.2765
CP027622.1_19319001_19320001		257.339	93.5779	3.60992	4.97072	0.000625656	0.115751		0.133333	0.509622		54.7475	24.0186	887.217	480.921	321.219	187.578
CP027627.1_6414001_6415001		257.251	18.5675	3.08099	1.17228	0.000626787	0.115751		0.10021	0.509622		3.04153	3.7529	22.9893	25.7177	52.2091	19.9787
CP027633.1_17175001_17176001		257.129	23.368	2.67601	1.31632	0.000628356	0.115751		0.133333	0.509622		6.08306	4.50349	30.6524	33.433	49.5544	18.8688
CP027623.1_17658001_17659001		257.07	79.7916	-1.28383	3.53809	0.000629121	0.115751		0.133333	0.509622		194.658	200.405	83.4427	68.1519	100.879	71.0353
CP027632.1_4152001_4153001		256.449	19.3081	2.12943	1.19483	0.000637212	0.116812		0.133333	0.509622		7.60382	6.00465	34.0583	21.8601	36.2809	24.4184
CP027627.1_6350001_6351001		256.361	5.73673	2.18651	0.750713	0.000638373	0.116812		0.10021	0.509622		4.56229	4.50349	17.0291	21.8601	27.4319	17.7588
CP027631.1_5009001_5010001		256.193	21.2074	-1.60498	1.25231	0.000640586	0.116897		0.133333	0.509622		33.4568	48.7878	11.9204	12.8589	13.2735	16.6489
CP027621.1_2656001_2657001		255.745	38.9148	3.61335	1.80638	0.000646533	0.117095		0.10021	0.509622		3.04153	4.50349	66.4136	70.7237	16.8131	46.6169
CP027623.1_4463001_4464001		255.729	63.3175	2.36705	2.6833	0.000646744	0.117095		0.133333	0.509622		25.853	10.5081	71.5223	119.587	102.648	62.1559
CP027622.1_451001_452001		255.619	71.8599	-1.41134	3.08009	0.000648222	0.117095		0.133333	0.509622		156.639	141.109	61.3049	70.7237	39.8205	52.1666
CP027621.1_15939001_15940001		255.478	15.496	2.13721	1.07731	0.000650114	0.117095		0.133333	0.509622		6.08306	6.00465	24.6922	23.1459	37.1658	22.1985
CP027626.1_3004001_3005001		255.312	79.3361	2.88996	3.50735	0.000652342	0.117095		0.133333	0.509622		28.8945	16.5128	181.36	65.5802	253.082	153.17
CP027623.1_7731001_7732001		255.213	60.158	2.18998	2.55463	0.000653681	0.117095		0.133333	0.509622		19.7699	15.7622	46.8301	87.4402	115.922	71.0353
CP027632.1_22695001_22696001		255.129	78.9285	1.86438	3.48101	0.000654819	0.117095		0.133333	0.509622		42.5814	40.5314	120.055	104.157	215.031	165.379
CP027627.1_24892001_24893001		255.067	32.5464	2.40504	1.60085	0.000655659	0.117095		0.133333	0.509622		12.1661	4.50349	28.9495	42.4342	48.6695	42.1772
CP027625.1_1339001_1340001		254.862	49.2534	1.82217	2.15393	0.000658446	0.117258		0.133333	0.509622		21.2907	12.7599	68.968	65.5802	46.8997	52.1666
CP027625.1_1363001_1364001		254.497	2.04862	2.63615	0.582066	0.000663434	0.117258		0.10021	0.509622		1.52076	3.7529	25.5437	20.5742	14.1584	15.539
CP027621.1_1748001_1749001		254.429	38.8117	2.54686	1.8032	0.000664371	0.117258		0.133333	0.509622		12.1661	5.25407	33.2068	56.579	64.5977	35.5177
CP027623.1_5856001_5857001		254.176	67.355	3.59475	2.8622	0.000667865	0.117258		0.133333	0.509622		6.08306	10.5081	157.519	165.879	41.5903	63.2658
CP027624.1_5489001_5490001		253.898	27.4652	2.7269	1.44095	0.000671719	0.117258		0.133333	0.509622		4.56229	6.00465	22.1379	43.7201	54.8638	26.6382
CP027627.1_4485001_4486001		253.867	26.0273	-2.06646	1.39795	0.000672159	0.117258		0.133333	0.509622		39.5399	63.0488	5.96019	14.1447	12.3886	17.7588
CP027633.1_21368001_21369001		253.799	91.489	-1.44315	4.63256	0.000673107	0.117258		0.133333	0.509622		334.568	555.43	150.708	144.019	156.627	204.227
CP027621.1_18104001_18105001		253.601	23.9354	2.84087	1.33461	0.000675882	0.117258		0.133333	0.509622		6.08306	3.7529	35.7612	24.4318	53.094	21.0886
CP027624.1_18918001_18919001		253.393	36.4944	2.81977	1.72703	0.000678811	0.117258		0.133333	0.509622		4.56229	7.50581	49.3845	43.7201	67.2524	21.0886
CP027625.1_1345001_1346001		253.153	50.2479	4.94967	2.19004	0.000682201	0.117258		0.10021	0.509622		3.04153	1.50116	52.7903	19.2883	138.044	55.4963
CP027625.1_8633001_8634001		253.133	73.577	-2.17523	3.17143	0.000682476	0.117258		0.133333	0.509622		182.492	202.657	34.9097	18.0024	41.5903	75.475
CP027624.1_6289001_6290001		252.953	39.3373	3.03434	1.82036	0.000685036	0.117258		0.133333	0.509622		4.56229	6.75523	47.6816	37.2907	84.9504	25.5283
CP027628.1_9354001_9355001		252.907	9.35466	3.03306	0.87887	0.000685699	0.117258		0.10021	0.509622		0	4.50349	25.5437	24.4318	20.3527	27.7482
CP027627.1_2552001_2553001		252.848	81.1578	-1.30668	3.63305	0.000686531	0.117258		0.133333	0.509622		238.76	187.645	80.0369	96.4414	68.1373	99.8934
CP027633.1_6169001_6170001		252.734	25.875	4.04257	1.39287	0.000688166	0.117258		0.10021	0.509622		4.56229	0.750581	28.0981	25.7177	67.2524	24.4184
CP027629.1_2740001_2741001		252.709	95.5489	3.13839	5.41052	0.000688532	0.117258		0.133333	0.509622		85.1628	58.5453	1103.49	726.525	247.772	438.421
CP027622.1_20245001_20246001		252.7	48.9339	1.53771	2.1427	0.000688661	0.117258		0.133333	0.509622		18.2492	20.2657	58.7505	52.7213	66.3675	47.7269
CP027624.1_15624001_15625001		252.639	40.6453	2.97953	1.86279	0.000689523	0.117258		0.133333	0.509622		9.12459	4.50349	31.5039	54.0072	83.1806	33.2978
CP027621.1_416001_417001		252.618	70.9252	1.43661	3.0334	0.000689832	0.117258		0.133333	0.509622		36.4984	41.2819	107.283	129.874	87.6051	99.8934
CP027626.1_24340001_24341001		252.457	61.9766	2.62019	2.62714	0.000692151	0.117354		0.133333	0.509622		13.6869	14.261	50.2359	117.016	127.426	53.2765
CP027628.1_19641001_19642001		252.324	38.2966	-2.09667	1.78652	0.000694068	0.117382		0.133333	0.509622		54.7475	83.3145	9.36602	24.4318	10.6188	22.1985
CP027629.1_2283001_2284001		252.199	94.9203	5.68935	5.24123	0.000695871	0.11739		0.133333	0.509622		6.08306	15.0116	917.87	1090.43	110.613	226.425
CP027626.1_5993001_5994001		251.452	38.6639	2.76528	1.79807	0.0007068	0.118934		0.133333	0.509622		6.08306	7.50581	34.9097	48.8637	79.641	27.7482
CP027627.1_3515001_3516001		251.032	1.24082	2.10549	0.520167	0.000713041	0.119419		0.10021	0.509622		3.04153	4.50349	16.1777	16.7165	21.2376	15.539
CP027622.1_1868001_1869001		251.018	87.8591	2.35008	4.20803	0.000713249	0.119419		0.133333	0.509622		63.8721	39.7808	162.628	236.603	435.371	209.776
CP027622.1_1534001_1535001		250.542	58.2706	1.942	2.47968	0.00072038	0.120094		0.133333	0.509622		25.853	14.261	63.0078	64.2943	103.533	66.5956
CP027623.1_10723001_10724001		250.51	70.195	-1.33169	2.99965	0.000720866	0.120094		0.133333	0.509622		149.035	126.098	63.0078	50.1495	62.8279	41.0673
CP027623.1_7732001_7733001		250.372	56.1235	1.68972	2.39866	0.000722951	0.120143		0.133333	0.509622		19.7699	22.5174	55.3447	65.5802	93.7994	61.046
CP027621.1_7853001_7854001		249.804	43.0344	-1.98168	1.94361	0.000731601	0.120226		0.133333	0.509622		41.0606	108.084	19.5835	24.4318	18.5829	14.4291
CP027627.1_19640001_19641001		249.719	27.4727	2.35519	1.44127	0.000732914	0.120226		0.133333	0.509622		6.08306	7.50581	23.8408	42.4342	50.4393	27.7482
CP027626.1_22352001_22353001		249.697	24.9313	-1.60634	1.36378	0.000733252	0.120226		0.133333	0.509622		38.0191	51.7901	17.0291	18.0024	13.2735	11.0993
CP027621.1_18979001_18980001		249.693	53.1491	-1.37104	2.29337	0.000733303	0.120226		0.133333	0.509622		77.559	89.3191	26.3951	41.1483	29.2017	33.2978
CP027629.1_2282001_2283001		249.512	96.4478	5.34893	5.70199	0.000736102	0.120226		0.133333	0.509622		19.7699	19.5151	1403.2	1356.61	146.893	314.109
CP027624.1_4959001_4960001		249.456	12.9935	4.07457	0.996971	0.000736965	0.120226		0.10021	0.509622		1.52076	1.50116	16.1777	25.7177	51.3242	15.539
CP027623.1_3485001_3486001		249.354	12.5933	2.24668	0.984037	0.000738548	0.120226		0.133333	0.509622		7.60382	3.7529	18.732	24.4318	30.0866	27.7482
CP027632.1_23617001_23618001		249.114	49.8462	2.42661	2.17575	0.000742282	0.120226		0.133333	0.509622		10.6454	12.0093	43.4243	81.0108	87.6051	36.6276
CP027624.1_5164001_5165001		249.035	8.47369	2.66071	0.846593	0.000743515	0.120226		0.10021	0.509622		4.56229	3.00232	16.1777	24.4318	34.5111	17.7588
CP027633.1_673001_674001		248.949	39.4463	-1.38594	1.82468	0.000744862	0.120226		0.133333	0.509622		60.8306	59.2959	26.3951	23.1459	23.8923	17.7588
CP027632.1_14142001_14143001		248.941	59.6443	3.61002	2.53324	0.000744977	0.120226		0.133333	0.509622		9.12459	5.25407	49.3845	101.585	149.548	35.5177
CP027628.1_1239001_1240001		248.728	17.5193	-1.66117	1.13997	0.000748319	0.120226		0.133333	0.509622		38.0191	39.7808	10.2175	18.0024	11.5037	9.98934
CP027626.1_3005001_3006001		248.575	81.2892	2.9779	3.64207	0.00075073	0.120226		0.133333	0.509622		28.8945	18.0139	200.092	68.1519	296.442	156.5
CP027631.1_2104001_2105001		248.48	18.3689	2.64821	1.1664	0.000752246	0.120226		0.133333	0.509622		6.08306	3.7529	17.8806	32.1471	43.3601	25.5283
CP027628.1_18080001_18081001		248.391	9.61596	3.90719	0.887861	0.000753654	0.120226		0.10021	0.509622		3.04153	0.750581	19.5835	20.5742	44.245	14.4291
CP027631.1_14396001_14397001		248.221	7.8167	2.40746	0.824563	0.00075635	0.120226		0.133333	0.509622		6.08306	3.00232	21.2864	19.2883	30.9715	17.7588
CP027619.1_11165001_11166001		248.112	0.207549	3.83818	0.371971	0.000758095	0.120226		0.10021	0.509622		3.04153	0	19.5835	12.8589	18.5829	14.4291
CP027620.1_2263001_2264001		248.026	16.2247	2.95686	1.0992	0.000759463	0.120226		0.10021	0.509622		4.56229	3.00232	17.0291	25.7177	46.8997	24.4184
CP027622.1_10211001_10212001		248.015	8.26614	2.61297	0.839578	0.000759638	0.120226		0.133333	0.509622		6.08306	2.25174	23.8408	21.8601	30.0866	15.539
CP027632.1_5693001_5694001		247.924	77.1516	2.3379	3.37399	0.000761098	0.120226		0.133333	0.509622		39.5399	19.5151	151.559	147.877	201.757	77.6949
CP027619.1_13675001_13676001		247.921	2.96094	2.40023	0.632192	0.000761153	0.120226		0.10021	0.509622		4.56229	3.00232	17.0291	24.4318	23.0074	13.3191
CP027624.1_18829001_18830001		247.77	81.6714	-1.22253	3.66927	0.00076357	0.120275		0.133333	0.509622		199.22	225.174	88.5515	72.0096	101.764	101.003
CP027621.1_2981001_2982001		247.678	47.1884	2.50716	2.08064	0.000765054	0.120275		0.133333	0.509622		10.6454	9.75755	39.167	60.4366	94.6843	37.7375
CP027621.1_1325001_1326001		247.558	39.2776	3.27486	1.81871	0.000767004	0.120299		0.133333	0.509622		10.6454	1.50116	34.0583	50.1495	70.792	42.1772
CP027629.1_1830001_1831001		246.956	78.4611	-1.49395	3.45134	0.00077681	0.121553		0.133333	0.509622		200.741	195.151	43.4243	91.2979	76.1014	71.0353
CP027626.1_3399001_3400001		246.701	80.5053	3.18447	3.58538	0.000781003	0.12188		0.133333	0.509622		27.3738	12.7599	98.7689	154.306	338.032	108.773
CP027630.1_12514001_12515001		246.608	31.7834	-1.8078	1.57631	0.000782541	0.12188		0.133333	0.509622		47.1437	63.7994	9.36602	16.7165	15.0433	23.3085
CP027623.1_13745001_13746001		246.417	68.2688	-1.28324	2.90458	0.000785721	0.122091		0.133333	0.509622		97.3289	153.118	52.7903	51.4354	50.4393	52.1666
CP027623.1_4010001_4011001		246.223	36.0927	-2.20838	1.71318	0.000788948	0.122309		0.133333	0.509622		41.0606	91.5709	15.3262	14.1447	7.0792	22.1985
CP027623.1_17610001_17611001		245.545	33.5737	2.35791	1.6327	0.000800365	0.123094		0.133333	0.509622		7.60382	8.25639	40.8699	39.8625	61.0581	23.3085
CP027628.1_16745001_16746001		245.49	46.6852	3.5462	2.06485	0.000801305	0.123094		0.133333	0.509622		10.6454	1.50116	69.8194	34.7189	43.3601	89.9041
CP027626.1_3392001_3393001		245.417	68.3719	2.12478	2.90893	0.00080255	0.123094		0.133333	0.509622		34.9776	14.261	73.2252	109.3	131.85	96.5636
CP027624.1_17812001_17813001		245.401	86.578	1.20081	4.08018	0.000802812	0.123094		0.133333	0.509622		89.7251	97.5755	220.527	225.03	208.836	208.666
CP027621.1_288001_289001		245.225	70.9909	2.3498	3.03667	0.000805823	0.123094		0.133333	0.509622		25.853	19.5151	106.432	78.439	193.793	76.585
CP027633.1_750001_751001		245.184	79.6557	-1.21885	3.52937	0.000806525	0.123094		0.133333	0.509622		170.326	213.165	70.6709	92.5838	75.2165	92.1239
CP027626.1_605001_606001		245.073	52.3129	2.41734	2.26321	0.000808424	0.123094		0.133333	0.509622		13.6869	11.2587	61.3049	108.014	37.1658	59.9361
CP027628.1_6708001_6709001		245.056	7.86299	1.91687	0.825975	0.000808715	0.123094		0.133333	0.509622		7.60382	4.50349	23.8408	21.8601	20.3527	21.0886
CP027632.1_16039001_16040001		244.622	10.4939	2.55571	0.915984	0.000816214	0.123717		0.10021	0.509622		4.56229	3.7529	33.2068	29.5754	20.3527	14.4291
CP027621.1_9773001_9774001		244.377	51.6186	2.38779	2.23737	0.000820477	0.123717		0.133333	0.509622		16.7284	9.00697	56.1961	51.4354	103.533	45.507
CP027624.1_4955001_4956001		244.119	12.4395	2.17904	0.979522	0.000825003	0.123717		0.133333	0.509622		4.56229	6.00465	27.2466	28.2895	29.2017	15.539
CP027622.1_3194001_3195001		244.009	4.86472	2.34895	0.715237	0.000826936	0.123717		0.10021	0.509622		3.04153	4.50349	17.8806	30.8613	18.5829	16.6489
CP027628.1_8651001_8652001		243.99	26.3289	2.12479	1.40664	0.000827262	0.123717		0.133333	0.509622		6.08306	9.00697	36.6126	39.8625	40.7054	21.0886
CP027623.1_4459001_4460001		243.85	26.9098	3.53476	1.42453	0.000829735	0.123717		0.10021	0.509622		4.56229	2.25174	30.6524	24.4318	69.9071	22.1985
CP027621.1_17360001_17361001		243.776	26.3334	3.16608	1.40673	0.00083105	0.123717		0.10021	0.509622		3.04153	4.50349	32.3553	48.8637	50.4393	14.4291
CP027620.1_18150001_18151001		243.759	88.867	1.40686	4.31468	0.000831339	0.123717		0.133333	0.509622		85.1628	110.335	234.15	219.886	317.679	269.712
CP027619.1_17446001_17447001		243.603	61.4735	-1.28921	2.60619	0.000834116	0.123717		0.133333	0.509622		85.1628	117.841	37.4641	50.1495	39.8205	39.9574
CP027624.1_5028001_5029001		243.574	18.3524	2.8874	1.16585	0.000834639	0.123717		0.10021	0.509622		3.04153	4.50349	29.801	20.5742	49.5544	18.8688
CP027631.1_18132001_18133001		243.573	13.9372	2.83497	1.02955	0.000834654	0.123717		0.133333	0.509622		6.08306	2.25174	31.5039	23.1459	36.2809	15.539
CP027629.1_16900001_16901001		243.451	66.047	1.37118	2.80177	0.000836828	0.123717		0.133333	0.509622		39.5399	30.0232	77.4825	90.012	99.1088	89.9041
CP027621.1_17222001_17223001		243.325	74.0668	2.71148	3.19892	0.000839072	0.123717		0.133333	0.509622		21.2907	18.7645	95.3631	82.2967	249.542	94.3438
CP027627.1_25307001_25308001		243.142	12.5306	2.67331	0.982083	0.000842356	0.123717		0.10021	0.509622		3.04153	4.50349	24.6922	36.0048	30.0866	13.3191
CP027631.1_568001_569001		243.04	69.65	3.49557	2.9702	0.000844202	0.123717		0.133333	0.509622		13.6869	7.50581	74.9282	104.157	227.419	49.9467
CP027632.1_21555001_21556001		243.023	60.7269	1.95853	2.57677	0.000844513	0.123717		0.133333	0.509622		15.2076	24.7692	74.0767	86.1543	109.728	51.0566
CP027633.1_1384001_1385001		242.965	42.9463	3.21755	1.94085	0.000845546	0.123717		0.133333	0.509622		7.60382	4.50349	96.2146	48.8637	24.7772	45.507
CP027627.1_26512001_26513001		242.937	99.5222	-2.1011	8.52339	0.000846062	0.123717		0.133333	0.509622		8604.49	7166.55	1925.14	2049.7	812.339	2565.04
CP027629.1_14020001_14021001		242.697	71.3298	1.41658	3.05337	0.000850414	0.123915		0.133333	0.509622		39.5399	40.5314	105.581	95.1555	136.275	91.014
CP027623.1_1848001_1849001		242.658	92.9448	2.39214	4.85002	0.000851119	0.123915		0.133333	0.509622		92.7667	64.55	214.567	465.491	653.056	309.67
CP027629.1_14343001_14344001		242.351	79.578	3.11983	3.52424	0.000856731	0.124153		0.133333	0.509622		34.9776	6.75523	232.448	104.157	135.39	195.347
CP027623.1_17745001_17746001		242.235	72.6632	-2.31696	3.12213	0.000858848	0.124153		0.133333	0.509622		117.099	261.953	22.9893	19.2883	51.3242	58.8261
CP027621.1_5164001_5165001		242.071	46.0043	-2.87624	2.04131	0.000861879	0.124153		0.133333	0.509622		147.514	54.7924	22.1379	7.71531	18.5829	3.32978
CP027632.1_14444001_14445001		242.067	20.0233	-1.63522	1.21653	0.000861958	0.124153		0.133333	0.509622		31.9361	48.7878	15.3262	9.0012	14.1584	13.3191
CP027621.1_18790001_18791001		241.936	93.6571	2.26926	4.98773	0.000864371	0.124153		0.133333	0.509622		123.182	64.55	263.951	452.632	686.683	390.694
CP027621.1_18103001_18104001		241.894	26.196	2.27327	1.40291	0.000865144	0.124153		0.133333	0.509622		7.60382	6.75523	40.0184	24.4318	48.6695	24.4184
CP027622.1_10210001_10211001		241.863	30.1693	2.78744	1.52591	0.000865726	0.124153		0.133333	0.509622		6.08306	5.25407	31.5039	48.8637	57.5185	18.8688
CP027622.1_8861001_8862001		241.668	25.2195	4.11176	1.37246	0.000869359	0.124408		0.10021	0.509622		1.52076	2.25174	63.8592	46.2919	17.698	17.7588
CP027631.1_2106001_2107001		241.451	11.2032	2.98448	0.939317	0.000873415	0.124541		0.10021	0.509622		4.56229	2.25174	16.1777	21.8601	41.5903	21.0886
CP027621.1_15937001_15938001		241.348	51.1497	2.08531	2.22161	0.000875332	0.124541		0.133333	0.509622		18.2492	12.0093	47.6816	66.8661	91.1447	44.3971
CP027630.1_12233001_12234001		241.32	32.6405	2.61188	1.60413	0.00087587	0.124541		0.133333	0.509622		3.04153	9.00697	46.8301	33.433	25.6621	59.9361
CP027619.1_17509001_17510001		241.075	72.4795	1.61578	3.11291	0.00088048	0.124931		0.133333	0.509622		28.8945	44.2843	81.7398	114.444	138.044	123.202
CP027628.1_15868001_15869001		240.579	9.13964	2.50161	0.87097	0.000889917	0.125619		0.10021	0.509622		4.56229	3.7529	28.0981	20.5742	30.9715	13.3191
CP027632.1_4120001_4121001		240.361	55.25	1.39217	2.36717	0.000894105	0.125619		0.133333	0.509622		21.2907	27.7715	64.7107	70.7237	69.0222	57.7162
CP027628.1_2392001_2393001		240.246	85.2296	2.04284	3.9543	0.000896315	0.125619		0.133333	0.509622		48.6645	54.7924	177.954	146.591	355.73	175.368
CP027631.1_15657001_15658001		240.073	6.06821	2.23833	0.762862	0.000899664	0.125619		0.133333	0.509622		3.04153	5.25407	17.8806	25.7177	26.547	15.539
CP027629.1_16579001_16580001		240.06	61.7228	1.35972	2.61654	0.000899915	0.125619		0.133333	0.509622		28.8945	31.5244	83.4427	74.5814	65.4826	88.7942
CP027632.1_14143001_14144001		240.043	78.5298	2.95942	3.45584	0.000900236	0.125619		0.133333	0.509622		28.8945	13.5105	103.878	189.025	264.585	76.585
CP027621.1_2278001_2279001		239.971	27.4368	2.1547	1.44028	0.000901639	0.125619		0.133333	0.509622		10.6454	6.00465	34.0583	34.7189	47.7846	24.4184
CP027623.1_14921001_14922001		239.886	19.5977	3.87985	1.20357	0.000903283	0.125619		0.10021	0.509622		3.04153	1.50116	17.8806	41.1483	53.094	15.539
CP027627.1_5836001_5837001		239.84	72.2317	2.41377	3.09944	0.000904177	0.125619		0.133333	0.509622		16.7284	27.0209	93.6602	97.7273	210.606	77.6949
CP027633.1_401001_402001		239.719	73.5651	-1.28846	3.17069	0.000906552	0.125619		0.133333	0.509622		118.62	184.643	58.7505	63.0084	55.7487	72.1453
CP027629.1_9676001_9677001		239.642	10.27	3.02897	0.908514	0.000908047	0.125619		0.10021	0.509622		1.52076	3.7529	15.3262	30.8613	37.1658	16.6489
CP027629.1_8299001_8300001		239.601	28.0879	2.17817	1.46056	0.000908857	0.125619		0.133333	0.509622		10.6454	6.00465	39.167	28.2895	48.6695	26.6382
CP027620.1_9880001_9881001		239.452	62.5545	2.55086	2.65193	0.000911783	0.125619		0.133333	0.509622		19.7699	11.2587	71.5223	69.4378	153.088	55.4963
CP027620.1_3641001_3642001		239.398	61.9065	1.61386	2.62357	0.000912845	0.125619		0.133333	0.509622		28.8945	24.0186	69.8194	60.4366	105.303	85.4644
CP027632.1_14326001_14327001		239.211	12.2156	1.97351	0.972448	0.000916524	0.125619		0.133333	0.509622		7.60382	5.25407	21.2864	30.8613	26.547	19.9787
CP027628.1_7416001_7417001		239.099	95.3219	-1.33509	5.34583	0.000918757	0.125619		0.133333	0.509622		684.344	735.569	365.275	297.04	239.808	223.095
CP027630.1_2562001_2563001		238.971	6.56095	2.79762	0.780305	0.000921292	0.125619		0.10021	0.509622		4.56229	2.25174	17.8806	18.0024	35.396	16.6489
CP027622.1_450001_451001		238.864	91.0186	-1.09358	4.57145	0.000923428	0.125619		0.133333	0.509622		384.753	381.295	187.32	171.023	167.246	192.017
CP027628.1_15057001_15058001		238.55	91.8712	-1.89223	4.68731	0.000929715	0.125619		0.133333	0.509622		526.185	520.153	80.8883	92.5838	219.455	169.819
CP027632.1_21230001_21231001		238.505	38.1309	3.4937	1.78093	0.00093062	0.125619		0.133333	0.509622		0	6.75523	76.6311	28.2895	44.245	44.3971
CP027632.1_3908001_3909001		238.436	17.9493	3.82293	1.15417	0.000932008	0.125619		0.10021	0.509622		3.04153	1.50116	15.3262	18.0024	53.9789	34.4077
CP027630.1_13428001_13429001		238.423	96.6314	-1.35313	5.77431	0.000932262	0.125619		0.133333	0.509622		938.312	985.513	484.479	282.895	341.572	396.244
CP027619.1_4212001_4213001		238.403	90.6319	1.31108	4.51865	0.000932674	0.125619		0.133333	0.509622		123.182	116.34	352.503	279.037	246.002	310.78
CP027627.1_3769001_3770001		238.312	82.9869	1.94129	3.76685	0.000934512	0.125619		0.133333	0.509622		62.3514	36.0279	151.559	147.877	283.168	160.939
CP027621.1_7852001_7853001		238.254	58.5931	-1.91156	2.49403	0.000935696	0.125619		0.133333	0.509622		53.2268	165.878	27.2466	32.1471	30.0866	28.8581
CP027619.1_1251001_1252001		238.244	35.1027	2.04581	1.68308	0.000935886	0.125619		0.133333	0.509622		10.6454	9.75755	34.0583	46.2919	59.2883	28.8581
CP027623.1_14495001_14496001		238.193	81.2086	2.03371	3.63611	0.000936913	0.125619		0.133333	0.509622		45.6229	38.2796	142.193	163.307	272.549	105.443
CP027625.1_3648001_3649001		238.148	91.9444	4.06438	4.69627	0.000937845	0.125619		0.133333	0.509622		42.5814	7.50581	521.943	173.595	224.765	644.868
CP027621.1_3845001_3846001		237.824	63.752	2.24265	2.70242	0.00094444	0.125952		0.133333	0.509622		12.1661	24.0186	79.1854	83.5826	139.814	55.4963
CP027632.1_23005001_23006001		237.491	39.8973	2.53105	1.83835	0.000951282	0.125952		0.133333	0.509622		10.6454	6.75523	39.167	38.5766	82.2957	33.2978
CP027626.1_2066001_2067001		237.435	58.8664	2.53181	2.50488	0.00095243	0.125952		0.133333	0.509622		16.7284	11.2587	72.3738	106.729	102.648	34.4077
CP027632.1_19640001_19641001		237.325	99.1817	4.50129	7.71561	0.000954715	0.125952		0.133333	0.509622		139.91	144.862	7343.81	3380.59	935.34	1253.11
CP027622.1_19316001_19317001		237.227	84.9713	2.96904	3.9314	0.000956747	0.125952		0.133333	0.509622		44.1022	15.0116	367.829	240.461	165.476	112.103
CP027625.1_1340001_1341001		237.197	36.5048	1.64809	1.72723	0.000957373	0.125952		0.133333	0.509622		9.12459	16.5128	39.167	43.7201	44.245	42.1772
CP027626.1_5553001_5554001		237.109	37.7979	1.6223	1.76941	0.000959207	0.125952		0.133333	0.509622		10.6454	16.5128	48.533	36.0048	43.3601	45.507
CP027622.1_16184001_16185001		237.09	87.1782	-1.24658	4.139	0.000959603	0.125952		0.133333	0.509622		267.655	326.503	116.65	158.164	101.764	125.422
CP027627.1_25299001_25300001		236.923	34.5428	2.20045	1.66404	0.00096308	0.125952		0.133333	0.509622		9.12459	9.00697	35.7612	51.4354	56.6336	24.4184
CP027624.1_6156001_6157001		236.861	35.927	2.80433	1.70836	0.000964384	0.125952		0.133333	0.509622		9.12459	4.50349	33.2068	41.1483	76.1014	27.7482
CP027629.1_43001_44001		236.651	78.6791	5.85868	3.46522	0.000968783	0.125952		0.133333	0.509622		7.60382	0	275.02	248.176	38.0507	113.213
CP027626.1_1082001_1083001		236.534	27.6922	2.82775	1.44823	0.000971265	0.125952		0.133333	0.509622		6.08306	4.50349	26.3951	29.5754	65.4826	25.5283
CP027623.1_10724001_10725001		236.517	48.2784	-1.42969	2.12106	0.000971608	0.125952		0.133333	0.509622		71.4759	78.811	31.5039	34.7189	26.547	18.8688
CP027624.1_17811001_17812001		236.374	82.6271	1.48162	3.73845	0.000974635	0.125952		0.133333	0.509622		44.1022	79.5616	156.668	185.168	191.138	168.709
CP027632.1_3968001_3969001		236.341	22.1705	2.12754	1.27973	0.000975341	0.125952		0.133333	0.509622		7.60382	6.75523	45.9786	29.5754	23.8923	25.5283
CP027621.1_1296001_1297001		236.272	46.4717	1.80164	2.05732	0.000976805	0.125952		0.133333	0.509622		15.2076	15.7622	45.9786	55.2931	76.1014	39.9574
CP027630.1_16840001_16841001		236.192	34.2636	-2.59504	1.65536	0.0009785	0.125952		0.10021	0.509622		54.7475	84.0651	20.435	16.7165	4.4245	4.43971
CP027629.1_3082001_3083001		236.125	91.7443	4.64201	4.66528	0.000979932	0.125952		0.133333	0.509622		33.4568	1.50116	454.678	295.754	197.333	599.361
CP027625.1_1527001_1528001		236.106	47.8469	1.47816	2.10548	0.000980348	0.125952		0.133333	0.509622		16.7284	21.7668	51.0874	65.5802	53.9789	48.8368
CP027623.1_338001_339001		236.017	94.65	1.75983	5.18121	0.000982238	0.125952		0.133333	0.509622		120.14	170.382	594.316	401.196	640.668	338.528
CP027624.1_14708001_14709001		235.974	9.71152	2.20815	0.891358	0.00098316	0.125952		0.133333	0.509622		4.56229	5.25407	26.3951	14.1447	30.0866	22.1985
CP027629.1_14346001_14347001		235.919	40.0257	3.19747	1.84218	0.000984351	0.125952		0.133333	0.509622		9.12459	3.00232	69.8194	19.2883	49.5544	59.9361
CP027628.1_1321001_1322001		235.858	3.12817	3.31344	0.640024	0.000985639	0.125952		0.10021	0.509622		0	3.00232	24.6922	20.5742	11.5037	25.5283
CP027623.1_17221001_17222001		235.775	93.2778	-1.30607	4.91632	0.000987439	0.125952		0.133333	0.509622		474.479	568.19	169.44	239.175	176.095	259.723
CP027632.1_19639001_19640001		235.542	97.4885	4.92174	6.13096	0.00099246	0.125952		0.133333	0.509622		28.8945	41.2819	2669.32	969.558	315.025	364.056
CP027630.1_1049001_1050001		235.529	37.3186	2.9932	1.75286	0.000992732	0.125952		0.133333	0.509622		3.04153	7.50581	85.1456	32.1471	30.9715	37.7375
CP027619.1_7264001_7265001		235.462	46.5598	2.02181	2.06063	0.000994188	0.125952		0.133333	0.509622		16.7284	11.2587	38.3155	64.2943	76.1014	43.2872
CP027629.1_10927001_10928001		235.437	99.3535	-3.93379	8.05852	0.000994733	0.125952		0.133333	0.509622		757.341	14038.1	515.983	685.377	392.896	342.967
CP027626.1_3307001_3308001		235.431	36.7691	2.79517	1.73501	0.000994871	0.125952		0.133333	0.509622		6.08306	6.75523	27.2466	28.2895	77.8712	48.8368
CP027621.1_9772001_9773001		235.341	22.5796	2.10997	1.29338	0.000996816	0.125954		0.133333	0.509622		9.12459	6.00465	28.0981	38.5766	38.9356	21.0886
CP027622.1_6374001_6375001		235.21	21.8868	4.33307	1.27168	0.000999679	0.125954		0.10021	0.509622		3.04153	0.750581	34.9097	20.5742	62.8279	14.4291
CP027627.1_863001_864001		235.171	67.0385	2.56946	2.84579	0.00100053	0.125954		0.133333	0.509622		24.3322	11.2587	81.7398	83.5826	173.44	63.2658
CP027625.1_13210001_13211001		234.887	25.3613	2.02278	1.37703	0.00100674	0.126364		0.133333	0.509622		9.12459	7.50581	28.0981	32.1471	47.7846	25.5283
CP027619.1_8523001_8524001		234.834	43.1225	1.39331	1.94654	0.00100792	0.126364		0.133333	0.509622		16.7284	19.5151	45.1272	48.8637	50.4393	48.8368
CP027625.1_5557001_5558001		234.657	50.5555	-1.30503	2.20144	0.00101182	0.126364		0.133333	0.509622		71.4759	81.8133	30.6524	23.1459	35.396	34.4077
CP027623.1_14176001_14177001		234.543	47.8678	-1.45806	2.10611	0.00101435	0.126364		0.133333	0.509622		68.4344	81.0627	20.435	36.0048	30.9715	22.1985
CP027629.1_12480001_12481001		234.481	73.4053	-2.33289	3.16296	0.00101571	0.126364		0.133333	0.509622		127.744	264.955	51.9388	15.4306	61.0581	25.5283
CP027622.1_2336001_2337001		234.408	38.6191	2.2814	1.79663	0.00101735	0.126364		0.133333	0.509622		9.12459	9.75755	52.7903	46.2919	23.8923	64.3758
CP027624.1_15235001_15236001		234.376	62.7113	-1.3643	2.65869	0.00101806	0.126364		0.133333	0.509622		89.7251	126.098	39.167	47.5778	50.4393	31.078
CP027632.1_782001_783001		234.291	45.1666	2.22146	2.01212	0.00101995	0.126364		0.133333	0.509622		18.2492	6.75523	38.3155	64.2943	64.5977	49.9467
CP027627.1_4100001_4101001		234.14	17.8657	-1.65077	1.1517	0.00102332	0.126364		0.133333	0.509622		44.1022	35.2773	12.7718	12.8589	7.9641	16.6489
CP027628.1_9209001_9210001		234.102	82.9944	1.29095	3.76841	0.00102419	0.126364		0.133333	0.509622		79.0798	64.55	195.835	156.878	152.203	195.347
CP027630.1_17227001_17228001		234.086	26.0721	2.71285	1.39915	0.00102455	0.126364		0.133333	0.509622		3.04153	6.75523	28.9495	24.4318	60.1732	27.7482
CP027620.1_167001_168001		233.872	78.5552	1.48971	3.45709	0.00102934	0.126438		0.133333	0.509622		48.6645	53.2912	176.251	142.733	156.627	98.7835
CP027624.1_18503001_18504001		233.792	26.3603	2.74216	1.40743	0.00103116	0.126438		0.133333	0.509622		7.60382	3.7529	35.7612	25.7177	57.5185	22.1985
CP027629.1_6635001_6636001		233.68	63.2488	2.77744	2.68084	0.00103368	0.126438		0.133333	0.509622		16.7284	10.5081	59.6019	78.439	169.016	54.3864
CP027630.1_12513001_12514001		233.641	17.149	-1.58842	1.12905	0.00103457	0.126438		0.133333	0.509622		36.4984	39.0302	9.36602	18.0024	12.3886	11.0993
CP027619.1_20526001_20527001		233.641	53.052	-1.17532	2.28937	0.00103458	0.126438		0.133333	0.509622		79.0798	78.0604	32.3553	37.2907	31.8564	37.7375
CP027621.1_15936001_15937001		233.5	76.4081	1.80831	3.32983	0.00103777	0.126597		0.133333	0.509622		56.2683	23.268	131.124	151.735	142.469	115.432
CP027624.1_6827001_6828001		233.305	14.0238	1.89515	1.03273	0.00104222	0.126777		0.133333	0.509622		4.56229	8.25639	22.1379	32.1471	24.7772	24.4184
CP027621.1_6127001_6128001		233.27	5.38583	2.48964	0.736737	0.00104303	0.126777		0.133333	0.509622		6.08306	2.25174	15.3262	21.8601	28.3168	18.8688
CP027619.1_19696001_19697001		233.141	91.8458	-1.20575	4.68287	0.00104599	0.126854		0.133333	0.509622		500.332	360.279	183.063	180.024	164.591	217.546
CP027619.1_1259001_1260001		233.077	16.3904	1.75646	1.10534	0.00104746	0.126854		0.133333	0.509622		6.08306	9.00697	27.2466	28.2895	22.1225	29.968
CP027630.1_17736001_17737001		232.933	75.2538	1.7247	3.26364	0.00105076	0.126902		0.133333	0.509622		28.8945	47.2866	145.599	168.451	92.0296	108.773
CP027623.1_5315001_5316001		232.895	28.8807	2.51429	1.48618	0.00105165	0.126902		0.133333	0.509622		10.6454	3.7529	27.2466	46.2919	48.6695	27.7482
CP027633.1_4772001_4773001		232.746	8.13176	2.90249	0.835118	0.00105509	0.127034		0.10021	0.509622		3.04153	3.00232	26.3951	20.5742	11.5037	35.5177
CP027633.1_51001_52001		232.68	68.13	2.09011	2.89776	0.00105663	0.127034		0.133333	0.509622		31.9361	17.2634	91.9573	84.8685	157.512	71.0353
CP027628.1_7776001_7777001		232.55	86.5108	-1.80623	4.07395	0.00105965	0.127034		0.133333	0.509622		232.677	430.833	105.581	132.446	51.3242	92.1239
CP027629.1_2996001_2997001		232.509	46.1088	1.87859	2.04459	0.00106061	0.127034		0.133333	0.509622		15.2076	14.261	40.8699	45.006	80.5259	49.9467
CP027630.1_4621001_4622001		232.304	49.4027	-2.55911	2.15986	0.0010654	0.127034		0.133333	0.509622		62.3514	135.105	12.7718	15.4306	6.1943	34.4077
CP027626.1_23078001_23079001		232.213	37.9338	2.77045	1.77346	0.00106754	0.127034		0.133333	0.509622		9.12459	5.25407	31.5039	39.8625	83.1806	32.1879
CP027619.1_11259001_11260001		232.186	95.3772	2.04764	5.35814	0.00106816	0.127034		0.133333	0.509622		191.616	87.0674	366.978	555.503	751.28	613.79
CP027619.1_3985001_3986001		232.153	56.2967	2.11447	2.40624	0.00106895	0.127034		0.133333	0.509622		24.3322	10.5081	91.1058	86.1543	50.4393	58.8261
CP027619.1_26193001_26194001		232.04	58.4423	-1.32801	2.48646	0.00107161	0.127034		0.133333	0.509622		79.0798	109.585	44.2757	32.1471	30.9715	43.2872
CP027619.1_7776001_7777001		232.036	19.3514	2.65179	1.19632	0.00107171	0.127034		0.133333	0.509622		1.52076	6.75523	20.435	43.7201	25.6621	34.4077
CP027628.1_17336001_17337001		231.92	71.612	2.06601	3.06647	0.00107444	0.127133		0.133333	0.509622		25.853	28.5221	147.302	160.736	65.4826	86.5743
CP027625.1_1395001_1396001		231.823	0.149316	2.95785	0.347255	0.00107674	0.12718		0.10021	0.509622		0	3.00232	15.3262	18.0024	12.3886	18.8688
CP027627.1_13968001_13969001		231.577	7.67634	2.156	0.819515	0.00108259	0.127591		0.133333	0.509622		3.04153	6.00465	23.8408	14.1447	25.6621	24.4184
CP027631.1_4096001_4097001		231.517	3.44024	2.19811	0.654312	0.00108403	0.127591		0.133333	0.509622		6.08306	3.00232	21.2864	19.2883	14.1584	23.3085
CP027624.1_804001_805001		231.371	72.6169	2.19078	3.11991	0.00108753	0.12778		0.133333	0.509622		28.8945	24.0186	92.8087	110.586	202.642	73.2552
CP027620.1_13509001_13510001		231.192	96.3373	-1.34548	5.66159	0.00109181	0.128017		0.133333	0.509622		997.622	778.352	413.808	375.479	246.002	361.836
CP027619.1_3437001_3438001		231.03	41.0022	1.96276	1.87382	0.00109574	0.128017		0.133333	0.509622		13.6869	11.2587	34.9097	34.7189	62.8279	59.9361
CP027620.1_10466001_10467001		230.956	9.54429	2.51865	0.88519	0.00109754	0.128017		0.10021	0.509622		4.56229	3.7529	20.435	16.7165	38.0507	18.8688
CP027623.1_19112001_19113001		230.925	14.1029	-1.45827	1.03476	0.00109828	0.128017		0.133333	0.509622		33.4568	34.5267	12.7718	10.2871	10.6188	15.539
CP027619.1_22540001_22541001		230.891	52.395	-1.85788	2.26571	0.00109911	0.128017		0.133333	0.509622		88.2044	99.0767	30.6524	28.2895	10.6188	34.4077
CP027621.1_6357001_6358001		230.541	84.9519	2.514	3.9299	0.00110764	0.128162		0.133333	0.509622		60.8306	18.0139	180.509	203.17	325.643	156.5
CP027628.1_1322001_1323001		230.471	45.7236	2.2823	2.03149	0.00110937	0.128162		0.133333	0.509622		6.08306	15.0116	79.1854	51.4354	33.6262	57.7162
CP027632.1_22694001_22695001		230.461	53.6299	2.2128	2.30962	0.00110959	0.128162		0.133333	0.509622		13.6869	15.0116	40.0184	63.0084	109.728	56.6063
CP027619.1_21847001_21848001		230.46	50.1389	1.78626	2.18609	0.00110963	0.128162		0.133333	0.509622		15.2076	18.7645	58.7505	42.4342	52.2091	85.4644
CP027630.1_12244001_12245001		230.354	62.2618	2.80978	2.63918	0.00111223	0.128162		0.133333	0.509622		15.2076	10.5081	57.0476	86.1543	161.937	46.6169
CP027619.1_9805001_9806001		229.973	8.50355	-1.8627	0.847642	0.00112165	0.128162		0.133333	0.509622		39.5399	27.7715	11.9204	11.573	7.9641	4.43971
CP027625.1_3771001_3772001		229.883	17.0818	-2.1969	1.12678	0.00112389	0.128162		0.133333	0.509622		63.8721	27.7715	12.7718	11.573	4.4245	9.98934
CP027624.1_13552001_13553001		229.866	57.0358	1.59742	2.43212	0.00112431	0.128162		0.133333	0.509622		22.8115	23.268	68.1165	65.5802	94.6843	51.0566
CP027624.1_16484001_16485001		229.853	50.5077	-1.45151	2.19977	0.00112463	0.128162		0.133333	0.509622		77.559	82.5639	18.732	32.1471	29.2017	37.7375
CP027627.1_25333001_25334001		229.841	17.9732	2.48647	1.1547	0.00112492	0.128162		0.133333	0.509622		6.08306	4.50349	46.8301	21.8601	20.3527	26.6382
CP027622.1_19317001_19318001		229.794	95.6922	3.19103	5.45367	0.0011261	0.128162		0.133333	0.509622		95.8082	48.0372	1134.99	795.963	428.292	237.524
CP027625.1_2176001_2177001		229.676	31.2832	4.74459	1.56091	0.00112906	0.128162		0.10021	0.509622		0	2.25174	14.4748	38.5766	84.0655	32.1879
CP027619.1_1618001_1619001		229.627	89.0432	-1.20868	4.33262	0.00113028	0.128162		0.133333	0.509622		323.923	349.02	155.817	142.733	109.728	174.259
CP027632.1_21990001_21991001		229.568	43.0867	-1.39786	1.94549	0.00113175	0.128162		0.133333	0.509622		51.706	78.0604	29.801	25.7177	20.3527	23.3085
CP027620.1_7083001_7084001		229.532	0.327002	2.11048	0.402434	0.00113266	0.128162		0.10021	0.509622		4.56229	3.00232	12.7718	16.7165	19.4678	14.4291
CP027619.1_11927001_11928001		229.497	92.2341	2.21145	4.73928	0.00113355	0.128162		0.133333	0.509622		115.578	48.7878	309.93	297.04	588.459	305.23
CP027622.1_18270001_18271001		229.485	52.1755	1.73886	2.25826	0.00113384	0.128162		0.133333	0.509622		24.3322	14.261	60.4534	61.7225	80.5259	46.6169
CP027619.1_19697001_19698001		229.447	91.053	-1.24151	4.57646	0.0011348	0.128162		0.133333	0.509622		480.562	328.004	166.034	164.593	146.893	205.336
CP027632.1_22236001_22237001		229.286	39.3597	1.89399	1.8211	0.00113887	0.128405		0.133333	0.509622		7.60382	15.7622	56.1961	33.433	52.2091	42.1772
CP027626.1_5750001_5751001		229.06	55.8487	-1.28396	2.38898	0.00114458	0.128626		0.133333	0.509622		82.1213	92.3214	36.6126	25.7177	42.4752	37.7375
CP027620.1_1264001_1265001		229.033	17.0056	3.23849	1.12487	0.00114528	0.128626		0.10021	0.509622		3.04153	3.00232	20.435	20.5742	55.7487	19.9787
CP027623.1_19699001_19700001		228.83	1.7903	2.49701	0.565692	0.00115045	0.128626		0.133333	0.509622		6.08306	1.50116	17.8806	21.8601	18.5829	15.539
CP027630.1_11540001_11541001		228.805	75.3136	2.01325	3.2675	0.0011511	0.128626		0.133333	0.509622		42.5814	24.0186	144.748	141.447	168.131	71.0353
CP027622.1_16776001_16777001		228.599	34.2024	1.93404	1.65353	0.00115638	0.128626		0.133333	0.509622		7.60382	12.7599	57.0476	33.433	31.8564	41.0673
CP027622.1_19116001_19117001		228.59	0.101535	2.00764	0.322735	0.00115661	0.128626		0.10021	0.509622		4.56229	3.00232	17.0291	14.1447	14.1584	13.3191
CP027629.1_14019001_14020001		228.37	30.3963	1.66659	1.53293	0.00116227	0.128626		0.133333	0.509622		10.6454	12.0093	33.2068	36.0048	46.8997	29.968
CP027632.1_23475001_23476001		228.307	58.5394	-1.65578	2.4915	0.00116392	0.128626		0.133333	0.509622		97.3289	111.837	42.5728	42.4342	30.9715	16.6489
CP027632.1_3521001_3522001		228.148	66.2247	1.37102	2.81054	0.00116802	0.128626		0.133333	0.509622		36.4984	33.0256	99.6204	104.157	69.0222	86.5743
CP027625.1_1341001_1342001		228.051	33.0541	1.87661	1.61687	0.00117057	0.128626		0.133333	0.509622		15.2076	7.50581	40.8699	43.7201	43.3601	29.968
CP027629.1_12483001_12484001		228.048	44.5306	-1.85146	1.99045	0.00117064	0.128626		0.133333	0.509622		62.3514	90.0697	14.4748	15.4306	36.2809	17.7588
CP027619.1_16790001_16791001		228.037	50.2285	2.78716	2.18923	0.00117092	0.128626		0.133333	0.509622		6.08306	11.2587	91.9573	87.4402	27.4319	49.9467
CP027627.1_25306001_25307001		227.969	72.3048	2.29772	3.10357	0.00117269	0.128626		0.133333	0.509622		36.4984	14.261	91.1058	124.731	178.75	82.1346
CP027629.1_2250001_2251001		227.876	61.796	1.4158	2.61988	0.00117512	0.128626		0.133333	0.509622		34.9776	24.7692	81.7398	64.2943	92.0296	75.475
CP027623.1_19783001_19784001		227.816	28.0908	1.97327	1.46061	0.0011767	0.128626		0.133333	0.509622		12.1661	6.75523	30.6524	30.8613	48.6695	31.078
CP027622.1_1869001_1870001		227.81	84.8265	2.10868	3.9186	0.00117686	0.128626		0.133333	0.509622		59.3098	39.0302	131.976	173.595	348.651	184.248
CP027629.1_10926001_10927001		227.793	99.3744	-3.6126	8.10536	0.00117731	0.128626		0.133333	0.509622		900.293	13956.3	709.263	759.959	535.365	425.102
CP027619.1_6740001_6741001		227.742	85.4043	1.42592	3.96907	0.00117864	0.128626		0.133333	0.509622		68.4344	83.3145	222.23	239.175	142.469	216.436
CP027619.1_22650001_22651001		227.659	37.8785	-1.4428	1.77173	0.00118082	0.128626		0.133333	0.509622		63.8721	54.0418	20.435	27.0036	15.0433	24.4184
CP027632.1_23115001_23116001		227.576	96.3283	3.12868	5.65706	0.00118301	0.128626		0.133333	0.509622		89.7251	81.0627	492.993	243.032	1335.31	913.47
CP027629.1_12500001_12501001		227.489	38.649	2.09268	1.79743	0.0011853	0.128626		0.133333	0.509622		15.2076	7.50581	34.9097	55.2931	59.2883	34.4077
CP027625.1_1250001_1251001		227.439	75.0702	2.04924	3.25222	0.00118664	0.128626		0.133333	0.509622		45.6229	19.5151	128.57	102.871	187.599	101.003
CP027620.1_1756001_1757001		227.398	85.9852	-1.05845	4.0202	0.00118773	0.128626		0.133333	0.509622		278.3	237.184	113.244	128.589	123.886	128.752
CP027627.1_25332001_25333001		227.356	24.0966	2.30216	1.33932	0.00118883	0.128626		0.133333	0.509622		3.04153	9.00697	45.1272	34.7189	30.9715	22.1985
CP027623.1_16995001_16996001		227.343	1.75148	2.91017	0.563047	0.00118917	0.128626		0.10021	0.509622		0	3.7529	23.8408	20.5742	15.9282	15.539
CP027627.1_5161001_5162001		227.241	15.5319	2.13825	1.07843	0.00119188	0.128626		0.133333	0.509622		6.08306	6.00465	25.5437	19.2883	39.8205	22.1985
CP027621.1_6822001_6823001		227.112	59.8997	1.45718	2.54377	0.00119532	0.128626		0.133333	0.509622		22.8115	30.7738	85.1456	59.1507	67.2524	87.6842
CP027632.1_23616001_23617001		226.954	28.3507	2.35172	1.46802	0.00119955	0.128626		0.133333	0.509622		7.60382	6.75523	23.8408	38.5766	57.5185	26.6382
CP027630.1_4532001_4533001		226.834	79.687	2.18991	3.53084	0.00120277	0.128626		0.133333	0.509622		41.0606	30.0232	125.164	153.02	269.895	93.2339
CP027632.1_20198001_20199001		226.803	54.7557	2.28382	2.34929	0.00120361	0.128626		0.133333	0.509622		6.08306	20.2657	87.7	46.2919	57.5185	87.6842
CP027622.1_8859001_8860001		226.784	61.7243	4.90469	2.61655	0.00120411	0.128626		0.10021	0.509622		1.52076	3.7529	177.954	115.73	19.4678	53.2765
CP027629.1_16385001_16386001		226.615	0.0492743	2.24799	0.275244	0.00120868	0.128626		0.10021	0.509622		1.52076	3.7529	12.7718	18.0024	12.3886	15.539
CP027629.1_1362001_1363001		226.598	4.77214	2.13729	0.712103	0.00120914	0.128626		0.10021	0.509622		4.56229	4.50349	15.3262	27.0036	15.9282	24.4184
CP027623.1_3958001_3959001		226.454	95.1472	1.27079	5.30405	0.00121301	0.128626		0.133333	0.509622		205.303	218.419	613.049	438.487	515.897	478.379
CP027633.1_8298001_8299001		226.398	68.7855	2.14222	2.92904	0.00121455	0.128626		0.133333	0.509622		25.853	21.7668	73.2252	108.014	170.786	65.4857
CP027620.1_740001_741001		226.364	52.9609	-1.28532	2.28643	0.00121547	0.128626		0.133333	0.509622		72.9967	88.5685	32.3553	32.1471	26.547	42.1772
CP027626.1_22756001_22757001		226.32	71.5224	1.81489	3.06167	0.00121667	0.128626		0.133333	0.509622		25.853	36.7785	134.53	153.02	73.4467	88.7942
CP027628.1_8350001_8351001		226.304	44.3588	1.78074	1.98511	0.00121709	0.128626		0.133333	0.509622		19.7699	11.2587	41.7214	48.8637	68.1373	46.6169
CP027630.1_11827001_11828001		226.267	47.5034	-1.4485	2.09275	0.00121812	0.128626		0.133333	0.509622		86.6836	63.0488	26.3951	33.433	18.5829	31.078
CP027626.1_24422001_24423001		226.117	41.5353	1.95207	1.89124	0.0012222	0.128626		0.133333	0.509622		9.12459	15.0116	68.1165	51.4354	32.7413	43.2872
CP027625.1_9885001_9886001		226.066	25.1419	2.41264	1.37031	0.00122362	0.128626		0.133333	0.509622		9.12459	4.50349	38.3155	27.0036	48.6695	21.0886
CP027627.1_5516001_5517001		226.025	43.4525	2.00153	1.95703	0.00122474	0.128626		0.133333	0.509622		7.60382	16.5128	45.1272	45.006	74.3316	41.0673
CP027619.1_15839001_15840001		225.962	81.7969	2.90395	3.67918	0.00122647	0.128626		0.133333	0.509622		41.0606	11.2587	121.758	167.165	320.334	129.861
CP027624.1_5490001_5491001		225.79	55.5053	1.93914	2.37632	0.00123119	0.128626		0.133333	0.509622		22.8115	14.261	51.0874	69.4378	102.648	53.2765
CP027619.1_13366001_13367001		225.647	38.1294	1.97124	1.78085	0.00123515	0.128626		0.133333	0.509622		13.6869	9.75755	38.3155	33.433	67.2524	39.9574
CP027624.1_19372001_19373001		225.645	70.7191	-1.90204	3.02387	0.00123519	0.128626		0.133333	0.509622		241.802	90.0697	57.0476	27.0036	42.4752	47.7269
CP027632.1_4192001_4193001		225.578	82.5599	-1.30517	3.73219	0.00123706	0.128626		0.133333	0.509622		190.096	264.204	86.8485	73.2955	84.9504	123.202
CP027630.1_11474001_11475001		225.548	79.811	-1.22041	3.5394	0.00123789	0.128626		0.133333	0.509622		194.658	192.899	97.9175	99.0132	69.0222	66.5956
CP027622.1_1535001_1536001		225.336	22.5094	1.88515	1.29078	0.0012438	0.128626		0.133333	0.509622		10.6454	6.75523	24.6922	30.8613	40.7054	27.7482
CP027630.1_5345001_5346001		225.301	46.0775	2.6059	2.04295	0.00124478	0.128626		0.133333	0.509622		10.6454	8.25639	40.0184	54.0072	99.9937	32.1879
CP027630.1_4629001_4630001		225.257	9.81903	2.28515	0.894823	0.00124599	0.128626		0.133333	0.509622		1.52076	6.75523	19.5835	29.5754	25.6621	21.0886
CP027619.1_1676001_1677001		224.917	17.0803	3.79327	1.12678	0.00125553	0.128626		0.10021	0.509622		3.04153	1.50116	15.3262	36.0048	53.094	15.539
CP027623.1_17105001_17106001		224.789	5.37538	2.33857	0.736389	0.00125916	0.128626		0.10021	0.509622		4.56229	3.7529	19.5835	19.2883	30.9715	13.3191
CP027633.1_21367001_21368001		224.76	89.6285	-1.39749	4.39717	0.00125999	0.128626		0.133333	0.509622		276.779	467.612	99.6204	156.878	154.858	155.39
CP027628.1_7578001_7579001		224.756	10.7045	2.07299	0.922537	0.0012601	0.128626		0.133333	0.509622		6.08306	5.25407	25.5437	33.433	20.3527	16.6489
CP027620.1_1604001_1605001		224.742	1.07508	2.20434	0.506424	0.00126051	0.128626		0.133333	0.509622		6.08306	2.25174	17.0291	18.0024	19.4678	14.4291
CP027623.1_14933001_14934001		224.674	88.7132	-1.23537	4.29571	0.00126242	0.128626		0.133333	0.509622		320.881	340.764	137.936	106.729	183.174	133.191
CP027621.1_15219001_15220001		224.61	26.096	1.74444	1.40002	0.00126423	0.128626		0.133333	0.509622		12.1661	8.25639	32.3553	32.1471	41.5903	26.6382
CP027631.1_2372001_2373001		224.517	24.128	2.12939	1.34016	0.00126689	0.128626		0.133333	0.509622		10.6454	5.25407	39.167	21.8601	39.8205	28.8581
CP027619.1_14593001_14594001		224.467	3.30885	1.76173	0.647696	0.00126831	0.128626		0.133333	0.509622		4.56229	6.00465	17.0291	16.7165	20.3527	21.0886
CP027627.1_26489001_26490001		224.305	29.2092	5.9965	1.49554	0.00127295	0.128626		0.10021	0.509622		1.52076	0	54.4932	78.439	13.2735	18.8688
CP027632.1_13612001_13613001		224.251	80.5456	-1.63994	3.58815	0.00127448	0.128626		0.133333	0.509622		185.533	266.456	60.4534	91.2979	41.5903	98.7835
CP027620.1_7816001_7817001		223.922	48.0902	1.98179	2.11414	0.00128398	0.128626		0.133333	0.509622		19.7699	10.5081	58.7505	37.2907	78.7561	53.2765
CP027620.1_6455001_6456001		223.906	91.9504	4.72217	4.69654	0.00128444	0.128626		0.133333	0.509622		16.7284	13.5105	753.539	603.08	82.2957	147.62
CP027623.1_12978001_12979001		223.9	76.4484	1.24778	3.33305	0.00128461	0.128626		0.133333	0.509622		56.2683	51.7901	122.61	120.873	156.627	112.103
CP027619.1_17677001_17678001		223.866	1.56931	2.14452	0.550078	0.0012856	0.128626		0.10021	0.509622		3.04153	4.50349	21.2864	11.573	21.2376	16.6489
CP027628.1_13108001_13109001		223.85	28.7837	3.89069	1.48267	0.00128606	0.128626		0.10021	0.509622		3.04153	2.25174	69.8194	47.5778	13.2735	26.6382
CP027631.1_7798001_7799001		223.824	9.57564	2.55794	0.886132	0.00128681	0.128626		0.10021	0.509622		3.04153	4.50349	32.3553	12.8589	18.5829	31.078
CP027621.1_9070001_9071001		223.797	98.3754	-1.34197	6.69236	0.00128759	0.128626		0.133333	0.509622		1992.2	1637.02	681.165	942.554	677.834	561.623
CP027623.1_10722001_10723001		223.76	70.955	-1.30765	3.03471	0.00128867	0.128626		0.133333	0.509622		121.661	156.121	65.5621	61.7225	38.0507	59.9361
CP027619.1_16303001_16304001		223.728	97.7618	-1.63938	6.27524	0.00128961	0.128626		0.133333	0.509622		1893.35	1068.83	335.474	385.766	668.1	510.566
CP027619.1_28642001_28643001		223.69	47.1316	1.80784	2.0793	0.0012907	0.128626		0.133333	0.509622		13.6869	17.2634	68.1165	51.4354	34.5111	67.7055
CP027633.1_1178001_1179001		223.66	11.7975	2.36397	0.959341	0.00129158	0.128626		0.133333	0.509622		1.52076	6.75523	31.5039	23.1459	27.4319	17.7588
CP027621.1_459001_460001		223.606	5.76211	2.27985	0.751514	0.00129315	0.128626		0.133333	0.509622		7.60382	2.25174	17.8806	24.4318	21.2376	21.0886
CP027632.1_18581001_18582001		223.524	51.2363	5.36744	2.22418	0.00129554	0.128626		0.10021	0.509622		3.04153	0.750581	115.798	108.014	14.1584	39.9574
CP027621.1_14634001_14635001		223.502	75.9526	1.48187	3.30256	0.00129618	0.128626		0.133333	0.509622		47.1437	45.0349	114.095	114.444	181.405	104.333
CP027632.1_21710001_21711001		223.427	45.6683	-1.32337	2.02948	0.00129837	0.128626		0.133333	0.509622		71.4759	65.3005	22.9893	36.0048	23.0074	27.7482
CP027632.1_14403001_14404001		223.418	72.7199	-1.49475	3.12572	0.00129863	0.128626		0.133333	0.509622		115.578	196.652	49.3845	65.5802	69.9071	37.7375
CP027633.1_11987001_11988001		223.383	40.5617	1.73151	1.86028	0.00129965	0.128626		0.133333	0.509622		16.7284	12.0093	36.6126	52.7213	60.1732	37.7375
CP027619.1_27067001_27068001		223.378	48.7622	2.60947	2.13678	0.00129982	0.128626		0.133333	0.509622		12.1661	8.25639	43.4243	39.8625	111.497	46.6169
CP027633.1_19433001_19434001		223.359	31.8118	2.72677	1.57705	0.00130036	0.128626		0.133333	0.509622		6.08306	6.00465	55.3447	57.8649	31.8564	17.7588
CP027625.1_12999001_13000001		223.344	45.3279	3.75307	2.01713	0.00130081	0.128626		0.133333	0.509622		0	6.75523	91.9573	65.5802	53.094	22.1985
CP027626.1_5819001_5820001		223.337	42.4043	-1.238	1.92144	0.001301	0.128626		0.133333	0.509622		63.8721	59.2959	21.2864	27.0036	29.2017	26.6382
CP027619.1_16302001_16303001		223.298	98.2202	-1.73455	6.56157	0.00130216	0.128626		0.133333	0.509622		2319.17	1386.32	407.848	362.62	730.043	724.782
CP027628.1_2314001_2315001		222.974	57.6883	2.6055	2.45781	0.00131174	0.129017		0.133333	0.509622		12.1661	12.7599	123.461	60.4366	32.7413	89.9041
CP027627.1_26099001_26100001		222.952	0.0134385	2.15605	0.203943	0.00131238	0.129017		0.10021	0.509622		1.52076	3.7529	11.9204	12.8589	14.1584	15.539
CP027633.1_2890001_2891001		222.943	26.8814	1.80475	1.4238	0.00131265	0.129017		0.133333	0.509622		10.6454	9.00697	34.0583	32.1471	45.1299	24.4184
CP027625.1_5552001_5553001		222.903	96.8345	-1.6058	5.85398	0.00131383	0.129017		0.133333	0.509622		1160.34	1028.3	430.837	370.335	188.484	448.41
CP027630.1_11541001_11542001		222.46	30.889	2.30905	1.54908	0.00132706	0.130126		0.133333	0.509622		13.6869	3.7529	35.7612	38.5766	47.7846	32.1879
CP027633.1_20515001_20516001		222.289	75.0403	1.65628	3.25126	0.00133221	0.130399		0.133333	0.509622		53.2268	28.5221	109.838	104.157	122.116	168.709
CP027622.1_19972001_19973001		222.238	88.967	-1.30124	4.32427	0.00133374	0.130399		0.133333	0.509622		380.191	309.99	145.599	185.168	101.764	127.642
CP027619.1_27977001_27978001		222.11	35.1625	2.058	1.68523	0.00133761	0.130587		0.133333	0.509622		13.6869	7.50581	37.4641	37.2907	61.943	31.078
CP027621.1_5043001_5044001		221.905	11.7766	3.08714	0.958153	0.00134384	0.131004		0.10021	0.509622		1.52076	3.7529	13.6233	25.7177	44.245	19.9787
CP027626.1_22015001_22016001		221.642	8.30347	1.76159	0.840832	0.00135186	0.131088		0.133333	0.509622		4.56229	7.50581	22.1379	20.5742	25.6621	18.8688
CP027623.1_8988001_8989001		221.614	85.0624	-1.26833	3.93953	0.00135272	0.131088		0.133333	0.509622		238.76	281.468	77.4825	140.162	103.533	112.103
CP027633.1_6652001_6653001		221.536	16.4531	1.98694	1.10694	0.00135512	0.131088		0.133333	0.509622		4.56229	8.25639	35.7612	29.5754	23.8923	19.9787
CP027632.1_4263001_4264001		221.488	81.4236	-1.14626	3.65139	0.00135661	0.131088		0.133333	0.509622		185.533	222.923	109.838	96.4414	74.3316	88.7942
CP027628.1_17514001_17515001		221.479	95.5862	-1.46921	5.42517	0.00135687	0.131088		0.133333	0.509622		974.81	589.957	205.201	291.896	378.737	253.063
CP027620.1_1565001_1566001		221.412	10.373	2.34694	0.91258	0.00135896	0.131088		0.133333	0.509622		6.08306	3.7529	29.801	21.8601	30.0866	13.3191
CP027625.1_10026001_10027001		221.287	39.1014	1.80509	1.81286	0.0013628	0.131088		0.133333	0.509622		12.1661	13.5105	42.5728	46.2919	62.8279	29.968
CP027627.1_17647001_17648001		221.269	22.0122	2.15615	1.27518	0.00136336	0.131088		0.133333	0.509622		6.08306	7.50581	27.2466	20.5742	47.7846	28.8581
CP027633.1_18532001_18533001		221.145	6.10852	2.16565	0.764094	0.00136721	0.131088		0.133333	0.509622		6.08306	3.7529	17.8806	27.0036	25.6621	14.4291
CP027619.1_3986001_3987001		221.13	41.4278	2.86708	1.88769	0.00136767	0.131088		0.133333	0.509622		10.6454	4.50349	75.7796	65.5802	23.0074	41.0673
CP027633.1_11972001_11973001		221.084	31.8536	2.76133	1.57858	0.00136911	0.131088		0.133333	0.509622		4.56229	6.75523	33.2068	29.5754	74.3316	24.4184
CP027632.1_15183001_15184001		221.059	56.2802	2.73761	2.40582	0.00136987	0.131088		0.133333	0.509622		7.60382	13.5105	42.5728	73.2955	136.275	45.507
CP027622.1_7576001_7577001		221.05	22.9738	1.58572	1.30543	0.00137015	0.131088		0.133333	0.509622		10.6454	9.75755	29.801	37.2907	29.2017	26.6382
CP027619.1_15941001_15942001		220.837	56.2758	1.98322	2.40565	0.00137682	0.131344		0.133333	0.509622		16.7284	18.7645	54.4932	55.2931	116.807	56.6063
CP027623.1_17220001_17221001		220.828	87.1842	-1.31733	4.13939	0.0013771	0.131344		0.133333	0.509622		282.862	325.002	88.5515	167.165	107.073	126.532
CP027631.1_14065001_14066001		220.776	45.3249	-1.39842	2.0171	0.0013787	0.131344		0.133333	0.509622		51.706	84.8156	31.5039	21.8601	23.0074	27.7482
CP027629.1_11527001_11528001		220.521	78.2999	-1.40532	3.44076	0.00138673	0.131825		0.133333	0.509622		218.99	165.128	79.1854	99.0132	49.5544	62.1559
CP027633.1_21366001_21367001		220.367	84.4204	-1.44284	3.88757	0.0013916	0.131825		0.133333	0.509622		220.511	307.738	63.0078	122.159	120.346	84.3544
CP027633.1_2026001_2027001		220.332	68.3972	1.55892	2.91022	0.00139272	0.131825		0.133333	0.509622		27.3738	38.2796	68.1165	92.5838	127.426	105.443
CP027625.1_128001_129001		220.323	45.0099	2.96749	2.00621	0.00139301	0.131825		0.133333	0.509622		3.04153	9.75755	40.8699	45.006	105.303	33.2978
CP027619.1_10518001_10519001		220.304	12.6411	1.99059	0.986168	0.0013936	0.131825		0.133333	0.509622		7.60382	5.25407	22.1379	36.0048	21.2376	21.0886
CP027619.1_28595001_28596001		220.224	39.1522	1.98254	1.81441	0.00139613	0.131878		0.133333	0.509622		15.2076	9.00697	41.7214	32.1471	67.2524	42.1772
CP027628.1_17241001_17242001		220.082	56.4848	-1.32786	2.41229	0.00140065	0.131993		0.133333	0.509622		103.412	78.0604	45.1272	39.8625	27.4319	31.078
CP027630.1_13110001_13111001		219.975	54.8632	3.10757	2.35325	0.00140409	0.131993		0.133333	0.509622		10.6454	6.75523	54.4932	43.7201	147.778	42.1772
CP027625.1_11581001_11582001		219.877	24.1773	1.735	1.34159	0.00140721	0.131993		0.133333	0.509622		9.12459	9.75755	29.801	23.1459	40.7054	33.2978
CP027625.1_13192001_13193001		219.784	68.2823	1.64421	2.90517	0.00141021	0.131993		0.133333	0.509622		24.3322	37.529	93.6602	93.8697	137.16	69.9254
CP027624.1_18927001_18928001		219.767	13.1667	1.72205	1.00306	0.00141074	0.131993		0.133333	0.509622		6.08306	8.25639	27.2466	29.5754	21.2376	21.0886
CP027633.1_2829001_2830001		219.67	32.9362	1.65114	1.61308	0.00141388	0.131993		0.133333	0.509622		16.7284	9.00697	34.9097	42.4342	39.8205	37.7375
CP027632.1_22235001_22236001		219.582	59.5368	1.56322	2.52893	0.00141671	0.131993		0.133333	0.509622		30.4153	21.0163	90.2544	54.0072	86.7202	66.5956
CP027619.1_18961001_18962001		219.556	58.729	-1.5072	2.49926	0.00141757	0.131993		0.133333	0.509622		63.8721	135.105	39.167	38.5766	27.4319	36.6276
CP027632.1_18153001_18154001		219.518	23.7801	2.7301	1.3303	0.00141879	0.131993		0.133333	0.509622		4.56229	5.25407	23.8408	33.433	58.4034	18.8688
CP027623.1_16999001_17000001		219.425	32.3045	1.92867	1.59185	0.00142179	0.131993		0.133333	0.509622		7.60382	12.0093	34.9097	57.8649	36.2809	28.8581
CP027620.1_169001_170001		219.413	40.4244	1.94402	1.85592	0.00142218	0.131993		0.133333	0.509622		16.7284	9.00697	51.0874	47.5778	60.1732	29.968
CP027630.1_1664001_1665001		219.39	27.4697	4.52328	1.4412	0.00142293	0.131993		0.10021	0.509622		3.04153	0.750581	46.8301	14.1447	19.4678	73.2552
CP027631.1_1361001_1362001		219.288	18.1539	-1.84066	1.15997	0.00142625	0.131993		0.133333	0.509622		45.6229	38.2796	12.7718	6.42943	7.9641	18.8688
CP027625.1_10228001_10229001		219.235	70.6698	1.72806	3.02145	0.00142798	0.131993		0.133333	0.509622		42.5814	24.0186	95.3631	75.8673	146.009	113.213
CP027621.1_19350001_19351001		219.221	5.02001	1.85728	0.721627	0.00142843	0.131993		0.133333	0.509622		4.56229	6.00465	18.732	15.4306	25.6621	19.9787
CP027620.1_1002001_1003001		219.208	94.8277	2.30085	5.22182	0.00142888	0.131993		0.133333	0.509622		144.473	72.0558	308.227	478.35	891.98	437.311
CP027625.1_3569001_3570001		219.034	65.2989	-1.87034	2.7683	0.00143455	0.132335		0.133333	0.509622		72.9967	192.149	31.5039	41.1483	23.8923	51.0566
CP027633.1_17379001_17380001		218.89	75.3091	2.18793	3.26716	0.00143928	0.132588		0.133333	0.509622		38.0191	21.7668	110.689	128.589	216.801	75.475
CP027630.1_7558001_7559001		218.736	34.8534	2.4625	1.6749	0.00144436	0.132715		0.133333	0.509622		9.12459	6.75523	37.4641	30.8613	74.3316	27.7482
CP027633.1_18497001_18498001		218.728	25.4121	2.8237	1.37832	0.00144462	0.132715		0.133333	0.509622		3.04153	6.00465	57.899	37.2907	16.8131	28.8581
CP027633.1_49001_50001		218.625	69.4439	2.73599	2.95947	0.00144802	0.132845		0.133333	0.509622		24.3322	10.5081	73.2252	97.7273	203.527	65.4857
CP027628.1_15058001_15059001		218.384	73.4546	-1.82128	3.16513	0.00145605	0.133045		0.133333	0.509622		187.054	167.38	28.9495	33.433	86.7202	49.9467
CP027632.1_15379001_15380001		218.226	5.03643	2.76808	0.722672	0.00146131	0.133045		0.10021	0.509622		3.04153	3.00232	11.9204	21.8601	34.5111	16.6489
CP027619.1_26063001_26064001		218.138	21.836	2.4533	1.27012	0.00146427	0.133045		0.133333	0.509622		7.60382	4.50349	19.5835	21.8601	44.245	41.0673
CP027623.1_3085001_3086001		218.109	71.9958	1.27768	3.08699	0.00146525	0.133045		0.133333	0.509622		45.6229	43.5337	83.4427	117.016	125.656	106.553
CP027619.1_16791001_16792001		218.099	73.2246	3.02342	3.15337	0.00146559	0.133045		0.133333	0.509622		13.6869	17.2634	190.726	196.741	43.3601	85.4644
CP027630.1_3345001_3346001		218.098	16.4561	-1.83125	1.1074	0.00146561	0.133045		0.133333	0.509622		45.6229	35.2773	14.4748	12.8589	12.3886	4.43971
CP027625.1_13191001_13192001		218.078	66.1052	1.42805	2.80452	0.00146629	0.133045		0.133333	0.509622		31.9361	34.5267	82.5913	106.729	106.188	64.3758
CP027622.1_8860001_8861001		217.975	56.8641	4.08651	2.42585	0.00146974	0.133045		0.10021	0.509622		4.56229	4.50349	134.53	119.587	22.1225	39.9574
CP027619.1_1619001_1620001		217.948	87.8666	-1.04772	4.2086	0.00147067	0.133045		0.133333	0.509622		261.572	322.75	149.856	135.018	130.965	149.84
CP027624.1_6291001_6292001		217.911	50.1866	1.47997	2.18753	0.00147192	0.133045		0.133333	0.509622		21.2907	20.2657	54.4932	47.5778	76.9863	52.1666
CP027629.1_3961001_3962001		217.907	0.555456	1.80217	0.44957	0.00147205	0.133045		0.10021	0.509622		4.56229	4.50349	13.6233	16.7165	18.5829	15.539
CP027632.1_14260001_14261001		217.795	9.49651	2.31188	0.883486	0.00147582	0.133206		0.133333	0.509622		6.08306	3.7529	23.8408	23.1459	32.7413	13.3191
CP027627.1_26109001_26110001		217.693	22.6229	3.47705	1.29517	0.00147926	0.133325		0.10021	0.509622		1.52076	3.7529	51.0874	46.2919	11.5037	27.7482
CP027627.1_3933001_3934001		217.599	64.0297	2.83936	2.71358	0.00148248	0.133325		0.133333	0.509622		15.2076	11.2587	161.777	114.444	45.1299	51.0566
CP027621.1_15519001_15520001		217.526	68.1389	3.08878	2.89806	0.00148495	0.133325		0.133333	0.509622		9.12459	15.0116	188.172	133.732	38.9356	69.9254
CP027619.1_28687001_28688001		217.522	45.7116	1.40682	2.03093	0.0014851	0.133325		0.133333	0.509622		15.2076	22.5174	51.9388	46.2919	58.4034	48.8368
CP027622.1_4704001_4705001		217.449	88.1413	2.07308	4.23407	0.00148758	0.133367		0.133333	0.509622		80.6005	45.0349	185.617	241.747	430.946	185.358
CP027626.1_3154001_3155001		217.328	8.83205	2.17039	0.860611	0.00149171	0.133367		0.133333	0.509622		4.56229	5.25407	16.1777	20.5742	34.5111	19.9787
CP027628.1_693001_694001		217.213	21.4194	1.75897	1.25823	0.00149568	0.133367		0.133333	0.509622		10.6454	7.50581	35.7612	21.8601	28.3168	33.2978
CP027620.1_12306001_12307001		217.198	76.8037	-1.16597	3.35371	0.00149618	0.133367		0.133333	0.509622		164.243	169.631	84.2942	78.439	53.9789	81.0247
CP027629.1_14672001_14673001		217.18	19.0587	2.08479	1.18699	0.00149682	0.133367		0.133333	0.509622		4.56229	8.25639	22.1379	23.1459	42.4752	28.8581
CP027627.1_427001_428001		217.097	60.9986	2.34579	2.58875	0.00149968	0.133367		0.133333	0.509622		22.8115	11.2587	48.533	73.2955	138.044	71.0353
CP027619.1_28119001_28120001		217.064	16.2127	2.28666	1.09884	0.00150081	0.133367		0.133333	0.509622		6.08306	5.25407	23.8408	27.0036	42.4752	16.6489
CP027623.1_4579001_4580001		216.931	1.67682	2.48751	0.557689	0.00150539	0.133367		0.133333	0.509622		6.08306	1.50116	17.8806	20.5742	21.2376	13.3191
CP027620.1_15199001_15200001		216.863	42.1758	2.99607	1.91348	0.00150775	0.133367		0.133333	0.509622		6.08306	6.75523	97.9175	54.0072	25.6621	32.1879
CP027632.1_3128001_3129001		216.85	65.063	1.52186	2.75893	0.00150819	0.133367		0.133333	0.509622		36.4984	25.5197	114.095	91.2979	64.5977	81.0247
CP027621.1_15365001_15366001		216.767	28.5089	2.04061	1.47383	0.00151107	0.133367		0.133333	0.509622		13.6869	5.25407	38.3155	45.006	30.9715	29.968
CP027619.1_24931001_24932001		216.719	2.57421	2.33686	0.612087	0.00151274	0.133367		0.133333	0.509622		6.08306	2.25174	25.5437	18.0024	14.1584	17.7588
CP027633.1_20103001_20104001		216.715	27.1711	2.41224	1.43164	0.00151288	0.133367		0.133333	0.509622		7.60382	6.00465	51.9388	46.2919	23.0074	22.1985
CP027619.1_26192001_26193001		216.699	55.2933	-1.66279	2.36863	0.00151345	0.133367		0.133333	0.509622		83.6421	107.333	32.3553	43.7201	15.0433	31.078
CP027622.1_1057001_1058001		216.477	21.8106	2.45248	1.26907	0.00152121	0.133875		0.133333	0.509622		7.60382	4.50349	21.2864	20.5742	36.2809	48.8368
CP027625.1_3267001_3268001		216.368	86.4078	-1.02872	4.0623	0.00152501	0.134033		0.133333	0.509622		273.738	251.445	114.095	129.874	127.426	143.181
CP027619.1_11273001_11274001		216.053	77.071	1.88	3.3688	0.00153612	0.134672		0.133333	0.509622		41.0606	35.2773	84.2942	122.159	222.11	130.971
CP027633.1_1669001_1670001		216.048	15.4587	4.68946	1.07601	0.0015363	0.134672		0.10021	0.509622		1.52076	0.750581	15.3262	16.7165	64.5977	18.8688
CP027632.1_23114001_23115001		215.987	93.9213	3.24262	5.03473	0.00153846	0.134685		0.133333	0.509622		54.7475	48.0372	292.05	140.162	851.274	658.187
CP027633.1_19180001_19181001		215.839	93.3584	2.4685	4.93078	0.00154374	0.13475		0.133333	0.509622		83.6421	74.3075	561.11	691.807	177.865	317.439
CP027622.1_6612001_6613001		215.652	58.2452	-1.28028	2.47878	0.0015504	0.13475		0.133333	0.509622		68.4344	115.589	35.7612	34.7189	44.245	37.7375
CP027619.1_6422001_6423001		215.518	44.3992	1.76223	1.98637	0.00155521	0.13475		0.133333	0.509622		15.2076	15.0116	36.6126	42.4342	74.3316	52.1666
CP027627.1_17878001_17879001		215.515	76.635	-2.48736	3.34298	0.0015553	0.13475		0.133333	0.509622		76.0382	378.293	22.9893	34.7189	45.1299	61.046
CP027627.1_23940001_23941001		215.492	0.0731649	2.46435	0.301881	0.00155615	0.13475		0.10021	0.509622		4.56229	1.50116	11.0689	16.7165	18.5829	13.3191
CP027624.1_5513001_5514001		215.482	52.0217	1.91571	2.25254	0.00155649	0.13475		0.133333	0.509622		22.8115	12.0093	46.8301	77.1531	82.2957	46.6169
CP027633.1_19179001_19180001		215.446	88.1249	2.56615	4.23228	0.00155779	0.13475		0.133333	0.509622		44.1022	46.536	385.71	397.339	102.648	193.127
CP027631.1_14570001_14571001		215.44	17.9911	-1.42701	1.15536	0.00155802	0.13475		0.133333	0.509622		28.8945	43.5337	11.0689	14.1447	15.0433	14.4291
CP027622.1_20218001_20219001		215.418	36.7975	2.2695	1.73588	0.0015588	0.13475		0.133333	0.509622		13.6869	6.00465	27.2466	54.0072	60.1732	36.6276
CP027623.1_14494001_14495001		215.351	45.0457	2.17263	2.00734	0.00156122	0.13475		0.133333	0.509622		10.6454	12.7599	57.0476	47.5778	82.2957	27.7482
CP027623.1_2556001_2557001		215.315	68.5973	1.61623	2.91964	0.00156252	0.13475		0.133333	0.509622		28.8945	35.2773	96.2146	74.5814	146.009	79.9147
CP027629.1_16058001_16059001		215.235	62.8098	1.6262	2.66212	0.00156541	0.13475		0.133333	0.509622		27.3738	26.2703	80.0369	79.7249	54.8638	117.652
CP027626.1_25290001_25291001		215.228	60.2117	3.17724	2.55671	0.00156567	0.13475		0.133333	0.509622		10.6454	8.25639	40.0184	95.1555	161.052	41.0673
CP027629.1_10435001_10436001		215.18	93.5271	-1.19641	4.96071	0.00156737	0.13475		0.133333	0.509622		649.367	392.554	224.784	228.888	213.261	240.854
CP027621.1_15851001_15852001		214.974	64.2268	2.19981	2.72182	0.00157486	0.134889		0.133333	0.509622		12.1661	25.5197	74.9282	155.592	65.4826	69.9254
CP027632.1_19324001_19325001		214.946	75.3389	1.2914	3.26906	0.0015759	0.134889		0.133333	0.509622		57.7891	43.5337	142.193	137.59	101.764	110.993
CP027632.1_14540001_14541001		214.898	7.7958	3.10107	0.823847	0.00157765	0.134889		0.10021	0.509622		4.56229	1.50116	20.435	18.0024	39.8205	13.3191
CP027628.1_17655001_17656001		214.893	27.2188	-1.68989	1.43314	0.00157784	0.134889		0.133333	0.509622		28.8945	66.0511	15.3262	16.7165	16.8131	11.0993
CP027625.1_13481001_13482001		214.859	64.312	3.21423	2.72476	0.00157906	0.134889		0.133333	0.509622		18.2492	4.50349	68.968	88.7261	174.325	46.6169
CP027624.1_6984001_6985001		214.742	86.0345	1.67073	4.02515	0.00158336	0.135084		0.133333	0.509622		53.2268	82.5639	259.694	293.182	156.627	165.379
CP027623.1_17657001_17658001		214.61	88.1174	-1.24614	4.23145	0.00158818	0.135279		0.133333	0.509622		260.051	373.039	103.878	171.023	127.426	133.191
CP027630.1_4573001_4574001		214.569	74.4386	1.61559	3.21727	0.00158969	0.135279		0.133333	0.509622		53.2268	28.5221	116.65	111.872	163.707	97.6736
CP027624.1_3405001_3406001		214.425	86.9363	1.99348	4.11576	0.00159501	0.135431		0.133333	0.509622		72.9967	48.0372	228.19	149.163	392.011	184.248
CP027625.1_1177001_1178001		214.411	7.94213	2.48882	0.828811	0.00159552	0.135431		0.10021	0.509622		3.04153	4.50349	21.2864	19.2883	36.2809	13.3191
CP027624.1_1300001_1301001		214.087	56.0592	1.49748	2.39666	0.00160753	0.135646		0.133333	0.509622		27.3738	21.0163	68.1165	52.7213	89.3749	58.8261
CP027627.1_24663001_24664001		214.061	94.441	-1.16965	5.13826	0.00160852	0.135646		0.133333	0.509622		628.076	538.917	240.111	334.33	225.65	237.524
CP027632.1_967001_968001		214.013	52.2771	-1.83946	2.2619	0.0016103	0.135646		0.133333	0.509622		123.182	66.8017	24.6922	11.573	31.8564	35.5177
CP027630.1_12957001_12958001		213.925	13.3548	2.01888	1.00916	0.00161361	0.135646		0.133333	0.509622		7.60382	5.25407	20.435	25.7177	19.4678	36.6276
CP027630.1_12232001_12233001		213.905	42.7925	2.56077	1.93623	0.00161434	0.135646		0.133333	0.509622		3.04153	12.7599	63.8592	59.1507	25.6621	63.2658
CP027627.1_7108001_7109001		213.893	96.8733	1.36066	5.86951	0.00161481	0.135646		0.133333	0.509622		310.236	286.722	584.95	840.969	949.498	690.375
CP027630.1_2536001_2537001		213.823	68.8318	2.20837	2.93063	0.00161742	0.135646		0.133333	0.509622		34.9776	12.7599	75.7796	101.585	159.282	82.1346
CP027627.1_16789001_16790001		213.815	23.2411	-1.68384	1.31291	0.00161772	0.135646		0.133333	0.509622		56.2683	35.2773	15.3262	7.71531	13.2735	18.8688
CP027622.1_19890001_19891001		213.812	70.2697	-1.12388	3.00294	0.00161782	0.135646		0.133333	0.509622		111.016	144.862	63.0078	68.1519	51.3242	53.2765
CP027632.1_4612001_4613001		213.71	43.5749	3.96403	1.96062	0.00162167	0.135646		0.10021	0.509622		3.04153	3.7529	68.968	111.872	22.1225	24.4184
CP027624.1_4009001_4010001		213.688	70.8878	-1.25452	3.03174	0.00162251	0.135646		0.133333	0.509622		115.578	156.871	69.8194	50.1495	43.3601	65.4857
CP027631.1_2950001_2951001		213.613	9.50994	1.89902	0.883871	0.00162531	0.135646		0.133333	0.509622		6.08306	6.00465	18.732	18.0024	31.8564	22.1985
CP027626.1_22868001_22869001		213.602	87.9935	-1.61983	4.22085	0.00162574	0.135646		0.133333	0.509622		184.013	514.898	124.313	114.444	99.1088	118.762
CP027622.1_1058001_1059001		213.554	17.5237	3.42011	1.14005	0.00162753	0.135646		0.133333	0.509622		6.08306	0.750581	15.3262	23.1459	38.0507	43.2872
CP027632.1_19625001_19626001		213.53	99.4983	4.41272	8.44892	0.00162844	0.135646		0.133333	0.509622		229.635	273.211	9577.18	8942.05	1571.58	1360.77
CP027621.1_19126001_19127001		213.357	63.8117	2.52635	2.70507	0.00163503	0.135765		0.133333	0.509622		16.7284	15.0116	131.124	102.871	31.8564	99.8934
CP027626.1_23826001_23827001		213.345	81.1503	-1.12386	3.63181	0.00163548	0.135765		0.133333	0.509622		215.949	185.393	69.8194	95.1555	100.879	102.113
CP027627.1_17232001_17233001		213.313	4.4974	1.63101	0.70154	0.00163667	0.135765		0.133333	0.509622		7.60382	5.25407	19.5835	19.2883	19.4678	18.8688
CP027621.1_9033001_9034001		213.279	46.5403	-1.19755	2.0597	0.00163797	0.135765		0.133333	0.509622		63.8721	69.804	30.6524	34.7189	23.8923	27.7482
CP027621.1_2984001_2985001		213.173	65.1526	1.84034	2.76184	0.00164202	0.135885		0.133333	0.509622		30.4153	21.0163	69.8194	97.7273	134.505	59.9361
CP027630.1_5210001_5211001		213.13	34.2083	1.85405	1.65368	0.00164365	0.135885		0.133333	0.509622		15.2076	8.25639	32.3553	34.7189	55.7487	38.8474
CP027624.1_17815001_17816001		213.082	74.7044	1.09074	3.23104	0.00164551	0.135885		0.133333	0.509622		53.2268	56.2936	115.798	111.872	125.656	114.322
CP027625.1_13211001_13212001		213.018	12.7501	3.00071	0.989461	0.00164796	0.13592		0.133333	0.509622		6.08306	1.50116	21.2864	20.5742	44.245	17.7588
CP027626.1_24915001_24916001		212.86	94.1393	1.15999	5.07328	0.00165402	0.136252		0.133333	0.509622		193.137	191.398	392.521	451.346	491.12	384.035
CP027622.1_14812001_14813001		212.802	0.0776444	1.98034	0.303345	0.00165623	0.136267		0.10021	0.509622		4.56229	3.00232	12.7718	15.4306	12.3886	17.7588
CP027625.1_3773001_3774001		212.742	39.2015	-1.72446	1.81625	0.00165855	0.13629		0.133333	0.509622		91.2459	43.5337	21.2864	11.573	24.7772	21.0886
CP027626.1_22753001_22754001		212.346	40.0794	1.73825	1.84374	0.00167394	0.136903		0.133333	0.509622		12.1661	15.0116	59.6019	51.4354	29.2017	45.507
CP027619.1_3980001_3981001		212.294	37.7068	2.14318	1.76584	0.00167595	0.136903		0.133333	0.509622		10.6454	9.75755	28.0981	37.2907	73.4467	41.0673
CP027619.1_16992001_16993001		212.231	76.426	2.20953	3.33127	0.0016784	0.136903		0.133333	0.509622		21.2907	37.529	236.705	137.59	104.418	79.9147
CP027624.1_2267001_2268001		212.16	50.0926	-1.09383	2.18441	0.00168121	0.136903		0.133333	0.509622		65.3929	75.8087	33.2068	32.1471	32.7413	34.4077
CP027628.1_9707001_9708001		212.152	51.2513	1.95425	2.22471	0.00168152	0.136903		0.133333	0.509622		18.2492	14.261	64.7107	91.2979	34.5111	59.9361
CP027619.1_26271001_26272001		212.149	18.5152	3.37621	1.17088	0.00168164	0.136903		0.10021	0.509622		0	4.50349	14.4748	36.0048	46.0148	27.7482
CP027619.1_21845001_21846001		212.108	72.6737	2.026	3.12259	0.00168324	0.136903		0.133333	0.509622		13.6869	42.0325	126.016	90.012	98.2239	163.159
CP027622.1_15203001_15204001		212.011	14.8196	3.36771	1.05676	0.00168704	0.136903		0.10021	0.509622		4.56229	1.50116	20.435	20.5742	53.094	16.6489
CP027621.1_6053001_6054001		211.987	70.2816	-1.59141	3.00336	0.00168799	0.136903		0.133333	0.509622		115.578	179.389	66.4136	28.2895	61.0581	38.8474
CP027630.1_5343001_5344001		211.921	11.8796	4.60744	0.96192	0.00169058	0.136903		0.10021	0.509622		0	1.50116	16.1777	18.0024	57.5185	14.4291
CP027630.1_17761001_17762001		211.865	88.7177	-1.03495	4.29686	0.00169279	0.136903		0.133333	0.509622		339.131	281.468	154.965	160.736	131.85	157.61
CP027632.1_20239001_20240001		211.798	26.6977	2.07074	1.41737	0.00169546	0.136903		0.133333	0.509622		9.12459	7.50581	31.5039	30.8613	53.094	22.1985
CP027619.1_1966001_1967001		211.758	58.181	-2.44026	2.47621	0.00169704	0.136903		0.133333	0.509622		36.4984	204.158	31.5039	15.4306	22.1225	19.9787
CP027619.1_16304001_16305001		211.727	95.7101	-1.69011	5.46243	0.00169826	0.136903		0.133333	0.509622		1082.78	625.234	189.875	173.595	395.55	297.46
CP027628.1_235001_236001		211.691	42.2356	1.79774	1.91523	0.0016997	0.136903		0.133333	0.509622		13.6869	14.261	39.167	34.7189	72.5618	48.8368
CP027619.1_16569001_16570001		211.672	31.7685	-1.50758	1.57575	0.00170047	0.136903		0.133333	0.509622		45.6229	57.0441	16.1777	23.1459	22.1225	11.0993
CP027621.1_8460001_8461001		211.664	53.7702	1.31794	2.31538	0.00170076	0.136903		0.133333	0.509622		19.7699	29.2727	67.265	54.0072	65.4826	63.2658
CP027630.1_8604001_8605001		211.57	99.231	-1.59835	7.79292	0.0017045	0.137039		0.133333	0.509622		5257.28	3135.18	1174.16	959.271	1506.99	1901.3
CP027630.1_16823001_16824001		211.426	3.85385	1.86163	0.673053	0.00171025	0.137048		0.133333	0.509622		7.60382	3.7529	16.1777	20.5742	19.4678	21.0886
CP027623.1_17695001_17696001		211.392	2.16807	2.34763	0.589283	0.00171162	0.137048		0.10021	0.509622		4.56229	3.00232	12.7718	15.4306	28.3168	17.7588
CP027619.1_27180001_27181001		211.364	30.9055	1.56955	1.54984	0.00171272	0.137048		0.133333	0.509622		13.6869	11.2587	30.6524	32.1471	46.8997	36.6276
CP027629.1_10631001_10632001		211.248	12.7098	-1.97908	0.98823	0.00171739	0.137048		0.133333	0.509622		34.9776	39.7808	11.9204	15.4306	3.5396	7.76949
CP027620.1_3640001_3641001		211.246	86.3047	1.5316	4.05302	0.00171747	0.137048		0.133333	0.509622		77.559	74.3075	236.705	128.589	243.348	268.602
CP027631.1_5488001_5489001		211.227	59.9743	2.22844	2.54619	0.00171824	0.137048		0.133333	0.509622		27.3738	9.00697	80.0369	81.0108	107.958	48.8368
CP027631.1_6632001_6633001		211.209	5.66505	2.06606	0.747947	0.00171893	0.137048		0.133333	0.509622		3.04153	6.00465	14.4748	18.0024	25.6621	25.5283
CP027621.1_6126001_6127001		210.899	11.5153	2.59533	0.949105	0.00173146	0.13718		0.10021	0.509622		4.56229	3.7529	12.7718	25.7177	39.8205	22.1985
CP027619.1_27368001_27369001		210.787	13.216	2.13623	1.00411	0.00173599	0.13718		0.133333	0.509622		7.60382	4.50349	16.1777	27.0036	35.396	23.3085
CP027627.1_4647001_4648001		210.769	82.5225	-1.19818	3.72952	0.00173674	0.13718		0.133333	0.509622		191.616	246.941	108.135	109.3	68.1373	97.6736
CP027631.1_15244001_15245001		210.661	92.6507	2.14554	4.79708	0.00174111	0.13718		0.133333	0.509622		121.661	56.2936	246.071	334.33	636.243	339.638
CP027622.1_15198001_15199001		210.6	33.4662	2.92097	1.6287	0.0017436	0.13718		0.133333	0.509622		10.6454	2.25174	30.6524	41.1483	69.0222	27.7482
CP027620.1_13848001_13849001		210.542	16.1889	2.24996	1.09827	0.00174598	0.13718		0.133333	0.509622		7.60382	4.50349	24.6922	38.5766	31.8564	15.539
CP027627.1_8629001_8630001		210.4	0.0328495	2.84644	0.257248	0.00175183	0.13718		0.10021	0.509622		0	3.00232	11.0689	14.1447	19.4678	14.4291
CP027627.1_25316001_25317001		210.379	44.7396	1.89483	1.99698	0.00175266	0.13718		0.133333	0.509622		19.7699	9.75755	51.0874	69.4378	54.8638	34.4077
CP027619.1_17508001_17509001		210.372	53.4253	1.92897	2.30224	0.00175297	0.13718		0.133333	0.509622		12.1661	21.0163	35.7612	66.8661	80.5259	81.0247
CP027622.1_6798001_6799001		210.366	61.8005	-1.66137	2.61999	0.0017532	0.13718		0.133333	0.509622		88.2044	139.608	30.6524	57.8649	36.2809	21.0886
CP027625.1_8891001_8892001		210.365	28.1506	2.88185	1.46207	0.00175324	0.13718		0.133333	0.509622		4.56229	5.25407	22.9893	38.5766	68.1373	19.9787
CP027628.1_12569001_12570001		210.304	25.6391	-1.54497	1.38639	0.00175577	0.13718		0.133333	0.509622		59.3098	33.7761	14.4748	20.5742	12.3886	15.539
CP027627.1_2401001_2402001		210.289	26.4543	2.15192	1.41063	0.00175635	0.13718		0.133333	0.509622		9.12459	6.75523	40.0184	23.1459	50.4393	23.3085
CP027621.1_15518001_15519001		210.289	76.5798	3.09849	3.33978	0.00175638	0.13718		0.133333	0.509622		19.7699	15.0116	236.705	209.599	44.245	98.7835
CP027628.1_16325001_16326001		210.271	38.5534	3.05455	1.79513	0.00175711	0.13718		0.133333	0.509622		7.60382	4.50349	29.801	38.5766	95.5692	27.7482
CP027627.1_13429001_13430001		210.239	94.6201	-1.17545	5.17594	0.00175842	0.13718		0.133333	0.509622		640.242	559.933	235.002	349.761	231.844	246.404
CP027627.1_1326001_1327001		210.191	17.1325	2.08973	1.12847	0.0017604	0.13718		0.133333	0.509622		10.6454	3.7529	29.801	27.0036	32.7413	21.0886
CP027631.1_17010001_17011001		210.144	20.1696	2.12531	1.22028	0.00176234	0.13718		0.133333	0.509622		9.12459	5.25407	22.9893	32.1471	43.3601	21.0886
CP027627.1_4646001_4647001		210.124	74.3997	-1.28597	3.21458	0.00176319	0.13718		0.133333	0.509622		150.556	163.627	70.6709	87.4402	46.0148	54.3864
CP027624.1_5031001_5032001		210.084	16.1694	3.80282	1.09761	0.00176485	0.13718		0.10021	0.509622		1.52076	2.25174	17.0291	27.0036	59.2883	13.3191
CP027623.1_5794001_5795001		210.082	26.1378	1.77749	1.40094	0.00176492	0.13718		0.133333	0.509622		10.6454	9.00697	22.9893	29.5754	42.4752	38.8474
CP027631.1_17808001_17809001		210.011	33.8261	-1.44608	1.64129	0.00176784	0.13718		0.133333	0.509622		57.7891	49.5383	21.2864	19.2883	12.3886	25.5283
CP027619.1_6741001_6742001		209.953	51.2259	1.45376	2.22389	0.00177025	0.13718		0.133333	0.509622		16.7284	25.5197	63.8592	73.2955	50.4393	51.0566
CP027619.1_594001_595001		209.892	24.8805	1.57813	1.36223	0.00177279	0.13718		0.133333	0.509622		7.60382	12.7599	29.801	32.1471	37.1658	28.8581
CP027624.1_17034001_17035001		209.885	36.8796	-1.30205	1.73864	0.00177311	0.13718		0.133333	0.509622		41.0606	66.8017	22.9893	21.8601	20.3527	23.3085
CP027619.1_8762001_8763001		209.861	26.4767	1.71649	1.41116	0.0017741	0.13718		0.133333	0.509622		10.6454	9.75755	27.2466	29.5754	46.8997	29.968
CP027630.1_12272001_12273001		209.711	62.3873	-1.23279	2.64466	0.00178035	0.13718		0.133333	0.509622		111.016	96.0744	44.2757	41.1483	32.7413	57.7162
CP027622.1_10024001_10025001		209.656	18.6645	2.77654	1.17501	0.00178267	0.13718		0.133333	0.509622		1.52076	6.00465	20.435	54.0072	25.6621	23.3085
CP027623.1_5565001_5566001		209.649	41.2456	1.70665	1.88207	0.00178295	0.13718		0.133333	0.509622		16.7284	12.7599	43.4243	36.0048	68.1373	41.0673
CP027624.1_17291001_17292001		209.592	16.6129	3.86348	1.11245	0.00178532	0.13718		0.10021	0.509622		0	3.00232	53.6417	30.8613	12.3886	22.1985
CP027630.1_13427001_13428001		209.535	97.3302	-1.34705	6.05812	0.00178772	0.13718		0.133333	0.509622		1088.87	1249.72	656.473	392.195	348.651	440.641
CP027633.1_3748001_3749001		209.465	23.5919	2.31874	1.32368	0.00179069	0.13718		0.133333	0.509622		6.08306	6.75523	23.8408	23.1459	55.7487	27.7482
CP027631.1_4256001_4257001		209.308	93.9766	1.71345	5.04364	0.00179729	0.13718		0.133333	0.509622		149.035	123.846	641.998	335.616	288.478	520.556
CP027626.1_2069001_2070001		209.275	6.74312	3.36407	0.787855	0.00179869	0.13718		0.10021	0.509622		4.56229	0.750581	18.732	16.7165	39.8205	14.4291
CP027620.1_15619001_15620001		209.265	49.6491	1.49882	2.16833	0.00179912	0.13718		0.133333	0.509622		25.853	15.7622	62.1563	68.1519	46.8997	52.1666
CP027621.1_16557001_16558001		209.09	38.8789	-2.04425	1.80542	0.00180653	0.13718		0.133333	0.509622		112.537	33.7761	20.435	19.2883	11.5037	17.7588
CP027633.1_20591001_20592001		209.085	14.0984	-1.41594	1.03473	0.00180674	0.13718		0.133333	0.509622		33.4568	33.7761	12.7718	9.0012	11.5037	16.6489
CP027619.1_8424001_8425001		209.037	81.994	4.09205	3.69343	0.00180879	0.13718		0.133333	0.509622		6.08306	15.0116	297.158	101.585	41.5903	337.418
CP027633.1_402001_403001		208.978	85.6253	-1.32227	3.98809	0.00181131	0.13718		0.133333	0.509622		215.949	330.256	93.6602	124.731	80.5259	139.851
CP027631.1_4119001_4120001		208.896	16.0261	1.80196	1.09333	0.0018148	0.13718		0.133333	0.509622		7.60382	7.50581	23.8408	36.0048	28.3168	18.8688
CP027621.1_1373001_1374001		208.84	82.6495	2.12552	3.7401	0.00181717	0.13718		0.133333	0.509622		54.7475	31.5244	154.114	137.59	322.989	124.312
CP027628.1_18077001_18078001		208.826	18.8915	2.58795	1.18203	0.00181778	0.13718		0.133333	0.509622		9.12459	2.25174	21.2864	37.2907	38.9356	22.1985
CP027629.1_5150001_5151001		208.811	0.362838	2.1256	0.413762	0.00181842	0.13718		0.10021	0.509622		4.56229	3.00232	11.9204	14.1447	22.1225	15.539
CP027627.1_25264001_25265001		208.749	81.0503	1.61653	3.62513	0.00182109	0.13718		0.133333	0.509622		59.3098	48.0372	129.421	145.305	252.197	127.642
CP027623.1_17394001_17395001		208.633	9.70555	2.32122	0.89117	0.00182605	0.13718		0.133333	0.509622		6.08306	3.7529	33.2068	27.0036	13.2735	21.0886
CP027629.1_6634001_6635001		208.62	35.7119	2.7982	1.70224	0.00182662	0.13718		0.133333	0.509622		9.12459	4.50349	28.0981	51.4354	75.2165	23.3085
CP027630.1_3963001_3964001		208.588	65.3124	1.66097	2.76894	0.001828	0.13718		0.133333	0.509622		28.8945	27.7715	73.2252	59.1507	130.965	94.3438
CP027629.1_4182001_4183001		208.51	38.1473	-1.36212	1.78167	0.00183139	0.13718		0.133333	0.509622		41.0606	72.0558	22.1379	25.7177	19.4678	22.1985
CP027630.1_2362001_2363001		208.411	91.6771	-2.82028	4.65788	0.00183563	0.13718		0.133333	0.509622		235.719	984.762	131.124	91.2979	22.1225	102.113
CP027626.1_2269001_2270001		208.403	24.7223	1.79971	1.35752	0.00183598	0.13718		0.133333	0.509622		10.6454	8.25639	35.7612	28.2895	42.4752	22.1985
CP027633.1_18981001_18982001		208.335	19.0498	3.26745	1.18669	0.00183894	0.13718		0.10021	0.509622		4.56229	2.25174	17.8806	24.4318	60.1732	19.9787
CP027620.1_15096001_15097001		208.33	43.6571	5.60796	1.9628	0.00183916	0.13718		0.10021	0.509622		3.04153	0	106.432	75.8673	12.3886	34.4077
CP027629.1_2316001_2317001		208.297	1.09299	1.9145	0.507933	0.00184059	0.13718		0.133333	0.509622		3.04153	5.25407	13.6233	19.2883	15.0433	21.0886
CP027625.1_4416001_4417001		208.225	91.2172	-1.61283	4.60075	0.00184371	0.13718		0.133333	0.509622		269.175	642.497	172.846	190.311	115.037	119.872
CP027632.1_17239001_17240001		208.22	92.8627	-1.13446	4.8338	0.00184395	0.13718		0.133333	0.509622		538.351	395.556	232.448	198.026	176.095	243.074
CP027626.1_18967001_18968001		208.211	84.0889	-1.2826	3.85784	0.00184432	0.13718		0.133333	0.509622		176.409	315.244	87.7	118.301	113.267	86.5743
CP027623.1_17744001_17745001		208.149	73.0828	-2.43248	3.14671	0.00184704	0.13718		0.133333	0.509622		100.37	292.727	17.0291	18.0024	51.3242	59.9361
CP027621.1_1561001_1562001		208.082	41.1321	2.78922	1.87839	0.00184995	0.13718		0.133333	0.509622		9.12459	6.00465	28.0981	39.8625	97.339	36.6276
CP027632.1_378001_379001		208.044	79.9349	-1.32031	3.54712	0.00185162	0.13718		0.133333	0.509622		155.118	244.689	73.2252	104.157	58.4034	86.5743
CP027632.1_23741001_23742001		208.041	40.2422	4.09071	1.84901	0.00185175	0.13718		0.10021	0.509622		1.52076	3.7529	67.265	101.585	20.3527	21.0886
CP027624.1_16903001_16904001		208.035	23.6845	1.57208	1.32685	0.00185199	0.13718		0.133333	0.509622		9.12459	11.2587	26.3951	33.433	38.0507	26.6382
CP027633.1_674001_675001		208.012	59.7981	-1.24089	2.53998	0.00185302	0.13718		0.133333	0.509622		80.6005	110.335	44.2757	32.1471	50.4393	34.4077
CP027624.1_18507001_18508001		208.007	7.25527	3.81314	0.805102	0.00185324	0.13718		0.10021	0.509622		3.04153	0.750581	13.6233	20.5742	45.1299	13.3191
CP027619.1_21846001_21847001		207.944	67.8074	1.56719	2.88244	0.001856	0.13718		0.133333	0.509622		27.3738	36.7785	96.2146	99.0132	61.943	129.861
CP027630.1_7557001_7558001		207.912	51.4693	2.35513	2.23183	0.00185741	0.13718		0.133333	0.509622		18.2492	8.25639	55.3447	66.8661	99.9937	33.2978
CP027622.1_4705001_4706001		207.903	90.4617	2.12459	4.4979	0.0018578	0.13718		0.133333	0.509622		92.7667	53.2912	211.161	309.898	535.365	204.227
CP027627.1_16876001_16877001		207.862	98.7039	2.76908	7.02155	0.0018596	0.13718		0.133333	0.509622		235.719	320.498	3031.18	2543.48	622.97	1400.73
CP027624.1_14987001_14988001		207.848	90.4602	-1.26201	4.49787	0.0018602	0.13718		0.133333	0.509622		287.425	478.871	120.907	164.593	175.21	179.808
CP027624.1_3513001_3514001		207.802	46.1223	-1.44985	2.04508	0.00186224	0.13718		0.133333	0.509622		71.4759	72.0558	31.5039	32.1471	26.547	14.4291
CP027630.1_8606001_8607001		207.755	98.5666	-1.66671	6.89966	0.00186428	0.13718		0.133333	0.509622		3003.51	1598.74	500.656	540.072	1014.1	842.435
CP027632.1_4667001_4668001		207.668	73.7696	1.1284	3.18128	0.00186813	0.13718		0.133333	0.509622		50.1852	53.2912	104.729	111.872	132.735	104.333
CP027625.1_1627001_1628001		207.653	25.0552	2.12872	1.36752	0.00186879	0.13718		0.133333	0.509622		12.1661	4.50349	33.2068	41.1483	37.1658	22.1985
CP027633.1_1740001_1741001		207.598	88.2757	-1.3529	4.25015	0.00187121	0.13718		0.133333	0.509622		378.67	287.472	101.323	164.593	92.9145	163.159
CP027624.1_5514001_5515001		207.577	9.94893	2.00704	0.898518	0.00187217	0.13718		0.133333	0.509622		7.60382	4.50349	22.9893	27.0036	28.3168	14.4291
CP027627.1_5281001_5282001		207.5	6.04133	3.7206	0.761882	0.00187557	0.137225		0.10021	0.509622		4.56229	0	14.4748	28.2895	30.9715	16.6489
CP027626.1_18965001_18966001		207.386	88.4608	-1.06196	4.26959	0.00188061	0.137225		0.133333	0.509622		291.987	321.249	142.193	173.595	120.346	152.06
CP027621.1_19722001_19723001		207.383	93.7899	-1.12665	5.01101	0.00188073	0.137225		0.133333	0.509622		526.185	526.157	229.042	266.178	184.944	284.141
CP027619.1_16993001_16994001		207.378	48.7278	3.1429	2.13573	0.00188098	0.137225		0.133333	0.509622		1.52076	10.5081	110.689	65.5802	30.0866	43.2872
CP027632.1_17546001_17547001		207.301	8.7992	2.44946	0.859507	0.0018844	0.137282		0.133333	0.509622		6.08306	3.00232	26.3951	18.0024	33.6262	13.3191
CP027619.1_28136001_28137001		207.24	94.105	-1.06018	5.06862	0.00188715	0.137282		0.133333	0.509622		521.622	549.425	231.596	268.75	226.534	300.79
CP027621.1_19740001_19741001		207.192	13.9342	1.69333	1.02951	0.00188929	0.137282		0.133333	0.509622		4.56229	9.75755	22.1379	25.7177	26.547	26.6382
CP027630.1_10072001_10073001		207.177	43.454	3.16363	1.95703	0.00188996	0.137282		0.133333	0.509622		10.6454	3.00232	27.2466	36.0048	99.1088	54.3864
CP027632.1_21325001_21326001		207.074	0.536045	2.04602	0.445257	0.00189457	0.13736		0.133333	0.509622		1.52076	5.25407	13.6233	18.0024	16.8131	17.7588
CP027619.1_17444001_17445001		207.05	96.9838	-1.17698	5.90711	0.00189561	0.13736		0.133333	0.509622		845.545	1149.14	441.906	525.927	359.27	438.421
CP027624.1_9933001_9934001		206.916	89.1567	-0.965785	4.34572	0.00190163	0.13736		0.133333	0.509622		323.923	302.484	161.777	159.45	152.203	167.599
CP027625.1_4414001_4415001		206.905	97.4019	-1.65043	6.09452	0.00190216	0.13736		0.133333	0.509622		723.884	1889.21	528.754	433.344	370.773	332.978
CP027631.1_11483001_11484001		206.841	16.9175	2.00699	1.1223	0.00190504	0.13736		0.133333	0.509622		9.12459	5.25407	30.6524	34.7189	28.3168	16.6489
CP027619.1_6777001_6778001		206.838	28.4447	1.56138	1.4712	0.00190516	0.13736		0.133333	0.509622		12.1661	11.2587	42.5728	38.5766	28.3168	28.8581
CP027625.1_1251001_1252001		206.833	86.7601	2.10533	4.09893	0.00190538	0.13736		0.133333	0.509622		88.2044	25.5197	229.893	196.741	310.6	213.106
CP027628.1_17335001_17336001		206.695	55.4933	1.48895	2.37578	0.00191162	0.137561		0.133333	0.509622		21.2907	25.5197	86.8485	66.8661	46.0148	66.5956
CP027631.1_1767001_1768001		206.681	19.5515	1.7223	1.20244	0.00191228	0.137561		0.133333	0.509622		9.12459	8.25639	33.2068	20.5742	35.396	24.4184
CP027632.1_19029001_19030001		206.167	33.4289	4.43214	1.6276	0.00193573	0.138224		0.10021	0.509622		0	3.00232	96.2146	37.2907	22.1225	19.9787
CP027623.1_18735001_18736001		206.161	20.8341	1.77005	1.24064	0.001936	0.138224		0.133333	0.509622		9.12459	8.25639	33.2068	29.5754	36.2809	18.8688
CP027619.1_2994001_2995001		206.137	93.4062	-1.19212	4.93903	0.00193711	0.138224		0.133333	0.509622		574.849	448.847	193.281	248.176	176.98	277.482
CP027619.1_27847001_27848001		206.084	51.7634	1.27564	2.24239	0.00193953	0.138224		0.133333	0.509622		22.8115	25.5197	57.0476	51.4354	71.6769	55.4963
CP027629.1_4518001_4519001		206.058	70.2801	-0.991642	3.00316	0.00194072	0.138224		0.133333	0.509622		118.62	126.848	63.8592	66.8661	57.5185	58.8261
CP027622.1_3522001_3523001		205.985	49.2713	1.25646	2.1546	0.00194413	0.138224		0.133333	0.509622		22.8115	23.268	60.4534	61.7225	51.3242	47.7269
CP027632.1_22696001_22697001		205.958	13.204	2.08291	1.00381	0.00194536	0.138224		0.133333	0.509622		4.56229	6.75523	24.6922	16.7165	38.0507	21.0886
CP027624.1_6980001_6981001		205.91	76.302	1.79069	3.32403	0.00194757	0.138224		0.133333	0.509622		39.5399	38.2796	145.599	210.885	92.9145	91.014
CP027632.1_14141001_14142001		205.877	48.6293	3.55551	2.13251	0.00194909	0.138224		0.133333	0.509622		7.60382	3.7529	25.5437	59.1507	130.08	35.5177
CP027627.1_22766001_22767001		205.858	63.9655	-1.66426	2.71085	0.00194999	0.138224		0.133333	0.509622		59.3098	181.641	39.167	36.0048	39.8205	38.8474
CP027623.1_340001_341001		205.83	98.1873	1.78249	6.54033	0.00195126	0.138224		0.133333	0.509622		261.572	477.369	1603.29	912.979	1619.37	960.087
CP027629.1_2233001_2234001		205.829	83.9455	-1.21947	3.84607	0.00195132	0.138224		0.133333	0.509622		212.907	266.456	81.7398	124.731	81.4108	125.422
CP027619.1_8632001_8633001		205.816	86.7303	1.72457	4.09519	0.00195193	0.138224		0.133333	0.509622		88.2044	52.5407	177.954	187.739	355.73	198.677
CP027619.1_7924001_7925001		205.814	43.5406	1.61565	1.95924	0.00195203	0.138224		0.133333	0.509622		16.7284	15.7622	32.3553	52.7213	64.5977	49.9467
CP027625.1_9322001_9323001		205.734	19.0259	1.91562	1.18606	0.00195573	0.138224		0.133333	0.509622		7.60382	7.50581	33.2068	28.2895	36.2809	16.6489
CP027630.1_17048001_17049001		205.708	12.8173	2.5183	0.991991	0.00195693	0.138224		0.133333	0.509622		3.04153	5.25407	14.4748	30.8613	39.8205	18.8688
CP027619.1_1108001_1109001		205.677	58.8948	-1.49896	2.50574	0.0019584	0.138224		0.133333	0.509622		120.14	84.0651	26.3951	42.4342	24.7772	51.0566
CP027626.1_3400001_3401001		205.644	67.6208	3.23008	2.87342	0.00195992	0.138224		0.133333	0.509622		12.1661	10.5081	55.3447	96.4414	225.65	45.507
CP027623.1_10725001_10726001		205.627	14.0462	-1.55983	1.03337	0.00196072	0.138224		0.133333	0.509622		31.9361	37.529	14.4748	15.4306	10.6188	6.65956
CP027629.1_9965001_9966001		205.574	94.0035	1.96578	5.04931	0.00196319	0.138253		0.133333	0.509622		109.495	124.596	340.583	327.901	814.993	348.517
CP027632.1_376001_377001		205.527	39.3299	-1.11236	1.82009	0.00196538	0.138262		0.133333	0.509622		54.7475	54.7924	26.3951	24.4318	25.6621	24.4184
CP027623.1_18260001_18261001		205.467	89.5747	2.37315	4.39142	0.00196819	0.138314		0.133333	0.509622		68.4344	47.2866	164.331	185.168	553.948	285.251
CP027629.1_2278001_2279001		205.305	78.1774	4.40095	3.4341	0.0019758	0.138704		0.133333	0.509622		12.1661	4.50349	319.296	227.602	52.2091	49.9467
CP027628.1_13309001_13310001		205.221	44.7933	-1.23393	1.99864	0.00197975	0.138728		0.133333	0.509622		72.9967	57.7947	26.3951	30.8613	31.8564	21.0886
CP027621.1_16711001_16712001		205.185	54.8349	1.63173	2.35246	0.00198142	0.138728		0.133333	0.509622		27.3738	16.5128	70.6709	48.8637	88.49	55.4963
CP027625.1_4835001_4836001		205.084	11.8214	1.76948	0.96033	0.00198621	0.138728		0.133333	0.509622		6.08306	7.50581	22.1379	27.0036	30.0866	16.6489
CP027623.1_3873001_3874001		205.038	80.2903	-1.02836	3.57146	0.00198838	0.138728		0.133333	0.509622		184.013	187.645	82.5913	110.586	84.0655	87.6842
CP027623.1_16600001_16601001		204.965	77.7862	1.38736	3.41205	0.00199183	0.138728		0.133333	0.509622		59.3098	46.536	144.748	128.589	178.75	97.6736
CP027627.1_2521001_2522001		204.962	61.4033	-1.41721	2.60388	0.00199199	0.138728		0.133333	0.509622		106.454	105.832	33.2068	56.579	45.1299	24.4184
CP027627.1_23240001_23241001		204.92	54.9528	-1.8249	2.35637	0.00199398	0.138728		0.133333	0.509622		65.3929	130.601	18.732	16.7165	44.245	31.078
CP027620.1_7209001_7210001		204.911	29.2391	-2.15178	1.49707	0.00199443	0.138728		0.133333	0.509622		50.1852	63.7994	10.2175	3.85766	11.5037	25.5283
CP027630.1_3483001_3484001		204.865	7.11641	2.4543	0.800303	0.0019966	0.138728		0.10021	0.509622		3.04153	4.50349	18.732	14.1447	37.1658	17.7588
CP027622.1_7121001_7122001		204.859	41.8444	1.91523	1.90229	0.00199686	0.138728		0.133333	0.509622		18.2492	9.00697	39.167	56.579	65.4826	34.4077
CP027619.1_7357001_7358001		204.736	34.7041	3.06924	1.66943	0.00200273	0.138991		0.133333	0.509622		12.1661	0.750581	45.9786	51.4354	31.8564	46.6169
CP027621.1_19338001_19339001		204.645	31.0354	1.89252	1.55369	0.00200709	0.139054		0.133333	0.509622		10.6454	9.75755	29.801	59.1507	36.2809	27.7482
CP027624.1_13443001_13444001		204.593	39.1313	3.0791	1.81377	0.00200959	0.139054		0.133333	0.509622		7.60382	4.50349	66.4136	82.2967	21.2376	27.7482
CP027623.1_19678001_19679001		204.587	82.3464	1.11635	3.71728	0.00200986	0.139054		0.133333	0.509622		66.9137	84.8156	170.291	168.451	179.635	143.181
CP027629.1_5147001_5148001		204.342	24.7372	1.47797	1.3581	0.00202166	0.139726		0.133333	0.509622		9.12459	12.7599	33.2068	34.7189	26.547	32.1879
CP027627.1_13430001_13431001		204.258	94.5903	-1.15256	5.16676	0.0020257	0.139861		0.133333	0.509622		600.702	582.451	235.853	348.475	217.685	263.053
CP027627.1_1994001_1995001		204.118	12.8934	-1.47665	0.994153	0.00203251	0.139948		0.133333	0.509622		28.8945	36.7785	15.3262	10.2871	13.2735	7.76949
CP027619.1_28457001_28458001		204.038	56.7327	1.41322	2.42126	0.0020364	0.139948		0.133333	0.509622		27.3738	24.0186	64.7107	51.4354	91.1447	64.3758
CP027630.1_16816001_16817001		203.883	21.7389	1.57981	1.26724	0.00204394	0.139948		0.133333	0.509622		12.1661	8.25639	28.0981	25.7177	28.3168	36.6276
CP027619.1_6502001_6503001		203.87	65.9052	-1.51955	2.79484	0.00204455	0.139948		0.133333	0.509622		177.929	76.5592	37.4641	56.579	39.8205	42.1772
CP027619.1_6739001_6740001		203.731	72.9365	1.50934	3.13948	0.0020514	0.139948		0.133333	0.509622		34.9776	45.0349	132.827	141.447	70.792	116.542
CP027621.1_18226001_18227001		203.728	12.659	2.06196	0.986817	0.0020515	0.139948		0.133333	0.509622		4.56229	6.75523	31.5039	18.0024	32.7413	16.6489
CP027627.1_25305001_25306001		203.692	50.0224	2.33232	2.18205	0.00205329	0.139948		0.133333	0.509622		22.8115	4.50349	63.8592	57.8649	71.6769	52.1666
CP027633.1_20592001_20593001		203.567	82.0432	-1.15141	3.69673	0.00205942	0.139948		0.133333	0.509622		203.782	219.17	91.1058	72.0096	92.0296	125.422
CP027625.1_1394001_1395001		203.563	77.5025	1.64923	3.39532	0.00205964	0.139948		0.133333	0.509622		45.6229	43.5337	151.559	132.446	79.641	196.457
CP027620.1_11252001_11253001		203.539	39.5837	-2.22938	1.82857	0.00206079	0.139948		0.133333	0.509622		42.5814	102.83	27.2466	7.71531	7.9641	18.8688
CP027625.1_1602001_1603001		203.508	80.5337	1.58741	3.58775	0.00206234	0.139948		0.133333	0.509622		68.4344	39.0302	109.838	208.314	143.354	176.478
CP027622.1_6796001_6797001		203.47	84.8429	-1.5703	3.92007	0.00206424	0.139948		0.133333	0.509622		205.303	354.274	85.1456	136.304	102.648	54.3864
CP027628.1_11446001_11447001		203.458	56.8342	1.81316	2.42493	0.00206482	0.139948		0.133333	0.509622		22.8115	18.0139	60.4534	48.8637	113.267	59.9361
CP027619.1_1722001_1723001		203.435	92.5327	-1.16959	4.78019	0.00206595	0.139948		0.133333	0.509622		571.808	339.263	180.509	199.312	208.836	219.766
CP027628.1_14592001_14593001		203.399	16.7846	2.03648	1.11757	0.00206774	0.139948		0.133333	0.509622		7.60382	6.00465	19.5835	24.4318	42.4752	23.3085
CP027622.1_11437001_11438001		203.274	8.4707	2.04193	0.84644	0.00207393	0.139948		0.133333	0.509622		9.12459	3.00232	22.9893	24.4318	23.8923	17.7588
CP027626.1_2554001_2555001		203.273	8.94105	2.89641	0.864143	0.00207398	0.139948		0.10021	0.509622		4.56229	2.25174	16.1777	16.7165	43.3601	17.7588
CP027626.1_20508001_20509001		203.272	40.7125	2.28722	1.86501	0.00207402	0.139948		0.133333	0.509622		9.12459	10.5081	40.0184	34.7189	87.6051	32.1879
CP027630.1_11940001_11941001		203.192	90.5393	1.99495	4.50557	0.002078	0.139948		0.133333	0.509622		112.537	47.2866	231.596	317.614	475.192	230.865
CP027630.1_3428001_3429001		203.093	21.388	3.5503	1.25733	0.00208293	0.139948		0.133333	0.509622		6.08306	0.750581	20.435	29.5754	60.1732	19.9787
CP027625.1_3647001_3648001		203.056	95.3981	3.96715	5.36528	0.00208479	0.139948		0.133333	0.509622		72.9967	10.5081	828.467	232.745	353.075	1078.85
CP027619.1_3979001_3980001		203.038	52.8728	1.95623	2.28363	0.00208566	0.139948		0.133333	0.509622		19.7699	14.261	35.7612	65.5802	98.2239	59.9361
CP027619.1_27138001_27139001		203.011	39.7868	2.05941	1.8347	0.00208706	0.139948		0.133333	0.509622		9.12459	12.7599	27.2466	61.7225	65.4826	35.5177
CP027621.1_6630001_6631001		202.904	14.4971	1.55911	1.04652	0.00209238	0.139948		0.133333	0.509622		7.60382	9.00697	27.2466	29.5754	23.8923	19.9787
CP027619.1_1447001_1448001		202.896	63.4967	5.44254	2.69107	0.00209277	0.139948		0.10021	0.509622		4.56229	0.750581	59.6019	181.31	13.2735	138.741
CP027626.1_24423001_24424001		202.863	72.2526	1.74472	3.10089	0.00209447	0.139948		0.133333	0.509622		27.3738	39.7808	177.954	106.729	98.2239	74.3651
CP027625.1_4415001_4416001		202.811	90.6916	-1.74933	4.52814	0.00209708	0.139948		0.133333	0.509622		226.594	671.019	161.777	160.736	94.6843	118.762
CP027621.1_18791001_18792001		202.786	86.6944	1.94687	4.09217	0.00209831	0.139948		0.133333	0.509622		83.6421	39.7808	155.817	201.884	368.119	209.776
CP027624.1_18621001_18622001		202.658	30.9697	2.74313	1.55171	0.00210479	0.139948		0.133333	0.509622		9.12459	3.7529	28.0981	45.006	65.4826	19.9787
CP027629.1_16057001_16058001		202.608	89.948	1.71203	4.4345	0.00210728	0.139948		0.133333	0.509622		76.0382	101.328	263.951	396.053	161.052	349.627
CP027633.1_5681001_5682001		202.597	55.9353	-1.25349	2.39232	0.00210787	0.139948		0.133333	0.509622		62.3514	108.834	37.4641	41.1483	35.396	31.078
CP027630.1_11941001_11942001		202.586	54.4436	2.14835	2.33899	0.00210839	0.139948		0.133333	0.509622		22.8115	9.75755	45.1272	69.4378	106.188	52.1666
CP027631.1_17268001_17269001		202.565	1.68877	2.07855	0.55848	0.00210946	0.139948		0.133333	0.509622		6.08306	3.00232	24.6922	15.4306	14.1584	16.6489
CP027621.1_6848001_6849001		202.561	54.0629	-1.57311	2.32541	0.0021097	0.139948		0.133333	0.509622		83.6421	97.5755	16.1777	37.2907	43.3601	25.5283
CP027633.1_19578001_19579001		202.547	0.176193	2.53916	0.362254	0.00211037	0.139948		0.10021	0.509622		4.56229	1.50116	12.7718	24.4318	12.3886	14.4291
CP027631.1_4942001_4943001		202.513	79.0853	-1.13446	3.49121	0.0021121	0.139948		0.133333	0.509622		161.201	201.906	78.334	108.014	68.1373	77.6949
CP027630.1_11228001_11229001		202.511	38.6445	2.17992	1.79719	0.00211222	0.139948		0.133333	0.509622		10.6454	9.75755	28.9495	42.4342	78.7561	34.4077
CP027623.1_3076001_3077001		202.386	57.4389	3.26484	2.44774	0.00211854	0.139948		0.133333	0.509622		12.1661	5.25407	44.2757	50.1495	168.131	47.7269
CP027632.1_20513001_20514001		202.367	57.3314	1.30777	2.44377	0.0021195	0.139948		0.133333	0.509622		31.9361	24.0186	75.7796	72.0096	73.4467	52.1666
CP027626.1_23828001_23829001		202.36	75.1075	-1.18527	3.25416	0.00211988	0.139948		0.133333	0.509622		177.929	136.606	82.5913	79.7249	51.3242	62.1559
CP027624.1_805001_806001		202.358	55.459	2.28488	2.3744	0.00211998	0.139948		0.133333	0.509622		16.7284	12.7599	61.3049	59.1507	124.771	36.6276
CP027624.1_16483001_16484001		202.323	29.8737	-1.74004	1.51616	0.00212174	0.139948		0.133333	0.509622		47.1437	57.7947	11.0689	7.71531	20.3527	23.3085
CP027621.1_5084001_5085001		202.311	42.9627	2.39934	1.94136	0.00212237	0.139948		0.133333	0.509622		15.2076	6.00465	34.0583	47.5778	86.7202	38.8474
CP027627.1_846001_847001		202.277	33.5006	-1.30273	1.62965	0.00212408	0.139948		0.133333	0.509622		38.0191	61.5476	22.1379	19.2883	22.1225	17.7588
CP027623.1_2778001_2779001		202.268	87.1125	2.67811	4.13252	0.00212455	0.139948		0.133333	0.509622		57.7891	23.268	108.986	291.896	428.292	179.808
CP027633.1_21579001_21580001		202.182	60.4805	1.53712	2.56698	0.00212895	0.139948		0.133333	0.509622		31.9361	21.7668	78.334	73.2955	101.764	52.1666
CP027625.1_8892001_8893001		202.133	20.967	1.95348	1.24484	0.00213146	0.139948		0.133333	0.509622		9.12459	6.75523	29.801	30.8613	41.5903	17.7588
CP027623.1_14843001_14844001		202.085	1.68279	1.60924	0.558301	0.00213394	0.139948		0.133333	0.509622		6.08306	5.25407	19.5835	15.4306	15.9282	17.7588
CP027630.1_2566001_2567001		202.067	9.51144	1.60359	0.884015	0.00213487	0.139948		0.133333	0.509622		9.12459	6.00465	23.8408	24.4318	18.5829	22.1985
CP027633.1_5502001_5503001		202.056	75.8586	3.55213	3.29831	0.00213543	0.139948		0.133333	0.509622		16.7284	9.00697	242.665	227.602	46.8997	63.2658
CP027628.1_1928001_1929001		201.97	40.4602	1.4608	1.85701	0.00213984	0.139948		0.133333	0.509622		21.2907	12.7599	49.3845	42.4342	50.4393	38.8474
CP027624.1_17813001_17814001		201.96	71.294	1.27383	3.05114	0.00214037	0.139948		0.133333	0.509622		42.5814	44.2843	82.5913	127.303	122.116	89.9041
CP027633.1_5500001_5501001		201.917	95.5235	3.14936	5.4017	0.00214258	0.139948		0.133333	0.509622		51.706	87.818	859.119	1064.71	165.476	417.333
CP027621.1_18351001_18352001		201.828	25.7316	-2.42351	1.38844	0.00214716	0.139948		0.133333	0.509622		27.3738	80.3122	13.6233	3.85766	5.3094	17.7588
CP027628.1_12953001_12954001		201.807	91.0515	1.83843	4.57632	0.00214824	0.139948		0.133333	0.509622		74.5175	106.582	275.872	225.03	547.753	254.173
CP027624.1_15098001_15099001		201.803	20.0113	2.78215	1.21623	0.00214845	0.139948		0.133333	0.509622		3.04153	5.25407	19.5835	24.4318	58.4034	21.0886
CP027629.1_6599001_6600001		201.724	29.4377	1.39596	1.50306	0.00215253	0.139948		0.133333	0.509622		13.6869	12.7599	32.3553	29.5754	37.1658	39.9574
CP027628.1_2128001_2129001		201.715	43.4689	1.5739	1.95739	0.00215299	0.139948		0.133333	0.509622		13.6869	18.7645	40.8699	45.006	69.9071	42.1772
CP027619.1_3115001_3116001		201.713	1.2438	1.77555	0.521184	0.0021531	0.139948		0.133333	0.509622		3.04153	6.00465	18.732	19.2883	15.9282	14.4291
CP027630.1_8605001_8606001		201.71	98.8906	-1.64826	7.26691	0.00215323	0.139948		0.133333	0.509622		3750.21	2157.17	650.513	655.802	1176.03	1285.3
CP027633.1_168001_169001		201.661	57.8779	1.64409	2.46443	0.00215581	0.139948		0.133333	0.509622		19.7699	25.5197	60.4534	68.1519	107.958	51.0566
CP027619.1_3436001_3437001		201.647	92.8298	1.67519	4.82607	0.00215651	0.139948		0.133333	0.509622		144.473	96.0744	288.644	275.18	578.725	386.255
CP027625.1_1577001_1578001		201.589	10.9061	1.66106	0.928978	0.00215955	0.140009		0.133333	0.509622		9.12459	6.00465	22.9893	27.0036	24.7772	17.7588
CP027633.1_5599001_5600001		201.542	39.9585	-1.30664	1.84025	0.002162	0.140032		0.133333	0.509622		48.6645	68.3029	26.3951	25.7177	16.8131	26.6382
CP027629.1_17109001_17110001		201.473	63.8565	1.23164	2.70704	0.00216555	0.140127		0.133333	0.509622		33.4568	36.0279	97.9175	82.2967	84.0655	63.2658
CP027633.1_19178001_19179001		201.397	70.7833	2.68264	3.02629	0.00216954	0.14014		0.133333	0.509622		19.7699	16.5128	167.737	180.024	44.245	72.1453
CP027623.1_18305001_18306001		201.282	65.5214	1.1795	2.7773	0.00217558	0.14014		0.133333	0.509622		38.0191	37.529	74.9282	82.2967	105.303	79.9147
CP027629.1_2822001_2823001		201.277	47.3019	-1.32138	2.08521	0.00217584	0.14014		0.133333	0.509622		56.2683	84.0651	25.5437	28.2895	22.1225	37.7375
CP027624.1_6985001_6986001		201.274	97.2571	1.69831	6.0212	0.00217598	0.14014		0.133333	0.509622		263.092	279.967	1056.66	1180.44	480.501	810.247
CP027633.1_3756001_3757001		201.269	32.8854	2.84721	1.61158	0.00217621	0.14014		0.133333	0.509622		7.60382	4.50349	28.0981	36.0048	79.641	22.1985
CP027633.1_19043001_19044001		201.187	10.6179	2.56041	0.920047	0.00218052	0.140282		0.10021	0.509622		4.56229	3.7529	14.4748	19.2883	42.4752	21.0886
CP027627.1_17873001_17874001		201.025	24.2041	-2.26694	1.34264	0.00218906	0.140697		0.133333	0.509622		21.2907	78.811	17.0291	11.573	7.0792	6.65956
CP027623.1_4838001_4839001		200.97	74.3609	-2.51769	3.21245	0.00219199	0.14075		0.266667	0.650774		54.7475	361.029	57.0476	29.5754	30.0866	28.8581
CP027622.1_1334001_1335001		200.85	16.2262	3.71699	1.09926	0.00219831	0.14102		0.10021	0.509622		4.56229	0.750581	12.7718	20.5742	53.9789	28.8581
CP027628.1_9255001_9256001		200.808	33.3139	2.00486	1.62431	0.00220053	0.141028		0.133333	0.509622		9.12459	10.5081	34.0583	36.0048	64.5977	25.5283
CP027623.1_20029001_20030001		200.734	49.2967	-1.50452	2.15596	0.00220448	0.141146		0.133333	0.509622		47.1437	107.333	22.9893	33.433	30.0866	24.4184
CP027624.1_16814001_16815001		200.548	59.0844	4.67764	2.5125	0.00221439	0.141645		0.133333	0.509622		6.08306	1.50116	154.114	119.587	15.9282	48.8368
CP027621.1_3089001_3090001		200.465	48.0469	1.34798	2.11245	0.00221882	0.141793		0.133333	0.509622		16.7284	24.7692	50.2359	46.2919	64.5977	55.4963
CP027623.1_18798001_18799001		200.356	6.21752	2.30125	0.768343	0.0022247	0.141909		0.133333	0.509622		7.60382	2.25174	26.3951	14.1447	24.7772	18.8688
CP027619.1_18962001_18963001		200.328	45.6579	-1.64672	2.02896	0.00222618	0.141909		0.133333	0.509622		41.0606	105.081	30.6524	24.4318	18.5829	21.0886
CP027632.1_22557001_22558001		200.293	3.75978	1.58992	0.669905	0.00222808	0.141909		0.133333	0.509622		7.60382	5.25407	17.8806	18.0024	21.2376	17.7588
CP027619.1_28471001_28472001		200.271	92.0728	-1.09074	4.71884	0.00222925	0.141909		0.133333	0.509622		360.421	486.376	191.578	232.745	164.591	207.556
CP027627.1_25575001_25576001		200.226	0.989966	2.41268	0.498543	0.00223172	0.141909		0.133333	0.509622		6.08306	1.50116	12.7718	23.1459	17.698	16.6489
CP027621.1_5291001_5292001		200.195	22.4049	1.39358	1.28742	0.00223335	0.141909		0.133333	0.509622		12.1661	10.5081	27.2466	32.1471	28.3168	31.078
CP027629.1_3387001_3388001		200.083	14.312	2.42304	1.0416	0.00223944	0.142161		0.133333	0.509622		9.12459	2.25174	23.8408	25.7177	37.1658	18.8688
CP027622.1_18350001_18351001		199.941	7.02383	1.84474	0.797196	0.00224713	0.142514		0.133333	0.509622		9.12459	3.7529	23.8408	19.2883	22.1225	18.8688
CP027633.1_3749001_3750001		199.715	64.6569	1.35282	2.74104	0.00225942	0.143052		0.133333	0.509622		38.0191	29.2727	74.9282	81.0108	114.152	69.9254
CP027628.1_17287001_17288001		199.707	42.6596	-1.86244	1.93071	0.00225989	0.143052		0.133333	0.509622		39.5399	104.331	30.6524	12.8589	15.9282	19.9787
CP027623.1_339001_340001		199.646	97.917	1.64851	6.37811	0.0022632	0.143052		0.133333	0.509622		264.613	451.099	1376.8	837.112	1436.19	846.874
CP027633.1_146001_147001		199.629	12.774	-1.78587	0.990171	0.00226416	0.143052		0.133333	0.509622		30.4153	40.5314	13.6233	9.0012	4.4245	14.4291
CP027619.1_1060001_1061001		199.551	8.01529	1.6042	0.831312	0.00226845	0.143188		0.133333	0.509622		6.08306	7.50581	20.435	25.7177	23.0074	16.6489
CP027631.1_16064001_16065001		199.38	0.513647	2.76082	0.442165	0.00227787	0.143647		0.10021	0.509622		0	3.7529	13.6233	19.2883	13.2735	23.3085
CP027633.1_9771001_9772001		199.33	11.7885	1.95641	0.958741	0.00228063	0.143686		0.133333	0.509622		7.60382	5.25407	25.5437	18.0024	34.5111	17.7588
CP027630.1_3504001_3505001		199.264	56.9537	1.8255	2.42862	0.00228428	0.143781		0.133333	0.509622		27.3738	14.261	56.1961	69.4378	106.188	52.1666
CP027630.1_1814001_1815001		199.126	2.53987	1.6783	0.61036	0.00229191	0.143813		0.133333	0.509622		6.08306	5.25407	18.732	14.1447	22.1225	16.6489
CP027619.1_28137001_28138001		199.085	98.3023	-1.12008	6.62879	0.00229419	0.143813		0.133333	0.509622		1549.66	1684.3	596.871	808.822	724.733	845.764
CP027624.1_11255001_11256001		199.03	60.2819	-1.14784	2.55948	0.00229724	0.143813		0.133333	0.509622		101.891	87.818	54.4932	39.8625	33.6262	42.1772
CP027619.1_25347001_25348001		199.001	61.5093	1.94777	2.60728	0.00229886	0.143813		0.133333	0.509622		21.2907	21.0163	68.1165	78.439	134.505	45.507
CP027632.1_18083001_18084001		198.981	44.5768	1.63553	1.99209	0.00229999	0.143813		0.133333	0.509622		15.2076	17.2634	36.6126	50.1495	74.3316	43.2872
CP027627.1_21588001_21589001		198.893	81.5759	-0.960787	3.66238	0.00230488	0.143813		0.133333	0.509622		180.971	205.659	110.689	92.5838	97.339	96.5636
CP027623.1_16759001_16760001		198.881	71.5941	-1.10716	3.06558	0.00230556	0.143813		0.133333	0.509622		153.597	114.839	57.0476	78.439	56.6336	56.6063
CP027631.1_1440001_1441001		198.827	34.7981	1.30811	1.67306	0.00230861	0.143813		0.133333	0.509622		13.6869	17.2634	41.7214	37.2907	35.396	42.1772
CP027629.1_16302001_16303001		198.761	86.3197	-1.28847	4.05453	0.00231232	0.143813		0.133333	0.509622		346.734	223.673	110.689	145.305	79.641	130.971
CP027632.1_18582001_18583001		198.746	65.1944	4.12781	2.76368	0.00231313	0.143813		0.133333	0.509622		12.1661	1.50116	148.153	163.307	27.4319	63.2658
CP027619.1_26111001_26112001		198.745	1.20797	3.16706	0.517256	0.00231318	0.143813		0.10021	0.509622		0	3.00232	29.801	12.8589	11.5037	18.8688
CP027630.1_311001_312001		198.731	17.9075	2.33834	1.15288	0.00231398	0.143813		0.133333	0.509622		1.52076	8.25639	26.3951	42.4342	20.3527	28.8581
CP027622.1_3798001_3799001		198.696	95.8027	-1.07113	5.48421	0.00231594	0.143813		0.133333	0.509622		720.843	715.304	385.71	390.909	284.053	306.34
CP027631.1_1766001_1767001		198.684	4.475	1.66506	0.700173	0.00231665	0.143813		0.133333	0.509622		6.08306	6.00465	19.5835	19.2883	23.8923	14.4291
CP027628.1_14743001_14744001		198.677	77.6548	1.77342	3.40451	0.002317	0.143813		0.133333	0.509622		21.2907	59.2959	153.262	135.018	105.303	177.588
CP027619.1_20528001_20529001		198.543	11.5884	-1.41415	0.951782	0.00232459	0.144047		0.133333	0.509622		33.4568	30.0232	14.4748	14.1447	10.6188	7.76949
CP027619.1_25349001_25350001		198.504	30.5381	3.53364	1.5382	0.0023268	0.144047		0.10021	0.509622		1.52076	4.50349	30.6524	30.8613	84.0655	15.539
CP027631.1_2105001_2106001		198.496	45.4011	2.88146	2.02004	0.00232723	0.144047		0.133333	0.509622		12.1661	4.50349	43.4243	42.4342	107.958	29.968
CP027625.1_15392001_15393001		198.408	22.7647	2.18459	1.29902	0.00233219	0.144064		0.133333	0.509622		6.08306	7.50581	28.0981	25.7177	53.094	19.9787
CP027625.1_1120001_1121001		198.34	96.0192	2.48117	5.55189	0.00233605	0.144064		0.133333	0.509622		95.8082	144.112	383.155	317.614	1199.92	792.488
CP027622.1_4004001_4005001		198.338	89.2836	1.91496	4.35865	0.00233618	0.144064		0.133333	0.509622		80.6005	69.0534	182.212	217.315	497.314	228.645
CP027628.1_11445001_11446001		198.338	72.9544	1.95895	3.14019	0.0023362	0.144064		0.133333	0.509622		28.8945	32.275	86.8485	92.5838	213.261	85.4644
CP027621.1_1590001_1591001		198.249	63.8655	1.77615	2.70729	0.00234126	0.144064		0.133333	0.509622		30.4153	21.0163	68.968	88.7261	132.735	55.4963
CP027623.1_16599001_16600001		198.242	82.6465	1.25777	3.73998	0.00234164	0.144064		0.133333	0.509622		69.9552	72.8063	172.846	169.737	217.685	123.202
CP027626.1_8991001_8992001		198.158	13.9491	1.78752	1.02982	0.00234645	0.144064		0.133333	0.509622		9.12459	6.00465	23.8408	23.1459	34.5111	18.8688
CP027623.1_5316001_5317001		198.146	6.70131	2.19317	0.786044	0.0023471	0.144064		0.133333	0.509622		6.08306	3.7529	15.3262	16.7165	33.6262	19.9787
CP027631.1_2857001_2858001		198.121	93.1449	1.65583	4.88962	0.00234853	0.144064		0.133333	0.509622		95.8082	156.121	229.042	396.053	489.35	483.928
CP027619.1_28456001_28457001		198.113	21.17	2.09428	1.25143	0.00234901	0.144064		0.133333	0.509622		7.60382	6.75523	17.0291	30.8613	46.0148	28.8581
CP027633.1_16907001_16908001		197.946	85.2237	-0.940716	3.95384	0.00235855	0.144404		0.133333	0.509622		223.552	247.692	131.124	126.017	114.152	119.872
CP027620.1_4815001_4816001		197.941	67.7641	1.89198	2.88	0.00235886	0.144404		0.133333	0.509622		28.8945	24.7692	115.798	135.018	46.0148	101.003
CP027629.1_15397001_15398001		197.882	14.9421	1.60975	1.06067	0.00236226	0.144463		0.133333	0.509622		6.08306	9.75755	32.3553	23.1459	23.0074	23.3085
CP027620.1_13341001_13342001		197.849	43.7302	3.3719	1.9657	0.00236415	0.144463		0.133333	0.509622		7.60382	3.7529	23.8408	43.7201	116.807	35.5177
CP027619.1_12025001_12026001		197.653	46.8629	2.08891	2.07081	0.00237547	0.144768		0.133333	0.509622		22.8115	6.00465	42.5728	61.7225	61.0581	58.8261
CP027623.1_17383001_17384001		197.633	27.3995	1.48762	1.43912	0.00237662	0.144768		0.133333	0.509622		10.6454	12.7599	42.5728	27.0036	32.7413	31.078
CP027627.1_24981001_24982001		197.603	71.1058	-1.17851	3.04183	0.00237834	0.144768		0.133333	0.509622		103.412	163.627	65.5621	59.1507	46.0148	66.5956
CP027627.1_989001_990001		197.594	31.9775	5.1943	1.582	0.00237886	0.144768		0.10021	0.509622		3.04153	0	31.5039	11.573	93.7994	32.1879
CP027626.1_18799001_18800001		197.557	71.4313	3.82001	3.05696	0.00238104	0.144768		0.133333	0.509622		9.12459	8.25639	194.983	204.456	24.7772	69.9254
CP027628.1_16289001_16290001		197.538	70.7639	-1.35501	3.02539	0.0023821	0.144768		0.133333	0.509622		168.805	114.088	47.6816	81.0108	52.2091	39.9574
CP027625.1_1603001_1604001		197.491	30.2962	1.94843	1.52989	0.00238483	0.144781		0.133333	0.509622		13.6869	6.75523	29.801	56.579	30.9715	33.2978
CP027630.1_12959001_12960001		197.46	13.9416	3.72615	1.02971	0.00238663	0.144781		0.10021	0.509622		1.52076	2.25174	12.7718	27.0036	56.6336	14.4291
CP027632.1_17544001_17545001		197.417	10.1804	2.7307	0.905818	0.00238915	0.144802		0.10021	0.509622		4.56229	3.00232	17.8806	14.1447	44.245	19.9787
CP027624.1_5505001_5506001		197.37	21.5239	3.06093	1.26101	0.0023919	0.144838		0.133333	0.509622		7.60382	1.50116	23.8408	46.2919	44.245	15.539
CP027624.1_10064001_10065001		197.282	35.5208	1.83672	1.69623	0.00239702	0.144867		0.133333	0.509622		12.1661	11.2587	45.9786	43.7201	54.8638	22.1985
CP027623.1_15878001_15879001		197.278	66.9339	1.18618	2.84095	0.00239727	0.144867		0.133333	0.509622		38.0191	40.5314	86.8485	104.157	98.2239	69.9254
CP027624.1_6180001_6181001		197.25	46.721	-2.75351	2.06631	0.00239888	0.144867		0.10021	0.509622		103.412	91.5709	5.10874	37.2907	14.1584	3.32978
CP027620.1_2121001_2122001		197.209	81.5162	-0.934057	3.65814	0.0024013	0.144879		0.133333	0.509622		187.054	195.151	101.323	93.8697	107.958	96.5636
CP027623.1_14931001_14932001		197.133	95.1263	-1.11204	5.30051	0.00240574	0.144879		0.133333	0.509622		573.328	707.047	327.811	234.031	350.421	271.932
CP027622.1_5582001_5583001		197.082	95.8162	-1.1477	5.48707	0.00240872	0.144879		0.133333	0.509622		810.568	666.516	315.89	406.34	250.427	360.726
CP027621.1_5812001_5813001		197.023	63.8297	-1.0967	2.70614	0.00241223	0.144879		0.133333	0.509622		114.057	93.072	48.533	48.8637	38.0507	57.7162
CP027626.1_24913001_24914001		197.016	70.404	1.37988	3.00957	0.00241261	0.144879		0.133333	0.509622		45.6229	34.5267	104.729	84.8685	140.699	82.1346
CP027621.1_7495001_7496001		196.976	87.9651	-1.40103	4.21891	0.00241498	0.144879		0.133333	0.509622		436.459	226.675	95.3631	154.306	100.879	150.95
CP027626.1_5327001_5328001		196.942	38.419	2.06142	1.79079	0.00241697	0.144879		0.133333	0.509622		6.08306	14.261	71.5223	43.7201	36.2809	31.078
CP027628.1_18079001_18080001		196.933	21.3134	2.67289	1.25491	0.00241751	0.144879		0.133333	0.509622		9.12459	2.25174	17.8806	38.5766	45.1299	25.5283
CP027624.1_9679001_9680001		196.916	76.741	-1.46307	3.34947	0.00241854	0.144879		0.133333	0.509622		241.802	126.848	74.0767	47.5778	90.2598	52.1666
CP027626.1_20509001_20510001		196.767	44.3618	2.44844	1.98515	0.00242734	0.145184		0.133333	0.509622		15.2076	6.00465	46.8301	37.2907	93.7994	35.5177
CP027632.1_20206001_20207001		196.744	61.8826	3.74902	2.62278	0.00242871	0.145184		0.133333	0.509622		16.7284	0	126.867	86.1543	75.2165	68.8155
CP027622.1_3064001_3065001		196.72	74.9253	-0.989422	3.24528	0.00243014	0.145184		0.133333	0.509622		132.307	158.373	68.968	72.0096	68.1373	84.3544
CP027625.1_3381001_3382001		196.67	82.1463	-2.02823	3.70408	0.00243312	0.145232		0.133333	0.509622		378.67	168.13	31.5039	117.016	49.5544	71.0353
CP027627.1_25975001_25976001		196.469	6.6595	1.82786	0.784116	0.00244506	0.145815		0.133333	0.509622		9.12459	3.7529	22.1379	20.5742	17.698	23.3085
CP027619.1_19627001_19628001		196.155	84.9206	1.66043	3.92728	0.00246396	0.14625		0.133333	0.509622		71.4759	57.7947	125.164	174.88	315.025	198.677
CP027631.1_3529001_3530001		196.12	49.9358	1.35391	2.17893	0.00246606	0.14625		0.133333	0.509622		27.3738	18.0139	63.8592	45.006	61.943	55.4963
CP027620.1_1690001_1691001		202.931	33.5349	8.50811	1.6306	0.00246798	0.14625		0.10021	0.509622		0	0	43.4243	111.872	15.0433	15.539
CP027626.1_1503001_1504001		196.073	40.5453	2.12777	1.85981	0.00246886	0.14625		0.133333	0.509622		13.6869	9.00697	42.5728	43.7201	78.7561	26.6382
CP027629.1_11380001_11381001		196.066	2.39503	2.43956	0.601923	0.00246929	0.14625		0.10021	0.509622		1.52076	4.50349	11.9204	21.8601	28.3168	14.4291
CP027632.1_23742001_23743001		196.056	25.2075	2.88874	1.37213	0.00246988	0.14625		0.133333	0.509622		6.08306	3.7529	38.3155	64.2943	23.8923	15.539
CP027628.1_15616001_15617001		196.039	48.5919	1.36368	2.1313	0.00247093	0.14625		0.133333	0.509622		19.7699	22.5174	57.899	51.4354	69.0222	41.0673
CP027626.1_22869001_22870001		196.035	92.473	-1.50066	4.76997	0.00247119	0.14625		0.133333	0.509622		284.383	710.05	190.726	195.455	130.08	188.688
CP027628.1_12619001_12620001		196.021	35.5014	1.38318	1.69573	0.002472	0.14625		0.133333	0.509622		13.6869	16.5128	34.9097	36.0048	50.4393	38.8474
CP027620.1_16806001_16807001		195.955	40.5737	1.65916	1.86055	0.00247603	0.146359		0.133333	0.509622		15.2076	14.261	44.2757	64.2943	29.2017	49.9467
CP027625.1_9477001_9478001		195.898	17.906	2.27797	1.15286	0.00247949	0.146434		0.133333	0.509622		9.12459	3.7529	25.5437	42.4342	30.9715	16.6489
CP027625.1_1628001_1629001		195.725	57.0119	1.80847	2.43104	0.00249004	0.146619		0.133333	0.509622		21.2907	19.5151	80.0369	109.3	53.9789	43.2872
CP027620.1_226001_227001		195.708	29.9618	1.91963	1.51906	0.00249105	0.146619		0.133333	0.509622		10.6454	9.00697	37.4641	24.4318	56.6336	27.7482
CP027619.1_4131001_4132001		195.707	35.5552	1.61201	1.69729	0.00249112	0.146619		0.133333	0.509622		12.1661	14.261	25.5437	45.006	46.0148	48.8368
CP027631.1_15490001_15491001		195.703	59.8549	1.55016	2.54213	0.00249137	0.146619		0.133333	0.509622		16.7284	33.0256	58.7505	82.2967	97.339	64.3758
CP027621.1_18720001_18721001		195.644	61.2345	-1.17716	2.59721	0.00249497	0.146702		0.133333	0.509622		82.1213	112.587	45.1272	36.0048	36.2809	55.4963
CP027620.1_13849001_13850001		195.543	33.7768	2.54965	1.63971	0.00250114	0.146837		0.133333	0.509622		12.1661	3.7529	50.2359	61.7225	35.396	21.0886
CP027632.1_2706001_2707001		195.535	52.731	2.48402	2.27807	0.00250166	0.146837		0.133333	0.509622		10.6454	12.7599	117.501	73.2955	29.2017	47.7269
CP027620.1_15618001_15619001		195.419	39.7674	1.75252	1.83408	0.00250874	0.147056		0.133333	0.509622		13.6869	13.5105	56.1961	63.0084	29.2017	36.6276
CP027622.1_20247001_20248001		195.392	26.4678	1.42723	1.41093	0.00251042	0.147056		0.133333	0.509622		15.2076	9.75755	29.801	33.433	32.7413	34.4077
CP027629.1_474001_475001		195.325	55.1201	1.45877	2.36218	0.00251457	0.147056		0.133333	0.509622		31.9361	17.2634	72.3738	72.0096	50.4393	67.7055
CP027619.1_5130001_5131001		195.324	16.9668	2.41234	1.12393	0.00251464	0.147056		0.133333	0.509622		7.60382	3.7529	25.5437	28.2895	44.245	14.4291
CP027619.1_10089001_10090001		195.261	91.7757	1.99689	4.67142	0.00251849	0.147056		0.133333	0.509622		121.661	57.0441	220.527	271.322	562.797	355.177
CP027626.1_17140001_17141001		195.24	7.25676	1.76339	0.805134	0.0025198	0.147056		0.133333	0.509622		7.60382	5.25407	14.4748	25.7177	22.1225	23.3085
CP027632.1_4893001_4894001		195.205	41.8996	-1.44641	1.90375	0.00252194	0.147056		0.133333	0.509622		50.1852	77.3098	25.5437	33.433	20.3527	15.539
CP027631.1_7265001_7266001		195.089	4.9782	1.7247	0.720274	0.00252919	0.147056		0.133333	0.509622		4.56229	6.75523	19.5835	23.1459	14.1584	23.3085
CP027630.1_11542001_11543001		195.076	13.4653	3.27529	1.01314	0.00252995	0.147056		0.133333	0.509622		6.08306	0.750581	28.0981	20.5742	44.245	13.3191
CP027622.1_16528001_16529001		195.038	57.8869	1.52145	2.4649	0.00253232	0.147056		0.133333	0.509622		22.8115	26.2703	91.9573	86.1543	60.1732	46.6169
CP027621.1_7494001_7495001		195.008	89.421	-1.3131	4.37428	0.00253422	0.147056		0.133333	0.509622		456.229	262.703	110.689	172.309	118.577	176.478
CP027623.1_14166001_14167001		194.966	68.5884	-1.25768	2.91915	0.00253681	0.147056		0.133333	0.509622		112.537	139.608	63.8592	38.5766	40.7054	67.7055
CP027633.1_4753001_4754001		194.938	77.5593	-1.10122	3.39869	0.00253854	0.147056		0.133333	0.509622		176.409	161.375	77.4825	90.012	56.6336	91.014
CP027622.1_11480001_11481001		194.904	16.7667	1.61583	1.11689	0.00254066	0.147056		0.133333	0.509622		9.12459	8.25639	20.435	28.2895	34.5111	23.3085
CP027623.1_13508001_13509001		194.886	84.9116	1.54092	3.92667	0.00254179	0.147056		0.133333	0.509622		92.7667	47.2866	248.625	213.457	138.929	203.117
CP027623.1_12794001_12795001		194.869	22.4497	1.425	1.28893	0.00254287	0.147056		0.133333	0.509622		10.6454	11.2587	31.5039	23.1459	32.7413	31.078
CP027624.1_18827001_18828001		194.865	85.4835	-0.96711	3.97653	0.00254311	0.147056		0.133333	0.509622		232.677	250.694	108.986	131.16	115.037	139.851
CP027633.1_2107001_2108001		194.836	19.6067	2.10413	1.20374	0.00254492	0.147056		0.133333	0.509622		4.56229	8.25639	29.801	19.2883	46.0148	22.1985
CP027632.1_16266001_16267001		194.772	14.2463	2.80786	1.03994	0.00254893	0.147161		0.133333	0.509622		7.60382	1.50116	17.8806	39.8625	33.6262	17.7588
CP027624.1_835001_836001		194.621	86.8482	-1.03228	4.10693	0.0025584	0.147286		0.133333	0.509622		287.425	255.197	132.827	156.878	104.418	136.521
CP027621.1_3846001_3847001		194.614	30.777	1.93299	1.54533	0.00255885	0.147286		0.133333	0.509622		15.2076	6.00465	37.4641	36.0048	49.5544	26.6382
CP027629.1_12003001_12004001		194.588	48.8174	-1.09683	2.13837	0.00256047	0.147286		0.133333	0.509622		69.9552	67.5523	39.167	28.2895	29.2017	31.078
CP027632.1_5691001_5692001		194.588	35.8463	2.59351	1.70663	0.0025605	0.147286		0.133333	0.509622		9.12459	6.00465	25.5437	30.8613	84.0655	35.5177
CP027622.1_16025001_16026001		194.55	25.0747	1.78098	1.36825	0.00256291	0.147286		0.133333	0.509622		12.1661	7.50581	28.0981	25.7177	46.8997	28.8581
CP027633.1_19100001_19101001		194.451	55.686	2.15425	2.38301	0.00256912	0.147286		0.133333	0.509622		22.8115	10.5081	40.0184	72.0096	112.382	57.7162
CP027631.1_566001_567001		194.435	76.5902	2.68971	3.34027	0.00257017	0.147286		0.133333	0.509622		30.4153	15.7622	102.175	113.158	291.132	68.8155
CP027633.1_2830001_2831001		194.434	27.5712	1.71883	1.44386	0.00257022	0.147286		0.133333	0.509622		9.12459	11.2587	21.2864	45.006	37.1658	35.5177
CP027622.1_10943001_10944001		194.359	84.2188	2.50002	3.86984	0.00257494	0.147286		0.133333	0.509622		42.5814	31.5244	128.57	145.305	430.062	125.422
CP027627.1_2989001_2990001		194.336	52.613	1.23933	2.27416	0.00257643	0.147286		0.133333	0.509622		24.3322	26.2703	58.7505	52.7213	75.2165	53.2765
CP027627.1_4649001_4650001		194.321	93.6137	-1.31727	4.97795	0.00257735	0.147286		0.133333	0.509622		532.268	560.684	270.763	210.885	129.195	266.382
CP027628.1_11875001_11876001		194.319	61.1584	-1.19075	2.59413	0.00257748	0.147286		0.133333	0.509622		98.8497	97.5755	45.1272	51.4354	28.3168	47.7269
CP027626.1_22759001_22760001		194.234	86.6168	1.5708	4.08441	0.00258291	0.147466		0.133333	0.509622		79.0798	72.8063	279.278	302.183	133.62	187.578
CP027619.1_27976001_27977001		194.2	36.2226	2.4129	1.71781	0.00258503	0.147466		0.133333	0.509622		13.6869	4.50349	47.6816	32.1471	68.1373	26.6382
CP027622.1_1888001_1889001		194.079	61.127	1.72051	2.59287	0.00259277	0.147555		0.133333	0.509622		21.2907	26.2703	123.461	75.8673	69.0222	48.8368
CP027623.1_10840001_10841001		194.072	11.8258	1.50498	0.960423	0.00259317	0.147555		0.133333	0.509622		9.12459	7.50581	19.5835	28.2895	23.8923	22.1985
CP027632.1_20675001_20676001		194.072	88.87	-1.02404	4.31478	0.0025932	0.147555		0.133333	0.509622		331.527	294.228	149.856	154.306	125.656	185.358
CP027633.1_753001_754001		193.937	48.8428	-1.21744	2.13928	0.00260181	0.147919		0.133333	0.509622		62.3514	79.5616	34.9097	33.433	21.2376	33.2978
CP027619.1_9093001_9094001		193.864	94.6963	1.67819	5.18976	0.00260653	0.148061		0.133333	0.509622		193.137	116.34	321.85	446.202	743.316	460.62
CP027625.1_927001_928001		193.756	80.8696	1.35124	3.61147	0.00261344	0.148328		0.133333	0.509622		54.7475	68.3029	117.501	153.02	141.584	220.875
CP027628.1_14745001_14746001		193.711	67.0848	1.27175	2.8477	0.0026164	0.148356		0.133333	0.509622		33.4568	41.2819	106.432	95.1555	64.5977	98.7835
CP027633.1_1739001_1740001		193.623	52.5533	-1.30018	2.27204	0.00262209	0.148356		0.133333	0.509622		92.7667	69.804	29.801	42.4342	22.1225	37.7375
CP027622.1_11113001_11114001		193.612	16.6562	2.54598	1.11397	0.00262277	0.148356		0.133333	0.509622		7.60382	3.00232	23.8408	15.4306	46.8997	25.5283
CP027626.1_20100001_20101001		193.572	10.8866	-1.64444	0.928488	0.00262535	0.148356		0.133333	0.509622		18.2492	45.0349	11.0689	7.71531	11.5037	11.0993
CP027633.1_20311001_20312001		193.516	45.3831	1.84707	2.019	0.00262899	0.148356		0.133333	0.509622		18.2492	12.0093	33.2068	63.0084	75.2165	41.0673
CP027621.1_9069001_9070001		193.515	99.2086	-1.27105	7.75437	0.00262908	0.148356		0.133333	0.509622		3902.28	3514.97	1375.1	2108.85	1351.24	1311.93
CP027621.1_3227001_3228001		193.509	61.2241	1.23315	2.59688	0.00262944	0.148356		0.133333	0.509622		36.4984	28.5221	68.968	63.0084	93.7994	76.585
CP027629.1_14345001_14346001		193.431	56.5893	2.9171	2.41597	0.00263452	0.148518		0.133333	0.509622		19.7699	3.00232	108.135	34.7189	74.3316	81.0247
CP027628.1_4708001_4709001		193.226	31.1563	2.18532	1.55708	0.00264791	0.149147		0.133333	0.509622		7.60382	9.00697	59.6019	34.7189	18.5829	42.1772
CP027628.1_127001_128001		193.119	52.1531	1.53183	2.25765	0.00265491	0.149301		0.133333	0.509622		21.2907	21.0163	55.3447	50.1495	91.1447	47.7269
CP027627.1_23680001_23681001		193.116	0.607717	2.14049	0.457326	0.0026551	0.149301		0.133333	0.509622		6.08306	2.25174	16.1777	23.1459	14.1584	13.3191
CP027632.1_18580001_18581001		193.043	73.9637	3.84674	3.19415	0.00265986	0.149443		0.133333	0.509622		15.2076	5.25407	217.121	212.171	27.4319	86.5743
CP027626.1_22341001_22342001		192.958	4.8244	1.71773	0.714093	0.00266547	0.149633		0.133333	0.509622		4.56229	6.75523	25.5437	20.5742	15.0433	17.7588
CP027619.1_20176001_20177001		192.813	30.011	-1.57033	1.5204	0.00267503	0.150044		0.133333	0.509622		71.4759	33.0256	19.5835	11.573	17.698	18.8688
CP027629.1_4700001_4701001		192.757	0.262796	1.56273	0.388278	0.00267872	0.15007		0.133333	0.509622		4.56229	5.25407	16.1777	14.1447	15.0433	14.4291
CP027619.1_4414001_4415001		192.731	61.3615	2.40884	2.60192	0.0026805	0.15007		0.133333	0.509622		16.7284	15.0116	45.1272	47.5778	154.858	87.6842
CP027632.1_17733001_17734001		192.705	96.8211	-1.03171	5.84702	0.00268222	0.15007		0.133333	0.509622		910.938	912.706	403.59	507.925	386.701	486.148
CP027622.1_3065001_3066001		192.646	86.3062	-1.20629	4.05319	0.00268609	0.150161		0.133333	0.509622		231.156	320.498	108.986	168.451	98.2239	104.333
CP027627.1_1127001_1128001		192.536	42.6999	2.60749	1.93268	0.00269342	0.150415		0.133333	0.509622		12.1661	6.00465	38.3155	56.579	90.2598	23.3085
CP027630.1_13811001_13812001		192.465	71.2522	1.35214	3.04928	0.00269815	0.150415		0.133333	0.509622		42.5814	40.5314	94.5116	91.2979	152.203	85.4644
CP027626.1_3155001_3156001		192.414	7.50314	1.44394	0.814001	0.00270159	0.150415		0.133333	0.509622		7.60382	7.50581	17.8806	23.1459	21.2376	21.0886
CP027622.1_6577001_6578001		192.351	81.3833	2.21929	3.6487	0.00270579	0.150415		0.133333	0.509622		48.6645	27.7715	119.204	114.444	329.183	134.301
CP027619.1_4702001_4703001		192.34	63.0323	1.41278	2.67121	0.00270655	0.150415		0.133333	0.509622		25.853	34.5267	62.1563	82.2967	113.267	68.8155
CP027627.1_23210001_23211001		192.327	87.1708	-1.0685	4.13849	0.00270741	0.150415		0.133333	0.509622		249.405	310.74	129.421	135.018	105.303	165.379
CP027628.1_13673001_13674001		192.321	2.13223	2.93969	0.587245	0.00270782	0.150415		0.10021	0.509622		0	3.7529	29.801	20.5742	12.3886	14.4291
CP027632.1_17545001_17546001		192.309	69.7844	1.88715	2.97769	0.0027086	0.150415		0.133333	0.509622		39.5399	19.5151	87.7	79.7249	171.671	83.2445
CP027625.1_7673001_7674001		192.242	7.60616	1.88491	0.817252	0.00271311	0.150425		0.133333	0.509622		3.04153	7.50581	22.1379	25.7177	24.7772	14.4291
CP027624.1_17986001_17987001		192.238	59.3547	2.19673	2.52268	0.00271339	0.150425		0.133333	0.509622		16.7284	17.2634	41.7214	88.7261	133.62	49.9467
CP027623.1_2771001_2772001		192.128	72.9335	2.14459	3.13927	0.00272078	0.150425		0.133333	0.509622		44.1022	13.5105	103.026	99.0132	187.599	93.2339
CP027619.1_26191001_26192001		192.117	26.3916	-1.78474	1.40833	0.0027215	0.150425		0.133333	0.509622		34.9776	61.5476	22.9893	15.4306	7.9641	9.98934
CP027625.1_1252001_1253001		192.06	56.4549	1.93031	2.41122	0.00272539	0.150425		0.133333	0.509622		28.8945	10.5081	78.334	75.8673	84.9504	43.2872
CP027633.1_18615001_18616001		192.055	10.1669	1.69944	0.905404	0.00272574	0.150425		0.133333	0.509622		6.08306	7.50581	25.5437	29.5754	15.9282	21.0886
CP027632.1_18187001_18188001		192.041	13.5833	1.6125	1.01815	0.00272664	0.150425		0.133333	0.509622		7.60382	8.25639	26.3951	21.8601	18.5829	32.1879
CP027630.1_2361001_2362001		191.995	97.3929	-2.88779	6.09259	0.00272977	0.150425		0.133333	0.509622		743.654	2618.03	365.275	237.889	40.7054	265.273
CP027633.1_64001_65001		191.985	89.5016	-1.50131	4.38335	0.00273043	0.150425		0.133333	0.509622		492.728	273.211	200.092	84.8685	117.692	135.411
CP027622.1_18556001_18557001		191.973	50.9989	1.50319	2.21698	0.00273124	0.150425		0.133333	0.509622		19.7699	21.7668	52.7903	68.1519	77.8712	38.8474
CP027619.1_10410001_10411001		191.866	55.8293	1.35522	2.3882	0.00273853	0.150674		0.133333	0.509622		28.8945	23.268	68.1165	66.8661	46.8997	83.2445
CP027622.1_17748001_17749001		191.84	9.71301	1.68147	0.891375	0.00274027	0.150674		0.133333	0.509622		6.08306	7.50581	20.435	30.8613	23.0074	16.6489
CP027630.1_4247001_4248001		191.689	97.1809	-1.23481	5.98876	0.00275055	0.150978		0.133333	0.509622		909.417	1241.46	391.67	617.225	356.615	463.949
CP027627.1_25573001_25574001		191.643	43.3077	2.28465	1.95217	0.00275369	0.150978		0.133333	0.509622		7.60382	12.7599	35.7612	42.4342	95.5692	34.4077
CP027622.1_4857001_4858001		191.623	85.8971	-1.27798	4.01312	0.00275508	0.150978		0.133333	0.509622		287.425	263.454	141.342	135.018	110.613	66.5956
CP027624.1_4577001_4578001		191.605	16.9548	-1.78661	1.12367	0.00275629	0.150978		0.133333	0.509622		59.3098	24.0186	8.51456	9.0012	13.2735	15.539
CP027627.1_4651001_4652001		191.594	22.7438	-1.94305	1.29862	0.00275706	0.150978		0.133333	0.509622		31.9361	60.0465	17.8806	15.4306	4.4245	11.0993
CP027633.1_3096001_3097001		191.402	18.233	-1.94931	1.16232	0.00277025	0.151576		0.133333	0.509622		53.2268	33.7761	5.10874	18.0024	7.0792	15.539
CP027627.1_23211001_23212001		191.323	91.7249	-1.00097	4.66331	0.00277568	0.151749		0.133333	0.509622		361.942	428.582	186.469	216.029	166.361	221.985
CP027630.1_2363001_2364001		191.281	91.3232	-2.83685	4.61396	0.00277858	0.151784		0.133333	0.509622		250.926	935.974	137.084	99.0132	15.0433	82.1346
CP027632.1_756001_757001		191.23	81.0473	-1.54867	3.62482	0.00278207	0.151851		0.133333	0.509622		314.798	143.361	89.4029	86.1543	45.1299	91.014
CP027633.1_63001_64001		191.171	94.3051	-1.57309	5.11197	0.00278616	0.15195		0.133333	0.509622		853.149	444.344	326.108	138.876	173.44	230.865
CP027620.1_2345001_2346001		191.049	32.9944	2.09272	1.61491	0.00279463	0.15216		0.133333	0.509622		15.2076	5.25407	43.4243	29.5754	55.7487	29.968
CP027632.1_3522001_3523001		191.038	40.3288	1.74754	1.8519	0.00279539	0.15216		0.133333	0.509622		12.1661	15.0116	56.1961	55.2931	50.4393	24.4184
CP027624.1_3324001_3325001		191.001	87.0797	-1.17828	4.12997	0.00279799	0.15216		0.133333	0.509622		217.469	358.778	114.095	135.018	104.418	157.61
CP027622.1_10208001_10209001		190.985	58.8156	1.83025	2.50262	0.0027991	0.15216		0.133333	0.509622		33.4568	11.2587	64.7107	77.1531	95.5692	62.1559
CP027619.1_18445001_18446001		190.931	56.0025	-1.27205	2.39426	0.00280287	0.152242		0.133333	0.509622		83.6421	90.8203	29.801	42.4342	47.7846	24.4184
CP027633.1_640001_641001		190.808	50.3808	2.39266	2.19508	0.00281141	0.152581		0.133333	0.509622		13.6869	10.5081	46.8301	45.006	120.346	36.6276
CP027633.1_1668001_1669001		190.656	48.4635	3.4392	2.12729	0.00282207	0.152983		0.133333	0.509622		12.1661	1.50116	40.8699	51.4354	121.231	33.2978
CP027631.1_1099001_1100001		190.638	92.6656	2.02855	4.79927	0.00282338	0.152983		0.133333	0.509622		115.578	75.0581	643.701	376.765	184.944	340.748
CP027627.1_4097001_4098001		190.573	68.1688	-1.61987	2.89973	0.00282793	0.153052		0.133333	0.509622		173.367	106.582	43.4243	55.2931	21.2376	62.1559
CP027626.1_20512001_20513001		190.529	10.6194	1.39506	0.920058	0.00283103	0.153052		0.133333	0.509622		7.60382	9.00697	24.6922	20.5742	23.0074	21.0886
CP027622.1_16470001_16471001		190.522	18.4316	2.09761	1.168	0.0028315	0.153052		0.133333	0.509622		7.60382	6.00465	19.5835	27.0036	46.8997	21.0886
CP027622.1_6611001_6612001		190.473	66.3501	-1.20216	2.81547	0.00283496	0.153115		0.133333	0.509622		107.974	122.345	34.9097	57.8649	64.5977	43.2872
CP027632.1_1416001_1417001		190.428	66.8787	1.22755	2.83838	0.00283818	0.153166		0.133333	0.509622		34.9776	41.2819	111.541	66.8661	87.6051	93.2339
CP027627.1_25180001_25181001		190.329	29.8692	1.80598	1.51597	0.00284514	0.153314		0.133333	0.509622		9.12459	11.2587	22.9893	37.2907	53.9789	32.1879
CP027619.1_1492001_1493001		190.314	35.3864	1.238	1.69213	0.0028462	0.153314		0.133333	0.509622		16.7284	16.5128	34.9097	42.4342	42.4752	37.7375
CP027627.1_2551001_2552001		190.246	98.2993	-1.07968	6.62697	0.00285104	0.153314		0.133333	0.509622		1645.47	1541.69	793.557	788.248	593.768	840.215
CP027622.1_17371001_17372001		190.241	0.788389	1.50416	0.479611	0.00285139	0.153314		0.133333	0.509622		6.08306	5.25407	17.0291	15.4306	15.9282	15.539
CP027628.1_11870001_11871001		190.228	92.464	-1.08239	4.76816	0.00285237	0.153314		0.133333	0.509622		462.312	413.57	221.379	217.315	148.663	239.744
CP027621.1_18552001_18553001		190.165	87.2768	-1.05365	4.14771	0.00285685	0.153431		0.133333	0.509622		284.383	277.715	120.055	137.59	173.44	109.883
CP027628.1_17515001_17516001		190.128	98.7129	-1.3512	7.03345	0.00285944	0.153443		0.133333	0.509622		2831.66	1781.13	627.523	878.26	1186.65	922.349
CP027633.1_21029001_21030001		190.097	35.1565	1.73292	1.68487	0.00286164	0.153443		0.133333	0.509622		10.6454	13.5105	28.9495	36.0048	62.8279	36.6276
CP027622.1_20855001_20856001		190.025	69.98	-1.01329	2.98793	0.00286683	0.153598		0.133333	0.509622		133.827	111.837	49.3845	69.4378	61.0581	63.2658
CP027622.1_19971001_19972001		189.962	87.9502	-1.12531	4.21751	0.0028713	0.153714		0.133333	0.509622		336.089	269.459	178.806	127.303	103.533	144.291
CP027619.1_3063001_3064001		189.902	7.44938	-1.55085	0.812044	0.0028756	0.153748		0.133333	0.509622		36.4984	24.0186	7.66311	6.42943	12.3886	13.3191
CP027623.1_5908001_5909001		189.886	54.7766	1.15715	2.3501	0.00287679	0.153748		0.133333	0.509622		25.853	30.0232	60.4534	56.579	59.2883	75.475
CP027633.1_2798001_2799001		189.855	19.6933	1.38778	1.20618	0.00287899	0.153748		0.133333	0.509622		10.6454	10.5081	23.8408	27.0036	32.7413	27.7482
CP027623.1_17397001_17398001		189.826	67.3117	1.95406	2.86002	0.0028811	0.153748		0.133333	0.509622		25.853	24.7692	148.153	124.731	51.3242	68.8155
CP027632.1_20512001_20513001		189.653	50.4539	1.6721	2.19804	0.00289353	0.15395		0.133333	0.509622		21.2907	16.5128	51.9388	47.5778	92.9145	44.3971
CP027629.1_1316001_1317001		189.649	27.4488	2.66692	1.44044	0.00289381	0.15395		0.133333	0.509622		12.1661	1.50116	39.167	43.7201	38.9356	23.3085
CP027633.1_19101001_19102001		189.617	14.8868	2.64612	1.05869	0.00289613	0.15395		0.133333	0.509622		7.60382	2.25174	12.7718	33.433	38.0507	25.5283
CP027625.1_9198001_9199001		189.533	47.3422	1.34792	2.08674	0.00290223	0.15395		0.133333	0.509622		24.3322	18.0139	52.7903	46.2919	68.1373	44.3971
CP027632.1_15658001_15659001		189.517	10.1908	2.65701	0.906085	0.00290336	0.15395		0.133333	0.509622		0	6.00465	34.9097	20.5742	23.0074	18.8688
CP027631.1_15353001_15354001		189.51	57.1089	-1.02755	2.43509	0.00290393	0.15395		0.133333	0.509622		76.0382	89.3191	44.2757	37.2907	35.396	45.507
CP027629.1_14682001_14683001		189.47	7.69127	2.01016	0.820371	0.00290681	0.15395		0.133333	0.509622		9.12459	3.00232	25.5437	15.4306	22.1225	23.3085
CP027624.1_18864001_18865001		189.469	0.66147	2.3714	0.464837	0.00290691	0.15395		0.133333	0.509622		6.08306	1.50116	12.7718	19.2883	22.1225	13.3191
CP027621.1_19741001_19742001		189.463	36.2943	1.6399	1.72025	0.00290732	0.15395		0.133333	0.509622		9.12459	16.5128	41.7214	56.579	41.5903	28.8581
CP027624.1_1213001_1214001		189.455	92.4192	-1.08685	4.7623	0.00290789	0.15395		0.133333	0.509622		358.9	512.647	188.172	244.318	219.455	169.819
CP027620.1_7644001_7645001		189.344	60.27	1.85001	2.55881	0.00291598	0.154257		0.133333	0.509622		12.1661	29.2727	58.7505	65.5802	122.116	67.7055
CP027631.1_4571001_4572001		189.312	60.709	1.29291	2.57596	0.00291831	0.154258		0.133333	0.509622		30.4153	30.7738	81.7398	61.7225	97.339	58.8261
CP027619.1_13820001_13821001		189.229	25.7735	1.65989	1.39003	0.00292436	0.154258		0.133333	0.509622		12.1661	9.00697	24.6922	34.7189	45.1299	26.6382
CP027632.1_14144001_14145001		189.215	23.7861	2.22167	1.33049	0.00292541	0.154258		0.133333	0.509622		10.6454	4.50349	25.5437	42.4342	44.245	18.8688
CP027632.1_3524001_3525001		189.196	8.35125	2.78952	0.842303	0.0029268	0.154258		0.133333	0.509622		7.60382	0.750581	22.9893	33.433	20.3527	16.6489
CP027629.1_1623001_1624001		189.186	11.8348	-1.25417	0.960751	0.00292752	0.154258		0.133333	0.509622		30.4153	30.0232	13.6233	15.4306	11.5037	9.98934
CP027621.1_7354001_7355001		189.118	67.476	1.61398	2.86729	0.00293248	0.154398		0.133333	0.509622		22.8115	38.2796	143.896	90.012	82.2957	66.5956
CP027624.1_4010001_4011001		189.077	49.5446	-1.13599	2.16437	0.00293552	0.154437		0.133333	0.509622		65.3929	75.8087	37.4641	25.7177	27.4319	37.7375
CP027621.1_18100001_18101001		189.014	91.9623	1.95739	4.69766	0.00294013	0.154557		0.133333	0.509622		124.703	61.5476	271.615	258.463	613.236	287.471
CP027621.1_5414001_5415001		188.978	0.66595	1.82114	0.465131	0.00294276	0.154575		0.10021	0.509622		4.56229	4.50349	16.1777	23.1459	12.3886	14.4291
CP027619.1_11272001_11273001		188.856	72.0406	1.6993	3.08901	0.00295182	0.15472		0.133333	0.509622		34.9776	34.5267	68.968	93.8697	182.289	106.553
CP027625.1_15557001_15558001		188.815	77.5891	-1.14698	3.40071	0.00295484	0.15472		0.133333	0.509622		127.744	213.165	91.1058	82.2967	63.7128	72.1453
CP027632.1_14557001_14558001		188.797	58.4035	1.52851	2.48517	0.00295615	0.15472		0.133333	0.509622		28.8945	21.7668	74.9282	57.8649	103.533	51.0566
CP027633.1_2832001_2833001		188.75	31.3161	2.06159	1.56203	0.00295963	0.15472		0.133333	0.509622		13.6869	6.00465	39.167	24.4318	57.5185	31.078
CP027626.1_20688001_20689001		188.723	37.4903	2.18599	1.7584	0.00296164	0.15472		0.133333	0.509622		15.2076	6.00465	40.8699	32.1471	72.5618	32.1879
CP027622.1_15729001_15730001		188.699	46.3627	1.7326	2.05337	0.00296342	0.15472		0.133333	0.509622		13.6869	18.0139	48.533	54.0072	80.5259	32.1879
CP027621.1_15842001_15843001		188.685	7.51956	2.69927	0.814317	0.00296446	0.15472		0.10021	0.509622		1.52076	4.50349	19.5835	12.8589	40.7054	16.6489
CP027623.1_3538001_3539001		188.675	48.8816	1.85708	2.14092	0.00296524	0.15472		0.133333	0.509622		15.2076	16.5128	89.4029	54.0072	30.9715	57.7162
CP027619.1_18918001_18919001		188.66	13.1592	1.4172	1.00287	0.00296633	0.15472		0.133333	0.509622		7.60382	9.75755	24.6922	24.4318	26.547	19.9787
CP027626.1_22755001_22756001		188.577	32.6151	2.03451	1.60328	0.00297252	0.154843		0.133333	0.509622		13.6869	6.75523	58.7505	38.5766	23.0074	37.7375
CP027632.1_18669001_18670001		188.566	52.3786	-1.73292	2.26515	0.0029733	0.154843		0.133333	0.509622		133.827	52.5407	33.2068	37.2907	23.0074	16.6489
CP027620.1_975001_976001		188.404	34.5413	2.36199	1.66402	0.00298538	0.155196		0.133333	0.509622		9.12459	7.50581	29.801	38.5766	76.9863	23.3085
CP027620.1_5058001_5059001		188.396	29.151	1.62259	1.49384	0.00298602	0.155196		0.133333	0.509622		13.6869	9.75755	40.0184	21.8601	41.5903	36.6276
CP027623.1_297001_298001		188.382	61.7945	1.15762	2.61981	0.00298703	0.155196		0.133333	0.509622		31.9361	36.0279	71.5223	64.2943	94.6843	74.3651
CP027622.1_16609001_16610001		188.339	60.0788	1.15382	2.55117	0.00299025	0.155196		0.133333	0.509622		36.4984	29.2727	64.7107	63.0084	81.4108	81.0247
CP027626.1_24341001_24342001		188.321	21.9749	2.19072	1.27426	0.00299166	0.155196		0.133333	0.509622		9.12459	5.25407	17.8806	38.5766	46.0148	23.3085
CP027626.1_22754001_22755001		188.266	13.4803	1.8742	1.01374	0.00299576	0.155288		0.133333	0.509622		9.12459	5.25407	28.9495	27.0036	15.0433	29.968
CP027625.1_1119001_1120001		188.172	95.7579	2.24186	5.47551	0.00300282	0.155534		0.133333	0.509622		107.974	156.871	366.126	325.329	1125.59	699.254
CP027620.1_15746001_15747001		188.037	71.17	2.09906	3.04593	0.00301304	0.155942		0.133333	0.509622		41.0606	14.261	65.5621	110.586	169.016	106.553
CP027623.1_15653001_15654001		187.99	4.76169	2.27007	0.71175	0.00301655	0.155969		0.133333	0.509622		6.08306	3.00232	12.7718	16.7165	31.8564	19.9787
CP027631.1_3885001_3886001		187.949	60.4566	2.34	2.56596	0.0030197	0.155969		0.133333	0.509622		24.3322	9.75755	54.4932	93.8697	132.735	44.3971
CP027625.1_6995001_6996001		187.934	16.6995	1.52981	1.11539	0.00302085	0.155969		0.133333	0.509622		9.12459	9.00697	28.0981	21.8601	33.6262	21.0886
CP027626.1_2254001_2255001		187.864	48.1141	-1.26995	2.11476	0.00302617	0.155969		0.133333	0.509622		48.6645	91.5709	26.3951	30.8613	26.547	34.4077
CP027620.1_1265001_1266001		187.863	16.707	2.30616	1.1157	0.0030262	0.155969		0.133333	0.509622		6.08306	5.25407	22.1379	18.0024	49.5544	21.0886
CP027620.1_6454001_6455001		187.846	96.1327	3.89733	5.59431	0.00302752	0.155969		0.133333	0.509622		60.8306	38.2796	1332.53	1168.87	144.239	279.702
CP027627.1_16877001_16878001		187.768	98.0574	2.49332	6.46092	0.00303346	0.156155		0.133333	0.509622		212.907	237.184	1935.36	1795.1	403.515	941.218
CP027623.1_18865001_18866001		187.657	37.0782	1.95718	1.74557	0.00304191	0.156349		0.133333	0.509622		12.1661	10.5081	40.0184	21.8601	66.3675	45.507
CP027630.1_17735001_17736001		187.657	67.6253	1.35089	2.87344	0.00304192	0.156349		0.133333	0.509622		36.4984	36.7785	100.472	123.445	61.943	89.9041
CP027624.1_16902001_16903001		187.565	30.4052	1.60635	1.53326	0.00304893	0.156544		0.133333	0.509622		10.6454	12.7599	28.0981	46.2919	45.1299	26.6382
CP027631.1_1100001_1101001		187.546	89.7972	1.95951	4.41634	0.00305039	0.156544		0.133333	0.509622		98.8497	54.0418	458.935	288.038	144.239	285.251
CP027630.1_12642001_12643001		187.466	97.0644	-1.68429	5.93961	0.00305655	0.156572		0.133333	0.509622		1283.53	1089.09	276.723	642.943	199.987	358.506
CP027627.1_4019001_4020001		187.446	26.2961	-1.27774	1.4057	0.00305807	0.156572		0.133333	0.509622		33.4568	50.2889	17.8806	18.0024	20.3527	13.3191
CP027626.1_5991001_5992001		187.38	22.275	2.78491	1.28336	0.00306314	0.156572		0.133333	0.509622		6.08306	3.7529	21.2864	48.8637	47.7846	13.3191
CP027628.1_15171001_15172001		187.323	95.7445	-1.90267	5.47292	0.00306759	0.156572		0.133333	0.509622		1318.5	499.136	230.745	240.461	119.462	380.705
CP027624.1_7015001_7016001		187.297	78.0266	-0.93589	3.42574	0.00306958	0.156572		0.133333	0.509622		162.722	162.125	71.5223	90.012	89.3749	88.7942
CP027629.1_16301001_16302001		187.284	88.1383	-1.56536	4.23399	0.00307057	0.156572		0.133333	0.509622		448.626	253.696	109.838	169.737	61.943	133.191
CP027624.1_2333001_2334001		187.268	43.1822	-1.09776	1.94842	0.0030718	0.156572		0.133333	0.509622		63.8721	56.2936	24.6922	24.4318	29.2017	33.2978
CP027632.1_21553001_21554001		187.265	40.9216	2.05106	1.8716	0.00307201	0.156572		0.133333	0.509622		15.2076	9.00697	32.3553	52.7213	76.9863	31.078
CP027624.1_5507001_5508001		187.2	39.3657	1.29268	1.82124	0.00307709	0.156572		0.133333	0.509622		18.2492	17.2634	41.7214	42.4342	53.9789	35.5177
CP027620.1_4816001_4817001		187.187	19.2483	1.95281	1.19272	0.00307809	0.156572		0.133333	0.509622		10.6454	5.25407	40.8699	28.2895	18.5829	27.7482
CP027628.1_13787001_13788001		187.166	77.7444	-1.31113	3.41017	0.00307969	0.156572		0.133333	0.509622		145.993	216.167	83.4427	91.2979	43.3601	75.475
CP027633.1_19958001_19959001		187.126	74.1071	2.64084	3.20088	0.00308281	0.156572		0.133333	0.509622		31.9361	12.0093	95.3631	82.2967	260.161	81.0247
CP027622.1_1579001_1580001		187.11	5.03345	1.7876	0.722599	0.00308406	0.156572		0.133333	0.509622		7.60382	4.50349	24.6922	14.1447	23.0074	16.6489
CP027625.1_13209001_13210001		187.083	54.9035	1.79501	2.35487	0.00308615	0.156572		0.133333	0.509622		25.853	14.261	50.2359	63.0084	105.303	49.9467
CP027626.1_9695001_9696001		187.065	22.926	-1.29635	1.30399	0.00308751	0.156572		0.133333	0.509622		44.1022	36.0279	13.6233	19.2883	19.4678	12.2092
CP027629.1_14666001_14667001		187.055	68.0732	-1.03014	2.89563	0.00308833	0.156572		0.133333	0.509622		123.182	108.084	57.0476	70.7237	48.6695	49.9467
CP027626.1_5748001_5749001		186.903	58.5902	-1.02753	2.4939	0.00310016	0.156765		0.133333	0.509622		74.5175	97.5755	47.6816	37.2907	39.8205	44.3971
CP027620.1_7067001_7068001		186.891	65.4557	-0.954172	2.7748	0.00310112	0.156765		0.133333	0.509622		103.412	102.83	54.4932	51.4354	46.8997	59.9361
CP027627.1_4487001_4488001		186.888	27.0262	-1.89978	1.4276	0.00310132	0.156765		0.133333	0.509622		45.6229	56.2936	4.25728	14.1447	15.0433	22.1985
CP027624.1_14316001_14317001		186.865	1.42298	2.09018	0.537541	0.00310314	0.156765		0.10021	0.509622		4.56229	3.7529	12.7718	11.573	25.6621	19.9787
CP027628.1_14763001_14764001		186.824	82.6674	-1.90857	3.74204	0.00310634	0.156765		0.133333	0.509622		127.744	408.316	45.1272	64.2943	61.0581	117.652
CP027625.1_1343001_1344001		186.775	1.45733	1.8456	0.540423	0.00311022	0.156765		0.133333	0.509622		7.60382	3.00232	15.3262	15.4306	20.3527	17.7588
CP027623.1_15811001_15812001		186.756	54.4541	1.69798	2.33946	0.00311164	0.156765		0.133333	0.509622		21.2907	19.5151	48.533	46.2919	105.303	63.2658
CP027631.1_13879001_13880001		186.747	47.2824	2.18854	2.08428	0.00311238	0.156765		0.133333	0.509622		21.2907	6.00465	36.6126	60.4366	80.5259	49.9467
CP027620.1_16228001_16229001		186.737	69.0124	2.5779	2.93885	0.00311319	0.156765		0.133333	0.509622		22.8115	14.261	85.1456	74.5814	218.57	51.0566
CP027619.1_1221001_1222001		186.692	56.0294	-1.3549	2.39514	0.0031167	0.156823		0.133333	0.509622		95.8082	84.0651	37.4641	47.5778	19.4678	36.6276
CP027632.1_354001_355001		186.444	19.0647	1.76925	1.18705	0.00313628	0.15765		0.133333	0.509622		6.08306	9.75755	25.5437	29.5754	39.8205	18.8688
CP027622.1_188001_189001		186.424	88.1398	-0.916096	4.23401	0.00313784	0.15765		0.133333	0.509622		281.341	287.472	136.233	163.307	141.584	162.049
CP027622.1_4689001_4690001		186.269	54.2854	2.21296	2.33277	0.0031501	0.158086		0.133333	0.509622		18.2492	12.0093	54.4932	59.1507	123.001	35.5177
CP027624.1_1204001_1205001		186.224	2.24571	1.76031	0.593357	0.00315371	0.158086		0.133333	0.509622		7.60382	3.7529	17.8806	16.7165	22.1225	14.4291
CP027619.1_7923001_7924001		186.181	32.0552	1.78771	1.58474	0.00315711	0.158086		0.133333	0.509622		7.60382	13.5105	36.6126	47.5778	47.7846	22.1985
CP027619.1_26164001_26165001		186.128	27.4115	-1.46568	1.43935	0.00316134	0.158086		0.133333	0.509622		50.1852	42.7831	15.3262	18.0024	9.7339	24.4184
CP027622.1_10554001_10555001		186.096	40.9783	-1.38726	1.87308	0.00316392	0.158086		0.133333	0.509622		59.3098	64.55	24.6922	21.8601	14.1584	34.4077
CP027620.1_17143001_17144001		186.096	44.102	1.41588	1.97719	0.00316393	0.158086		0.133333	0.509622		15.2076	21.0163	35.7612	55.2931	46.0148	62.1559
CP027627.1_189001_190001		186.08	27.0397	2.33528	1.42792	0.00316523	0.158086		0.133333	0.509622		10.6454	4.50349	33.2068	30.8613	57.5185	18.8688
CP027619.1_1926001_1927001		186.069	17.131	1.71876	1.12833	0.00316609	0.158086		0.133333	0.509622		9.12459	7.50581	27.2466	39.8625	21.2376	21.0886
CP027624.1_2268001_2269001		186.03	53.164	-1.01616	2.2937	0.00316917	0.158086		0.133333	0.509622		85.1628	65.3005	34.9097	36.0048	38.9356	37.7375
CP027621.1_15795001_15796001		186.018	92.2654	-1.34132	4.74494	0.00317013	0.158086		0.133333	0.509622		632.638	306.988	225.636	159.45	143.354	210.886
CP027628.1_19772001_19773001		185.942	62.8576	2.51613	2.66381	0.00317626	0.158238		0.133333	0.509622		22.8115	9.75755	82.5913	57.8649	164.591	45.507
CP027619.1_27058001_27059001		185.922	0.164248	1.71854	0.358512	0.00317789	0.158238		0.133333	0.509622		3.04153	5.25407	16.1777	18.0024	12.3886	13.3191
CP027627.1_24894001_24895001		185.826	18.4749	3.03665	1.16952	0.0031856	0.158322		0.10021	0.509622		4.56229	3.00232	18.732	24.4318	61.0581	15.539
CP027632.1_14553001_14554001		185.783	53.0983	2.05007	2.29133	0.00318904	0.158322		0.133333	0.509622		19.7699	12.7599	46.8301	55.2931	115.922	43.2872
CP027619.1_29056001_29057001		185.757	84.4786	-0.887973	3.8914	0.00319112	0.158322		0.133333	0.509622		208.345	234.181	118.352	126.017	117.692	116.542
CP027628.1_1189001_1190001		185.727	64.4747	2.03532	2.73271	0.00319354	0.158322		0.133333	0.509622		25.853	18.7645	51.9388	86.1543	158.397	63.2658
CP027621.1_15717001_15718001		185.69	93.7347	-0.96628	5.00135	0.00319653	0.158322		0.133333	0.509622		506.415	483.374	230.745	273.894	221.225	287.471
CP027621.1_5610001_5611001		185.68	18.1912	1.69137	1.16115	0.00319736	0.158322		0.133333	0.509622		12.1661	6.00465	34.9097	28.2895	24.7772	22.1985
CP027632.1_22594001_22595001		185.657	78.6851	-0.999407	3.46552	0.00319921	0.158322		0.133333	0.509622		167.284	174.135	90.2544	104.157	69.9071	77.6949
CP027621.1_17362001_17363001		185.622	7.91077	3.10611	0.828083	0.00320202	0.158322		0.10021	0.509622		4.56229	1.50116	11.0689	19.2883	43.3601	18.8688
CP027620.1_2264001_2265001		185.613	21.1745	2.30926	1.25157	0.00320275	0.158322		0.133333	0.509622		7.60382	5.25407	22.1379	19.2883	54.8638	26.6382
CP027620.1_16495001_16496001		185.608	75.7869	2.6286	3.29449	0.00320323	0.158322		0.133333	0.509622		28.8945	17.2634	89.4029	108.014	290.247	67.7055
CP027630.1_272001_273001		185.39	92.034	-1.4423	4.71148	0.00322094	0.158842		0.133333	0.509622		596.14	349.02	137.936	273.894	131.85	152.06
CP027623.1_17396001_17397001		185.281	51.8724	1.75439	2.24719	0.00322982	0.158842		0.133333	0.509622		19.7699	17.2634	76.6311	90.012	45.1299	37.7375
CP027626.1_20456001_20457001		185.242	91.4502	1.49851	4.62884	0.00323297	0.158842		0.133333	0.509622		121.661	110.335	212.013	273.894	496.429	327.428
CP027626.1_22985001_22986001		185.222	88.0234	1.10131	4.22386	0.0032346	0.158842		0.133333	0.509622		118.62	101.328	193.281	210.885	258.391	279.702
CP027620.1_18082001_18083001		185.204	28.9016	3.3944	1.48678	0.00323614	0.158842		0.10021	0.509622		4.56229	3.00232	37.4641	18.0024	80.5259	16.6489
CP027633.1_5501001_5502001		185.152	93.2629	2.85398	4.91257	0.00324037	0.158842		0.133333	0.509622		63.8721	57.7947	771.419	624.941	138.044	224.205
CP027624.1_11257001_11258001		185.109	91.5816	-1.10529	4.6459	0.00324391	0.158842		0.133333	0.509622		393.878	415.822	177.103	234.031	132.735	209.776
CP027626.1_4798001_4799001		185.1	1.1781	2.02265	0.51379	0.00324466	0.158842		0.133333	0.509622		6.08306	3.00232	23.8408	11.573	17.698	14.4291
CP027623.1_16760001_16761001		185.022	41.4531	-1.36089	1.88829	0.00325108	0.158842		0.133333	0.509622		68.4344	57.0441	24.6922	29.5754	29.2017	13.3191
CP027632.1_20480001_20481001		185.001	73.4829	1.80063	3.16659	0.0032528	0.158842		0.133333	0.509622		38.0191	31.5244	71.5223	105.443	204.412	99.8934
CP027619.1_1465001_1466001		184.947	40.9529	2.57931	1.87248	0.00325724	0.158842		0.133333	0.509622		6.08306	9.75755	94.5116	21.8601	46.0148	35.5177
CP027629.1_15839001_15840001		184.882	60.052	1.71244	2.55007	0.00326262	0.158842		0.133333	0.509622		27.3738	20.2657	54.4932	95.1555	109.728	48.8368
CP027628.1_18587001_18588001		184.867	73.6084	-1.72555	3.1734	0.0032639	0.158842		0.133333	0.509622		117.099	226.675	27.2466	39.8625	85.8353	55.4963
CP027620.1_3817001_3818001		184.833	88.4907	-1.98384	4.27255	0.00326664	0.158842		0.133333	0.509622		664.574	143.361	116.65	127.303	76.9863	85.4644
CP027619.1_7849001_7850001		184.833	73.8547	2.58658	3.18694	0.0032667	0.158842		0.133333	0.509622		34.9776	10.5081	88.5515	90.012	245.117	88.7942
CP027619.1_10079001_10080001		184.828	6.77746	2.76795	0.789263	0.00326712	0.158842		0.133333	0.509622		6.08306	1.50116	14.4748	25.7177	35.396	13.3191
CP027619.1_13764001_13765001		184.745	57.4778	1.14175	2.44946	0.00327398	0.158842		0.133333	0.509622		31.9361	29.2727	80.0369	55.2931	63.7128	69.9254
CP027628.1_1307001_1308001		184.738	43.2972	1.86679	1.95209	0.00327454	0.158842		0.133333	0.509622		12.1661	15.0116	40.8699	33.433	84.9504	42.1772
CP027621.1_15719001_15720001		184.716	66.804	-1.16133	2.83568	0.00327637	0.158842		0.133333	0.509622		138.39	94.5732	51.9388	36.0048	59.2883	58.8261
CP027633.1_3700001_3701001		184.713	29.1898	2.16321	1.49503	0.00327664	0.158842		0.133333	0.509622		9.12459	7.50581	34.0583	34.7189	60.1732	17.7588
CP027628.1_13233001_13234001		184.694	32.8242	-1.26396	1.60975	0.00327825	0.158842		0.133333	0.509622		34.9776	61.5476	19.5835	23.1459	21.2376	17.7588
CP027622.1_16957001_16958001		184.694	80.6337	1.97958	3.59482	0.00327826	0.158842		0.133333	0.509622		56.2683	29.2727	121.758	118.301	292.017	127.642
CP027623.1_15829001_15830001		184.692	84.9952	-0.983289	3.93314	0.00327841	0.158842		0.133333	0.509622		247.885	224.424	126.867	144.019	103.533	103.223
CP027627.1_26069001_26070001		184.689	31.764	2.41416	1.57569	0.00327867	0.158842		0.133333	0.509622		6.08306	8.25639	68.968	43.7201	27.4319	18.8688
CP027624.1_4934001_4935001		184.674	84.2875	-1.32478	3.87584	0.00327989	0.158842		0.133333	0.509622		184.013	320.498	84.2942	145.305	99.9937	75.475
CP027632.1_20674001_20675001		184.668	73.7084	-1.02461	3.17803	0.0032804	0.158842		0.133333	0.509622		149.035	132.853	82.5913	64.2943	53.9789	75.475
CP027621.1_19723001_19724001		184.661	97.8708	-1.15973	6.34601	0.00328099	0.158842		0.133333	0.509622		1382.38	1310.51	618.157	627.512	415.903	749.201
CP027619.1_4135001_4136001		184.64	46.2387	1.19491	2.049	0.00328275	0.158842		0.133333	0.509622		19.7699	24.0186	42.5728	50.1495	52.2091	58.8261
CP027632.1_16035001_16036001		184.638	1.14973	2.01726	0.51233	0.0032829	0.158842		0.133333	0.509622		6.08306	3.00232	16.1777	25.7177	13.2735	14.4291
CP027628.1_19562001_19563001		184.546	9.61895	2.24052	0.887978	0.00329053	0.158842		0.133333	0.509622		3.04153	6.00465	14.4748	32.1471	32.7413	15.539
CP027619.1_1871001_1872001		184.392	70.425	4.49269	3.01049	0.00330342	0.158842		0.133333	0.509622		7.60382	3.7529	242.665	151.735	15.0433	72.1453
CP027621.1_2277001_2278001		184.369	20.625	2.28872	1.23451	0.00330537	0.158842		0.133333	0.509622		7.60382	5.25407	28.9495	23.1459	52.2091	16.6489
CP027631.1_2815001_2816001		184.369	9.53533	1.9001	0.884956	0.00330541	0.158842		0.133333	0.509622		6.08306	6.00465	12.7718	27.0036	30.0866	22.1985
CP027633.1_20516001_20517001		184.367	60.3297	1.71223	2.56123	0.00330552	0.158842		0.133333	0.509622		38.0191	12.0093	78.334	70.7237	76.9863	83.2445
CP027633.1_806001_807001		184.313	34.9295	1.82486	1.6772	0.00331004	0.158842		0.133333	0.509622		18.2492	6.75523	28.9495	48.8637	45.1299	42.1772
CP027633.1_3056001_3057001		184.242	52.0053	1.71176	2.25205	0.00331608	0.158842		0.133333	0.509622		15.2076	21.7668	74.9282	30.8613	66.3675	75.475
CP027623.1_3810001_3811001		184.218	66.3949	1.11635	2.81759	0.00331811	0.158842		0.133333	0.509622		42.5814	38.2796	76.6311	78.439	108.843	85.4644
CP027632.1_23266001_23267001		184.216	0.924267	1.55885	0.493615	0.0033182	0.158842		0.133333	0.509622		4.56229	6.00465	16.1777	14.1447	15.0433	19.9787
CP027623.1_3961001_3962001		184.216	67.8059	1.89293	2.88233	0.00331827	0.158842		0.133333	0.509622		38.0191	17.2634	69.8194	78.439	160.167	86.5743
CP027629.1_11530001_11531001		184.202	26.1348	3.12044	1.40086	0.0033194	0.158842		0.10021	0.509622		4.56229	3.7529	57.899	55.2931	17.698	14.4291
CP027619.1_28596001_28597001		184.193	55.1843	2.34689	2.36425	0.0033202	0.158842		0.133333	0.509622		24.3322	6.00465	54.4932	43.7201	105.303	76.585
CP027621.1_8534001_8535001		184.163	6.63412	2.03831	0.783067	0.00332268	0.158842		0.133333	0.509622		6.08306	4.50349	19.5835	14.1447	33.6262	16.6489
CP027631.1_4257001_4258001		184.116	82.4957	1.83022	3.72783	0.00332665	0.158842		0.133333	0.509622		62.3514	39.7808	265.654	120.873	105.303	225.315
CP027622.1_6372001_6373001		184.112	1.73057	3.1799	0.561258	0.003327	0.158842		0.10021	0.509622		1.52076	2.25174	11.9204	11.573	38.0507	13.3191
CP027623.1_614001_615001		184.102	60.5552	-1.45827	2.56973	0.00332784	0.158842		0.133333	0.509622		80.6005	126.848	31.5039	61.7225	34.5111	25.5283
CP027632.1_22867001_22868001		184.082	60.258	4.68107	2.55816	0.00332954	0.158842		0.133333	0.509622		7.60382	0.750581	59.6019	21.8601	209.721	53.2765
CP027624.1_14756001_14757001		184.074	59.4442	1.48639	2.52573	0.00333026	0.158842		0.133333	0.509622		22.8115	29.2727	62.1563	55.2931	111.497	66.5956
CP027633.1_4304001_4305001		184.061	80.6889	1.69182	3.59986	0.00333133	0.158842		0.133333	0.509622		60.8306	40.5314	116.65	123.445	268.125	138.741
CP027628.1_9208001_9209001		184.011	76.8814	1.42835	3.3584	0.00333557	0.158842		0.133333	0.509622		42.5814	55.543	148.153	142.733	77.8712	165.379
CP027620.1_11319001_11320001		184.008	40.7752	2.91109	1.86696	0.00333581	0.158842		0.133333	0.509622		7.60382	6.00465	17.0291	50.1495	96.4541	38.8474
CP027626.1_4795001_4796001		184	2.28006	1.99125	0.595641	0.00333647	0.158842		0.10021	0.509622		4.56229	4.50349	11.0689	19.2883	26.547	16.6489
CP027632.1_23006001_23007001		183.993	24.4072	2.20745	1.34907	0.00333708	0.158842		0.133333	0.509622		12.1661	3.7529	22.9893	36.0048	47.7846	25.5283
CP027619.1_5517001_5518001		183.898	6.83868	1.66444	0.791486	0.00334521	0.158915		0.133333	0.509622		6.08306	6.75523	24.6922	14.1447	25.6621	17.7588
CP027619.1_20527001_20528001		183.884	52.7176	-1.11155	2.27769	0.00334633	0.158915		0.133333	0.509622		69.9552	81.8133	29.801	45.006	29.2017	37.7375
CP027623.1_11529001_11530001		183.884	21.5418	1.35402	1.26165	0.00334638	0.158915		0.133333	0.509622		9.12459	12.7599	27.2466	25.7177	32.7413	29.968
CP027632.1_15470001_15471001		183.864	50.4345	3.72837	2.197	0.0033481	0.158915		0.133333	0.509622		9.12459	2.25174	126.867	70.7237	15.9282	49.9467
CP027631.1_2549001_2550001		183.807	2.65783	1.68528	0.616098	0.00335295	0.159033		0.133333	0.509622		6.08306	5.25407	23.8408	19.2883	15.9282	13.3191
CP027632.1_20319001_20320001		183.771	82.0417	-1.24726	3.69642	0.00335599	0.159064		0.133333	0.509622		200.741	234.932	52.7903	97.7273	109.728	107.663
CP027630.1_3482001_3483001		183.693	17.8926	2.27506	1.15242	0.00336265	0.159174		0.133333	0.509622		9.12459	3.7529	28.9495	15.4306	44.245	24.4184
CP027630.1_12524001_12525001		183.688	65.2676	1.2621	2.76667	0.00336307	0.159174		0.133333	0.509622		38.0191	33.7761	70.6709	75.8673	118.577	77.6949
CP027631.1_4184001_4185001		183.577	92.9015	0.996963	4.84162	0.00337261	0.159428		0.133333	0.509622		161.201	196.652	379.75	345.903	337.147	368.496
CP027622.1_16185001_16186001		183.546	93.5047	-1.06134	4.95454	0.00337527	0.159428		0.133333	0.509622		468.396	520.903	224.784	311.184	191.138	221.985
CP027623.1_4604001_4605001		183.543	97.2974	1.03804	6.04034	0.00337557	0.159428		0.133333	0.509622		434.939	373.039	762.905	842.255	862.778	849.094
CP027624.1_17368001_17369001		183.362	17.1758	2.01558	1.12983	0.0033911	0.160049		0.133333	0.509622		9.12459	5.25407	19.5835	23.1459	44.245	23.3085
CP027631.1_3705001_3706001		183.326	46.0894	3.90509	2.04352	0.00339423	0.160056		0.133333	0.509622		1.52076	5.25407	26.3951	46.2919	140.699	23.3085
CP027628.1_7624001_7625001		183.305	5.52619	1.78941	0.742472	0.00339604	0.160056		0.133333	0.509622		3.04153	7.50581	20.435	20.5742	25.6621	14.4291
CP027622.1_15911001_15912001		183.258	42.0922	-1.93003	1.91059	0.00340012	0.160136		0.133333	0.509622		36.4984	106.582	19.5835	32.1471	10.6188	15.539
CP027633.1_5449001_5450001		183.039	39.7524	-1.52237	1.83391	0.00341912	0.160917		0.133333	0.509622		91.2459	38.2796	28.0981	18.0024	22.1225	18.8688
CP027628.1_14519001_14520001		182.967	95.4339	-1.09972	5.3751	0.00342545	0.161033		0.133333	0.509622		717.801	626.735	282.683	412.769	243.348	316.329
CP027621.1_3130001_3131001		182.935	23.3023	1.79753	1.31473	0.00342827	0.161033		0.133333	0.509622		4.56229	12.0093	32.3553	43.7201	25.6621	25.5283
CP027624.1_17627001_17628001		182.893	74.5252	-1.13249	3.22107	0.0034319	0.161033		0.133333	0.509622		132.307	167.38	68.968	81.0108	46.0148	78.8048
CP027623.1_4050001_4051001		182.89	55.7098	-0.990166	2.38391	0.00343218	0.161033		0.133333	0.509622		86.6836	72.0558	41.7214	34.7189	38.9356	43.2872
CP027621.1_1878001_1879001		182.874	48.5875	2.15459	2.13126	0.00343359	0.161033		0.133333	0.509622		13.6869	12.7599	33.2068	38.5766	105.303	57.7162
CP027623.1_3091001_3092001		182.769	87.9726	1.70903	4.21941	0.00344279	0.161072		0.133333	0.509622		101.891	53.2912	246.922	167.165	387.586	199.787
CP027626.1_25291001_25292001		182.758	47.9126	3.49115	2.10753	0.00344377	0.161072		0.133333	0.509622		9.12459	3.00232	25.5437	50.1495	135.39	33.2978
CP027628.1_15780001_15781001		182.735	73.686	-0.959482	3.17715	0.00344577	0.161072		0.133333	0.509622		155.118	120.844	71.5223	72.0096	77.8712	61.046
CP027627.1_15738001_15739001		182.73	25.0418	1.49442	1.36697	0.00344619	0.161072		0.133333	0.509622		12.1661	10.5081	29.801	36.0048	38.9356	22.1985
CP027619.1_6745001_6746001		182.727	70.2936	1.1053	3.00364	0.00344646	0.161072		0.133333	0.509622		42.5814	49.5383	90.2544	81.0108	114.152	113.213
CP027633.1_3055001_3056001		182.69	79.5049	1.10659	3.51922	0.00344977	0.161114		0.133333	0.509622		62.3514	70.5546	183.063	119.587	133.62	137.631
CP027629.1_1622001_1623001		182.623	78.1341	-0.980329	3.43214	0.00345569	0.161278		0.133333	0.509622		150.556	180.139	92.8087	91.2979	66.3675	85.4644
CP027629.1_3389001_3390001		182.566	17.9553	2.19295	1.15436	0.00346072	0.161401		0.133333	0.509622		7.60382	5.25407	28.0981	19.2883	47.7846	17.7588
CP027619.1_8630001_8631001		182.513	68.8765	1.77337	2.9328	0.00346536	0.161411		0.133333	0.509622		36.4984	24.0186	77.4825	69.4378	170.786	87.6842
CP027619.1_26578001_26579001		182.4	76.4648	3.17956	3.33352	0.00347539	0.161411		0.133333	0.509622		13.6869	18.0139	171.994	307.327	49.5544	63.2658
CP027623.1_17025001_17026001		182.393	21.8479	2.44354	1.27037	0.00347601	0.161411		0.133333	0.509622		3.04153	7.50581	12.7718	38.5766	32.7413	45.507
CP027625.1_11940001_11941001		182.37	0.00447948	2.42537	0.17632	0.00347805	0.161411		0.10021	0.509622		0	3.7529	15.3262	14.1447	11.5037	13.3191
CP027620.1_3976001_3977001		182.33	39.0103	2.09702	1.80982	0.00348165	0.161411		0.133333	0.509622		12.1661	9.75755	82.5913	32.1471	38.9356	29.968
CP027619.1_15838001_15839001		182.301	25.0179	2.19616	1.36631	0.00348418	0.161411		0.133333	0.509622		9.12459	6.00465	22.9893	32.1471	57.5185	21.0886
CP027624.1_1724001_1725001		182.243	63.9163	-1.15145	2.70905	0.00348941	0.161411		0.133333	0.509622		76.0382	132.102	40.8699	56.579	48.6695	43.2872
CP027621.1_287001_288001		182.241	15.7066	2.30408	1.08346	0.00348959	0.161411		0.133333	0.509622		4.56229	6.00465	24.6922	12.8589	46.0148	24.4184
CP027627.1_4648001_4649001		182.229	88.9476	-1.18583	4.32212	0.0034906	0.161411		0.133333	0.509622		275.258	386.549	152.411	178.738	94.6843	157.61
CP027623.1_4457001_4458001		182.18	30.5635	2.7633	1.53883	0.003495	0.161411		0.133333	0.509622		7.60382	4.50349	28.9495	28.2895	78.7561	19.9787
CP027628.1_15221001_15222001		182.175	80.0454	-1.1097	3.55477	0.00349548	0.161411		0.133333	0.509622		161.201	215.417	85.9971	65.5802	115.037	82.1346
CP027627.1_23059001_23060001		182.173	42.9045	2.68906	1.93973	0.00349558	0.161411		0.133333	0.509622		4.56229	10.5081	95.3631	52.7213	19.4678	44.3971
CP027633.1_19044001_19045001		182.173	44.6246	2.36809	1.9936	0.0034956	0.161411		0.133333	0.509622		9.12459	11.2587	38.3155	34.7189	106.188	35.5177
CP027621.1_16527001_16528001		182.137	65.1914	-1.08714	2.76358	0.00349881	0.161411		0.133333	0.509622		123.182	92.3214	47.6816	39.8625	49.5544	64.3758
CP027620.1_195001_196001		182.116	98.2172	-1.08092	6.55997	0.00350076	0.161411		0.133333	0.509622		1461.45	1581.47	746.727	743.242	541.559	845.764
CP027632.1_7138001_7139001		182.102	43.8183	-1.99284	1.96835	0.00350198	0.161411		0.133333	0.509622		80.6005	75.8087	17.0291	34.7189	5.3094	23.3085
CP027624.1_16354001_16355001		182.092	37.3246	1.35975	1.75304	0.00350283	0.161411		0.133333	0.509622		16.7284	15.7622	34.9097	42.4342	54.8638	34.4077
CP027623.1_16118001_16119001		182.06	41.9817	1.96914	1.90642	0.00350572	0.161411		0.133333	0.509622		9.12459	15.0116	40.8699	45.006	82.2957	28.8581
CP027619.1_26569001_26570001		182.034	66.4009	1.49266	2.81788	0.00350808	0.161411		0.133333	0.509622		22.8115	40.5314	91.1058	128.589	63.7128	84.3544
CP027621.1_14493001_14494001		181.971	59.8608	1.98535	2.54243	0.0035137	0.161411		0.133333	0.509622		22.8115	17.2634	56.1961	55.2931	142.469	57.7162
CP027627.1_22347001_22348001		181.937	26.2423	1.7612	1.40412	0.00351682	0.161411		0.133333	0.509622		15.2076	6.00465	28.9495	29.5754	43.3601	31.078
CP027620.1_193001_194001		181.921	94.3857	-0.924243	5.12843	0.00351826	0.161411		0.133333	0.509622		501.852	562.936	286.089	297.04	248.657	290.801
CP027624.1_9291001_9292001		181.882	15.2646	2.32505	1.07053	0.00352179	0.161411		0.133333	0.509622		3.04153	6.75523	24.6922	19.2883	46.8997	16.6489
CP027632.1_14139001_14140001		181.87	31.7566	3.15428	1.57547	0.00352284	0.161411		0.10021	0.509622		4.56229	4.50349	22.1379	37.2907	86.7202	17.7588
CP027630.1_15592001_15593001		181.869	39.309	1.24387	1.81932	0.00352291	0.161411		0.133333	0.509622		21.2907	15.7622	41.7214	41.1483	38.9356	51.0566
CP027629.1_14860001_14861001		181.861	94.1617	-1.13593	5.07728	0.00352361	0.161411		0.133333	0.509622		489.686	614.726	195.835	290.61	202.642	317.439
CP027631.1_565001_566001		181.817	47.5318	2.78844	2.09364	0.0035276	0.161439		0.133333	0.509622		12.1661	6.00465	42.5728	48.8637	118.577	25.5283
CP027619.1_6076001_6077001		181.801	5.94428	2.55335	0.757993	0.0035291	0.161439		0.10021	0.509622		4.56229	3.00232	11.9204	38.5766	15.0433	23.3085
CP027623.1_4460001_4461001		181.752	51.4514	2.60134	2.2313	0.00353348	0.161439		0.133333	0.509622		18.2492	5.25407	33.2068	72.0096	109.728	44.3971
CP027630.1_10424001_10425001		181.711	56.5162	1.34086	2.4141	0.0035372	0.161439		0.133333	0.509622		21.2907	30.7738	79.1854	68.1519	76.1014	45.507
CP027628.1_776001_777001		181.662	5.85469	1.46899	0.754438	0.00354164	0.161439		0.133333	0.509622		7.60382	6.75523	18.732	23.1459	15.9282	22.1985
CP027621.1_4754001_4755001		181.507	84.1979	-1.16826	3.86752	0.00355574	0.161439		0.133333	0.509622		177.929	299.482	117.501	128.589	79.641	101.003
CP027628.1_16094001_16095001		181.503	4.2361	2.43335	0.690102	0.00355611	0.161439		0.133333	0.509622		6.08306	2.25174	15.3262	18.0024	33.6262	13.3191
CP027621.1_19739001_19740001		181.498	0.9825	1.74417	0.497861	0.00355652	0.161439		0.133333	0.509622		3.04153	6.00465	14.4748	21.8601	17.698	13.3191
CP027632.1_20676001_20677001		181.449	75.1926	-1.0475	3.25988	0.00356106	0.161439		0.133333	0.509622		170.326	131.352	88.5515	74.5814	71.6769	55.4963
CP027622.1_16026001_16027001		181.429	11.1629	2.54313	0.938299	0.00356282	0.161439		0.133333	0.509622		6.08306	3.00232	22.1379	15.4306	44.245	15.539
CP027628.1_9498001_9499001		181.418	54.9812	1.593	2.35744	0.00356387	0.161439		0.133333	0.509622		25.853	18.7645	51.0874	66.8661	99.9937	46.6169
CP027623.1_4603001_4604001		181.416	46.506	1.11433	2.05831	0.00356401	0.161439		0.133333	0.509622		24.3322	22.5174	49.3845	54.0072	45.1299	54.3864
CP027621.1_6808001_6809001		181.416	67.685	2.94382	2.87608	0.00356403	0.161439		0.133333	0.509622		25.853	4.50349	91.1058	46.2919	95.5692	185.358
CP027621.1_1565001_1566001		181.386	55.3261	2.25638	2.3697	0.00356678	0.161439		0.133333	0.509622		15.2076	14.261	59.6019	51.4354	133.62	35.5177
CP027624.1_18862001_18863001		181.346	0.303112	2.44517	0.398536	0.00357044	0.161439		0.10021	0.509622		0	4.50349	14.4748	19.2883	13.2735	18.8688
CP027621.1_644001_645001		181.314	15.9499	2.68179	1.09096	0.00357338	0.161439		0.133333	0.509622		7.60382	2.25174	19.5835	21.8601	50.4393	18.8688
CP027632.1_3431001_3432001		181.277	38.201	-1.06396	1.78377	0.00357677	0.161439		0.133333	0.509622		59.3098	46.536	23.8408	24.4318	27.4319	24.4184
CP027632.1_19325001_19326001		181.242	86.1659	1.09368	4.0394	0.00358001	0.161439		0.133333	0.509622		106.454	87.818	214.567	248.176	161.937	203.117
CP027630.1_250001_251001		181.205	57.7271	2.61296	2.45913	0.00358339	0.161439		0.133333	0.509622		18.2492	8.25639	38.3155	81.0108	143.354	43.2872
CP027625.1_13110001_13111001		181.193	47.9499	-1.86517	2.10863	0.00358452	0.161439		0.133333	0.509622		38.0191	125.347	34.0583	21.8601	21.2376	13.3191
CP027621.1_17361001_17362001		181.184	0.383742	3.3158	0.419036	0.00358533	0.161439		0.10021	0.509622		4.56229	0	12.7718	15.4306	25.6621	13.3191
CP027628.1_19642001_19643001		181.169	10.8448	-1.83511	0.926894	0.00358672	0.161439		0.133333	0.509622		24.3322	42.7831	6.81165	12.8589	4.4245	15.539
CP027630.1_11846001_11847001		181.168	34.1994	1.47717	1.65348	0.00358682	0.161439		0.133333	0.509622		16.7284	12.0093	29.801	42.4342	51.3242	33.2978
CP027631.1_7268001_7269001		181.14	28.7926	1.64557	1.48292	0.00358935	0.161439		0.133333	0.509622		15.2076	8.25639	40.0184	42.4342	34.5111	23.3085
CP027625.1_1288001_1289001		181.138	4.73034	1.8787	0.710513	0.00358954	0.161439		0.133333	0.509622		3.04153	6.75523	20.435	11.573	23.8923	23.3085
CP027624.1_1212001_1213001		181.121	73.9772	-0.972831	3.1949	0.00359108	0.161439		0.133333	0.509622		121.661	156.871	60.4534	79.7249	76.9863	67.7055
CP027620.1_3975001_3976001		181.116	76.5156	1.70248	3.33604	0.00359162	0.161439		0.133333	0.509622		45.6229	37.529	229.893	113.158	96.4541	97.6736
CP027625.1_14780001_14781001		181.115	40.8753	2.07678	1.87051	0.0035917	0.161439		0.133333	0.509622		13.6869	9.75755	37.4641	34.7189	86.7202	33.2978
CP027626.1_5992001_5993001		181.052	58.0093	2.59837	2.46953	0.00359743	0.161588		0.133333	0.509622		19.7699	7.50581	50.2359	88.7261	134.505	34.4077
CP027620.1_1542001_1543001		180.956	0.951144	2.19101	0.495244	0.00360634	0.161879		0.133333	0.509622		6.08306	2.25174	13.6233	12.8589	25.6621	15.539
CP027632.1_3519001_3520001		180.835	65.8006	1.43236	2.79084	0.00361757	0.162275		0.133333	0.509622		42.5814	24.7692	103.878	109.3	61.0581	82.1346
CP027629.1_3485001_3486001		180.752	42.8806	-1.10695	1.93909	0.00362533	0.162346		0.133333	0.509622		47.1437	70.5546	30.6524	27.0036	24.7772	27.7482
CP027633.1_18135001_18136001		180.748	96.0476	-1.15913	5.56593	0.0036257	0.162346		0.133333	0.509622		824.255	741.574	423.174	399.91	228.304	350.737
CP027622.1_19888001_19889001		180.74	16.8862	-1.20007	1.12093	0.00362645	0.162346		0.133333	0.509622		34.9776	32.275	12.7718	18.0024	12.3886	15.539
CP027627.1_848001_849001		180.708	40.6468	-1.25812	1.86279	0.00362939	0.16237		0.133333	0.509622		47.1437	69.804	24.6922	30.8613	26.547	16.6489
CP027629.1_16344001_16345001		180.579	51.7007	1.87659	2.24055	0.00364148	0.162679		0.133333	0.509622		24.3322	11.2587	62.1563	39.8625	95.5692	49.9467
CP027621.1_6850001_6851001		180.571	13.5415	-1.32723	1.01649	0.00364218	0.162679		0.133333	0.509622		38.0191	27.7715	14.4748	9.0012	15.9282	11.0993
CP027619.1_25399001_25400001		180.542	13.6146	2.75417	1.01925	0.00364491	0.162679		0.133333	0.509622		1.52076	5.25407	25.5437	18.0024	48.6695	13.3191
CP027623.1_5595001_5596001		180.53	30.5023	1.30549	1.53697	0.00364602	0.162679		0.133333	0.509622		12.1661	15.7622	37.4641	28.2895	40.7054	34.4077
CP027629.1_12482001_12483001		180.399	52.0367	-1.65726	2.25292	0.00365837	0.163118		0.133333	0.509622		68.4344	106.582	16.1777	19.2883	48.6695	26.6382
CP027630.1_7043001_7044001		180.336	50.1314	1.31016	2.18559	0.00366424	0.163118		0.133333	0.509622		28.8945	18.0139	47.6816	54.0072	70.792	54.3864
CP027624.1_15474001_15475001		180.262	81.4176	1.2022	3.65089	0.00367128	0.163118		0.133333	0.509622		65.3929	72.8063	143.896	133.732	222.11	137.631
CP027619.1_18589001_18590001		180.254	84.4054	1.21865	3.8856	0.00367201	0.163118		0.133333	0.509622		76.0382	85.5662	201.795	253.32	154.858	145.4
CP027631.1_2204001_2205001		180.249	75.9974	-0.94436	3.30546	0.0036725	0.163118		0.133333	0.509622		145.993	153.118	81.7398	91.2979	72.5618	65.4857
CP027630.1_14568001_14569001		180.209	11.033	-1.47329	0.933454	0.00367627	0.163118		0.133333	0.509622		33.4568	30.0232	5.96019	15.4306	11.5037	13.3191
CP027622.1_3051001_3052001		180.136	35.7582	1.25221	1.70358	0.00368323	0.163118		0.133333	0.509622		16.7284	16.5128	39.167	37.2907	48.6695	33.2978
CP027623.1_3537001_3538001		180.121	57.4285	1.56484	2.44751	0.00368461	0.163118		0.133333	0.509622		19.7699	27.0209	104.729	50.1495	51.3242	75.475
CP027620.1_14503001_14504001		180.114	64.9913	1.44185	2.75573	0.00368525	0.163118		0.133333	0.509622		39.5399	25.5197	114.095	88.7261	55.7487	88.7942
CP027619.1_3370001_3371001		180.041	84.2561	-1.55431	3.87273	0.00369217	0.163118		0.133333	0.509622		145.993	391.053	126.867	97.7273	67.2524	75.475
CP027631.1_4029001_4030001		180.035	42.3072	2.93531	1.91801	0.00369279	0.163118		0.133333	0.509622		13.6869	2.25174	79.1854	36.0048	24.7772	68.8155
CP027631.1_7668001_7669001		180.035	55.9473	2.48284	2.39264	0.00369279	0.163118		0.133333	0.509622		18.2492	9.00697	34.9097	55.2931	138.929	59.9361
CP027619.1_3319001_3320001		180.033	16.4382	1.48647	1.10659	0.00369293	0.163118		0.133333	0.509622		10.6454	8.25639	20.435	23.1459	32.7413	27.7482
CP027624.1_1613001_1614001		179.993	36.4869	1.57017	1.72646	0.00369678	0.163118		0.133333	0.509622		10.6454	16.5128	49.3845	39.8625	26.547	52.1666
CP027628.1_15220001_15221001		179.992	50.8421	-1.24677	2.21158	0.00369689	0.163118		0.133333	0.509622		56.2683	93.8226	29.801	23.1459	40.7054	33.2978
CP027623.1_16035001_16036001		179.974	5.59189	-1.34583	0.745135	0.00369855	0.163118		0.133333	0.509622		27.3738	25.5197	13.6233	11.573	7.0792	8.87942
CP027621.1_18111001_18112001		179.868	89.9749	2.12089	4.43822	0.00370875	0.163118		0.133333	0.509622		69.9552	69.0534	326.108	186.453	147.778	550.524
CP027629.1_2790001_2791001		179.863	64.5195	1.01666	2.73511	0.00370919	0.163118		0.133333	0.509622		38.0191	42.0325	79.1854	88.7261	71.6769	86.5743
CP027623.1_8203001_8204001		179.861	98.6457	-1.2581	6.97343	0.00370933	0.163118		0.133333	0.509622		2439.31	1858.44	722.035	1238.31	953.923	679.275
CP027627.1_5507001_5508001		179.845	35.2087	2.33684	1.68645	0.00371086	0.163118		0.133333	0.509622		7.60382	9.00697	30.6524	50.1495	72.5618	18.8688
CP027627.1_25044001_25045001		179.827	15.178	-1.41991	1.06808	0.00371259	0.163118		0.133333	0.509622		38.0191	31.5244	11.0689	20.5742	10.6188	9.98934
CP027619.1_16571001_16572001		179.813	78.8986	-1.51568	3.47937	0.00371398	0.163118		0.133333	0.509622		129.265	273.211	46.8301	91.2979	52.2091	94.3438
CP027619.1_3624001_3625001		179.812	23.2694	-1.28993	1.31358	0.00371402	0.163118		0.133333	0.509622		27.3738	50.2889	15.3262	18.0024	15.0433	16.6489
CP027625.1_14202001_14203001		179.809	45.9371	-1.20721	2.03921	0.0037143	0.163118		0.133333	0.509622		56.2683	75.0581	34.0583	33.433	19.4678	27.7482
CP027626.1_1882001_1883001		179.703	82.094	1.9308	3.70026	0.00372453	0.163424		0.133333	0.509622		60.8306	33.7761	143.045	106.729	311.485	146.51
CP027628.1_17530001_17531001		179.668	38.4489	2.10566	1.79157	0.00372786	0.163424		0.133333	0.509622		10.6454	10.5081	27.2466	39.8625	82.2957	33.2978
CP027631.1_1510001_1511001		179.66	13.9999	1.39019	1.03177	0.00372861	0.163424		0.133333	0.509622		10.6454	8.25639	28.0981	25.7177	20.3527	23.3085
CP027620.1_14012001_14013001		179.622	82.6062	-1.09254	3.73667	0.00373231	0.163479		0.133333	0.509622		188.575	237.184	108.135	104.157	68.1373	119.872
CP027619.1_7451001_7452001		179.5	68.5914	1.26551	2.91921	0.00374401	0.163571		0.133333	0.509622		44.1022	36.0279	116.65	104.157	63.7128	98.7835
CP027633.1_6611001_6612001		179.496	98.3456	-1.11669	6.6659	0.00374448	0.163571		0.133333	0.509622		1771.69	1543.94	746.727	893.691	553.063	864.633
CP027625.1_13023001_13024001		179.478	86.7333	2.08971	4.09532	0.00374619	0.163571		0.133333	0.509622		60.8306	51.0395	374.641	317.614	149.548	107.663
CP027625.1_1528001_1529001		179.475	28.2969	1.32103	1.46619	0.0037465	0.163571		0.133333	0.509622		15.2076	12.0093	38.3155	33.433	35.396	26.6382
CP027633.1_1000001_1001001		179.473	74.3893	1.63815	3.21412	0.00374661	0.163571		0.133333	0.509622		44.1022	35.2773	95.3631	93.8697	206.182	94.3438
CP027622.1_4668001_4669001		179.343	28.4671	-1.29828	1.47243	0.00375928	0.163949		0.133333	0.509622		33.4568	54.7924	18.732	16.7165	14.1584	23.3085
CP027620.1_7620001_7621001		179.319	58.5274	1.6005	2.49083	0.00376154	0.163949		0.133333	0.509622		25.853	22.5174	68.968	46.2919	114.152	61.046
CP027627.1_134001_135001		179.308	56.3698	-1.50146	2.40875	0.0037626	0.163949		0.133333	0.509622		62.3514	123.846	40.8699	46.2919	23.0074	23.3085
CP027627.1_3645001_3646001		179.267	25.975	1.58974	1.39605	0.00376662	0.164017		0.133333	0.509622		9.12459	12.0093	34.0583	25.7177	46.0148	24.4184
CP027628.1_13845001_13846001		179.221	77.4622	-1.26699	3.39279	0.00377108	0.164105		0.133333	0.509622		168.805	185.393	63.8592	65.5802	51.3242	114.322
CP027621.1_16453001_16454001		179.141	5.54859	1.35136	0.743445	0.0037789	0.164172		0.133333	0.509622		7.60382	7.50581	21.2864	18.0024	20.3527	17.7588
CP027624.1_17170001_17171001		179.122	94.0184	-2.00662	5.05097	0.00378079	0.164172		0.133333	0.509622		996.101	393.304	86.8485	308.613	110.613	186.468
CP027628.1_2391001_2392001		179.112	94.4813	1.90675	5.14606	0.00378176	0.164172		0.133333	0.509622		149.035	111.837	351.651	295.754	892.864	409.563
CP027620.1_15709001_15710001		179.105	32.2911	1.74243	1.59157	0.00378243	0.164172		0.133333	0.509622		13.6869	9.75755	40.8699	23.1459	55.7487	32.1879
CP027626.1_21207001_21208001		179.049	17.3072	-1.43318	1.13401	0.00378787	0.164223		0.133333	0.509622		21.2907	48.7878	13.6233	14.1447	12.3886	13.3191
CP027627.1_2990001_2991001		179.03	45.5967	1.12515	2.02652	0.00378973	0.164223		0.133333	0.509622		22.8115	22.5174	51.9388	48.8637	54.8638	42.1772
CP027631.1_14211001_14212001		179.006	54.0211	-1.54277	2.32403	0.00379211	0.164223		0.133333	0.509622		65.3929	112.587	46.8301	25.7177	16.8131	33.2978
CP027619.1_5754001_5755001		178.958	81.561	-2.03942	3.66159	0.00379681	0.164223		0.133333	0.509622		333.047	198.904	120.055	32.1471	28.3168	75.475
CP027620.1_3679001_3680001		178.943	47.8289	2.31079	2.10501	0.00379825	0.164223		0.133333	0.509622		6.08306	15.7622	74.9282	93.8697	30.9715	36.6276
CP027624.1_10061001_10062001		178.943	39.7763	1.51426	1.83446	0.00379831	0.164223		0.133333	0.509622		10.6454	19.5151	44.2757	57.8649	47.7846	31.078
CP027630.1_14109001_14110001		178.893	9.84292	1.32976	0.895386	0.00380319	0.164281		0.133333	0.509622		9.12459	8.25639	21.2864	19.2883	22.1225	24.4184
CP027628.1_2656001_2657001		178.868	79.9498	-1.06299	3.54847	0.00380566	0.164281		0.133333	0.509622		162.722	206.41	103.878	105.443	67.2524	77.6949
CP027619.1_25657001_25658001		178.854	3.78367	3.18494	0.670531	0.00380703	0.164281		0.133333	0.509622		6.08306	0	19.5835	12.8589	25.6621	23.3085
CP027619.1_2006001_2007001		178.752	89.4643	1.87158	4.37936	0.00381709	0.164405		0.133333	0.509622		80.6005	75.0581	188.172	198.026	528.286	223.095
CP027627.1_25574001_25575001		178.747	57.9406	2.19735	2.46671	0.00381755	0.164405		0.133333	0.509622		12.1661	19.5151	51.0874	56.579	145.124	47.7269
CP027619.1_29049001_29050001		178.731	91.9758	-1.48865	4.69889	0.00381914	0.164405		0.133333	0.509622		316.319	627.486	201.795	198.026	89.3749	185.358
CP027623.1_16998001_16999001		178.725	10.479	1.47994	0.915531	0.00381971	0.164405		0.133333	0.509622		7.60382	8.25639	22.9893	29.5754	20.3527	17.7588
CP027619.1_28051001_28052001		178.65	71.7554	1.20402	3.07383	0.00382721	0.164622		0.133333	0.509622		54.7475	38.2796	88.5515	102.871	138.044	94.3438
CP027623.1_16488001_16489001		178.582	39.6509	-1.12321	1.83044	0.00383393	0.164805		0.133333	0.509622		45.6229	63.7994	25.5437	30.8613	23.0074	22.1985
CP027622.1_3066001_3067001		178.52	91.6234	-1.01362	4.65205	0.00384011	0.164947		0.133333	0.509622		333.047	454.101	182.212	235.317	162.822	200.897
CP027630.1_4503001_4504001		178.499	52.5802	-1.04054	2.27311	0.00384217	0.164947		0.133333	0.509622		79.0798	69.804	31.5039	34.7189	32.7413	45.507
CP027620.1_1755001_1756001		178.467	81.8536	-0.951063	3.68353	0.00384531	0.164961		0.133333	0.509622		185.533	205.659	109.838	82.2967	94.6843	117.652
CP027624.1_17171001_17172001		178.446	95.958	-2.08356	5.53148	0.00384742	0.164961		0.133333	0.509622		1441.69	532.162	110.689	420.485	150.433	250.843
CP027625.1_12218001_12219001		178.4	27.283	1.79953	1.43543	0.00385205	0.165037		0.133333	0.509622		15.2076	6.00465	44.2757	27.0036	27.4319	37.7375
CP027619.1_709001_710001		178.379	32.0821	1.60882	1.58561	0.00385413	0.165037		0.133333	0.509622		7.60382	15.7622	31.5039	29.5754	51.3242	38.8474
CP027627.1_18517001_18518001		178.305	88.761	-0.906856	4.30253	0.00386154	0.165041		0.133333	0.509622		322.402	273.211	152.411	165.879	175.21	140.961
CP027621.1_1374001_1375001		178.273	77.3159	1.74893	3.38337	0.00386474	0.165041		0.133333	0.509622		48.6645	35.2773	134.53	101.585	234.499	86.5743
CP027621.1_2980001_2981001		178.268	54.6542	2.42993	2.34613	0.00386523	0.165041		0.133333	0.509622		18.2492	9.00697	50.2359	66.8661	129.195	32.1879
CP027623.1_4592001_4593001		178.257	87.1379	-1.17569	4.13601	0.00386634	0.165041		0.133333	0.509622		272.217	307.738	160.925	136.304	77.8712	138.741
CP027624.1_14115001_14116001		178.218	1.34683	2.3512	0.530021	0.00387019	0.165041		0.10021	0.509622		1.52076	4.50349	14.4748	12.8589	30.0866	13.3191
CP027630.1_182001_183001		178.207	51.4588	1.38433	2.23146	0.00387129	0.165041		0.133333	0.509622		22.8115	22.5174	61.3049	83.5826	42.4752	51.0566
CP027623.1_4578001_4579001		178.205	13.8177	1.36552	1.02576	0.00387146	0.165041		0.133333	0.509622		7.60382	10.5081	24.6922	25.7177	26.547	19.9787
CP027631.1_14447001_14448001		178.168	37.2947	1.37586	1.75238	0.00387524	0.165097		0.133333	0.509622		21.2907	12.0093	47.6816	41.1483	34.5111	43.2872
CP027633.1_282001_283001		178.135	81.7073	-0.984564	3.67197	0.00387852	0.165132		0.133333	0.509622		215.949	177.888	109.838	110.586	76.1014	101.003
CP027621.1_9072001_9073001		178.029	98.7711	-1.34234	7.0807	0.00388919	0.165481		0.133333	0.509622		2749.54	2003.3	743.321	1345.04	1008.79	651.527
CP027633.1_3437001_3438001		177.976	16.6502	1.8007	1.11377	0.00389452	0.1656		0.133333	0.509622		4.56229	9.75755	16.1777	32.1471	30.0866	31.078
CP027624.1_9109001_9110001		177.952	57.6465	1.09952	2.45606	0.00389693	0.1656		0.133333	0.509622		25.853	36.0279	65.5621	77.1531	61.0581	66.5956
CP027628.1_17961001_17962001		177.907	86.0374	1.92179	4.02562	0.00390151	0.165663		0.133333	0.509622		71.4759	47.2866	148.153	163.307	411.479	167.599
CP027629.1_1117001_1118001		177.889	23.91	-1.35597	1.33368	0.00390336	0.165663		0.133333	0.509622		42.5814	40.5314	20.435	10.2871	20.3527	12.2092
CP027621.1_14530001_14531001		177.837	28.715	2.78837	1.48054	0.00390861	0.165711		0.133333	0.509622		9.12459	3.00232	27.2466	29.5754	72.5618	19.9787
CP027633.1_1385001_1386001		177.829	73.9996	2.82865	3.1962	0.00390944	0.165711		0.133333	0.509622		12.1661	23.268	229.893	145.305	31.8564	119.872
CP027632.1_554001_555001		177.644	90.9753	-1.26794	4.56601	0.00392819	0.166367		0.133333	0.509622		258.53	545.672	131.124	189.025	154.858	195.347
CP027630.1_325001_326001		177.628	91.1829	2.95633	4.59643	0.0039299	0.166367		0.133333	0.509622		88.2044	7.50581	276.723	379.336	396.435	360.726
CP027632.1_22832001_22833001		177.588	7.20002	1.83149	0.803089	0.00393398	0.166435		0.133333	0.509622		4.56229	6.75523	21.2864	20.5742	13.2735	31.078
CP027631.1_1653001_1654001		177.527	82.978	-1.71978	3.76603	0.0039402	0.166593		0.133333	0.509622		147.514	373.789	51.9388	70.7237	133.62	61.046
CP027626.1_8548001_8549001		177.469	47.6005	1.17134	2.09622	0.0039461	0.166659		0.133333	0.509622		21.2907	24.7692	56.1961	60.4366	41.5903	52.1666
CP027626.1_23758001_23759001		177.436	72.6946	1.22598	3.12398	0.00394948	0.166659		0.133333	0.509622		50.1852	44.2843	121.758	83.5826	144.239	89.9041
CP027632.1_5207001_5208001		177.428	29.9991	1.62143	1.52005	0.0039503	0.166659		0.133333	0.509622		12.1661	11.2587	28.0981	28.2895	54.8638	32.1879
CP027622.1_1187001_1188001		177.392	71.9584	-0.920701	3.08489	0.00395398	0.166659		0.133333	0.509622		109.495	143.361	68.1165	63.0084	64.5977	72.1453
CP027620.1_16259001_16260001		177.39	35.7687	1.67165	1.70408	0.0039542	0.166659		0.133333	0.509622		9.12459	15.7622	45.1272	37.2907	57.5185	25.5283
CP027624.1_397001_398001		177.327	0.975034	1.94035	0.497387	0.00396069	0.166827		0.133333	0.509622		1.52076	6.00465	18.732	12.8589	21.2376	14.4291
CP027627.1_6415001_6416001		177.288	46.7897	2.53175	2.06844	0.00396472	0.166892		0.133333	0.509622		12.1661	8.25639	43.4243	46.2919	113.267	25.5283
CP027621.1_348001_349001		177.234	81.8521	1.11554	3.68344	0.00397034	0.166938		0.133333	0.509622		72.9967	75.8087	143.896	129.874	160.167	211.996
CP027620.1_3678001_3679001		177.19	72.5676	2.52701	3.11814	0.00397486	0.166938		0.133333	0.509622		9.12459	30.7738	177.954	186.453	57.5185	71.0353
CP027627.1_23239001_23240001		177.158	77.4846	-1.59661	3.3943	0.00397812	0.166938		0.133333	0.509622		127.744	260.452	36.6126	47.5778	94.6843	78.8048
CP027627.1_24007001_24008001		177.128	33.4886	-1.64351	1.62935	0.00398127	0.166938		0.133333	0.509622		31.9361	76.5592	13.6233	12.8589	16.8131	27.7482
CP027624.1_10405001_10406001		177.108	83.4065	2.03267	3.79851	0.00398329	0.166938		0.133333	0.509622		47.1437	46.536	74.0767	160.736	299.981	233.085
CP027627.1_13431001_13432001		177.096	98.0335	-1.07566	6.44737	0.0039846	0.166938		0.133333	0.509622		1382.38	1426.85	685.422	767.674	480.501	732.552
CP027619.1_6429001_6430001		177.071	64.5703	1.58516	2.7376	0.00398709	0.166938		0.133333	0.509622		25.853	31.5244	52.7903	66.8661	126.541	102.113
CP027620.1_1263001_1264001		177.051	21.1954	2.38227	1.25205	0.00398924	0.166938		0.133333	0.509622		4.56229	6.75523	22.9893	27.0036	57.5185	16.6489
CP027622.1_1590001_1591001		177.03	94.6873	1.71949	5.18788	0.00399135	0.166938		0.133333	0.509622		174.888	126.098	365.275	399.91	860.123	350.737
CP027632.1_12138001_12139001		177.001	68.0971	0.985803	2.89624	0.00399437	0.166938		0.133333	0.509622		50.1852	42.0325	83.4427	97.7273	93.7994	88.7942
CP027620.1_3680001_3681001		176.962	70.9267	2.59599	3.03345	0.00399846	0.166938		0.133333	0.509622		13.6869	23.268	184.766	176.166	49.5544	54.3864
CP027621.1_19336001_19337001		176.956	2.17404	1.75362	0.589729	0.00399912	0.166938		0.133333	0.509622		7.60382	3.7529	12.7718	21.8601	18.5829	18.8688
CP027630.1_1432001_1433001		176.955	94.1453	-0.928889	5.07414	0.00399918	0.166938		0.133333	0.509622		512.498	514.898	223.933	299.611	275.204	280.812
CP027633.1_1741001_1742001		176.94	67.6417	-1.1874	2.8739	0.00400071	0.166938		0.133333	0.509622		121.661	117.841	48.533	65.5802	32.7413	64.3758
CP027629.1_5148001_5149001		176.86	30.6023	1.33591	1.53973	0.00400908	0.167183		0.133333	0.509622		10.6454	16.5128	32.3553	38.5766	41.5903	29.968
CP027619.1_28138001_28139001		176.788	98.8443	-1.15195	7.17064	0.00401656	0.167379		0.133333	0.509622		2241.61	2518.95	736.51	1238.31	1105.24	1205.38
CP027631.1_4098001_4099001		176.767	5.97862	2.81227	0.759242	0.00401878	0.167379		0.10021	0.509622		3.04153	3.00232	15.3262	14.1447	43.3601	13.3191
CP027633.1_8854001_8855001		176.743	23.4232	1.39178	1.31791	0.00402128	0.167379		0.133333	0.509622		7.60382	14.261	30.6524	27.0036	33.6262	29.968
CP027627.1_6971001_6972001		176.692	14.0447	1.65841	1.03333	0.00402664	0.167422		0.133333	0.509622		10.6454	6.00465	17.0291	27.0036	25.6621	31.078
CP027619.1_1723001_1724001		176.686	93.9303	-0.922183	5.03546	0.00402731	0.167422		0.133333	0.509622		555.079	443.593	241.814	254.605	268.125	288.581
CP027625.1_131001_132001		176.635	37.0438	1.86242	1.74452	0.00403264	0.167515		0.133333	0.509622		10.6454	12.7599	35.7612	36.0048	73.4467	27.7482
CP027624.1_15236001_15237001		176.596	72.2182	-1.1778	3.0989	0.0040367	0.167515		0.133333	0.509622		130.786	148.615	39.167	79.7249	72.5618	56.6063
CP027632.1_4193001_4194001		176.593	79.0778	-1.16002	3.49109	0.00403706	0.167515		0.133333	0.509622		158.16	207.911	84.2942	63.0084	65.4826	115.432
CP027625.1_1157001_1158001		176.544	58.0496	1.11155	2.47106	0.0040422	0.167612		0.133333	0.509622		24.3322	37.529	70.6709	65.5802	73.4467	63.2658
CP027624.1_1768001_1769001		176.523	63.6789	1.57513	2.69901	0.00404438	0.167612		0.133333	0.509622		42.5814	16.5128	101.323	93.8697	73.4467	68.8155
CP027628.1_19837001_19838001		176.484	47.929	1.27415	2.10793	0.00404853	0.167669		0.133333	0.509622		24.3322	20.2657	52.7903	70.7237	41.5903	49.9467
CP027621.1_3672001_3673001		176.463	69.6455	1.5687	2.97004	0.00405076	0.167669		0.133333	0.509622		38.0191	31.5244	69.8194	96.4414	164.591	78.8048
CP027622.1_1536001_1537001		176.421	36.7273	1.60201	1.73394	0.00405522	0.16771		0.133333	0.509622		15.2076	12.7599	55.3447	25.7177	51.3242	34.4077
CP027626.1_22958001_22959001		176.402	49.9104	2.53131	2.17814	0.00405718	0.16771		0.133333	0.509622		15.2076	7.50581	35.7612	56.579	121.231	34.4077
CP027632.1_968001_969001		176.372	76.2767	-1.38207	3.32252	0.00406036	0.16771		0.133333	0.509622		228.115	124.596	64.7107	46.2919	56.6336	101.003
CP027629.1_14252001_14253001		176.359	6.66547	1.87736	0.784222	0.00406177	0.16771		0.133333	0.509622		1.52076	8.25639	24.6922	20.5742	18.5829	21.0886
CP027632.1_18159001_18160001		176.309	15.944	2.55736	1.09091	0.00406706	0.167825		0.133333	0.509622		6.08306	3.7529	51.0874	12.8589	22.1225	23.3085
CP027627.1_26612001_26613001		176.21	87.5739	1.40565	4.18114	0.00407749	0.167955		0.133333	0.509622		123.182	57.7947	213.716	231.459	304.406	197.567
CP027619.1_27137001_27138001		176.183	9.15905	2.26007	0.872033	0.00408041	0.167955		0.133333	0.509622		7.60382	3.00232	13.6233	25.7177	35.396	17.7588
CP027623.1_1766001_1767001		176.167	58.832	-1.19591	2.50349	0.00408214	0.167955		0.133333	0.509622		91.2459	93.072	40.0184	36.0048	27.4319	57.7162
CP027627.1_26168001_26169001		176.096	47.9036	2.39502	2.10731	0.00408965	0.167955		0.133333	0.509622		18.2492	6.00465	27.2466	75.8673	86.7202	45.507
CP027620.1_7642001_7643001		176.086	86.3137	1.07422	4.05353	0.00409076	0.167955		0.133333	0.509622		103.412	94.5732	205.201	203.17	261.046	163.159
CP027623.1_3626001_3627001		176.072	95.1711	-1.02718	5.3093	0.00409226	0.167955		0.133333	0.509622		594.619	657.509	310.782	358.762	224.765	335.198
CP027619.1_29048001_29049001		176.069	88.4683	-1.34302	4.27011	0.00409251	0.167955		0.133333	0.509622		246.364	423.328	163.48	156.878	76.1014	133.191
CP027633.1_18134001_18135001		176.055	92.3774	-1.11785	4.75726	0.00409407	0.167955		0.133333	0.509622		462.312	417.323	259.694	207.028	133.62	209.776
CP027631.1_1594001_1595001		176.048	70.0263	-1.43409	2.99081	0.00409477	0.167955		0.133333	0.509622		120.14	159.123	35.7612	87.4402	36.2809	49.9467
CP027629.1_10182001_10183001		176.012	60.161	-1.96362	2.55465	0.00409867	0.167955		0.266667	0.650774		41.0606	189.897	41.7214	19.2883	28.3168	29.968
CP027619.1_28140001_28141001		175.998	92.4595	-1.19522	4.76767	0.00410014	0.167955		0.133333	0.509622		424.293	483.374	116.65	240.461	215.916	220.875
CP027633.1_11973001_11974001		175.996	61.5078	2.08932	2.60728	0.00410032	0.167955		0.133333	0.509622		25.853	14.261	78.334	70.7237	140.699	38.8474
CP027626.1_2804001_2805001		175.775	48.5576	1.23379	2.1304	0.00412414	0.168676		0.133333	0.509622		19.7699	25.5197	54.4932	51.4354	68.1373	42.1772
CP027633.1_8297001_8298001		175.703	29.7094	2.50575	1.51075	0.00413188	0.168676		0.133333	0.509622		12.1661	3.00232	21.2864	38.5766	61.943	29.968
CP027632.1_2784001_2785001		175.685	12.0976	2.3383	0.968462	0.00413383	0.168676		0.133333	0.509622		3.04153	6.00465	22.9893	14.1447	44.245	17.7588
CP027629.1_7335001_7336001		175.647	82.7271	2.34555	3.74606	0.00413788	0.168676		0.133333	0.509622		54.7475	21.7668	105.581	127.303	361.039	158.72
CP027627.1_23473001_23474001		175.609	71.3686	-1.06539	3.05466	0.004142	0.168676		0.133333	0.509622		132.307	129.1	48.533	81.0108	51.3242	69.9254
CP027619.1_2717001_2718001		175.598	25.8869	-1.15459	1.39324	0.00414322	0.168676		0.133333	0.509622		48.6645	33.7761	19.5835	16.7165	19.4678	16.6489
CP027624.1_17557001_17558001		175.559	78.6836	-1.01453	3.46533	0.00414746	0.168676		0.133333	0.509622		139.91	201.906	74.9282	95.1555	97.339	72.1453
CP027632.1_20399001_20400001		175.556	93.3554	-0.978417	4.93046	0.00414779	0.168676		0.133333	0.509622		457.75	487.878	269.912	264.892	182.289	243.074
CP027620.1_2408001_2409001		175.517	47.1585	-1.27811	2.07997	0.004152	0.168676		0.133333	0.509622		94.2874	48.0372	24.6922	36.0048	27.4319	27.7482
CP027624.1_16018001_16019001		175.505	89.1044	-1.04494	4.33913	0.00415324	0.168676		0.133333	0.509622		330.006	310.74	142.193	192.883	112.382	174.259
CP027625.1_14183001_14184001		175.475	68.9004	1.21774	2.93357	0.00415657	0.168676		0.133333	0.509622		45.6229	37.529	78.334	88.7261	132.735	84.3544
CP027630.1_1541001_1542001		175.461	70.7057	1.26292	3.02312	0.00415807	0.168676		0.133333	0.509622		45.6229	40.5314	68.1165	132.446	114.152	98.7835
CP027624.1_1419001_1420001		175.456	79.0659	-0.956227	3.49023	0.00415862	0.168676		0.133333	0.509622		187.054	156.121	77.4825	102.871	97.339	75.475
CP027629.1_14417001_14418001		175.436	29.5138	-1.80395	1.50492	0.00416073	0.168676		0.133333	0.509622		21.2907	80.3122	15.3262	19.2883	11.5037	14.4291
CP027628.1_19574001_19575001		175.414	24.3505	1.83552	1.34736	0.00416317	0.168676		0.133333	0.509622		12.1661	6.75523	22.9893	25.7177	49.5544	29.968
CP027631.1_16782001_16783001		175.349	80.1335	-0.87262	3.56055	0.00417024	0.168676		0.133333	0.509622		170.326	178.638	85.1456	104.157	99.9937	92.1239
CP027621.1_9068001_9069001		175.291	99.4654	-1.15131	8.36082	0.00417659	0.168676		0.133333	0.509622		5512.77	5356.15	2739.99	2868.81	1963.59	2214.3
CP027621.1_1896001_1897001		175.273	88.1129	1.59234	4.23099	0.0041785	0.168676		0.133333	0.509622		103.412	63.7994	234.15	208.314	394.666	162.049
CP027620.1_17218001_17219001		175.235	93.4286	-0.907744	4.94275	0.00418274	0.168676		0.133333	0.509622		509.456	421.826	240.111	227.602	247.772	276.372
CP027627.1_2833001_2834001		175.229	87.5933	-0.887363	4.1829	0.00418333	0.168676		0.133333	0.509622		305.674	238.685	154.114	147.877	138.929	146.51
CP027620.1_468001_469001		175.218	12.2529	1.58857	0.973633	0.00418452	0.168676		0.133333	0.509622		6.08306	9.00697	22.1379	24.4318	31.8564	16.6489
CP027629.1_15367001_15368001		175.214	19.4768	2.76735	1.20033	0.00418498	0.168676		0.133333	0.509622		9.12459	1.50116	22.1379	24.4318	53.094	21.0886
CP027632.1_22922001_22923001		175.165	49.3624	1.51451	2.15841	0.00419031	0.168676		0.133333	0.509622		13.6869	24.7692	58.7505	52.7213	38.9356	78.8048
CP027619.1_17625001_17626001		175.146	96.7225	0.981553	5.80593	0.0041925	0.168676		0.133333	0.509622		330.006	377.542	704.154	734.241	647.747	710.353
CP027633.1_802001_803001		175.129	73.5068	2.51841	3.16798	0.00419431	0.168676		0.133333	0.509622		28.8945	16.5128	95.3631	95.1555	259.276	54.3864
CP027620.1_15236001_15237001		175.12	0.615182	2.1438	0.457836	0.00419534	0.168676		0.133333	0.509622		6.08306	2.25174	14.4748	11.573	24.7772	14.4291
CP027627.1_1449001_1450001		175.048	35.8105	1.90325	1.70538	0.00420325	0.168676		0.133333	0.509622		9.12459	12.7599	37.4641	24.4318	70.792	35.5177
CP027619.1_1924001_1925001		175.045	53.594	1.06186	2.3086	0.00420351	0.168676		0.133333	0.509622		27.3738	30.0232	53.6417	68.1519	55.7487	64.3758
CP027627.1_5279001_5280001		175.005	34.4547	2.44688	1.661	0.00420793	0.168676		0.133333	0.509622		9.12459	6.75523	40.0184	43.7201	70.792	14.4291
CP027628.1_13786001_13787001		174.997	54.7692	-1.47151	2.34998	0.00420888	0.168676		0.133333	0.509622		79.0798	99.8273	48.533	36.0048	15.9282	28.8581
CP027621.1_15716001_15717001		174.988	87.9009	-1.05058	4.21169	0.00420984	0.168676		0.133333	0.509622		293.508	293.477	105.581	156.878	123.001	182.028
CP027624.1_15743001_15744001		174.983	25.8526	1.60082	1.3922	0.00421039	0.168676		0.133333	0.509622		15.2076	7.50581	38.3155	38.5766	29.2017	24.4184
CP027623.1_16152001_16153001		174.966	35.3163	1.35366	1.68988	0.00421222	0.168676		0.133333	0.509622		12.1661	18.0139	48.533	34.7189	44.245	31.078
CP027620.1_6332001_6333001		174.927	38.8655	1.26033	1.80504	0.00421654	0.168676		0.133333	0.509622		13.6869	21.0163	50.2359	38.5766	37.1658	45.507
CP027631.1_8906001_8907001		174.927	19.3006	2.45673	1.19459	0.00421655	0.168676		0.133333	0.509622		9.12459	3.00232	21.2864	21.8601	53.094	22.1985
CP027630.1_14729001_14730001		174.92	73.1485	-1.0791	3.1502	0.00421728	0.168676		0.133333	0.509622		111.016	168.13	55.3447	82.2967	56.6336	72.1453
CP027626.1_18966001_18967001		174.915	66.6756	-1.02675	2.82965	0.00421789	0.168676		0.133333	0.509622		97.3289	121.594	45.9786	55.2931	46.0148	68.8155
CP027626.1_19108001_19109001		174.901	78.9688	2.28339	3.48393	0.00421937	0.168676		0.133333	0.509622		16.7284	45.0349	256.288	140.162	62.8279	167.599
CP027621.1_18784001_18785001		174.886	63.543	2.06722	2.69367	0.00422107	0.168676		0.133333	0.509622		27.3738	15.7622	36.6126	91.2979	138.044	85.4644
CP027628.1_15927001_15928001		174.871	23.3456	-1.27634	1.31577	0.00422274	0.168676		0.133333	0.509622		28.8945	48.7878	12.7718	19.2883	15.9282	17.7588
CP027625.1_3266001_3267001		174.869	81.1145	-0.97751	3.6293	0.00422296	0.168676		0.133333	0.509622		223.552	158.373	86.8485	95.1555	89.3749	115.432
CP027621.1_14492001_14493001		174.861	29.5362	2.42866	1.50563	0.00422387	0.168676		0.133333	0.509622		6.08306	7.50581	24.6922	33.433	72.5618	19.9787
CP027624.1_17035001_17036001		174.818	72.5856	-1.31726	3.11873	0.00422856	0.168676		0.133333	0.509622		133.827	162.125	74.0767	77.1531	31.8564	55.4963
CP027622.1_19211001_19212001		174.817	30.8711	1.89586	1.54829	0.00422874	0.168676		0.133333	0.509622		13.6869	7.50581	39.167	59.1507	30.0866	23.3085
CP027620.1_7667001_7668001		174.749	25.009	3.07623	1.36624	0.0042363	0.168741		0.10021	0.509622		4.56229	3.7529	32.3553	14.1447	72.5618	18.8688
CP027625.1_1180001_1181001		174.748	36.0778	1.33339	1.71255	0.00423635	0.168741		0.133333	0.509622		15.2076	16.5128	32.3553	43.7201	52.2091	33.2978
CP027619.1_18592001_18593001		174.717	59.7414	1.25717	2.53774	0.00423978	0.168741		0.133333	0.509622		22.8115	36.7785	87.7	81.0108	55.7487	67.7055
CP027633.1_19085001_19086001		174.698	46.2596	1.31087	2.04991	0.00424188	0.168741		0.133333	0.509622		13.6869	26.2703	60.4534	50.1495	51.3242	44.3971
CP027623.1_18803001_18804001		174.689	70.0337	0.951436	2.99122	0.00424297	0.168741		0.133333	0.509622		54.7475	45.7854	94.5116	99.0132	93.7994	99.8934
CP027633.1_5932001_5933001		174.491	2.27408	1.6215	0.595106	0.00426499	0.169392		0.133333	0.509622		7.60382	4.50349	22.1379	15.4306	14.1584	18.8688
CP027625.1_15556001_15557001		174.463	89.9346	-1.09593	4.43287	0.00426818	0.169392		0.133333	0.509622		279.821	414.321	195.835	186.453	146.009	122.092
CP027627.1_7254001_7255001		174.441	30.5949	1.47223	1.53959	0.00427065	0.169392		0.133333	0.509622		18.2492	9.00697	31.5039	42.4342	38.0507	32.1879
CP027619.1_17510001_17511001		174.434	46.3268	1.61845	2.05213	0.00427135	0.169392		0.133333	0.509622		7.60382	24.7692	43.4243	59.1507	55.7487	56.6063
CP027619.1_17226001_17227001		174.429	77.0083	1.38882	3.36542	0.00427197	0.169392		0.133333	0.509622		62.3514	40.5314	113.244	115.73	197.333	105.443
CP027625.1_8118001_8119001		174.374	26.8754	1.66903	1.4233	0.00427809	0.169534		0.133333	0.509622		13.6869	8.25639	39.167	21.8601	44.245	27.7482
CP027630.1_13255001_13256001		174.305	92.2102	2.16713	4.7352	0.00428582	0.16974		0.133333	0.509622		98.8497	68.3029	239.259	271.322	754.82	226.425
CP027627.1_25782001_25783001		174.251	57.5972	1.63065	2.45416	0.00429189	0.169879		0.133333	0.509622		31.9361	15.7622	54.4932	59.1507	107.073	63.2658
CP027630.1_17890001_17891001		174.21	0.0851102	1.57786	0.309816	0.00429658	0.169879		0.133333	0.509622		6.08306	3.7529	12.7718	12.8589	15.9282	14.4291
CP027627.1_19177001_19178001		174.207	18.3823	2.40472	1.16682	0.00429695	0.169879		0.133333	0.509622		4.56229	6.00465	18.732	29.5754	53.094	15.539
CP027619.1_15219001_15220001		174.119	30.5396	1.61501	1.53821	0.00430688	0.170171		0.133333	0.509622		13.6869	10.5081	29.801	29.5754	55.7487	29.968
CP027623.1_16701001_16702001		174.094	21.1252	1.43605	1.25031	0.0043097	0.170182		0.133333	0.509622		7.60382	12.7599	26.3951	30.8613	35.396	23.3085
CP027631.1_3706001_3707001		174.046	28.6299	4.08985	1.47754	0.00431512	0.170285		0.133333	0.509622		6.08306	0	24.6922	23.1459	83.1806	23.3085
CP027627.1_4353001_4354001		174.007	5.57098	-1.73343	0.74442	0.00431947	0.170285		0.133333	0.509622		33.4568	26.2703	12.7718	12.8589	6.1943	3.32978
CP027632.1_2879001_2880001		174.003	45.2816	1.50318	2.0162	0.00431994	0.170285		0.133333	0.509622		15.2076	20.2657	40.0184	64.2943	35.396	67.7055
CP027620.1_7208001_7209001		173.978	99.2713	-1.5343	7.84951	0.00432278	0.170297		0.133333	0.509622		3154.07	5413.94	968.106	1189.44	1412.3	2347.5
CP027621.1_17214001_17215001		173.819	10.4491	-1.25207	0.914708	0.0043409	0.170631		0.133333	0.509622		28.8945	29.2727	11.0689	16.7165	12.3886	8.87942
CP027627.1_23058001_23059001		173.786	57.9093	2.02759	2.46573	0.00434462	0.170631		0.133333	0.509622		21.2907	15.7622	111.541	101.585	37.1658	47.7269
CP027628.1_19009001_19010001		173.779	36.5063	1.32317	1.72726	0.00434546	0.170631		0.133333	0.509622		19.7699	13.5105	32.3553	41.1483	50.4393	38.8474
CP027626.1_21960001_21961001		173.772	32.9376	-2.33373	1.61311	0.00434629	0.170631		0.133333	0.509622		106.454	29.2727	9.36602	27.0036	11.5037	5.54963
CP027619.1_2993001_2994001		173.761	96.0849	-1.07165	5.57698	0.00434756	0.170631		0.133333	0.509622		804.485	728.063	343.988	455.204	261.046	398.464
CP027625.1_1195001_1196001		173.759	89.9585	4.13021	4.43555	0.00434774	0.170631		0.133333	0.509622		41.0606	0.750581	342.285	181.31	598.193	179.808
CP027625.1_9998001_9999001		173.744	22.1809	1.31888	1.28022	0.00434943	0.170631		0.133333	0.509622		12.1661	11.2587	25.5437	33.433	33.6262	24.4184
CP027627.1_7655001_7656001		173.683	67.4804	-1.08438	2.86745	0.00435642	0.170631		0.133333	0.509622		104.933	124.596	38.3155	66.8661	49.5544	63.2658
CP027632.1_4894001_4895001		173.603	40.7648	-1.32651	1.86672	0.00436565	0.170631		0.133333	0.509622		42.5814	76.5592	27.2466	29.5754	23.8923	15.539
CP027633.1_20597001_20598001		173.598	52.504	-1.09423	2.26978	0.00436618	0.170631		0.133333	0.509622		62.3514	87.0674	26.3951	34.7189	38.9356	41.0673
CP027626.1_20493001_20494001		173.584	92.0385	-0.936752	4.71196	0.00436777	0.170631		0.133333	0.509622		447.105	354.274	190.726	209.599	246.002	189.798
CP027619.1_26062001_26063001		173.568	6.93424	2.01439	0.793807	0.00436966	0.170631		0.133333	0.509622		7.60382	3.7529	14.4748	15.4306	31.8564	23.3085
CP027624.1_4602001_4603001		173.562	41.6383	-1.99769	1.89424	0.00437036	0.170631		0.133333	0.509622		92.7667	57.7947	5.10874	20.5742	16.8131	33.2978
CP027627.1_5280001_5281001		173.522	16.6278	2.07077	1.11305	0.00437496	0.170631		0.133333	0.509622		10.6454	3.7529	34.0583	24.4318	34.5111	15.539
CP027619.1_5557001_5558001		173.515	77.6489	-1.02637	3.40407	0.00437579	0.170631		0.133333	0.509622		184.013	147.114	72.3738	88.7261	62.8279	101.003
CP027623.1_17656001_17657001		173.485	79.4436	-1.04463	3.51511	0.00437924	0.170631		0.133333	0.509622		165.763	192.899	68.968	104.157	105.303	69.9254
CP027619.1_2671001_2672001		173.484	18.7168	1.48434	1.17673	0.00437927	0.170631		0.133333	0.509622		7.60382	11.2587	26.3951	20.5742	26.547	36.6276
CP027627.1_6635001_6636001		173.48	69.3529	1.16466	2.95563	0.00437978	0.170631		0.133333	0.509622		53.2268	34.5267	105.581	104.157	74.3316	104.333
CP027621.1_9071001_9072001		173.461	98.7233	-1.28666	7.03934	0.00438196	0.170631		0.133333	0.509622		2541.2	1998.05	786.746	1364.32	922.066	648.197
CP027632.1_16393001_16394001		173.403	91.5397	-1.58397	4.64065	0.00438864	0.170631		0.133333	0.509622		710.197	229.678	158.371	122.159	131.85	211.996
CP027630.1_16425001_16426001		173.379	18.2001	2.08969	1.16133	0.00439138	0.170631		0.133333	0.509622		7.60382	6.00465	17.8806	29.5754	47.7846	18.8688
CP027620.1_5057001_5058001		173.374	26.6828	1.31463	1.41697	0.00439201	0.170631		0.133333	0.509622		15.2076	11.2587	30.6524	28.2895	39.8205	29.968
CP027622.1_6797001_6798001		173.34	81.8626	-1.51167	3.68419	0.00439596	0.170631		0.133333	0.509622		152.076	312.992	72.3738	131.16	74.3316	51.0566
CP027621.1_6823001_6824001		173.327	66.1635	1.1802	2.80762	0.00439749	0.170631		0.133333	0.509622		31.9361	44.2843	104.729	68.1519	76.1014	101.003
CP027629.1_1921001_1922001		173.319	20.3667	1.93112	1.22586	0.00439836	0.170631		0.133333	0.509622		9.12459	6.75523	17.0291	33.433	45.1299	23.3085
CP027622.1_4604001_4605001		173.278	61.0643	1.06678	2.59066	0.00440316	0.170631		0.133333	0.509622		39.5399	31.5244	84.2942	74.5814	61.0581	75.475
CP027632.1_19156001_19157001		173.26	94.8471	1.82537	5.22662	0.00440525	0.170631		0.133333	0.509622		182.492	108.084	372.086	354.904	913.217	408.453
CP027625.1_14080001_14081001		173.239	83.4513	-0.961255	3.80216	0.00440761	0.170631		0.133333	0.509622		174.888	250.694	112.392	123.445	92.9145	109.883
CP027624.1_18777001_18778001		173.188	87.665	-0.896715	4.1907	0.00441352	0.170631		0.133333	0.509622		293.508	255.197	146.45	169.737	145.124	127.642
CP027627.1_416001_417001		173.158	26.1587	-1.22611	1.40136	0.00441701	0.170631		0.133333	0.509622		39.5399	43.5337	18.732	24.4318	15.0433	13.3191
CP027626.1_1515001_1516001		173.147	47.5632	-1.36596	2.09447	0.00441833	0.170631		0.133333	0.509622		95.8082	51.7901	22.1379	23.1459	26.547	41.0673
CP027621.1_18257001_18258001		173.094	51.8426	1.61398	2.2458	0.00442453	0.170631		0.133333	0.509622		24.3322	16.5128	40.0184	63.0084	92.9145	48.8368
CP027633.1_1451001_1452001		173.091	98.353	-1.14816	6.67123	0.00442486	0.170631		0.133333	0.509622		2135.15	1229.45	685.422	654.516	857.468	836.885
CP027623.1_4864001_4865001		173.064	62.7889	1.87606	2.66144	0.00442797	0.170631		0.133333	0.509622		31.9361	15.7622	74.0767	87.4402	130.965	44.3971
CP027632.1_18670001_18671001		173.061	68.5182	-2.03357	2.91569	0.00442838	0.170631		0.266667	0.650774		253.968	65.3005	66.4136	27.0036	32.7413	25.5283
CP027632.1_17332001_17333001		173.026	91.8891	1.33357	4.6904	0.00443243	0.170631		0.133333	0.509622		142.952	123.846	272.466	306.041	508.818	255.283
CP027624.1_17372001_17373001		173.021	74.7462	1.63726	3.23385	0.004433	0.170631		0.133333	0.509622		34.9776	44.2843	114.095	114.444	199.987	68.8155
CP027623.1_16116001_16117001		172.967	67.146	1.58169	2.85211	0.00443939	0.170631		0.133333	0.509622		34.9776	28.5221	75.7796	69.4378	156.627	74.3651
CP027619.1_25348001_25349001		172.959	52.4174	2.02417	2.26642	0.00444029	0.170631		0.133333	0.509622		16.7284	15.0116	42.5728	56.579	118.577	38.8474
CP027622.1_16744001_16745001		172.945	2.52643	1.61579	0.609427	0.00444191	0.170631		0.133333	0.509622		3.04153	7.50581	17.8806	20.5742	19.4678	14.4291
CP027631.1_3696001_3697001		172.943	49.3908	1.96752	2.15957	0.00444217	0.170631		0.133333	0.509622		15.2076	15.0116	43.4243	56.579	104.418	32.1879
CP027628.1_7936001_7937001		172.908	53.9046	2.70894	2.3199	0.0044462	0.170631		0.133333	0.509622		10.6454	10.5081	52.7903	33.433	151.318	38.8474
CP027628.1_15172001_15173001		172.908	95.7325	-1.97636	5.46968	0.00444626	0.170631		0.133333	0.509622		1344.36	501.388	220.527	192.883	105.303	418.442
CP027619.1_27609001_27610001		172.899	66.1008	1.15841	2.80418	0.00444725	0.170631		0.133333	0.509622		44.1022	34.5267	88.5515	113.158	70.792	76.585
CP027628.1_14287001_14288001		172.845	10.5178	1.85786	0.916619	0.00445359	0.170631		0.133333	0.509622		4.56229	7.50581	35.7612	18.0024	23.0074	15.539
CP027622.1_9636001_9637001		172.823	77.7146	1.77775	3.40776	0.00445628	0.170631		0.133333	0.509622		48.6645	35.2773	91.9573	99.0132	250.427	127.642
CP027632.1_553001_554001		172.811	90.1571	-1.3739	4.45971	0.00445758	0.170631		0.133333	0.509622		232.677	538.166	107.283	159.45	135.39	195.347
CP027619.1_27608001_27609001		172.803	64.4015	0.981692	2.72887	0.00445852	0.170631		0.133333	0.509622		41.0606	40.5314	74.0767	83.5826	74.3316	91.014
CP027621.1_18978001_18979001		172.799	75.8884	-1.0381	3.2995	0.00445899	0.170631		0.133333	0.509622		124.703	181.641	74.9282	92.5838	73.4467	58.8261
CP027622.1_19078001_19079001		172.79	22.0406	1.90089	1.27613	0.00446015	0.170631		0.133333	0.509622		9.12459	7.50581	43.4243	39.8625	22.1225	17.7588
CP027631.1_15245001_15246001		172.781	93.2181	1.98441	4.90187	0.0044612	0.170631		0.133333	0.509622		145.993	65.3005	240.111	367.763	719.424	327.428
CP027621.1_7851001_7852001		172.736	21.3194	-2.01325	1.25515	0.00446647	0.170735		0.133333	0.509622		18.2492	69.804	11.9204	15.4306	5.3094	13.3191
CP027632.1_4387001_4388001		172.686	39.1791	2.05489	1.81547	0.00447232	0.170767		0.133333	0.509622		18.2492	6.00465	25.5437	46.2919	63.7128	49.9467
CP027632.1_22967001_22968001		172.686	69.5515	1.95423	2.96505	0.0044724	0.170767		0.133333	0.509622		45.6229	12.0093	136.233	111.872	101.764	71.0353
CP027622.1_16608001_16609001		172.646	78.5089	1.80116	3.45452	0.00447707	0.170803		0.133333	0.509622		62.3514	24.7692	98.7689	122.159	227.419	140.961
CP027631.1_3625001_3626001		172.625	57.2553	2.07475	2.44102	0.00447956	0.170803		0.133333	0.509622		21.2907	14.261	53.6417	45.006	138.044	54.3864
CP027630.1_14155001_14156001		172.613	19.9516	1.94456	1.21433	0.004481	0.170803		0.133333	0.509622		12.1661	4.50349	25.5437	39.8625	33.6262	18.8688
CP027624.1_18658001_18659001		172.545	0.918294	2.0348	0.493496	0.00448897	0.170866		0.10021	0.509622		4.56229	3.7529	14.4748	11.573	27.4319	13.3191
CP027619.1_26577001_26578001		172.544	59.0038	3.32249	2.50977	0.0044891	0.170866		0.133333	0.509622		4.56229	10.5081	94.5116	176.166	35.396	26.6382
CP027627.1_6438001_6439001		172.527	78.9375	1.24927	3.48136	0.00449118	0.170866		0.133333	0.509622		56.2683	63.0488	166.885	114.444	101.764	186.468
CP027619.1_5651001_5652001		172.513	38.1846	-1.41894	1.78297	0.00449285	0.170866		0.133333	0.509622		62.3514	55.543	21.2864	18.0024	13.2735	35.5177
CP027619.1_4659001_4660001		172.484	96.6404	-1.03775	5.77668	0.0044962	0.170896		0.133333	0.509622		1009.79	731.816	378.898	522.07	360.154	435.091
CP027621.1_18255001_18256001		172.455	65.5737	1.53035	2.77955	0.0044997	0.170932		0.133333	0.509622		22.8115	37.529	73.2252	64.2943	138.929	79.9147
CP027623.1_2557001_2558001		172.357	19.2573	1.67753	1.19304	0.0045113	0.171223		0.133333	0.509622		10.6454	7.50581	33.2068	21.8601	38.0507	18.8688
CP027620.1_3843001_3844001		172.314	10.9583	-1.41846	0.930761	0.0045165	0.171223		0.133333	0.509622		41.0606	23.268	15.3262	7.71531	11.5037	11.0993
CP027619.1_1617001_1618001		172.296	81.2101	-1.06217	3.63621	0.00451867	0.171223		0.133333	0.509622		194.658	198.904	107.283	87.4402	64.5977	117.652
CP027627.1_17886001_17887001		172.286	53.4611	-2.83332	2.3037	0.00451986	0.171223		0.533333	0.837674		19.7699	204.909	6.81165	9.0012	23.8923	24.4184
CP027620.1_1203001_1204001		172.283	15.4781	1.91543	1.07664	0.00452013	0.171223		0.133333	0.509622		1.52076	10.5081	28.9495	27.0036	27.4319	23.3085
CP027621.1_6056001_6057001		172.239	84.4905	-1.33483	3.8927	0.0045255	0.171329		0.133333	0.509622		144.473	366.283	122.61	99.0132	83.1806	102.113
CP027620.1_7815001_7816001		172.147	45.6295	1.7184	2.02776	0.0045364	0.17151		0.133333	0.509622		18.2492	14.261	32.3553	56.579	82.2957	39.9574
CP027629.1_10434001_10435001		172.126	97.8304	-0.971778	6.32259	0.00453893	0.17151		0.133333	0.509622		1415.83	1071.08	630.078	622.369	577.84	704.804
CP027628.1_5856001_5857001		172.1	34.0515	3.43351	1.6484	0.00454214	0.17151		0.10021	0.509622		3.04153	4.50349	25.5437	25.7177	103.533	18.8688
CP027631.1_15109001_15110001		172.093	35.2744	2.37879	1.68869	0.00454295	0.17151		0.133333	0.509622		13.6869	4.50349	40.0184	19.2883	69.9071	41.0673
CP027622.1_6576001_6577001		172.082	87.8651	2.05394	4.20855	0.00454422	0.17151		0.133333	0.509622		80.6005	44.2843	194.132	146.591	484.925	196.457
CP027629.1_13751001_13752001		172.05	51.0422	1.11339	2.21844	0.00454806	0.17151		0.133333	0.509622		24.3322	27.7715	52.7903	65.5802	62.8279	46.6169
CP027619.1_26579001_26580001		172.033	76.2453	3.2503	3.32082	0.00455014	0.17151		0.133333	0.509622		10.6454	18.7645	154.965	327.901	47.7846	58.8261
CP027619.1_22687001_22688001		171.997	35.3103	-1.19593	1.68948	0.00455444	0.17151		0.133333	0.509622		54.7475	48.0372	16.1777	19.2883	23.8923	29.968
CP027627.1_13971001_13972001		171.98	5.55904	2.10361	0.743943	0.00455656	0.17151		0.133333	0.509622		7.60382	3.00232	30.6524	20.5742	12.3886	18.8688
CP027632.1_20320001_20321001		171.967	6.53258	-1.40526	0.77951	0.00455803	0.17151		0.133333	0.509622		24.3322	30.0232	7.66311	12.8589	14.1584	6.65956
CP027625.1_15627001_15628001		171.951	67.8657	-1.08333	2.88533	0.00455999	0.17151		0.133333	0.509622		144.473	90.8203	63.8592	63.0084	46.8997	46.6169
CP027632.1_12575001_12576001		171.904	65.1884	-1.17072	2.76348	0.00456568	0.17151		0.133333	0.509622		91.2459	127.599	59.6019	39.8625	34.5111	61.046
CP027626.1_22856001_22857001		171.902	39.3194	1.70837	1.81972	0.00456591	0.17151		0.133333	0.509622		18.2492	10.5081	56.1961	55.2931	24.7772	45.507
CP027624.1_7501001_7502001		171.891	42.6312	1.86534	1.92947	0.00456724	0.17151		0.133333	0.509622		13.6869	13.5105	33.2068	38.5766	87.6051	38.8474
CP027630.1_11405001_11406001		171.879	81.9775	2.26815	3.69245	0.00456869	0.17151		0.133333	0.509622		48.6645	27.7715	120.907	123.445	369.003	107.663
CP027630.1_4660001_4661001		171.82	20.8147	1.43153	1.24011	0.00457588	0.171647		0.133333	0.509622		10.6454	10.5081	33.2068	36.0048	24.7772	21.0886
CP027625.1_3785001_3786001		171.788	43.1583	1.18758	1.94768	0.00457966	0.171647		0.133333	0.509622		18.2492	22.5174	43.4243	41.1483	59.2883	44.3971
CP027621.1_1895001_1896001		171.765	78.3417	1.7074	3.44343	0.00458253	0.171647		0.133333	0.509622		47.1437	42.0325	130.273	96.4414	253.966	98.7835
CP027621.1_1297001_1298001		171.757	96.7539	2.32043	5.81868	0.00458343	0.171647		0.133333	0.509622		250.926	73.5569	406.996	954.127	1251.25	599.361
CP027632.1_6786001_6787001		171.743	62.0379	-1.14892	2.62991	0.00458515	0.171647		0.133333	0.509622		109.495	90.0697	28.0981	47.5778	48.6695	55.4963
CP027633.1_20251001_20252001		171.704	18.9198	2.19378	1.18276	0.00458988	0.1717		0.133333	0.509622		9.12459	4.50349	31.5039	46.2919	14.1584	26.6382
CP027632.1_4379001_4380001		171.688	46.3716	2.12666	2.0537	0.00459184	0.1717		0.133333	0.509622		22.8115	5.25407	41.7214	81.0108	46.0148	54.3864
CP027622.1_17261001_17262001		171.646	4.86621	1.68459	0.715238	0.00459691	0.1717		0.133333	0.509622		6.08306	6.00465	14.4748	15.4306	28.3168	19.9787
CP027623.1_18173001_18174001		171.608	64.4105	-0.864725	2.72928	0.00460163	0.1717		0.133333	0.509622		97.3289	96.0744	55.3447	52.7213	53.9789	49.9467
CP027619.1_21720001_21721001		171.608	21.8285	1.89243	1.26983	0.00460165	0.1717		0.133333	0.509622		9.12459	7.50581	26.3951	30.8613	47.7846	16.6489
CP027632.1_5753001_5754001		171.6	74.6446	-1.0266	3.22761	0.00460252	0.1717		0.133333	0.509622		147.514	144.112	79.1854	91.2979	53.9789	62.1559
CP027620.1_1543001_1544001		171.584	26.4917	2.85091	1.41193	0.00460451	0.1717		0.133333	0.509622		9.12459	2.25174	24.6922	20.5742	69.9071	26.6382
CP027633.1_16908001_16909001		171.557	88.8849	-0.864304	4.31584	0.00460776	0.171726		0.133333	0.509622		310.236	281.468	160.925	165.879	144.239	178.698
CP027627.1_69001_70001		171.531	29.0987	2.60267	1.49244	0.00461096	0.171739		0.133333	0.509622		12.1661	2.25174	25.5437	61.7225	41.5903	23.3085
CP027627.1_25315001_25316001		171.505	28.497	1.47158	1.47317	0.0046141	0.171739		0.133333	0.509622		10.6454	13.5105	34.0583	28.2895	26.547	48.8368
CP027632.1_19972001_19973001		171.466	0.521113	2.08427	0.44313	0.00461888	0.171739		0.133333	0.509622		7.60382	1.50116	17.8806	15.4306	16.8131	14.4291
CP027632.1_20400001_20401001		171.458	88.3056	-0.975354	4.25331	0.00461991	0.171739		0.133333	0.509622		272.217	315.995	150.708	190.311	137.16	120.982
CP027630.1_4531001_4532001		171.433	73.8458	1.57085	3.18616	0.00462292	0.171739		0.133333	0.509622		44.1022	36.7785	104.729	87.4402	199.103	85.4644
CP027632.1_3974001_3975001		171.429	79.575	-0.877975	3.52393	0.0046235	0.171739		0.133333	0.509622		184.013	157.622	88.5515	92.5838	105.303	84.3544
CP027629.1_2251001_2252001		171.326	85.0609	1.4255	3.9394	0.00463613	0.172018		0.133333	0.509622		104.933	46.536	180.509	205.742	254.851	159.829
CP027632.1_20481001_20482001		171.325	42.0325	2.0571	1.90824	0.00463616	0.172018		0.133333	0.509622		10.6454	12.7599	29.801	39.8625	92.0296	36.6276
CP027622.1_3567001_3568001		171.268	17.5476	1.56227	1.14069	0.00464325	0.172128		0.133333	0.509622		9.12459	9.00697	33.2068	20.5742	19.4678	34.4077
CP027630.1_1905001_1906001		171.232	54.0584	-1.3605	2.32533	0.00464762	0.172128		0.133333	0.509622		48.6645	118.592	30.6524	42.4342	30.9715	28.8581
CP027630.1_3964001_3965001		171.22	86.3555	1.38498	4.05803	0.00464909	0.172128		0.133333	0.509622		86.6836	79.5616	167.737	141.447	312.37	245.294
CP027619.1_13672001_13673001		171.218	62.5052	1.3845	2.64967	0.00464941	0.172128		0.133333	0.509622		30.4153	30.7738	52.7903	90.012	112.382	65.4857
CP027629.1_2030001_2031001		171.146	40.7081	-1.09793	1.8649	0.0046582	0.172317		0.133333	0.509622		48.6645	63.0488	29.801	24.4318	30.0866	19.9787
CP027632.1_21077001_21078001		171.126	61.0479	1.22773	2.59024	0.0046607	0.172317		0.133333	0.509622		31.9361	32.275	62.1563	79.7249	101.764	57.7162
CP027627.1_22284001_22285001		171.114	97.5333	-1.94903	6.15885	0.00466221	0.172317		0.133333	0.509622		2016.53	939.727	155.817	563.218	254.851	558.293
CP027621.1_19598001_19599001		171.074	84.8564	-0.844522	3.92117	0.00466722	0.172406		0.133333	0.509622		209.866	234.932	112.392	128.589	128.311	126.532
CP027628.1_9497001_9498001		171.012	48.2649	1.89801	2.12047	0.00467485	0.17258		0.133333	0.509622		16.7284	14.261	34.9097	64.2943	94.6843	35.5177
CP027621.1_16507001_16508001		170.989	72.7931	1.35698	3.13099	0.00467764	0.17258		0.133333	0.509622		36.4984	50.2889	99.6204	101.585	167.246	81.0247
CP027632.1_22079001_22080001		170.973	80.3037	-1.66952	3.57207	0.00467966	0.17258		0.133333	0.509622		127.744	320.498	84.2942	48.8637	42.4752	107.663
CP027628.1_19771001_19772001		170.921	65.2945	2.24676	2.76798	0.0046861	0.172653		0.133333	0.509622		30.4153	11.2587	55.3447	102.871	160.167	55.4963
CP027629.1_2768001_2769001		170.856	29.3421	2.75559	1.5003	0.00469426	0.172653		0.133333	0.509622		6.08306	5.25407	30.6524	29.5754	76.9863	14.4291
CP027619.1_4777001_4778001		170.855	93.0687	1.03629	4.87294	0.0046943	0.172653		0.133333	0.509622		199.22	159.874	297.158	396.053	424.752	352.957
CP027629.1_14021001_14022001		170.824	54.0853	1.09218	2.32638	0.00469821	0.172653		0.133333	0.509622		28.8945	28.5221	61.3049	59.1507	74.3316	49.9467
CP027632.1_4108001_4109001		170.796	72.4079	1.62851	3.10936	0.00470175	0.172653		0.133333	0.509622		22.8115	48.7878	99.6204	118.301	167.246	71.0353
CP027627.1_23348001_23349001		170.731	9.07991	-1.20701	0.869008	0.00470982	0.172653		0.133333	0.509622		22.8115	31.5244	11.0689	12.8589	9.7339	14.4291
CP027632.1_3852001_3853001		170.675	87.2409	-0.929548	4.14524	0.00471686	0.172653		0.133333	0.509622		301.111	237.184	156.668	141.447	151.318	114.322
CP027631.1_5501001_5502001		170.595	77.6369	-1.65232	3.40346	0.00472687	0.172653		0.133333	0.509622		136.869	260.452	114.095	55.2931	44.245	38.8474
CP027628.1_15469001_15470001		170.595	43.8034	3.37238	1.9679	0.00472693	0.172653		0.133333	0.509622		7.60382	3.7529	35.7612	28.2895	130.08	24.4184
CP027629.1_11949001_11950001		170.592	17.5566	-1.45791	1.14094	0.00472727	0.172653		0.133333	0.509622		21.2907	49.5383	11.0689	16.7165	11.5037	14.4291
CP027632.1_4262001_4263001		170.574	97.4094	-1.02093	6.09588	0.00472948	0.172653		0.133333	0.509622		968.727	1190.42	634.335	487.351	423.867	582.712
CP027630.1_15411001_15412001		170.567	42.8612	1.22585	1.93843	0.00473037	0.172653		0.133333	0.509622		19.7699	20.2657	37.4641	46.2919	61.0581	43.2872
CP027628.1_14085001_14086001		170.557	94.5694	-0.884444	5.164	0.00473161	0.172653		0.133333	0.509622		533.788	542.67	257.991	313.756	315.909	278.592
CP027631.1_17476001_17477001		170.531	0.845129	1.51297	0.486713	0.00473486	0.172653		0.133333	0.509622		6.08306	5.25407	12.7718	18.0024	19.4678	14.4291
CP027632.1_20479001_20480001		170.522	60.5104	1.98843	2.56782	0.00473607	0.172653		0.133333	0.509622		27.3738	14.261	43.4243	64.2943	138.044	72.1453
CP027619.1_4213001_4214001		170.519	89.96	0.993554	4.43687	0.00473645	0.172653		0.133333	0.509622		130.786	139.608	323.553	231.459	240.693	281.921
CP027629.1_1832001_1833001		170.501	66.0888	-0.942289	2.80374	0.00473866	0.172653		0.133333	0.509622		100.37	108.834	48.533	63.0084	46.0148	61.046
CP027625.1_9001001_9002001		170.489	86.1285	6.24391	4.03484	0.00474022	0.172653		0.133333	0.509622		6.08306	1.50116	673.502	222.458	13.2735	96.5636
CP027627.1_25047001_25048001		170.48	94.4006	-0.975348	5.13096	0.00474133	0.172653		0.133333	0.509622		459.271	625.984	285.238	277.751	225.65	316.329
CP027627.1_5837001_5838001		170.463	55.4694	1.67192	2.37492	0.00474342	0.172653		0.133333	0.509622		28.8945	15.0116	57.899	59.1507	105.303	46.6169
CP027632.1_22200001_22201001		170.419	5.58741	-1.47684	0.744981	0.00474897	0.172653		0.133333	0.509622		18.2492	34.5267	11.9204	11.573	9.7339	5.54963
CP027630.1_522001_523001		170.41	50.5584	-1.08721	2.20166	0.0047502	0.172653		0.133333	0.509622		74.5175	69.0534	32.3553	25.7177	30.9715	45.507
CP027625.1_13504001_13505001		170.406	16.044	2.00531	1.09372	0.00475067	0.172653		0.133333	0.509622		3.04153	9.00697	25.5437	37.2907	31.8564	14.4291
CP027622.1_4005001_4006001		170.4	75.9944	2.05948	3.30534	0.00475147	0.172653		0.133333	0.509622		38.0191	27.7715	69.8194	115.73	258.391	97.6736
CP027632.1_21337001_21338001		170.399	78.0132	-1.18064	3.42506	0.00475151	0.172653		0.133333	0.509622		197.699	156.121	63.0078	115.73	57.5185	76.585
CP027620.1_1290001_1291001		170.378	57.0522	1.85018	2.43251	0.00475417	0.172653		0.133333	0.509622		25.853	15.0116	60.4534	48.8637	123.886	51.0566
CP027623.1_2555001_2556001		170.377	38.1264	1.65947	1.78064	0.00475431	0.172653		0.133333	0.509622		15.2076	12.7599	40.0184	29.5754	69.9071	34.4077
CP027630.1_11473001_11474001		170.37	86.0778	-1.04275	4.02954	0.00475521	0.172653		0.133333	0.509622		249.405	265.706	158.371	136.304	86.7202	118.762
CP027624.1_14460001_14461001		170.361	42.6731	1.3743	1.93132	0.00475639	0.172653		0.133333	0.509622		16.7284	19.5151	43.4243	36.0048	42.4752	68.8155
CP027621.1_4755001_4756001		170.293	93.454	-1.02541	4.9473	0.00476495	0.172817		0.133333	0.509622		378.67	592.208	260.546	261.035	192.908	240.854
CP027625.1_2253001_2254001		170.205	81.6341	1.28043	3.66666	0.00477616	0.172817		0.133333	0.509622		74.5175	60.0465	121.758	138.876	238.923	150.95
CP027621.1_3147001_3148001		170.186	12.7217	1.87373	0.98879	0.00477853	0.172817		0.133333	0.509622		3.04153	9.00697	18.732	33.433	30.0866	17.7588
CP027622.1_16607001_16608001		170.169	59.5876	2.01733	2.53118	0.00478068	0.172817		0.133333	0.509622		27.3738	12.7599	38.3155	68.1519	126.541	77.6949
CP027629.1_2856001_2857001		170.167	0.114973	1.44345	0.32876	0.00478099	0.172817		0.133333	0.509622		6.08306	4.50349	14.4748	14.1447	13.2735	14.4291
CP027625.1_11582001_11583001		170.143	49.7044	1.55588	2.16988	0.00478403	0.172817		0.133333	0.509622		16.7284	21.7668	47.6816	51.4354	91.1447	39.9574
CP027633.1_1322001_1323001		170.138	64.7017	-0.901231	2.74323	0.0047846	0.172817		0.133333	0.509622		100.37	97.5755	45.9786	52.7213	52.2091	61.046
CP027623.1_17834001_17835001		170.088	45.9685	-1.5885	2.04033	0.00479107	0.172817		0.133333	0.509622		45.6229	99.8273	24.6922	36.0048	25.6621	12.2092
CP027623.1_19521001_19522001		170.078	28.4477	1.19468	1.47137	0.00479232	0.172817		0.133333	0.509622		13.6869	15.0116	31.5039	28.2895	36.2809	36.6276
CP027621.1_1589001_1590001		170.061	77.9057	1.70655	3.41844	0.00479448	0.172817		0.133333	0.509622		53.2268	35.2773	110.689	96.4414	247.772	114.322
CP027628.1_19740001_19741001		170.045	65.293	-1.04686	2.76797	0.00479645	0.172817		0.133333	0.509622		89.7251	120.844	40.8699	66.8661	46.8997	51.0566
CP027628.1_17947001_17948001		170.011	96.1909	-1.69277	5.61428	0.00480086	0.172817		0.133333	0.509622		465.354	1425.35	280.129	203.17	236.268	451.74
CP027623.1_19609001_19610001		170.009	70.0113	-1.01756	2.98995	0.00480108	0.172817		0.133333	0.509622		135.348	111.086	58.7505	68.1519	44.245	72.1453
CP027629.1_4519001_4520001		169.994	86.902	-0.897996	4.1118	0.00480306	0.172817		0.133333	0.509622		266.134	252.946	130.273	156.878	115.922	154.28
CP027629.1_14967001_14968001		169.994	91.7712	-1.32792	4.67083	0.00480307	0.172817		0.133333	0.509622		527.705	359.528	226.487	146.591	102.648	229.755
CP027622.1_16759001_16760001		169.989	84.3323	1.14342	3.87946	0.00480364	0.172817		0.133333	0.509622		74.5175	93.072	157.519	144.019	243.348	198.677
CP027633.1_4771001_4772001		169.98	70.6415	2.60252	3.02061	0.00480477	0.172817		0.133333	0.509622		30.4153	9.75755	92.8087	93.8697	49.5544	223.095
CP027619.1_3320001_3321001		169.948	16.8279	1.79977	1.11933	0.0048089	0.17286		0.133333	0.509622		9.12459	6.75523	16.1777	27.0036	40.7054	24.4184
CP027624.1_17736001_17737001		169.931	88.5654	-2.17155	4.27971	0.00481113	0.17286		0.133333	0.509622		637.2	207.911	128.57	88.7261	26.547	129.861
CP027632.1_21556001_21557001		169.901	51.1915	1.76882	2.22269	0.00481491	0.172903		0.133333	0.509622		27.3738	10.5081	46.8301	54.0072	91.1447	51.0566
CP027626.1_4315001_4316001		169.862	60.694	-1.08694	2.57535	0.00481998	0.172961		0.133333	0.509622		86.6836	99.8273	34.0583	60.4366	37.1658	45.507
CP027625.1_3570001_3571001		169.848	35.1356	-1.55607	1.6843	0.00482169	0.172961		0.133333	0.509622		30.4153	79.5616	17.8806	19.2883	13.2735	26.6382
CP027630.1_12643001_12644001		169.797	96.1223	-1.57232	5.59124	0.00482829	0.172969		0.133333	0.509622		924.625	881.182	236.705	518.212	149.548	311.889
CP027627.1_6760001_6761001		169.777	94.423	-0.939366	5.1348	0.00483089	0.172969		0.133333	0.509622		541.392	534.414	248.625	327.901	236.268	309.67
CP027622.1_3025001_3026001		169.772	94.4425	-0.957926	5.13856	0.00483145	0.172969		0.133333	0.509622		512.498	572.693	234.15	304.755	245.117	334.088
CP027629.1_3317001_3318001		169.766	30.7427	2.07428	1.54427	0.00483225	0.172969		0.133333	0.509622		12.1661	6.75523	30.6524	48.8637	54.8638	17.7588
CP027623.1_12795001_12796001		169.729	14.3672	1.35635	1.043	0.00483697	0.173046		0.133333	0.509622		9.12459	9.75755	29.801	27.0036	21.2376	19.9787
CP027627.1_3932001_3933001		169.615	45.7251	2.59493	2.03154	0.00485175	0.173353		0.133333	0.509622		10.6454	8.25639	87.7	86.1543	21.2376	31.078
CP027626.1_23077001_23078001		169.613	57.6495	2.21654	2.45616	0.00485202	0.173353		0.133333	0.509622		21.2907	12.0093	57.0476	51.4354	145.124	43.2872
CP027624.1_3323001_3324001		169.603	88.9402	-1.10877	4.32129	0.00485334	0.173353		0.133333	0.509622		241.802	402.311	135.382	165.879	115.037	183.138
CP027622.1_2951001_2952001		169.543	98.465	1.94908	6.78281	0.004861	0.173469		0.133333	0.509622		328.485	462.358	1001.31	927.124	2867.96	1318.59
CP027632.1_23578001_23579001		169.53	7.04324	2.16991	0.797892	0.00486271	0.173469		0.133333	0.509622		7.60382	3.00232	14.4748	21.8601	34.5111	15.539
CP027633.1_7134001_7135001		169.518	3.52535	2.61302	0.659153	0.00486434	0.173469		0.133333	0.509622		6.08306	1.50116	19.5835	11.573	33.6262	13.3191
CP027626.1_4964001_4965001		169.434	43.6421	2.32199	1.96234	0.00487523	0.173765		0.133333	0.509622		16.7284	6.00465	41.7214	51.4354	90.2598	25.5283
CP027631.1_2311001_2312001		169.401	28.7045	1.20428	1.48028	0.00487949	0.173824		0.133333	0.509622		16.7284	12.7599	32.3553	30.8613	38.0507	32.1879
CP027632.1_5692001_5693001		169.273	54.9931	2.33843	2.35773	0.00489624	0.174034		0.133333	0.509622		21.2907	8.25639	65.5621	52.7213	126.541	33.2978
CP027623.1_20028001_20029001		169.26	34.9669	-1.58604	1.67901	0.00489795	0.174034		0.133333	0.509622		39.5399	72.0558	12.7718	32.1471	19.4678	12.2092
CP027630.1_4670001_4671001		169.252	68.7541	-1.18058	2.92735	0.00489892	0.174034		0.133333	0.509622		130.786	117.841	58.7505	57.8649	31.8564	71.0353
CP027624.1_11147001_11148001		169.244	21.4672	1.39449	1.25924	0.00489997	0.174034		0.133333	0.509622		13.6869	9.00697	25.5437	33.433	33.6262	23.3085
CP027621.1_6847001_6848001		169.241	82.4703	-1.42799	3.72545	0.00490038	0.174034		0.133333	0.509622		225.073	245.44	43.4243	92.5838	137.16	76.585
CP027631.1_1397001_1398001		169.236	14.618	1.67978	1.05067	0.00490099	0.174034		0.133333	0.509622		10.6454	6.00465	29.801	24.4318	30.9715	15.539
CP027623.1_3077001_3078001		169.166	58.193	2.79474	2.47669	0.00491023	0.174211		0.133333	0.509622		12.1661	10.5081	46.8301	41.1483	178.75	44.3971
CP027631.1_3379001_3380001		169.15	53.9255	-1.07835	2.32042	0.00491224	0.174211		0.133333	0.509622		79.0798	76.5592	42.5728	42.4342	24.7772	37.7375
CP027622.1_19074001_19075001		169.139	27.2054	1.56557	1.43276	0.00491376	0.174211		0.133333	0.509622		6.08306	15.0116	34.9097	25.7177	42.4752	31.078
CP027625.1_13045001_13046001		169.102	63.758	1.1734	2.7027	0.00491855	0.174237		0.133333	0.509622		41.0606	31.5244	88.5515	95.1555	84.0655	56.6063
CP027627.1_452001_453001		169.093	97.166	-0.932459	5.98207	0.0049197	0.174237		0.133333	0.509622		1029.56	905.951	489.587	504.067	445.99	588.261
CP027624.1_2448001_2449001		169.07	4.93042	1.6026	0.718385	0.00492275	0.174253		0.133333	0.509622		4.56229	7.50581	14.4748	21.8601	25.6621	16.6489
CP027628.1_7390001_7391001		169.03	77.1367	2.24181	3.37296	0.00492803	0.174348		0.133333	0.509622		48.6645	15.0116	100.472	108.014	261.931	103.223
CP027619.1_4200001_4201001		168.994	54.142	1.88643	2.32802	0.00493278	0.174423		0.133333	0.509622		19.7699	16.5128	56.1961	42.4342	120.346	45.507
CP027619.1_1360001_1361001		168.955	74.2415	-1.03541	3.20694	0.00493799	0.17446		0.133333	0.509622		101.891	183.892	71.5223	65.5802	69.0222	74.3651
CP027633.1_20424001_20425001		168.947	94.5589	2.11786	5.16187	0.00493903	0.17446		0.133333	0.509622		147.514	84.8156	313.336	378.05	995.513	316.329
CP027619.1_16306001_16307001		168.92	91.8444	-1.59083	4.68281	0.00494255	0.174493		0.133333	0.509622		617.431	349.771	82.5913	124.731	261.931	170.929
CP027621.1_5167001_5168001		168.879	74.2355	-2.33388	3.2066	0.00494799	0.174593		0.133333	0.509622		301.111	114.088	81.7398	27.0036	41.5903	9.98934
CP027622.1_19312001_19313001		168.777	94.0811	2.56948	5.06403	0.00496145	0.174859		0.133333	0.509622		117.099	47.2866	560.258	385.766	830.037	146.51
CP027623.1_7292001_7293001		168.754	57.7629	-0.936834	2.4602	0.00496447	0.174859		0.133333	0.509622		76.0382	87.0674	40.0184	51.4354	39.8205	39.9574
CP027619.1_6496001_6497001		168.754	25.318	-1.12575	1.37612	0.00496457	0.174859		0.133333	0.509622		34.9776	43.5337	21.2864	18.0024	14.1584	18.8688
CP027619.1_17213001_17214001		168.743	92.9642	-1.04313	4.8539	0.00496599	0.174859		0.133333	0.509622		351.297	563.686	230.745	221.172	177.865	259.723
CP027624.1_3322001_3323001		168.697	83.0332	-0.981231	3.77085	0.00497205	0.174878		0.133333	0.509622		184.013	235.682	116.65	122.159	78.7561	108.773
CP027624.1_915001_916001		168.679	0.0671923	2.31713	0.297677	0.00497441	0.174878		0.10021	0.509622		0	4.50349	14.4748	14.1447	12.3886	18.8688
CP027621.1_6809001_6810001		168.665	64.8495	2.45257	2.74847	0.00497628	0.174878		0.133333	0.509622		30.4153	6.75523	103.026	39.8625	90.2598	138.741
CP027630.1_1290001_1291001		168.66	24.4311	-1.44536	1.34985	0.00497698	0.174878		0.133333	0.509622		59.3098	29.2727	17.0291	20.5742	10.6188	15.539
CP027630.1_15449001_15450001		168.623	54.0569	1.64778	2.3253	0.00498198	0.174962		0.133333	0.509622		13.6869	26.2703	57.899	41.1483	100.879	59.9361
CP027623.1_8205001_8206001		168.569	98.9757	-1.0646	7.37951	0.00498919	0.175124		0.133333	0.509622		2906.18	2440.14	1154.57	1634.36	1199.92	1123.25
CP027625.1_10094001_10095001		168.531	76.3334	-0.980408	3.32545	0.00499416	0.175206		0.133333	0.509622		155.118	152.368	71.5223	101.585	77.8712	61.046
CP027619.1_4701001_4702001		168.48	79.145	1.69942	3.49563	0.00500097	0.175227		0.133333	0.509622		48.6645	44.2843	85.9971	131.16	261.931	123.202
CP027632.1_14393001_14394001		168.466	42.7358	-1.29642	1.9339	0.0050029	0.175227		0.133333	0.509622		54.7475	70.5546	19.5835	30.8613	35.396	16.6489
CP027619.1_25401001_25402001		168.462	19.7486	1.90843	1.20792	0.00500337	0.175227		0.133333	0.509622		9.12459	6.75523	18.732	24.4318	48.6695	24.4184
CP027631.1_3528001_3529001		168.449	21.3522	1.42935	1.25626	0.00500523	0.175227		0.133333	0.509622		15.2076	7.50581	30.6524	28.2895	30.9715	25.5283
CP027624.1_6182001_6183001		168.408	31.2563	-2.30693	1.56	0.00501068	0.17525		0.133333	0.509622		68.4344	56.2936	3.40583	30.8613	12.3886	5.54963
CP027626.1_7954001_7955001		168.405	8.65436	1.7013	0.854136	0.00501112	0.17525		0.133333	0.509622		3.04153	9.00697	16.1777	21.8601	23.0074	27.7482
CP027630.1_4630001_4631001		168.381	3.92253	1.40167	0.676523	0.00501429	0.17527		0.133333	0.509622		6.08306	7.50581	22.9893	15.4306	18.5829	16.6489
CP027627.1_8486001_8487001		168.325	69.0781	1.36552	2.94248	0.00502182	0.175441		0.133333	0.509622		50.1852	27.7715	83.4427	91.2979	138.044	79.9147
CP027633.1_21050001_21051001		168.289	33.1751	1.74438	1.62076	0.00502658	0.17545		0.133333	0.509622		12.1661	11.2587	40.8699	28.2895	61.943	24.4184
CP027623.1_1931001_1932001		168.284	72.4736	1.08844	3.11244	0.0050273	0.17545		0.133333	0.509622		45.6229	54.7924	104.729	100.299	138.929	85.4644
CP027627.1_2988001_2989001		168.262	23.8114	1.88099	1.33105	0.00503021	0.17546		0.133333	0.509622		9.12459	8.25639	28.0981	32.1471	50.4393	16.6489
CP027623.1_13507001_13508001		168.242	92.9045	1.54381	4.84198	0.00503302	0.175467		0.133333	0.509622		190.096	74.3075	449.569	393.481	269.01	415.113
CP027624.1_11412001_11413001		168.219	86.1509	1.35018	4.03809	0.00503601	0.175479		0.133333	0.509622		95.8082	72.0558	183.915	172.309	328.298	166.489
CP027622.1_2337001_2338001		168.177	16.7787	1.34531	1.11742	0.00504171	0.175562		0.133333	0.509622		10.6454	9.75755	23.8408	25.7177	21.2376	33.2978
CP027620.1_3818001_3819001		168.162	88.8371	-1.81277	4.31139	0.0050437	0.175562		0.133333	0.509622		632.638	162.876	141.342	149.163	76.9863	83.2445
CP027628.1_8351001_8352001		168.144	52.1322	1.49557	2.25667	0.00504624	0.175562		0.133333	0.509622		28.8945	15.7622	68.968	66.8661	70.792	36.6276
CP027632.1_966001_967001		168.017	13.7953	-1.5067	1.02497	0.0050634	0.17581		0.133333	0.509622		42.5814	27.7715	12.7718	5.14354	15.9282	13.3191
CP027629.1_14018001_14019001		168.006	1.20349	1.51784	0.516861	0.00506489	0.17581		0.133333	0.509622		7.60382	4.50349	16.1777	16.7165	19.4678	13.3191
CP027619.1_27066001_27067001		168.004	63.0726	1.30538	2.67273	0.00506513	0.17581		0.133333	0.509622		36.4984	29.2727	63.0078	75.8673	117.692	65.4857
CP027630.1_2760001_2761001		167.995	20.9834	-1.25357	1.24564	0.00506636	0.17581		0.133333	0.509622		36.4984	38.2796	18.732	15.4306	9.7339	18.8688
CP027623.1_19608001_19609001		167.994	77.9161	-0.892109	3.41876	0.0050665	0.17581		0.133333	0.509622		174.888	144.112	83.4427	99.0132	74.3316	86.5743
CP027632.1_5919001_5920001		167.932	86.7183	1.36419	4.09418	0.00507494	0.175906		0.133333	0.509622		98.8497	74.3075	203.498	174.88	341.572	166.489
CP027630.1_13731001_13732001		167.928	49.3131	1.61595	2.15647	0.00507548	0.175906		0.133333	0.509622		24.3322	14.261	45.1272	37.2907	84.9504	61.046
CP027632.1_1430001_1431001		167.91	74.5954	1.0864	3.22492	0.00507794	0.175906		0.133333	0.509622		63.8721	46.536	103.026	97.7273	145.124	118.762
CP027629.1_1252001_1253001		167.881	8.72305	-1.14145	0.856328	0.00508192	0.175906		0.133333	0.509622		22.8115	30.0232	10.2175	12.8589	13.2735	12.2092
CP027624.1_1203001_1204001		167.877	40.5125	1.72868	1.85878	0.00508238	0.175906		0.133333	0.509622		16.7284	12.0093	34.9097	38.5766	77.8712	34.4077
CP027626.1_19109001_19110001		167.826	87.1394	2.27791	4.13607	0.00508934	0.176001		0.133333	0.509622		27.3738	72.0558	435.094	212.171	99.1088	244.184
CP027630.1_17762001_17763001		167.819	94.5888	-0.865369	5.16672	0.00509038	0.176001		0.133333	0.509622		568.766	502.889	272.466	320.186	284.938	298.57
CP027624.1_6769001_6770001		167.747	42.6402	-1.05409	1.93016	0.0051002	0.176103		0.133333	0.509622		57.7891	58.5453	33.2068	23.1459	23.0074	32.1879
CP027630.1_13331001_13332001		167.741	82.7749	-1.41593	3.75027	0.00510098	0.176103		0.133333	0.509622		135.348	337.761	85.9971	117.016	59.2883	95.4537
CP027620.1_7668001_7669001		167.739	54.6094	2.39774	2.34445	0.00510123	0.176103		0.133333	0.509622		13.6869	12.7599	66.4136	33.433	138.929	37.7375
CP027620.1_7679001_7680001		167.689	31.9596	-1.22306	1.58143	0.00510816	0.176119		0.133333	0.509622		36.4984	57.0441	16.1777	25.7177	16.8131	23.3085
CP027620.1_16558001_16559001		167.686	6.2668	2.13469	0.770116	0.00510855	0.176119		0.133333	0.509622		7.60382	3.00232	20.435	34.7189	13.2735	17.7588
CP027622.1_4666001_4667001		167.677	87.1887	-0.897943	4.13984	0.00510972	0.176119		0.133333	0.509622		246.364	282.218	143.045	147.877	115.037	162.049
CP027632.1_5917001_5918001		167.659	43.5704	2.0105	1.96039	0.00511221	0.176119		0.133333	0.509622		16.7284	9.75755	36.6126	54.0072	86.7202	27.7482
CP027624.1_17738001_17739001		167.601	82.1627	-2.10802	3.70517	0.00512022	0.176236		0.133333	0.509622		424.293	135.105	86.8485	69.4378	18.5829	83.2445
CP027628.1_9025001_9026001		167.585	53.7269	1.00926	2.31387	0.00512244	0.176236		0.133333	0.509622		30.4153	29.2727	54.4932	57.8649	69.0222	58.8261
CP027625.1_13044001_13045001		167.557	27.0994	1.60905	1.42972	0.00512627	0.176236		0.133333	0.509622		13.6869	9.00697	40.0184	36.0048	38.9356	18.8688
CP027627.1_2724001_2725001		167.54	80.0693	-1.02364	3.55607	0.00512851	0.176236		0.133333	0.509622		228.115	141.109	73.2252	104.157	90.2598	94.3438
CP027626.1_3903001_3904001		167.519	33.5946	1.47789	1.6335	0.00513144	0.176236		0.133333	0.509622		15.2076	12.7599	39.167	29.5754	55.7487	28.8581
CP027626.1_4961001_4962001		167.51	98.5412	-1.10732	6.87292	0.00513265	0.176236		0.133333	0.509622		2142.76	1673.8	995.352	952.841	609.696	984.505
CP027627.1_15455001_15456001		167.5	48.6965	3.04298	2.1348	0.00513405	0.176236		0.133333	0.509622		10.6454	5.25407	31.5039	55.2931	134.505	24.4184
CP027622.1_2952001_2953001		167.48	97.7573	1.94509	6.2737	0.00513681	0.176241		0.133333	0.509622		217.469	338.512	703.303	671.232	2029.08	887.942
CP027623.1_612001_613001		167.458	16.7876	-1.46041	1.11773	0.00513991	0.176257		0.133333	0.509622		27.3738	43.5337	15.3262	18.0024	12.3886	6.65956
CP027631.1_3816001_3817001		167.411	88.9282	-2.49645	4.32057	0.00514638	0.176316		0.266667	0.650774		806.005	125.347	162.628	46.2919	60.1732	56.6063
CP027632.1_757001_758001		167.396	52.6922	-1.71398	2.27707	0.00514836	0.176316		0.133333	0.509622		145.993	42.0325	27.2466	34.7189	18.5829	32.1879
CP027630.1_17626001_17627001		167.386	33.6857	3.26229	1.6367	0.00514988	0.176316		0.133333	0.509622		3.04153	5.25407	82.5913	56.579	12.3886	22.1985
CP027627.1_24982001_24983001		167.362	23.0634	-1.34844	1.30771	0.00515313	0.176316		0.133333	0.509622		34.9776	45.0349	19.5835	20.5742	14.1584	8.87942
CP027628.1_19010001_19011001		167.336	63.1055	1.06375	2.67453	0.00515676	0.176316		0.133333	0.509622		36.4984	38.2796	64.7107	72.0096	99.1088	77.6949
CP027621.1_18648001_18649001		167.331	95.6863	1.62831	5.45296	0.00515742	0.176316		0.133333	0.509622		250.926	132.102	469.152	446.202	961.887	479.488
CP027632.1_19624001_19625001		167.303	96.3358	4.261	5.66093	0.00516125	0.176357		0.133333	0.509622		45.6229	35.2773	1429.6	1360.47	189.369	107.663
CP027629.1_13754001_13755001		167.278	25.6361	-1.43632	1.38629	0.00516476	0.176362		0.133333	0.509622		41.0606	46.536	17.0291	24.4318	15.9282	7.76949
CP027626.1_21961001_21962001		167.236	92.9687	-2.09891	4.85473	0.00517055	0.176362		0.266667	0.650774		980.893	258.95	108.986	273.894	78.7561	117.652
CP027626.1_1084001_1085001		167.229	31.0443	1.63865	1.55391	0.0051716	0.176362		0.133333	0.509622		16.7284	8.25639	31.5039	34.7189	53.094	27.7482
CP027625.1_1196001_1197001		167.226	89.6897	4.25938	4.40419	0.00517194	0.176362		0.133333	0.509622		38.0191	0	346.543	159.45	554.833	215.326
CP027619.1_25539001_25540001		166.978	50.4942	-0.993897	2.19944	0.00520663	0.177403		0.133333	0.509622		59.3098	78.0604	36.6126	38.5766	28.3168	35.5177
CP027624.1_17868001_17869001		166.951	45.7072	1.24354	2.03076	0.00521037	0.177403		0.133333	0.509622		24.3322	18.7645	40.8699	57.8649	61.943	41.0673
CP027621.1_14584001_14585001		166.95	82.7182	1.33326	3.74546	0.00521042	0.177403		0.133333	0.509622		71.4759	66.0511	146.45	145.305	269.895	129.861
CP027631.1_11484001_11485001		166.919	0.270262	1.60321	0.390159	0.00521488	0.177465		0.133333	0.509622		3.04153	6.00465	15.3262	11.573	18.5829	14.4291
CP027627.1_8634001_8635001		166.882	94.7008	-1.07082	5.1912	0.00522	0.177477		0.133333	0.509622		568.766	601.966	296.307	316.328	179.635	322.989
CP027632.1_1365001_1366001		166.878	42.1385	-1.06665	1.91209	0.00522054	0.177477		0.133333	0.509622		66.9137	49.5383	30.6524	32.1471	23.0074	24.4184
CP027624.1_4008001_4009001		166.854	24.0489	-1.35492	1.33821	0.00522396	0.177503		0.133333	0.509622		31.9361	49.5383	23.8408	14.1447	11.5037	14.4291
CP027621.1_19351001_19352001		166.782	10.255	1.63409	0.907851	0.00523412	0.177652		0.133333	0.509622		9.12459	6.00465	20.435	29.5754	26.547	14.4291
CP027629.1_2823001_2824001		166.76	59.6219	-1.22218	2.53261	0.00523716	0.177652		0.133333	0.509622		71.4759	116.34	49.3845	50.1495	26.547	36.6276
CP027625.1_1560001_1561001		166.75	13.6893	-1.43839	1.02188	0.00523857	0.177652		0.133333	0.509622		47.1437	22.5174	11.9204	10.2871	10.6188	16.6489
CP027632.1_4892001_4893001		166.744	20.7953	-1.71718	1.23959	0.00523944	0.177652		0.133333	0.509622		25.853	57.0441	21.2864	7.71531	13.2735	7.76949
CP027626.1_2333001_2334001		166.726	85.052	2.07797	3.93823	0.00524194	0.177652		0.133333	0.509622		59.3098	42.0325	151.559	119.587	425.637	149.84
CP027622.1_6375001_6376001		166.71	11.0121	1.56843	0.932615	0.00524424	0.177652		0.133333	0.509622		4.56229	9.75755	19.5835	19.2883	30.9715	22.1985
CP027619.1_25625001_25626001		166.645	75.0478	-1.24058	3.25151	0.00525338	0.177821		0.133333	0.509622		174.888	144.112	50.2359	101.585	46.0148	73.2552
CP027631.1_18282001_18283001		166.637	77.1502	1.31511	3.37383	0.00525455	0.177821		0.133333	0.509622		59.3098	48.0372	103.878	114.444	202.642	109.883
CP027630.1_4447001_4448001		166.515	88.1995	-1.00711	4.24198	0.00527189	0.178235		0.133333	0.509622		343.693	248.442	112.392	169.737	170.786	135.411
CP027624.1_3401001_3402001		166.488	40.4766	2.00991	1.85778	0.00527566	0.178235		0.133333	0.509622		19.7699	6.00465	54.4932	41.1483	65.4826	27.7482
CP027628.1_17193001_17194001		166.487	5.75912	1.32816	0.751371	0.00527578	0.178235		0.133333	0.509622		9.12459	6.75523	18.732	16.7165	22.1225	19.9787
CP027620.1_10762001_10763001		166.476	20.8027	1.33156	1.23976	0.00527743	0.178235		0.133333	0.509622		12.1661	10.5081	32.3553	24.4318	33.6262	22.1985
CP027630.1_17734001_17735001		166.405	50.0164	1.47434	2.18185	0.00528742	0.178242		0.133333	0.509622		13.6869	26.2703	81.7398	59.1507	46.8997	43.2872
CP027627.1_15094001_15095001		166.401	64.842	-0.956917	2.74813	0.00528806	0.178242		0.133333	0.509622		111.016	92.3214	57.0476	45.006	44.245	62.1559
CP027623.1_15664001_15665001		166.363	94.7814	1.69968	5.20992	0.00529349	0.178242		0.133333	0.509622		179.45	129.85	304.821	417.913	882.246	398.464
CP027625.1_14632001_14633001		166.334	63.4519	-0.944968	2.68951	0.00529766	0.178242		0.133333	0.509622		107.974	86.3168	43.4243	54.0072	45.1299	58.8261
CP027633.1_2845001_2846001		166.291	62.3455	-1.25381	2.64287	0.00530379	0.178242		0.133333	0.509622		82.1213	123.846	65.5621	41.1483	31.8564	34.4077
CP027625.1_10558001_10559001		166.279	73.1724	0.884592	3.15121	0.00530546	0.178242		0.133333	0.509622		59.3098	57.0441	109.838	109.3	101.764	108.773
CP027626.1_5325001_5326001		166.271	73.2679	1.03929	3.15634	0.00530657	0.178242		0.133333	0.509622		63.8721	44.2843	131.976	102.871	101.764	103.223
CP027631.1_451001_452001		166.262	27.843	-1.35422	1.45305	0.00530787	0.178242		0.133333	0.509622		42.5814	47.2866	14.4748	14.1447	13.2735	28.8581
CP027632.1_5754001_5755001		166.23	80.5426	-0.956059	3.58794	0.00531251	0.178242		0.133333	0.509622		173.367	192.899	102.175	110.586	69.0222	96.5636
CP027625.1_10384001_10385001		166.219	84.6996	-2.03171	3.90831	0.00531408	0.178242		0.133333	0.509622		472.958	159.874	85.1456	73.2955	25.6621	124.312
CP027632.1_21552001_21553001		166.212	23.6143	1.85777	1.32427	0.00531499	0.178242		0.133333	0.509622		13.6869	5.25407	32.3553	27.0036	45.1299	21.0886
CP027623.1_19025001_19026001		166.212	25.4778	3.39819	1.38049	0.00531499	0.178242		0.133333	0.509622		7.60382	0.750581	74.0767	19.2883	24.7772	22.1985
CP027630.1_13570001_13571001		166.204	67.3998	2.09503	2.8637	0.00531613	0.178242		0.133333	0.509622		25.853	21.0163	71.5223	66.8661	198.218	58.8261
CP027632.1_14443001_14444001		166.183	69.8829	-1.09887	2.98254	0.00531926	0.178242		0.133333	0.509622		89.7251	159.123	68.968	65.5802	49.5544	49.9467
[truncated: 3,003 more rows]
